# Supplementary material for: Shifts in coastal sediment oxygenation cause pronounced changes in microbial community composition and associated metabolism
Source: Microbiome. 2017 Aug 9;5:96. doi: 10.1186/s40168-017-0311-5 (PMC5549381; doi:10.1186/s40168-017-0311-5)
Supplement: Supplementary file 3 — Chemistry data from the water phase and the sediment collected in the field, during, and at the end of the incubation experiment. All values are averages of triplicates (SD = 1) except oxic and anoxic controls (n = 2), water and sediment oxic-to-anoxic, and sediment anoxic-to-oxic (both n = 2). All chemistry data in the sediment was measured using the pore-water except organic matter which was measured using the loss on ignition method. (XLSX 16 kb) [file 40168_2017_311_MOESM3_ESM.xlsx]

## Sheet: Water phase
		Water phase Chemistry data, SD=1
	Day	Oxic field	Oxic control	Oxic to Anoxic	Intermediate field	Intermediate to oxic	Intermediate to anoxic	Anoxic field	Anoxic control	Anoxic to oxic
Phosphate (µM)	0	0.40±0.22	0.5±0.04	0.2±0.04	3.90±3.99	8.21±0.91	7.68±1.22	11.48±1.58	13.1±0.21	11.63±1.78
Phosphate (µM)	4		0.83±0.16	0.64±0.04		5.25±0.61	16.36±1.54		8.98±2.38	13.8±2.3
Phosphate (µM)	8		0.87±0.04	0.81±0.11		3.75±0.56	12.37±2.94		14.46±11.1	10.1±2.7
Phosphate (µM)	12		1.27±0.04	1.14±0.22		3.95±0.65	15.11±6.31		26.78±0.48	9.39±2.02
Phosphate (µM)	16		0.45±0.11	0.34±0.11		1.19±0.34	8.77±4.03		16.72±4.19	3.59±1.56
Phosphate (µM)	20		1.72±0.04	1.17±0		3.11±0.73	22.52±3.98		26.78±1.32	7±1.38
Nitrite+Nitrate (µM)	0	4.41±1.63	4.59±0.98	4.4±0.09	3.68±0.82	4.21±1.95	2.43±1.56	2.21±0.34	3.87±0.71	3.61±1.39
Nitrite+Nitrate (µM)	4		7.94±0.23	1.4±0.2		1.62±0.15	1.18±0.16		0.92±0.12	1.53±0.11
Nitrite+Nitrate (µM)	8		12.3±0.58	1.45±0.45		2.3±0.23	1.99±0.77		0.91±0.16	2.14±0.58
Nitrite+Nitrate (µM)	12		18.67±1.32	1.56±0.3		3.88±0.65	1.5±0.07		1.68±1.03	3.07±1.92
Nitrite+Nitrate (µM)	16		23.21±1.12	2.16±0.99		5.11±0.8	1.74±0.43		2.62±1.86	5.23±4.85
Nitrite+Nitrate (µM)	20		25.98±2.77	4.62±1.43		11.32±3.69	2.59±1.51		1.91±0.06	10.56±6.89
Sulfate (mM)	0	3.34±1.11	4.29±0.07	2.38±0.1	4.06±0.83	4.46±0.79	4.4±0.22	3.68±0.79	4.19±0.32	4.36±0.12
Sulfate (mM)	4		4.9±0.04	4.86±0.03		4.97±0.03	5.48±0.98		4.52±0.12	4.72±0.32
Sulfate (mM)	8		4.95±0.2	4.79±0.14		4.99±0.17	4.85±0.14		4.42±0.01	4.85±0.2
Sulfate (mM)	12		4.48±0.24	4.99±0.04		4.87±0.54	4.88±0.48		4.18±0.4	4.56±0.45
Sulfate (mM)	16		5.11±0.05	5.08±0.61		5.36±0.12	4.9±0.16		4.68±0.01	5.23±0.21
Sulfate (mM)	20		5.26±0.07	4.76±0.19		5.52±0.08	4.81±0.07		4.57±0.33	5.16±0.12
Ferrous iron (µM)	0	0.52±0.30	0.15±0.21	0.25±0.21	0.62±0.6	0.73±0.29	0.57±0.38	3.29±0.24	2.45±0.21	2.2±0.46
Ferrous iron (µM)	4		0.55±0.26	1.14±0.19		0.24±0.19	3.52±3.01		2.68±2.76	0.52±0.28
Ferrous iron (µM)	8		0.22±0.15	0.16±0.23		0.25±0.17	0.29±0.25		0.54±0.15	0.04±0.06
Ferrous iron (µM)	12		0.77±0.08	0.83±1.52		0.28±0.3	-0.12±0.83		0.83±0.67	-0.56±0.18
Ferrous iron (µM)	16		0±0	-0.1±0.28		0.1±0.36	-0.03±0.25		0.9±0.99	0.2±0.1
Ferrous iron (µM)	20		1.47±0.62	1.1±0.52		0.88±0.25	0.78±0.66		1.54±0.52	1.76±1.54
Ferric iron (µM)	0	1.08±0.75	1.2±0.42	2.3±0.85	5.62±3.19	8.07±1.51	9.07±0.58	5.07±3.00	1.55±0.64	2.4±0.17
Ferric iron (µM)	4		1.05±0.96	1.14±0.45		2.42±0.96	2.82±0.48		3.36±0.9	0.82±0.24
Ferric iron (µM)	8		0.05±0.38	1.25±0.85		0.25±0.27	0.69±0.49		0.11±0.15	0.4±0.13
Ferric iron (µM)	12		1.07±0.17	1.67±0.67		1.83±2.41	3.02±1.01		2.8±2.78	4.56±0.84
Ferric iron (µM)	16		1.25±0.21	1.85±0.35		1.77±0.97	1.27±1.11		0.2±1.27	1.33±0.15
Ferric iron (µM)	20		0.37±0.94	2.06±1.25		1.72±0.47	1.27±0.93		2.06±1.46	0.74±2.06
pH	0	8.12±0.13	8.35±0.06	8.31±0.14	7.74±0.30	8.24±0.05	7.96±0.28	7.69±0.05	7.59±0.41	7.99±0.14
pH	4		7.84±0.1	7.47±0		8±0.02	7.34±0.03		7.39±0.02	8.09±0.06
pH	8		7.84±0.04	7.33±0.47		7.94±0.07	7.18±0.08		7.28±0.08	8.08±0.06
pH	12		7.57±0.02	7.34±0.04		7.63±0	7.23±0.03		7.47±0.43	7.74±0
pH	16		7.9±0.04	7.34±0		7.97±0.04	7.34±0.04		7.45±0.41	8.09±0.05
pH	20		7.88±0	7.44±0.04		7.96±0.02	7.46±0.1		7.36±0.23	8.01±0.06
Redox (mV)	0	160.80±9.32	133.1±0.57	139.35±2.05	132.50±3.99	125.6±2.86	125.6±6.95	-1.40±27.36	146.5±124.31	45.93±10.44
Redox (mV)	4		150.8±14.71	161.35±3.18		150.3±18.8	93.5±24.08		-112.25±58.05	115.77±33.42
Redox (mV)	8		159.75±4.6	190.35±11.53		143.83±22.35	97.3±28.09		-55.65±170.91	124.97±0.38
Redox (mV)	12		142.8±7.07	172.75±19.45		149.5±3.9	155.2±2.65		143.35±18.03	153.33±1.42
Redox (mV)	16		169.7±23.62	165.25±3.75		132.07±9.74	149.77±5.42		45.95±71.49	120.6±17.28
Redox (mV)	20		148.45±2.05	171.3±19.09		159.67±12.47	183.3±10.05		157±0.28	157.5±3.66
Tetrathionate (µM)	0	81±7	98±1	99±42	157±71	125±39	92±17	98±9	118±26	104±9
Tetrathionate (µM)	4		74±0	91±20		82±2	91±8		98±2	88±5
Tetrathionate (µM)	8		91±6	93±1		83±10	83±6		95±4	93±8
Tetrathionate (µM)	12		89±2	85±5		94±10	98±5		93±2	87±4
Tetrathionate (µM)	16		95±14	108±12		89±12	86±11		104±1	94±7
Tetrathionate (µM)	20		99±9	88±8		96±12	97±9		78±3	84±4
Thiosulfate (µM)	0	0±0	0±0	0±0	0±0	0±0	0±0	0±0	0±0	0±0
Thiosulfate (µM)	4		0±0	0±0		0±0	0±0		0±0	0±0
Thiosulfate (µM)	8		0±0	0±0		0±0	0±0		0±0	0±0
Thiosulfate (µM)	12		0±0	0±0		0±0	0±0		0±0	0±0
Thiosulfate (µM)	16		0±0	0±0		0±0	0±0		0±0	0±0
Thiosulfate (µM)	20		0±0	0±0		0±0	0±0		0±0	0±0
		Top 1 cm Sediment Chemistry data, SD=1
		Oxic field	Oxic control	Oxic to Anoxic	Intermediate field	Intermediate to oxic	Intermediate to anoxic	Anoxic field	Anoxic control	Anoxic to Oxic
Phosphate (µM)		2.38±0.80	2.56±0.84	26.64±29.14	65.13±45.62	1.27±0.33	38.85±20.61	35.80±11.65	21.79±2.24	2.56±0.09
Nitrite+Nitrate (µM)		33.72±8.08	29.52	10.80±1.02	3.78±0.81	4.24±0.94	2.56±0.32	3.19±0.30	2.81±0.10	2.59±0.41
Sulfate (mM)		4.72±0.11	4.69	4.56±0.30	4.76±0.15	5.05±0.04	4.40±0.28	4.03±0.02	3.93±0.22	4.85±0.26
Total iron (µM)		0.55±0.21	2.16±0.06	9.15±8.27	6.65±1.20	2.37	7.74±1.48	4.23±0.72	5.93	3.37
pH		7.85			7.95	7.91±0.13	8.02±0.09	8.10±0.19	8.22±0.14	8.02
Redox (mV)		96.95±7.99			119.70	104.15±27.08	128.37±1.64	114.20±37.19	106.75±3.61	130.80
Organic Matter (%)		11.70±0.95	13.10±0.14	12.47±0.42	18.54±0.64	18.73±0.40	18.14±1.37	18.38±0.47	18.99±0.32	15.00±1.41
Tetrathionate (µM)		57±75	225±310	217±0	68±63	189±324	383±326	21±6	20±3	21±3
Thiosulfate (µM)		0±0	0±0	0±0	0±0	0±0	0±0	48±15	0±0	0±0

## Sheet: Sediment (top 1 cm)
	Top 1 cm Sediment Chemistry data, SD=1
	Oxic field	Oxic control	Oxic to Anoxic	Intermediate field	Intermediate to oxic	Intermediate to anoxic	Anoxic field	Anoxic control	Anoxic to Oxic
Phosphate (µM)	2.38±0.80	2.56±0.84	26.64±29.14	65.13±45.62	1.27±0.33	38.85±20.61	35.80±11.65	21.79±2.24	2.56±0.09
Nitrite+Nitrate (µM)	33.72±8.08	29.52	10.80±1.02	3.78±0.81	4.24±0.94	2.56±0.32	3.19±0.30	2.81±0.10	2.59±0.41
Sulfate (mM)	4.72±0.11	4.69	4.56±0.30	4.76±0.15	5.05±0.04	4.40±0.28	4.03±0.02	3.93±0.22	4.85±0.26
Total iron (µM)	0.55±0.21	2.16±0.06	9.15±8.27	6.65±1.20	2.37	7.74±1.48	4.23±0.72	5.93	3.37
pH	7.85			7.95	7.91±0.13	8.02±0.09	8.10±0.19	8.22±0.14	8.02
Redox (mV)	96.95±7.99			119.70	104.15±27.08	128.37±1.64	114.20±37.19	106.75±3.61	130.80
Organic Matter (%)	11.70±0.95	13.10±0.14	12.47±0.42	18.54±0.64	18.73±0.40	18.14±1.37	18.38±0.47	18.99±0.32	15.00±1.41
