# Supplementary material for: Shifts in coastal sediment oxygenation cause pronounced changes in microbial community composition and associated metabolism
Source: Microbiome. 2017 Aug 9;5:96. doi: 10.1186/s40168-017-0311-5 (PMC5549381; doi:10.1186/s40168-017-0311-5)
Supplement: Supplementary file 6 — Data S1. All OTUs and a separate list for the top 10 abundant, annotated against the SILVA database. All values are reported as relative abundances, with triplicates (SD = 1) except water and sediment oxic-to-anoxic and sediment anoxic-to-oxic (both n = 2). The second sheet shows the taxonomy results based on extracted 16S and 18S rRNA gene sequences from the sediment metagenome dataset. (XLSX 1447 kb) [file 40168_2017_311_MOESM6_ESM.xlsx]

## Sheet: Water & sediment (0-1 cm) phase
16S rRNA gene amplicon data		Water phase Relative abundance (%), SD=1
OTU (Relative Abundance %), in the water phase SD = 1
OTU name	Total	Oxic field	Oxic control day 0	Oxic control day 12	Oxic control day 20	Oxic to anoxic day 0	Oxic to anoxic day 12	Oxic to anoxic day 20	Intermediate field	Intermediate to anoxic day 0	Intermediate to anoxic day 12	Intermediate to anoxic day 20	Intermediate to oxic day 0	Intermediate to oxic day 12	Intermediate to oxic day 20	Anoxic field	Anoxic control day 0	Anoxic control day 12	Anoxic control day 20	Anoxic to oxic day 0	Anoxic to oxic day 12	Anoxic to oxic day 20
Archaea;Euryarchaeota;Halobacteria;Halobacteriales;Deep Sea Hydrothermal Vent Gp 6(DHVEG-6);OTU 000947	0.01	0.00±0.00	0.00±0.00	0.00±0.00	0.00±0.00	0.00±0.00	0.00±0.00	0.00±0.00	0.01±0.01	0.01±0.02	0.02±0.01	0.02±0.03	0.00±0.01	0.03±0.01	0.01±0.01	0.02±0.01	0.00±0.00	0.00±0.00	0.00±0.00	0.03±0.02	0.04±0.02	0.01±0.02
Archaea;Euryarchaeota;Halobacteria;Halobacteriales;Deep Sea Hydrothermal Vent Gp 6(DHVEG-6);OTU 001650	0.01	0.00±0.00	0.00±0.00	0.00±0.00	0.00±0.00	0.00±0.00	0.00±0.00	0.00±0.00	0.00±0.00	0.01±0.01	0.01±0.01	0.01±0.01	0.00±0.00	0.00±0.00	0.00±0.00	0.02±0.02	0.00±0.00	0.00±0.00	0.00±0.01	0.01±0.01	0.03±0.04	0.01±0.02
Archaea;Euryarchaeota;Halobacteria;Halobacteriales;Deep Sea Hydrothermal Vent Gp 6(DHVEG-6);OTU 002222	0.01	0.00±0.00	0.00±0.00	0.00±0.00	0.00±0.00	0.00±0.00	0.00±0.00	0.00±0.00	0.00±0.00	0.00±0.00	0.02±0.01	0.00±0.01	0.00±0.01	0.01±0.00	0.01±0.01	0.01±0.01	0.00±0.01	0.00±0.00	0.01±0.01	0.01±0.01	0.03±0.04	0.01±0.02
Archaea;Euryarchaeota;Halobacteria;Halobacteriales;Deep Sea Hydrothermal Vent Gp 6(DHVEG-6);OTU 003168	0	0.00±0.00	0.00±0.00	0.00±0.00	0.00±0.00	0.00±0.00	0.00±0.00	0.00±0.00	0.00±0.00	0.00±0.00	0.00±0.00	0.00±0.00	0.00±0.00	0.00±0.00	0.00±0.00	0.00±0.01	0.00±0.00	0.00±0.00	0.00±0.01	0.00±0.00	0.00±0.00	0.00±0.00
Archaea;Euryarchaeota;Halobacteria;Halobacteriales;Deep Sea Hydrothermal Vent Gp 6(DHVEG-6);OTU 003251	0	0.00±0.00	0.00±0.00	0.00±0.00	0.00±0.00	0.00±0.00	0.00±0.00	0.00±0.00	0.00±0.00	0.00±0.00	0.00±0.00	0.00±0.00	0.00±0.00	0.00±0.00	0.00±0.00	0.00±0.00	0.00±0.00	0.00±0.00	0.00±0.00	0.00±0.00	0.02±0.02	0.00±0.00
Archaea;Euryarchaeota;Halobacteria;Halobacteriales;Deep Sea Hydrothermal Vent Gp 6(DHVEG-6);OTU 003293	0	0.00±0.00	0.00±0.00	0.00±0.00	0.00±0.00	0.00±0.00	0.00±0.00	0.00±0.00	0.00±0.00	0.00±0.00	0.00±0.00	0.00±0.00	0.00±0.00	0.00±0.00	0.00±0.00	0.00±0.00	0.00±0.00	0.00±0.00	0.00±0.00	0.00±0.00	0.00±0.00	0.00±0.00
Archaea;Euryarchaeota;Halobacteria;Halobacteriales;Deep Sea Hydrothermal Vent Gp 6(DHVEG-6);OTU 003680	0	0.00±0.00	0.00±0.00	0.00±0.00	0.00±0.00	0.00±0.00	0.00±0.00	0.00±0.00	0.01±0.01	0.00±0.00	0.00±0.00	0.00±0.01	0.00±0.00	0.00±0.00	0.00±0.00	0.00±0.00	0.00±0.00	0.00±0.00	0.00±0.00	0.00±0.00	0.00±0.00	0.00±0.00
Archaea;Euryarchaeota;Halobacteria;Halobacteriales;Deep Sea Hydrothermal Vent Gp 6(DHVEG-6);OTU 004001	0	0.00±0.00	0.00±0.00	0.00±0.00	0.00±0.00	0.00±0.00	0.00±0.00	0.00±0.00	0.00±0.00	0.00±0.00	0.00±0.00	0.00±0.00	0.00±0.00	0.00±0.00	0.00±0.00	0.00±0.01	0.00±0.00	0.00±0.00	0.00±0.00	0.01±0.02	0.01±0.00	0.00±0.00
Archaea;Euryarchaeota;Halobacteria;Halobacteriales;Deep Sea Hydrothermal Vent Gp 6(DHVEG-6);OTU 004168	0	0.00±0.00	0.00±0.00	0.00±0.00	0.00±0.00	0.00±0.00	0.00±0.00	0.00±0.00	0.00±0.00	0.00±0.00	0.00±0.00	0.00±0.00	0.00±0.01	0.00±0.00	0.00±0.00	0.01±0.01	0.00±0.00	0.00±0.00	0.00±0.00	0.00±0.00	0.00±0.00	0.00±0.00
Archaea;Euryarchaeota;Halobacteria;Halobacteriales;Deep Sea Hydrothermal Vent Gp 6(DHVEG-6);OTU 004179	0	0.00±0.00	0.00±0.00	0.00±0.00	0.00±0.00	0.00±0.00	0.00±0.00	0.00±0.00	0.00±0.00	0.00±0.01	0.00±0.00	0.00±0.00	0.00±0.00	0.00±0.00	0.00±0.00	0.00±0.00	0.00±0.00	0.00±0.00	0.00±0.00	0.00±0.01	0.00±0.00	0.00±0.00
Archaea;Euryarchaeota;Halobacteria;Halobacteriales;Deep Sea Hydrothermal Vent Gp 6(DHVEG-6);OTU 006522	0	0.00±0.00	0.00±0.00	0.00±0.00	0.00±0.00	0.00±0.00	0.00±0.00	0.00±0.00	0.00±0.00	0.00±0.00	0.00±0.00	0.00±0.00	0.00±0.00	0.00±0.00	0.00±0.00	0.01±0.01	0.00±0.00	0.00±0.00	0.00±0.00	0.01±0.01	0.01±0.01	0.01±0.01
Archaea;Euryarchaeota;Halobacteria;Halobacteriales;Deep Sea Hydrothermal Vent Gp 6(DHVEG-6);OTU 006624	0	0.00±0.00	0.00±0.00	0.00±0.00	0.00±0.00	0.00±0.00	0.00±0.00	0.00±0.00	0.00±0.00	0.00±0.00	0.00±0.00	0.00±0.00	0.00±0.00	0.00±0.00	0.00±0.00	0.00±0.00	0.00±0.00	0.00±0.00	0.00±0.00	0.00±0.00	0.00±0.00	0.00±0.00
Archaea;Euryarchaeota;Halobacteria;Halobacteriales;Deep Sea Hydrothermal Vent Gp 6(DHVEG-6);OTU 006665	0	0.00±0.00	0.00±0.00	0.00±0.00	0.00±0.00	0.00±0.00	0.00±0.00	0.00±0.00	0.00±0.00	0.00±0.00	0.00±0.00	0.00±0.00	0.00±0.00	0.00±0.00	0.00±0.00	0.01±0.00	0.00±0.00	0.00±0.00	0.00±0.00	0.00±0.01	0.01±0.01	0.00±0.00
Archaea;Euryarchaeota;Halobacteria;Halobacteriales;Deep Sea Hydrothermal Vent Gp 6(DHVEG-6);OTU 006839	0	0.00±0.00	0.00±0.00	0.00±0.00	0.00±0.00	0.00±0.00	0.00±0.00	0.00±0.00	0.00±0.00	0.00±0.00	0.00±0.00	0.00±0.00	0.00±0.00	0.00±0.00	0.00±0.00	0.00±0.00	0.00±0.00	0.00±0.00	0.00±0.00	0.00±0.00	0.00±0.00	0.00±0.00
Archaea;Euryarchaeota;Halobacteria;Halobacteriales;Miscellaneous Euryarchaeotic Group(MEG);OTU 003099	0	0.00±0.00	0.00±0.00	0.00±0.00	0.00±0.00	0.00±0.00	0.00±0.00	0.00±0.00	0.00±0.00	0.00±0.00	0.00±0.00	0.00±0.00	0.00±0.00	0.00±0.00	0.00±0.00	0.00±0.00	0.00±0.00	0.00±0.00	0.00±0.00	0.01±0.01	0.01±0.01	0.00±0.00
Archaea;Euryarchaeota;Halobacteria;Halobacteriales;Miscellaneous Euryarchaeotic Group(MEG);OTU 006928	0	0.00±0.00	0.00±0.00	0.00±0.00	0.00±0.00	0.00±0.00	0.00±0.00	0.00±0.00	0.00±0.00	0.00±0.00	0.00±0.00	0.00±0.00	0.00±0.00	0.00±0.00	0.00±0.00	0.00±0.00	0.00±0.00	0.00±0.00	0.00±0.00	0.00±0.00	0.00±0.00	0.00±0.00
Archaea;Euryarchaeota;Methanomicrobia;Methanomicrobiales;Methanocorpusculaceae;Methanocorpusculum;OTU 000631	0.01	0.00±0.00	0.00±0.00	0.00±0.00	0.00±0.00	0.00±0.00	0.00±0.00	0.00±0.00	0.02±0.02	0.02±0.03	0.01±0.00	0.00±0.00	0.01±0.01	0.00±0.00	0.00±0.00	0.03±0.04	0.00±0.00	0.00±0.00	0.00±0.00	0.03±0.03	0.00±0.00	0.00±0.00
Archaea;Euryarchaeota;Methanomicrobia;Methanomicrobiales;Methanocorpusculaceae;Methanocorpusculum;OTU 006903	0.01	0.00±0.00	0.00±0.00	0.00±0.00	0.00±0.00	0.00±0.00	0.00±0.00	0.00±0.00	0.02±0.02	0.02±0.04	0.00±0.00	0.00±0.00	0.02±0.02	0.00±0.00	0.00±0.00	0.09±0.08	0.03±0.02	0.00±0.00	0.00±0.00	0.04±0.05	0.00±0.00	0.00±0.00
Archaea;Euryarchaeota;Thermoplasmata;Thermoplasmatales;AMOS1A-4113-D04;OTU 004607	0	0.00±0.00	0.00±0.00	0.00±0.00	0.00±0.00	0.00±0.00	0.00±0.00	0.00±0.00	0.00±0.00	0.00±0.01	0.00±0.00	0.00±0.00	0.00±0.00	0.00±0.00	0.00±0.00	0.00±0.00	0.00±0.00	0.00±0.00	0.00±0.00	0.00±0.00	0.00±0.00	0.00±0.00
Archaea;Euryarchaeota;Thermoplasmata;Thermoplasmatales;AMOS1A-4113-D04;OTU 004628	0	0.00±0.00	0.00±0.00	0.00±0.00	0.00±0.00	0.00±0.00	0.00±0.00	0.00±0.00	0.00±0.00	0.00±0.00	0.00±0.00	0.00±0.00	0.00±0.00	0.00±0.00	0.00±0.00	0.00±0.00	0.00±0.00	0.00±0.00	0.00±0.00	0.00±0.00	0.00±0.00	0.00±0.00
Archaea;Euryarchaeota;Thermoplasmata;Thermoplasmatales;CCA47;OTU 006553	0	0.00±0.00	0.00±0.00	0.00±0.00	0.00±0.00	0.00±0.00	0.00±0.00	0.00±0.00	0.00±0.00	0.00±0.00	0.00±0.00	0.00±0.00	0.00±0.00	0.00±0.00	0.00±0.00	0.00±0.00	0.01±0.02	0.00±0.00	0.00±0.00	0.00±0.00	0.00±0.00	0.00±0.00
Archaea;OTU 000646	0.01	0.00±0.00	0.00±0.00	0.00±0.00	0.00±0.00	0.00±0.00	0.00±0.01	0.00±0.00	0.07±0.04	0.04±0.04	0.01±0.01	0.00±0.00	0.05±0.03	0.01±0.01	0.00±0.00	0.05±0.04	0.04±0.03	0.01±0.00	0.00±0.00	0.08±0.04	0.02±0.01	0.00±0.00
Archaea;Thaumarchaeota;Group C3;OTU 006805	0	0.00±0.00	0.00±0.00	0.00±0.00	0.00±0.00	0.00±0.00	0.00±0.00	0.00±0.00	0.00±0.00	0.00±0.00	0.00±0.00	0.00±0.00	0.00±0.00	0.00±0.00	0.00±0.00	0.00±0.00	0.00±0.00	0.00±0.01	0.00±0.00	0.00±0.00	0.00±0.00	0.00±0.00
Archaea;Thaumarchaeota;Marine Benthic Group B;OTU 004942	0	0.00±0.00	0.00±0.00	0.00±0.00	0.00±0.00	0.00±0.00	0.00±0.00	0.00±0.00	0.00±0.00	0.00±0.00	0.00±0.00	0.00±0.00	0.00±0.00	0.00±0.00	0.00±0.00	0.00±0.00	0.00±0.00	0.00±0.00	0.00±0.00	0.00±0.00	0.00±0.00	0.00±0.00
Archaea;Thaumarchaeota;Marine Group I;OTU 002920	0.01	0.00±0.00	0.00±0.00	0.00±0.00	0.00±0.00	0.00±0.00	0.00±0.00	0.06±0.09	0.02±0.01	0.05±0.04	0.00±0.00	0.00±0.00	0.00±0.00	0.01±0.01	0.00±0.00	0.00±0.00	0.00±0.00	0.00±0.00	0.00±0.00	0.00±0.00	0.00±0.00	0.00±0.00
Archaea;Thaumarchaeota;Marine Group I;OTU 005702	0.01	0.00±0.00	0.00±0.00	0.00±0.00	0.01±0.01	0.00±0.00	0.00±0.00	0.00±0.00	0.03±0.01	0.03±0.03	0.00±0.00	0.00±0.00	0.00±0.01	0.00±0.00	0.00±0.01	0.03±0.03	0.02±0.03	0.00±0.00	0.00±0.00	0.03±0.02	0.01±0.01	0.00±0.00
Archaea;Thaumarchaeota;Marine Group I;OTU 006276	0	0.00±0.00	0.00±0.00	0.00±0.00	0.00±0.00	0.00±0.00	0.00±0.00	0.00±0.00	0.00±0.00	0.00±0.00	0.00±0.00	0.00±0.00	0.00±0.00	0.00±0.00	0.00±0.00	0.00±0.00	0.00±0.00	0.00±0.00	0.00±0.00	0.00±0.00	0.00±0.00	0.00±0.00
Archaea;Thaumarchaeota;Miscellaneous Crenarchaeotic Group;OTU 003311	0	0.00±0.00	0.00±0.00	0.00±0.00	0.00±0.00	0.00±0.00	0.00±0.00	0.00±0.00	0.00±0.00	0.00±0.00	0.00±0.00	0.00±0.00	0.00±0.00	0.00±0.00	0.00±0.00	0.00±0.00	0.00±0.00	0.00±0.00	0.00±0.00	0.00±0.00	0.00±0.00	0.00±0.00
Archaea;Thaumarchaeota;Miscellaneous Crenarchaeotic Group;OTU 004025	0	0.00±0.00	0.00±0.00	0.00±0.00	0.00±0.00	0.00±0.00	0.00±0.00	0.00±0.00	0.00±0.00	0.00±0.00	0.00±0.00	0.00±0.00	0.00±0.00	0.00±0.00	0.00±0.00	0.00±0.00	0.00±0.00	0.00±0.00	0.00±0.00	0.00±0.00	0.00±0.00	0.00±0.00
Archaea;Thaumarchaeota;Miscellaneous Crenarchaeotic Group;OTU 004220	0	0.00±0.00	0.00±0.00	0.00±0.00	0.00±0.00	0.00±0.00	0.00±0.00	0.00±0.00	0.00±0.00	0.00±0.00	0.00±0.00	0.00±0.00	0.00±0.00	0.00±0.00	0.00±0.00	0.00±0.00	0.00±0.00	0.00±0.00	0.00±0.00	0.00±0.00	0.00±0.00	0.00±0.00
Archaea;Thaumarchaeota;Miscellaneous Crenarchaeotic Group;OTU 006895	0	0.00±0.00	0.00±0.00	0.00±0.00	0.00±0.00	0.00±0.00	0.00±0.00	0.00±0.00	0.00±0.00	0.00±0.00	0.00±0.00	0.00±0.00	0.00±0.00	0.00±0.00	0.00±0.00	0.00±0.00	0.00±0.00	0.00±0.00	0.00±0.00	0.00±0.01	0.00±0.00	0.00±0.00
Bacteria;Acidobacteria;Acidobacteria;Subgroup 11;OTU 003605	0	0.00±0.00	0.00±0.00	0.00±0.00	0.00±0.00	0.00±0.00	0.00±0.00	0.00±0.00	0.00±0.00	0.00±0.00	0.00±0.00	0.00±0.00	0.00±0.00	0.00±0.00	0.00±0.00	0.00±0.00	0.00±0.00	0.00±0.00	0.00±0.00	0.00±0.00	0.00±0.00	0.00±0.00
Bacteria;Acidobacteria;Acidobacteria;Subgroup 17;OTU 001057	0.01	0.00±0.00	0.00±0.00	0.00±0.00	0.00±0.00	0.00±0.00	0.00±0.00	0.00±0.00	0.00±0.00	0.00±0.00	0.00±0.00	0.00±0.00	0.00±0.00	0.00±0.00	0.00±0.00	0.00±0.00	0.00±0.00	0.00±0.00	0.00±0.00	0.00±0.00	0.00±0.00	0.00±0.00
Bacteria;Acidobacteria;Acidobacteria;Subgroup 17;OTU 002509	0	0.00±0.00	0.00±0.00	0.00±0.00	0.00±0.00	0.00±0.00	0.00±0.00	0.00±0.00	0.00±0.00	0.00±0.00	0.00±0.00	0.00±0.00	0.00±0.00	0.00±0.00	0.00±0.00	0.00±0.00	0.00±0.00	0.00±0.00	0.00±0.00	0.00±0.00	0.00±0.00	0.00±0.00
Bacteria;Acidobacteria;Acidobacteria;Subgroup 17;OTU 004305	0	0.00±0.00	0.00±0.00	0.00±0.00	0.00±0.00	0.00±0.00	0.00±0.00	0.00±0.00	0.00±0.00	0.00±0.00	0.00±0.00	0.00±0.00	0.00±0.00	0.00±0.00	0.00±0.00	0.00±0.00	0.00±0.00	0.00±0.00	0.00±0.00	0.00±0.00	0.00±0.00	0.00±0.00
Bacteria;Acidobacteria;Acidobacteria;Subgroup 17;OTU 004426	0	0.00±0.00	0.00±0.00	0.00±0.00	0.00±0.00	0.00±0.00	0.00±0.00	0.00±0.00	0.00±0.00	0.00±0.00	0.00±0.00	0.00±0.00	0.00±0.00	0.00±0.00	0.00±0.00	0.00±0.00	0.00±0.00	0.00±0.00	0.00±0.00	0.00±0.00	0.00±0.00	0.00±0.00
Bacteria;Acidobacteria;Acidobacteria;Subgroup 17;OTU 005161	0	0.00±0.00	0.00±0.00	0.00±0.00	0.00±0.00	0.00±0.00	0.00±0.00	0.00±0.00	0.00±0.00	0.00±0.00	0.00±0.00	0.00±0.00	0.00±0.00	0.00±0.00	0.00±0.00	0.00±0.00	0.00±0.00	0.00±0.00	0.00±0.00	0.00±0.00	0.00±0.00	0.00±0.00
Bacteria;Acidobacteria;Acidobacteria;Subgroup 17;OTU 006249	0	0.00±0.00	0.00±0.00	0.00±0.00	0.00±0.00	0.00±0.00	0.00±0.00	0.00±0.00	0.00±0.00	0.00±0.00	0.00±0.00	0.00±0.00	0.00±0.00	0.00±0.00	0.00±0.00	0.00±0.00	0.00±0.00	0.00±0.00	0.00±0.00	0.00±0.00	0.00±0.00	0.00±0.00
Bacteria;Acidobacteria;Acidobacteria;Subgroup 17;OTU 006398	0	0.00±0.00	0.00±0.00	0.00±0.00	0.00±0.00	0.00±0.00	0.00±0.00	0.00±0.00	0.00±0.00	0.00±0.00	0.00±0.00	0.00±0.00	0.00±0.00	0.00±0.00	0.00±0.00	0.00±0.00	0.00±0.00	0.00±0.00	0.00±0.00	0.00±0.00	0.00±0.00	0.00±0.00
Bacteria;Acidobacteria;Acidobacteria;Subgroup 18;OTU 001624	0	0.00±0.00	0.00±0.00	0.00±0.00	0.00±0.00	0.00±0.00	0.00±0.00	0.00±0.00	0.00±0.00	0.00±0.00	0.00±0.00	0.00±0.00	0.00±0.00	0.00±0.00	0.00±0.00	0.00±0.00	0.00±0.00	0.00±0.00	0.00±0.00	0.00±0.00	0.00±0.00	0.00±0.00
Bacteria;Acidobacteria;Acidobacteria;Subgroup 18;OTU 002074	0	0.00±0.00	0.00±0.00	0.00±0.00	0.00±0.00	0.00±0.00	0.00±0.00	0.00±0.00	0.00±0.00	0.00±0.00	0.00±0.00	0.00±0.00	0.00±0.00	0.00±0.00	0.00±0.00	0.00±0.00	0.00±0.00	0.00±0.00	0.00±0.00	0.00±0.00	0.00±0.00	0.00±0.00
Bacteria;Acidobacteria;Acidobacteria;Subgroup 18;OTU 003467	0	0.00±0.00	0.00±0.00	0.00±0.00	0.00±0.00	0.00±0.00	0.00±0.00	0.00±0.00	0.00±0.00	0.00±0.00	0.00±0.00	0.00±0.00	0.00±0.00	0.00±0.00	0.00±0.00	0.00±0.00	0.00±0.00	0.00±0.00	0.00±0.00	0.00±0.01	0.00±0.00	0.00±0.00
Bacteria;Acidobacteria;Acidobacteria;Subgroup 18;OTU 003958	0	0.00±0.00	0.00±0.00	0.00±0.00	0.00±0.00	0.00±0.00	0.00±0.00	0.00±0.00	0.00±0.00	0.00±0.00	0.00±0.00	0.00±0.00	0.00±0.00	0.00±0.00	0.00±0.00	0.00±0.00	0.00±0.00	0.00±0.00	0.00±0.00	0.00±0.00	0.00±0.00	0.00±0.00
Bacteria;Acidobacteria;Acidobacteria;Subgroup 18;OTU 004200	0	0.00±0.00	0.00±0.00	0.00±0.00	0.00±0.00	0.00±0.00	0.00±0.00	0.00±0.00	0.00±0.00	0.00±0.00	0.00±0.00	0.00±0.00	0.00±0.00	0.00±0.00	0.00±0.00	0.00±0.00	0.00±0.00	0.00±0.00	0.00±0.00	0.00±0.00	0.00±0.00	0.00±0.00
Bacteria;Acidobacteria;Acidobacteria;Subgroup 21;OTU 000265	0.06	0.00±0.00	0.00±0.00	0.00±0.00	0.00±0.00	0.00±0.00	0.00±0.00	0.00±0.00	0.08±0.01	0.03±0.06	0.00±0.00	0.00±0.00	0.08±0.07	0.00±0.00	0.00±0.00	0.40±0.36	0.30±0.00	0.00±0.00	0.00±0.00	0.78±0.09	0.00±0.00	0.01±0.01
Bacteria;Acidobacteria;Acidobacteria;Subgroup 21;OTU 000959	0.02	0.00±0.00	0.00±0.00	0.00±0.00	0.00±0.00	0.06±0.08	0.00±0.00	0.00±0.00	0.00±0.00	0.00±0.00	0.00±0.00	0.00±0.00	0.00±0.00	0.00±0.00	0.00±0.00	0.00±0.00	0.00±0.00	0.00±0.00	0.00±0.00	0.00±0.00	0.00±0.00	0.00±0.00
Bacteria;Acidobacteria;Acidobacteria;Subgroup 21;OTU 001769	0.01	0.00±0.00	0.00±0.00	0.00±0.00	0.00±0.00	0.00±0.00	0.00±0.00	0.00±0.00	0.00±0.00	0.00±0.00	0.00±0.00	0.00±0.00	0.00±0.00	0.00±0.00	0.00±0.00	0.00±0.00	0.00±0.00	0.00±0.00	0.00±0.00	0.00±0.00	0.00±0.00	0.00±0.00
Bacteria;Acidobacteria;Acidobacteria;Subgroup 21;OTU 002092	0	0.00±0.00	0.00±0.00	0.00±0.00	0.00±0.00	0.00±0.00	0.00±0.00	0.00±0.00	0.00±0.00	0.00±0.00	0.00±0.00	0.00±0.00	0.00±0.00	0.00±0.00	0.00±0.00	0.00±0.00	0.00±0.00	0.00±0.00	0.00±0.00	0.00±0.00	0.00±0.00	0.00±0.00
Bacteria;Acidobacteria;Acidobacteria;Subgroup 21;OTU 002247	0.01	0.00±0.00	0.00±0.00	0.00±0.00	0.00±0.00	0.00±0.00	0.00±0.00	0.00±0.00	0.00±0.00	0.00±0.00	0.00±0.00	0.00±0.00	0.00±0.00	0.00±0.00	0.00±0.00	0.00±0.00	0.00±0.00	0.00±0.00	0.00±0.00	0.00±0.00	0.00±0.00	0.00±0.00
Bacteria;Acidobacteria;Acidobacteria;Subgroup 21;OTU 002479	0	0.00±0.00	0.00±0.00	0.00±0.00	0.00±0.00	0.04±0.06	0.00±0.00	0.00±0.00	0.00±0.00	0.00±0.00	0.00±0.00	0.00±0.00	0.00±0.00	0.00±0.00	0.00±0.00	0.00±0.00	0.00±0.00	0.00±0.00	0.00±0.00	0.00±0.00	0.00±0.00	0.00±0.00
Bacteria;Acidobacteria;Acidobacteria;Subgroup 21;OTU 003801	0.02	0.00±0.00	0.00±0.00	0.00±0.00	0.00±0.00	0.00±0.00	0.00±0.00	0.00±0.00	0.02±0.01	0.01±0.01	0.00±0.00	0.00±0.00	0.04±0.05	0.00±0.00	0.00±0.00	0.09±0.08	0.06±0.03	0.00±0.00	0.00±0.00	0.17±0.07	0.00±0.00	0.00±0.00
Bacteria;Acidobacteria;Acidobacteria;Subgroup 21;OTU 004569	0	0.00±0.00	0.00±0.00	0.00±0.00	0.00±0.00	0.00±0.00	0.00±0.00	0.00±0.00	0.00±0.00	0.00±0.00	0.00±0.00	0.00±0.00	0.00±0.00	0.00±0.00	0.00±0.00	0.00±0.00	0.00±0.00	0.00±0.00	0.00±0.00	0.00±0.00	0.00±0.00	0.00±0.00
Bacteria;Acidobacteria;Acidobacteria;Subgroup 21;OTU 004672	0	0.00±0.00	0.00±0.00	0.00±0.00	0.00±0.00	0.02±0.02	0.00±0.00	0.00±0.00	0.00±0.00	0.00±0.00	0.00±0.00	0.00±0.00	0.00±0.00	0.00±0.00	0.00±0.00	0.00±0.00	0.00±0.00	0.00±0.00	0.00±0.00	0.00±0.00	0.00±0.00	0.00±0.00
Bacteria;Acidobacteria;Acidobacteria;Subgroup 21;OTU 004799	0	0.00±0.00	0.00±0.00	0.00±0.00	0.00±0.00	0.05±0.07	0.00±0.00	0.00±0.00	0.00±0.00	0.00±0.00	0.00±0.00	0.00±0.00	0.00±0.00	0.00±0.00	0.00±0.00	0.00±0.00	0.00±0.00	0.00±0.00	0.00±0.00	0.00±0.00	0.00±0.00	0.00±0.00
Bacteria;Acidobacteria;Acidobacteria;Subgroup 21;OTU 006863	0	0.00±0.00	0.00±0.00	0.00±0.00	0.00±0.00	0.00±0.00	0.00±0.00	0.00±0.00	0.00±0.00	0.00±0.00	0.00±0.00	0.00±0.00	0.00±0.00	0.00±0.00	0.00±0.00	0.00±0.00	0.00±0.00	0.00±0.00	0.00±0.00	0.00±0.00	0.00±0.00	0.00±0.00
Bacteria;Acidobacteria;Acidobacteria;Subgroup 3;OTU 001424	0.01	0.00±0.00	0.00±0.00	0.00±0.00	0.00±0.00	0.00±0.00	0.00±0.00	0.00±0.00	0.00±0.00	0.00±0.00	0.00±0.00	0.00±0.00	0.00±0.00	0.00±0.00	0.00±0.00	0.00±0.00	0.00±0.00	0.00±0.00	0.00±0.00	0.00±0.00	0.00±0.00	0.00±0.00
Bacteria;Acidobacteria;Acidobacteria;Subgroup 3;OTU 001727	0	0.00±0.00	0.00±0.00	0.00±0.00	0.00±0.00	0.00±0.00	0.00±0.00	0.00±0.00	0.00±0.00	0.00±0.00	0.00±0.00	0.00±0.00	0.00±0.00	0.00±0.00	0.00±0.00	0.00±0.00	0.00±0.00	0.00±0.00	0.00±0.00	0.00±0.00	0.00±0.00	0.00±0.00
Bacteria;Acidobacteria;Acidobacteria;Subgroup 3;OTU 003864	0	0.00±0.00	0.00±0.00	0.00±0.00	0.00±0.00	0.00±0.00	0.00±0.00	0.00±0.00	0.00±0.00	0.00±0.00	0.00±0.00	0.00±0.00	0.00±0.00	0.00±0.00	0.00±0.00	0.00±0.00	0.00±0.00	0.00±0.00	0.00±0.00	0.00±0.00	0.00±0.00	0.00±0.00
Bacteria;Acidobacteria;Acidobacteria;Subgroup 3;OTU 003930	0	0.00±0.00	0.00±0.00	0.00±0.00	0.00±0.00	0.00±0.00	0.00±0.00	0.00±0.00	0.00±0.00	0.00±0.00	0.00±0.00	0.00±0.00	0.00±0.00	0.00±0.00	0.00±0.00	0.00±0.00	0.00±0.00	0.00±0.00	0.00±0.00	0.00±0.00	0.00±0.00	0.00±0.00
Bacteria;Acidobacteria;Acidobacteria;Subgroup 3;OTU 006191	0	0.00±0.00	0.00±0.00	0.00±0.00	0.00±0.00	0.00±0.00	0.00±0.00	0.00±0.00	0.00±0.00	0.00±0.00	0.00±0.00	0.00±0.00	0.00±0.00	0.00±0.00	0.00±0.00	0.00±0.00	0.00±0.00	0.00±0.00	0.00±0.00	0.00±0.00	0.00±0.00	0.00±0.00
Bacteria;Acidobacteria;Acidobacteria;Subgroup 3;OTU 006594	0	0.00±0.00	0.00±0.00	0.00±0.00	0.00±0.00	0.00±0.00	0.00±0.00	0.00±0.00	0.00±0.00	0.00±0.00	0.00±0.00	0.00±0.00	0.00±0.00	0.00±0.00	0.00±0.00	0.00±0.00	0.00±0.00	0.00±0.00	0.00±0.00	0.00±0.00	0.00±0.00	0.00±0.00
Bacteria;Acidobacteria;Acidobacteria;Subgroup 3;OTU 006768	0	0.00±0.00	0.00±0.00	0.00±0.00	0.00±0.00	0.00±0.00	0.00±0.00	0.00±0.00	0.00±0.00	0.00±0.00	0.00±0.00	0.00±0.00	0.00±0.00	0.00±0.00	0.00±0.00	0.00±0.00	0.00±0.00	0.00±0.00	0.00±0.00	0.00±0.00	0.00±0.00	0.00±0.00
Bacteria;Acidobacteria;Acidobacteria;Subgroup 3;OTU 006891	0	0.00±0.00	0.00±0.00	0.00±0.00	0.00±0.00	0.00±0.00	0.00±0.00	0.00±0.00	0.00±0.00	0.00±0.00	0.00±0.00	0.00±0.00	0.00±0.00	0.00±0.00	0.00±0.00	0.00±0.00	0.00±0.00	0.00±0.00	0.00±0.00	0.00±0.00	0.00±0.00	0.00±0.00
Bacteria;Acidobacteria;Acidobacteria;Subgroup 3;PAUC26f;OTU 000467	0.02	0.00±0.00	0.00±0.00	0.00±0.00	0.00±0.00	0.00±0.00	0.00±0.00	0.00±0.00	0.01±0.00	0.00±0.01	0.00±0.00	0.00±0.00	0.01±0.02	0.00±0.00	0.00±0.00	0.00±0.00	0.00±0.00	0.00±0.00	0.00±0.00	0.01±0.02	0.00±0.00	0.00±0.00
Bacteria;Acidobacteria;Acidobacteria;Subgroup 3;PAUC26f;OTU 000791	0.01	0.00±0.00	0.00±0.00	0.00±0.00	0.00±0.00	0.00±0.00	0.00±0.00	0.00±0.00	0.00±0.00	0.00±0.00	0.00±0.00	0.00±0.00	0.00±0.00	0.00±0.00	0.00±0.00	0.00±0.00	0.00±0.00	0.00±0.00	0.00±0.00	0.00±0.01	0.00±0.00	0.00±0.00
Bacteria;Acidobacteria;Acidobacteria;Subgroup 3;PAUC26f;OTU 002064	0	0.00±0.00	0.00±0.00	0.00±0.00	0.00±0.00	0.00±0.00	0.00±0.00	0.00±0.00	0.00±0.00	0.00±0.00	0.00±0.00	0.00±0.00	0.00±0.00	0.00±0.00	0.00±0.00	0.00±0.00	0.00±0.00	0.00±0.00	0.00±0.00	0.00±0.00	0.00±0.00	0.00±0.00
Bacteria;Acidobacteria;Acidobacteria;Subgroup 3;PAUC26f;OTU 003390	0	0.00±0.00	0.00±0.00	0.00±0.00	0.00±0.00	0.00±0.00	0.00±0.00	0.00±0.00	0.00±0.00	0.00±0.00	0.00±0.00	0.00±0.00	0.00±0.00	0.00±0.00	0.00±0.00	0.00±0.00	0.00±0.00	0.00±0.00	0.00±0.00	0.00±0.00	0.00±0.00	0.00±0.00
Bacteria;Acidobacteria;Acidobacteria;Subgroup 3;PAUC26f;OTU 003693	0	0.00±0.00	0.00±0.00	0.00±0.00	0.00±0.00	0.00±0.00	0.00±0.00	0.00±0.00	0.00±0.00	0.00±0.00	0.00±0.00	0.00±0.00	0.00±0.00	0.00±0.00	0.00±0.00	0.00±0.00	0.00±0.00	0.00±0.00	0.00±0.00	0.00±0.00	0.00±0.00	0.00±0.00
Bacteria;Acidobacteria;Acidobacteria;Subgroup 3;PAUC26f;OTU 003852	0	0.00±0.00	0.00±0.00	0.00±0.00	0.00±0.00	0.00±0.00	0.00±0.00	0.00±0.00	0.00±0.00	0.00±0.00	0.00±0.00	0.00±0.00	0.00±0.00	0.00±0.00	0.00±0.00	0.00±0.00	0.00±0.00	0.00±0.00	0.00±0.00	0.00±0.00	0.00±0.00	0.00±0.00
Bacteria;Acidobacteria;Acidobacteria;Subgroup 3;PAUC26f;OTU 004232	0	0.00±0.00	0.00±0.00	0.00±0.00	0.00±0.00	0.00±0.00	0.00±0.00	0.00±0.00	0.00±0.00	0.00±0.00	0.00±0.00	0.00±0.00	0.00±0.00	0.00±0.00	0.00±0.00	0.00±0.00	0.00±0.00	0.00±0.00	0.00±0.00	0.00±0.00	0.00±0.00	0.00±0.00
Bacteria;Acidobacteria;Acidobacteria;Subgroup 3;PAUC26f;OTU 004653	0	0.00±0.00	0.00±0.00	0.00±0.00	0.00±0.00	0.00±0.00	0.00±0.00	0.00±0.00	0.00±0.00	0.00±0.01	0.00±0.00	0.00±0.00	0.00±0.00	0.00±0.00	0.00±0.00	0.00±0.00	0.00±0.00	0.00±0.00	0.00±0.00	0.00±0.00	0.00±0.00	0.00±0.00
Bacteria;Acidobacteria;Acidobacteria;Subgroup 3;PAUC26f;OTU 004934	0	0.00±0.00	0.00±0.00	0.00±0.00	0.00±0.00	0.00±0.00	0.00±0.00	0.00±0.00	0.00±0.00	0.00±0.00	0.00±0.00	0.00±0.00	0.00±0.00	0.00±0.00	0.00±0.00	0.00±0.00	0.00±0.00	0.00±0.00	0.00±0.00	0.00±0.00	0.00±0.00	0.00±0.00
Bacteria;Acidobacteria;Acidobacteria;Subgroup 3;PAUC26f;OTU 005001	0	0.00±0.00	0.00±0.00	0.00±0.00	0.00±0.00	0.00±0.00	0.00±0.00	0.00±0.00	0.00±0.00	0.00±0.00	0.00±0.00	0.00±0.00	0.00±0.00	0.00±0.00	0.00±0.00	0.00±0.00	0.00±0.00	0.00±0.00	0.00±0.00	0.00±0.00	0.00±0.00	0.00±0.00
Bacteria;Acidobacteria;Acidobacteria;Subgroup 3;PAUC26f;OTU 005127	0	0.00±0.00	0.00±0.00	0.00±0.00	0.00±0.00	0.00±0.00	0.00±0.00	0.00±0.00	0.00±0.00	0.00±0.01	0.00±0.00	0.00±0.00	0.00±0.00	0.00±0.00	0.00±0.00	0.00±0.00	0.00±0.00	0.00±0.00	0.00±0.00	0.00±0.00	0.00±0.00	0.00±0.00
Bacteria;Acidobacteria;Acidobacteria;Subgroup 3;PAUC26f;OTU 005986	0	0.00±0.00	0.00±0.00	0.00±0.00	0.00±0.00	0.00±0.00	0.00±0.00	0.00±0.00	0.00±0.00	0.00±0.00	0.00±0.00	0.00±0.00	0.00±0.00	0.00±0.00	0.00±0.00	0.00±0.00	0.00±0.00	0.00±0.00	0.00±0.00	0.00±0.00	0.00±0.00	0.00±0.00
Bacteria;Acidobacteria;Acidobacteria;Subgroup 3;PAUC26f;OTU 006129	0	0.00±0.00	0.00±0.00	0.00±0.00	0.00±0.00	0.00±0.00	0.00±0.00	0.00±0.00	0.00±0.00	0.00±0.00	0.00±0.00	0.00±0.00	0.00±0.00	0.00±0.00	0.00±0.00	0.00±0.00	0.00±0.00	0.00±0.00	0.00±0.00	0.00±0.00	0.00±0.00	0.00±0.00
Bacteria;Acidobacteria;Acidobacteria;Subgroup 3;PAUC26f;OTU 006312	0	0.00±0.00	0.00±0.00	0.00±0.00	0.00±0.00	0.00±0.00	0.00±0.00	0.00±0.00	0.00±0.00	0.00±0.00	0.00±0.00	0.00±0.00	0.00±0.00	0.00±0.00	0.00±0.00	0.00±0.00	0.00±0.00	0.00±0.00	0.00±0.00	0.00±0.00	0.00±0.00	0.00±0.00
Bacteria;Acidobacteria;Acidobacteria;Subgroup 3;PAUC26f;OTU 006409	0	0.00±0.00	0.00±0.00	0.00±0.00	0.00±0.00	0.00±0.00	0.00±0.00	0.00±0.00	0.00±0.00	0.00±0.00	0.00±0.00	0.00±0.00	0.00±0.00	0.00±0.00	0.00±0.00	0.00±0.00	0.00±0.00	0.00±0.00	0.00±0.00	0.00±0.00	0.00±0.00	0.00±0.00
Bacteria;Acidobacteria;Acidobacteria;Subgroup 3;PAUC26f;OTU 006656	0	0.00±0.00	0.00±0.00	0.00±0.00	0.00±0.00	0.00±0.00	0.00±0.00	0.00±0.00	0.00±0.00	0.00±0.00	0.00±0.00	0.00±0.00	0.00±0.00	0.00±0.00	0.00±0.00	0.00±0.00	0.00±0.00	0.00±0.00	0.00±0.00	0.00±0.01	0.00±0.00	0.00±0.00
Bacteria;Acidobacteria;Acidobacteria;Subgroup 3;PAUC26f;OTU 006848	0	0.00±0.00	0.00±0.00	0.00±0.00	0.00±0.00	0.00±0.00	0.00±0.00	0.00±0.00	0.00±0.00	0.00±0.00	0.00±0.00	0.00±0.00	0.00±0.00	0.00±0.00	0.00±0.00	0.00±0.00	0.00±0.00	0.00±0.00	0.00±0.00	0.00±0.00	0.00±0.00	0.00±0.00
Bacteria;Acidobacteria;Acidobacteria;Subgroup 3;SJA-149;OTU 005484	0	0.00±0.00	0.00±0.00	0.00±0.00	0.00±0.00	0.00±0.00	0.00±0.00	0.00±0.00	0.00±0.00	0.00±0.00	0.00±0.00	0.00±0.00	0.00±0.00	0.00±0.00	0.00±0.00	0.00±0.00	0.00±0.00	0.00±0.00	0.00±0.00	0.00±0.00	0.00±0.00	0.00±0.00
Bacteria;Acidobacteria;Acidobacteria;Subgroup 4;11-24;OTU 002839	0	0.00±0.00	0.00±0.00	0.00±0.00	0.00±0.00	0.00±0.00	0.00±0.00	0.00±0.00	0.00±0.00	0.00±0.00	0.00±0.00	0.00±0.00	0.00±0.00	0.00±0.00	0.00±0.00	0.00±0.00	0.00±0.00	0.00±0.00	0.00±0.00	0.00±0.00	0.00±0.00	0.00±0.00
Bacteria;Acidobacteria;Acidobacteria;Subgroup 4;Unknown Family;Blastocatella;OTU 000198	0.04	0.00±0.00	0.00±0.00	0.00±0.00	0.00±0.00	0.00±0.00	0.00±0.00	0.00±0.00	0.00±0.00	0.00±0.00	0.00±0.00	0.00±0.00	0.01±0.01	0.00±0.00	0.00±0.00	0.00±0.00	0.00±0.00	0.00±0.00	0.00±0.00	0.00±0.00	0.00±0.00	0.00±0.00
Bacteria;Acidobacteria;Acidobacteria;Subgroup 4;Unknown Family;Blastocatella;OTU 001431	0	0.00±0.00	0.00±0.00	0.00±0.00	0.00±0.00	0.00±0.00	0.00±0.00	0.00±0.00	0.00±0.00	0.00±0.00	0.00±0.00	0.00±0.00	0.00±0.00	0.00±0.00	0.00±0.00	0.00±0.00	0.00±0.00	0.00±0.00	0.00±0.00	0.00±0.01	0.00±0.00	0.00±0.00
Bacteria;Acidobacteria;Acidobacteria;Subgroup 4;Unknown Family;Blastocatella;OTU 001445	0.01	0.00±0.00	0.00±0.00	0.00±0.00	0.00±0.00	0.00±0.00	0.00±0.00	0.00±0.00	0.00±0.00	0.01±0.02	0.00±0.00	0.00±0.00	0.00±0.01	0.00±0.00	0.00±0.00	0.00±0.00	0.00±0.00	0.00±0.00	0.00±0.00	0.00±0.00	0.00±0.00	0.00±0.00
Bacteria;Acidobacteria;Acidobacteria;Subgroup 4;Unknown Family;Blastocatella;OTU 003012	0	0.00±0.00	0.00±0.00	0.00±0.00	0.00±0.00	0.00±0.00	0.00±0.00	0.00±0.00	0.00±0.00	0.00±0.00	0.00±0.00	0.00±0.00	0.00±0.00	0.00±0.00	0.00±0.00	0.00±0.00	0.00±0.00	0.00±0.00	0.00±0.00	0.01±0.01	0.00±0.00	0.00±0.00
Bacteria;Acidobacteria;Acidobacteria;Subgroup 4;Unknown Family;Blastocatella;OTU 004211	0	0.00±0.00	0.00±0.00	0.00±0.00	0.00±0.00	0.00±0.00	0.00±0.00	0.00±0.00	0.00±0.00	0.00±0.00	0.00±0.00	0.00±0.00	0.00±0.00	0.00±0.00	0.00±0.00	0.00±0.00	0.00±0.00	0.00±0.00	0.00±0.00	0.00±0.00	0.00±0.00	0.00±0.00
Bacteria;Acidobacteria;Acidobacteria;Subgroup 4;Unknown Family;Blastocatella;OTU 005107	0	0.00±0.00	0.00±0.00	0.00±0.00	0.00±0.00	0.00±0.00	0.00±0.00	0.00±0.00	0.00±0.00	0.00±0.00	0.00±0.00	0.00±0.00	0.00±0.00	0.00±0.00	0.00±0.00	0.00±0.00	0.00±0.00	0.00±0.00	0.00±0.00	0.00±0.00	0.00±0.00	0.00±0.00
Bacteria;Acidobacteria;Acidobacteria;Subgroup 4;Unknown Family;Blastocatella;OTU 005433	0	0.00±0.00	0.00±0.00	0.00±0.00	0.00±0.00	0.00±0.00	0.00±0.00	0.00±0.00	0.00±0.00	0.00±0.00	0.00±0.00	0.00±0.00	0.00±0.00	0.00±0.00	0.00±0.00	0.00±0.00	0.00±0.00	0.00±0.00	0.00±0.00	0.00±0.00	0.00±0.00	0.00±0.00
Bacteria;Acidobacteria;Acidobacteria;Subgroup 4;Unknown Family;Blastocatella;OTU 005512	0	0.00±0.00	0.00±0.00	0.00±0.00	0.00±0.00	0.00±0.00	0.00±0.00	0.00±0.00	0.00±0.00	0.08±0.14	0.00±0.00	0.00±0.00	0.00±0.00	0.00±0.00	0.00±0.00	0.00±0.00	0.00±0.00	0.00±0.00	0.00±0.00	0.00±0.00	0.00±0.00	0.00±0.00
Bacteria;Acidobacteria;Acidobacteria;Subgroup 6;OTU 000914	0.01	0.00±0.00	0.00±0.00	0.00±0.00	0.00±0.00	0.00±0.00	0.00±0.00	0.00±0.00	0.00±0.00	0.00±0.00	0.00±0.00	0.00±0.00	0.00±0.00	0.00±0.00	0.00±0.00	0.00±0.00	0.00±0.00	0.00±0.00	0.00±0.00	0.00±0.00	0.00±0.00	0.00±0.00
Bacteria;Acidobacteria;Acidobacteria;Subgroup 6;OTU 001417	0.01	0.00±0.00	0.00±0.00	0.00±0.00	0.00±0.00	0.00±0.00	0.00±0.00	0.00±0.00	0.00±0.00	0.00±0.00	0.00±0.00	0.00±0.00	0.00±0.00	0.00±0.00	0.00±0.00	0.00±0.00	0.00±0.00	0.00±0.00	0.00±0.00	0.00±0.00	0.00±0.00	0.00±0.00
Bacteria;Acidobacteria;Acidobacteria;Subgroup 6;OTU 001506	0	0.00±0.00	0.00±0.00	0.00±0.00	0.00±0.00	0.00±0.00	0.00±0.00	0.00±0.00	0.00±0.00	0.00±0.00	0.00±0.00	0.00±0.00	0.00±0.00	0.00±0.00	0.00±0.00	0.00±0.00	0.00±0.00	0.00±0.00	0.00±0.00	0.00±0.00	0.00±0.00	0.00±0.00
Bacteria;Acidobacteria;Acidobacteria;Subgroup 6;OTU 001836	0	0.00±0.00	0.00±0.00	0.00±0.00	0.00±0.00	0.00±0.00	0.00±0.00	0.00±0.00	0.00±0.00	0.00±0.00	0.00±0.00	0.00±0.00	0.00±0.00	0.00±0.00	0.00±0.00	0.00±0.00	0.00±0.00	0.00±0.00	0.00±0.00	0.00±0.00	0.00±0.00	0.00±0.00
Bacteria;Acidobacteria;Acidobacteria;Subgroup 6;OTU 001871	0	0.00±0.00	0.00±0.00	0.00±0.00	0.00±0.00	0.00±0.00	0.00±0.00	0.00±0.00	0.00±0.00	0.00±0.00	0.00±0.00	0.00±0.00	0.00±0.00	0.00±0.00	0.00±0.00	0.00±0.00	0.00±0.00	0.00±0.00	0.00±0.00	0.00±0.00	0.00±0.00	0.00±0.00
Bacteria;Acidobacteria;Acidobacteria;Subgroup 6;OTU 001906	0.01	0.00±0.00	0.00±0.00	0.00±0.00	0.00±0.00	0.00±0.00	0.00±0.00	0.00±0.00	0.00±0.00	0.00±0.00	0.00±0.00	0.00±0.00	0.00±0.00	0.00±0.00	0.00±0.00	0.00±0.00	0.00±0.00	0.00±0.00	0.00±0.00	0.00±0.00	0.00±0.00	0.00±0.00
Bacteria;Acidobacteria;Acidobacteria;Subgroup 6;OTU 002067	0	0.00±0.00	0.00±0.00	0.00±0.00	0.00±0.00	0.00±0.00	0.00±0.00	0.00±0.00	0.00±0.00	0.00±0.00	0.00±0.00	0.00±0.00	0.00±0.00	0.00±0.00	0.00±0.00	0.00±0.00	0.00±0.00	0.00±0.00	0.00±0.00	0.00±0.00	0.00±0.00	0.00±0.00
Bacteria;Acidobacteria;Acidobacteria;Subgroup 6;OTU 002258	0.01	0.00±0.00	0.00±0.00	0.00±0.00	0.00±0.00	0.03±0.04	0.00±0.00	0.00±0.00	0.00±0.00	0.00±0.00	0.00±0.00	0.00±0.00	0.00±0.00	0.00±0.00	0.00±0.00	0.00±0.00	0.00±0.00	0.00±0.00	0.00±0.00	0.00±0.00	0.00±0.00	0.00±0.00
Bacteria;Acidobacteria;Acidobacteria;Subgroup 6;OTU 002808	0	0.00±0.00	0.00±0.00	0.00±0.00	0.00±0.00	0.00±0.00	0.00±0.00	0.00±0.00	0.00±0.00	0.00±0.00	0.00±0.00	0.00±0.00	0.00±0.00	0.00±0.00	0.00±0.00	0.00±0.00	0.00±0.00	0.00±0.00	0.00±0.00	0.00±0.00	0.00±0.00	0.00±0.00
Bacteria;Acidobacteria;Acidobacteria;Subgroup 6;OTU 002968	0.01	0.00±0.00	0.00±0.00	0.00±0.00	0.00±0.00	0.00±0.00	0.00±0.00	0.00±0.00	0.00±0.00	0.00±0.00	0.00±0.00	0.00±0.00	0.00±0.00	0.00±0.00	0.00±0.00	0.00±0.00	0.00±0.00	0.00±0.00	0.00±0.00	0.00±0.00	0.00±0.00	0.00±0.00
Bacteria;Acidobacteria;Acidobacteria;Subgroup 6;OTU 003280	0	0.00±0.00	0.00±0.00	0.00±0.00	0.00±0.00	0.00±0.00	0.00±0.00	0.00±0.00	0.00±0.00	0.00±0.00	0.00±0.00	0.00±0.00	0.00±0.00	0.00±0.00	0.00±0.00	0.00±0.00	0.00±0.00	0.00±0.00	0.00±0.00	0.00±0.00	0.00±0.00	0.00±0.00
Bacteria;Acidobacteria;Acidobacteria;Subgroup 6;OTU 003295	0	0.00±0.00	0.00±0.00	0.00±0.00	0.00±0.00	0.00±0.00	0.00±0.00	0.00±0.00	0.00±0.00	0.00±0.00	0.00±0.00	0.00±0.00	0.00±0.00	0.00±0.00	0.00±0.00	0.00±0.00	0.00±0.00	0.00±0.00	0.00±0.00	0.00±0.00	0.00±0.00	0.00±0.00
Bacteria;Acidobacteria;Acidobacteria;Subgroup 6;OTU 003376	0	0.00±0.00	0.00±0.00	0.00±0.00	0.00±0.00	0.00±0.00	0.00±0.00	0.00±0.00	0.00±0.00	0.00±0.00	0.00±0.00	0.00±0.00	0.00±0.00	0.00±0.00	0.00±0.00	0.00±0.00	0.00±0.00	0.00±0.00	0.00±0.00	0.00±0.00	0.00±0.00	0.00±0.00
Bacteria;Acidobacteria;Acidobacteria;Subgroup 6;OTU 003760	0	0.00±0.00	0.00±0.00	0.00±0.00	0.00±0.00	0.00±0.00	0.00±0.00	0.00±0.00	0.00±0.00	0.00±0.00	0.00±0.00	0.00±0.00	0.00±0.00	0.00±0.00	0.00±0.00	0.00±0.00	0.00±0.00	0.00±0.00	0.00±0.00	0.00±0.00	0.00±0.00	0.00±0.00
Bacteria;Acidobacteria;Acidobacteria;Subgroup 6;OTU 003857	0.01	0.00±0.00	0.00±0.00	0.00±0.00	0.00±0.00	0.00±0.00	0.00±0.00	0.00±0.00	0.00±0.00	0.00±0.00	0.00±0.00	0.00±0.00	0.00±0.00	0.00±0.00	0.00±0.00	0.00±0.00	0.00±0.00	0.00±0.00	0.00±0.00	0.00±0.00	0.00±0.00	0.00±0.00
Bacteria;Acidobacteria;Acidobacteria;Subgroup 6;OTU 003875	0	0.00±0.00	0.00±0.00	0.00±0.00	0.00±0.00	0.00±0.00	0.00±0.00	0.00±0.00	0.00±0.00	0.00±0.00	0.00±0.00	0.00±0.00	0.00±0.00	0.00±0.00	0.00±0.00	0.00±0.00	0.00±0.00	0.00±0.00	0.00±0.00	0.00±0.00	0.00±0.00	0.00±0.00
Bacteria;Acidobacteria;Acidobacteria;Subgroup 6;OTU 004058	0	0.00±0.00	0.00±0.00	0.00±0.00	0.00±0.00	0.00±0.00	0.00±0.00	0.00±0.00	0.00±0.00	0.00±0.00	0.00±0.00	0.00±0.00	0.01±0.01	0.00±0.00	0.00±0.00	0.00±0.00	0.00±0.00	0.00±0.00	0.00±0.00	0.01±0.01	0.00±0.00	0.00±0.00
Bacteria;Acidobacteria;Acidobacteria;Subgroup 6;OTU 004185	0	0.00±0.00	0.00±0.00	0.00±0.00	0.00±0.00	0.00±0.00	0.00±0.00	0.00±0.00	0.00±0.00	0.00±0.00	0.00±0.00	0.00±0.00	0.00±0.00	0.00±0.00	0.00±0.00	0.00±0.00	0.00±0.00	0.00±0.00	0.00±0.00	0.00±0.00	0.00±0.00	0.00±0.00
Bacteria;Acidobacteria;Acidobacteria;Subgroup 6;OTU 004236	0	0.00±0.00	0.00±0.00	0.00±0.00	0.00±0.00	0.00±0.00	0.00±0.00	0.00±0.00	0.00±0.00	0.00±0.00	0.00±0.00	0.00±0.00	0.00±0.00	0.00±0.00	0.00±0.00	0.00±0.00	0.00±0.00	0.00±0.00	0.00±0.00	0.00±0.00	0.00±0.00	0.00±0.00
Bacteria;Acidobacteria;Acidobacteria;Subgroup 6;OTU 004246	0	0.00±0.00	0.00±0.00	0.00±0.00	0.00±0.00	0.00±0.00	0.00±0.00	0.00±0.00	0.00±0.00	0.00±0.00	0.00±0.00	0.00±0.00	0.00±0.00	0.00±0.00	0.00±0.00	0.00±0.00	0.00±0.00	0.00±0.00	0.00±0.00	0.00±0.00	0.00±0.00	0.00±0.00
Bacteria;Acidobacteria;Acidobacteria;Subgroup 6;OTU 004463	0	0.00±0.00	0.00±0.00	0.00±0.00	0.00±0.00	0.00±0.00	0.00±0.00	0.00±0.00	0.00±0.00	0.00±0.00	0.00±0.00	0.00±0.00	0.00±0.00	0.00±0.00	0.00±0.00	0.00±0.00	0.00±0.00	0.00±0.00	0.00±0.00	0.00±0.00	0.00±0.00	0.00±0.00
Bacteria;Acidobacteria;Acidobacteria;Subgroup 6;OTU 004513	0	0.00±0.00	0.00±0.00	0.00±0.00	0.00±0.00	0.00±0.00	0.00±0.00	0.00±0.00	0.00±0.00	0.00±0.00	0.00±0.00	0.00±0.00	0.00±0.00	0.00±0.00	0.00±0.00	0.00±0.00	0.00±0.00	0.00±0.00	0.00±0.00	0.00±0.00	0.00±0.00	0.00±0.00
Bacteria;Acidobacteria;Acidobacteria;Subgroup 6;OTU 004883	0	0.00±0.00	0.00±0.00	0.00±0.00	0.00±0.00	0.00±0.00	0.00±0.00	0.00±0.00	0.00±0.00	0.00±0.00	0.00±0.00	0.00±0.00	0.00±0.00	0.00±0.00	0.00±0.00	0.00±0.00	0.00±0.00	0.00±0.00	0.00±0.00	0.00±0.00	0.00±0.00	0.00±0.00
Bacteria;Acidobacteria;Acidobacteria;Subgroup 6;OTU 004953	0.01	0.00±0.00	0.00±0.00	0.00±0.00	0.00±0.00	0.00±0.00	0.00±0.00	0.00±0.00	0.00±0.00	0.00±0.00	0.00±0.00	0.00±0.00	0.00±0.00	0.00±0.00	0.00±0.00	0.00±0.00	0.00±0.00	0.00±0.00	0.00±0.00	0.00±0.00	0.00±0.00	0.00±0.00
Bacteria;Acidobacteria;Acidobacteria;Subgroup 6;OTU 005157	0	0.00±0.00	0.00±0.00	0.00±0.00	0.00±0.00	0.00±0.00	0.00±0.00	0.00±0.00	0.00±0.00	0.00±0.00	0.00±0.00	0.00±0.00	0.00±0.00	0.00±0.00	0.00±0.00	0.00±0.00	0.00±0.00	0.00±0.00	0.00±0.00	0.00±0.00	0.00±0.00	0.00±0.00
Bacteria;Acidobacteria;Acidobacteria;Subgroup 6;OTU 005370	0	0.00±0.00	0.00±0.00	0.00±0.00	0.00±0.00	0.00±0.00	0.00±0.00	0.00±0.00	0.00±0.00	0.00±0.00	0.00±0.00	0.00±0.00	0.00±0.00	0.00±0.00	0.00±0.00	0.00±0.00	0.00±0.00	0.00±0.00	0.00±0.00	0.00±0.00	0.00±0.00	0.00±0.00
Bacteria;Acidobacteria;Acidobacteria;Subgroup 6;OTU 005634	0	0.00±0.00	0.00±0.00	0.00±0.00	0.00±0.00	0.00±0.00	0.00±0.00	0.00±0.00	0.00±0.00	0.00±0.00	0.00±0.00	0.00±0.00	0.00±0.00	0.00±0.00	0.00±0.00	0.00±0.00	0.00±0.00	0.00±0.00	0.00±0.00	0.00±0.00	0.00±0.00	0.00±0.00
Bacteria;Acidobacteria;Acidobacteria;Subgroup 6;OTU 005715	0	0.00±0.00	0.00±0.00	0.00±0.00	0.00±0.00	0.00±0.00	0.00±0.00	0.00±0.00	0.00±0.00	0.00±0.00	0.00±0.00	0.00±0.00	0.00±0.00	0.00±0.00	0.00±0.00	0.00±0.00	0.00±0.00	0.00±0.00	0.00±0.00	0.00±0.00	0.00±0.00	0.00±0.00
Bacteria;Acidobacteria;Acidobacteria;Subgroup 6;OTU 006514	0	0.00±0.00	0.00±0.00	0.00±0.00	0.00±0.00	0.00±0.00	0.00±0.00	0.00±0.00	0.00±0.00	0.00±0.00	0.00±0.00	0.00±0.00	0.00±0.00	0.00±0.00	0.00±0.00	0.00±0.00	0.00±0.00	0.00±0.00	0.00±0.00	0.00±0.00	0.00±0.00	0.00±0.00
Bacteria;Acidobacteria;Acidobacteria;Subgroup 6;OTU 006849	0	0.00±0.00	0.00±0.00	0.00±0.00	0.00±0.00	0.00±0.00	0.00±0.00	0.00±0.00	0.00±0.00	0.00±0.00	0.00±0.00	0.00±0.00	0.00±0.00	0.00±0.00	0.00±0.00	0.00±0.00	0.00±0.00	0.00±0.00	0.00±0.00	0.00±0.00	0.00±0.00	0.00±0.00
Bacteria;Acidobacteria;Acidobacteria;Subgroup 9;OTU 004060	0	0.00±0.00	0.00±0.00	0.00±0.00	0.00±0.00	0.00±0.00	0.00±0.00	0.00±0.00	0.00±0.00	0.00±0.00	0.00±0.00	0.00±0.00	0.00±0.00	0.00±0.00	0.00±0.00	0.00±0.00	0.00±0.00	0.00±0.00	0.00±0.00	0.00±0.00	0.00±0.00	0.00±0.00
Bacteria;Acidobacteria;Acidobacteria;Subgroup 9;OTU 004094	0	0.00±0.00	0.00±0.00	0.00±0.00	0.00±0.00	0.00±0.00	0.00±0.00	0.00±0.00	0.00±0.00	0.00±0.00	0.00±0.00	0.00±0.00	0.00±0.00	0.00±0.00	0.00±0.00	0.00±0.00	0.00±0.00	0.00±0.00	0.00±0.00	0.00±0.00	0.00±0.00	0.00±0.00
Bacteria;Acidobacteria;Acidobacteria;Subgroup 9;OTU 006163	0	0.00±0.00	0.00±0.00	0.00±0.00	0.00±0.00	0.00±0.00	0.00±0.00	0.00±0.00	0.00±0.00	0.00±0.00	0.00±0.00	0.00±0.00	0.00±0.00	0.00±0.00	0.00±0.00	0.00±0.00	0.00±0.00	0.00±0.00	0.00±0.00	0.00±0.00	0.00±0.00	0.00±0.00
Bacteria;Acidobacteria;Holophagae;Acanthopleuribacterales;Acanthopleuribacteraceae;Acanthopleuribacter;OTU 006462	0	0.00±0.00	0.00±0.00	0.00±0.00	0.00±0.00	0.00±0.00	0.00±0.00	0.00±0.00	0.00±0.00	0.00±0.00	0.00±0.00	0.00±0.00	0.00±0.00	0.00±0.00	0.00±0.00	0.00±0.00	0.00±0.00	0.00±0.00	0.00±0.00	0.00±0.00	0.00±0.00	0.00±0.00
Bacteria;Acidobacteria;Holophagae;Holophagae Incertae Sedis;Unknown Family;Thermoanaerobaculum;OTU 003154	0	0.00±0.00	0.00±0.00	0.00±0.00	0.00±0.00	0.00±0.00	0.00±0.00	0.00±0.00	0.00±0.00	0.00±0.00	0.00±0.00	0.00±0.00	0.00±0.00	0.00±0.00	0.00±0.00	0.00±0.00	0.00±0.00	0.00±0.00	0.00±0.00	0.00±0.00	0.00±0.00	0.00±0.00
Bacteria;Acidobacteria;Holophagae;Holophagales;Holophagaceae;OTU 000892	0.01	0.00±0.00	0.00±0.00	0.00±0.00	0.00±0.00	0.00±0.00	0.00±0.00	0.00±0.00	0.01±0.00	0.01±0.02	0.00±0.00	0.00±0.00	0.01±0.01	0.00±0.00	0.00±0.00	0.03±0.03	0.01±0.02	0.00±0.00	0.00±0.00	0.04±0.05	0.00±0.00	0.00±0.00
Bacteria;Acidobacteria;Holophagae;Holophagales;Holophagaceae;OTU 001897	0	0.00±0.00	0.00±0.00	0.00±0.00	0.00±0.00	0.00±0.00	0.00±0.00	0.00±0.00	0.00±0.00	0.00±0.00	0.00±0.00	0.00±0.00	0.00±0.00	0.00±0.00	0.00±0.00	0.01±0.01	0.00±0.00	0.00±0.00	0.00±0.00	0.00±0.01	0.00±0.00	0.00±0.00
Bacteria;Acidobacteria;Holophagae;Subgroup 10;ABS-19;OTU 002346	0	0.00±0.00	0.00±0.00	0.00±0.00	0.00±0.00	0.00±0.00	0.00±0.00	0.00±0.00	0.00±0.00	0.00±0.00	0.00±0.00	0.00±0.00	0.00±0.00	0.00±0.00	0.00±0.00	0.00±0.00	0.00±0.00	0.00±0.00	0.00±0.00	0.00±0.00	0.00±0.00	0.00±0.00
Bacteria;Acidobacteria;Holophagae;Subgroup 10;ABS-19;OTU 004451	0	0.00±0.00	0.00±0.00	0.00±0.00	0.00±0.00	0.00±0.00	0.00±0.00	0.00±0.00	0.00±0.00	0.00±0.00	0.00±0.00	0.00±0.00	0.00±0.00	0.00±0.00	0.00±0.00	0.00±0.00	0.00±0.00	0.00±0.00	0.00±0.00	0.00±0.00	0.00±0.00	0.00±0.00
Bacteria;Acidobacteria;Holophagae;Subgroup 10;ABS-19;OTU 005049	0	0.00±0.00	0.00±0.00	0.00±0.00	0.00±0.00	0.00±0.00	0.00±0.00	0.00±0.00	0.00±0.00	0.00±0.00	0.00±0.00	0.00±0.00	0.00±0.00	0.00±0.00	0.00±0.00	0.00±0.00	0.00±0.00	0.00±0.00	0.00±0.00	0.00±0.00	0.00±0.00	0.00±0.00
Bacteria;Acidobacteria;Holophagae;Subgroup 10;CA002;OTU 004713	0	0.00±0.00	0.00±0.00	0.00±0.00	0.00±0.00	0.00±0.00	0.00±0.00	0.00±0.00	0.00±0.00	0.00±0.00	0.00±0.00	0.00±0.00	0.00±0.00	0.00±0.00	0.00±0.00	0.00±0.00	0.00±0.00	0.00±0.00	0.00±0.00	0.00±0.00	0.00±0.00	0.00±0.00
Bacteria;Acidobacteria;Holophagae;Subgroup 10;Sva0725;OTU 004876	0	0.00±0.00	0.00±0.00	0.00±0.00	0.00±0.00	0.00±0.00	0.00±0.00	0.00±0.00	0.00±0.00	0.00±0.00	0.00±0.00	0.00±0.00	0.00±0.00	0.00±0.00	0.00±0.00	0.00±0.00	0.00±0.00	0.00±0.00	0.00±0.00	0.00±0.00	0.00±0.00	0.00±0.00
Bacteria;Acidobacteria;Holophagae;Subgroup 23;OTU 001195	0.01	0.00±0.00	0.00±0.00	0.00±0.00	0.00±0.00	0.00±0.00	0.00±0.00	0.00±0.00	0.00±0.00	0.00±0.00	0.00±0.00	0.00±0.00	0.00±0.00	0.00±0.00	0.00±0.00	0.00±0.00	0.00±0.00	0.00±0.00	0.00±0.00	0.00±0.00	0.00±0.00	0.00±0.00
Bacteria;Acidobacteria;Holophagae;Subgroup 23;OTU 001211	0.01	0.00±0.00	0.00±0.00	0.00±0.00	0.00±0.00	0.00±0.00	0.00±0.00	0.00±0.00	0.00±0.00	0.00±0.00	0.00±0.00	0.00±0.00	0.00±0.00	0.00±0.00	0.00±0.00	0.00±0.00	0.00±0.00	0.00±0.00	0.00±0.00	0.00±0.00	0.00±0.00	0.00±0.00
Bacteria;Acidobacteria;Holophagae;Subgroup 23;OTU 001507	0	0.00±0.00	0.00±0.00	0.00±0.00	0.00±0.00	0.00±0.00	0.00±0.00	0.00±0.00	0.00±0.00	0.00±0.00	0.00±0.00	0.00±0.00	0.00±0.00	0.00±0.00	0.00±0.00	0.00±0.00	0.00±0.00	0.00±0.00	0.00±0.00	0.00±0.00	0.00±0.00	0.00±0.00
Bacteria;Acidobacteria;Holophagae;Subgroup 23;OTU 001730	0.01	0.00±0.00	0.00±0.00	0.00±0.00	0.00±0.00	0.00±0.00	0.00±0.00	0.00±0.00	0.00±0.00	0.00±0.00	0.00±0.00	0.00±0.00	0.00±0.00	0.00±0.00	0.00±0.00	0.00±0.00	0.00±0.00	0.00±0.00	0.00±0.00	0.00±0.00	0.00±0.00	0.00±0.00
Bacteria;Acidobacteria;Holophagae;Subgroup 23;OTU 002944	0	0.00±0.00	0.00±0.00	0.00±0.00	0.00±0.00	0.00±0.00	0.00±0.00	0.00±0.00	0.00±0.00	0.00±0.00	0.00±0.00	0.00±0.00	0.00±0.00	0.00±0.00	0.00±0.00	0.00±0.00	0.00±0.00	0.00±0.00	0.00±0.00	0.00±0.00	0.00±0.00	0.00±0.00
Bacteria;Acidobacteria;Holophagae;Subgroup 23;OTU 003411	0.01	0.00±0.00	0.00±0.00	0.00±0.00	0.00±0.00	0.00±0.00	0.00±0.00	0.00±0.00	0.00±0.00	0.00±0.00	0.00±0.00	0.00±0.00	0.00±0.00	0.00±0.00	0.00±0.00	0.00±0.00	0.00±0.00	0.00±0.00	0.00±0.00	0.00±0.00	0.00±0.00	0.00±0.00
Bacteria;Acidobacteria;Holophagae;Subgroup 23;OTU 003555	0	0.00±0.00	0.00±0.00	0.00±0.00	0.00±0.00	0.00±0.00	0.00±0.00	0.00±0.00	0.00±0.00	0.00±0.00	0.00±0.00	0.00±0.00	0.00±0.00	0.00±0.00	0.00±0.00	0.00±0.00	0.00±0.00	0.00±0.00	0.00±0.00	0.00±0.00	0.00±0.00	0.00±0.00
Bacteria;Acidobacteria;Holophagae;Subgroup 23;OTU 004290	0	0.00±0.00	0.00±0.00	0.00±0.00	0.00±0.00	0.00±0.00	0.00±0.00	0.00±0.00	0.00±0.00	0.00±0.00	0.00±0.00	0.00±0.00	0.00±0.00	0.00±0.00	0.00±0.00	0.00±0.00	0.00±0.00	0.00±0.00	0.00±0.00	0.00±0.00	0.00±0.00	0.00±0.00
Bacteria;Acidobacteria;Holophagae;Subgroup 23;OTU 004412	0	0.00±0.00	0.00±0.00	0.00±0.00	0.00±0.00	0.00±0.00	0.00±0.00	0.00±0.00	0.00±0.00	0.00±0.00	0.00±0.00	0.00±0.00	0.00±0.00	0.00±0.00	0.00±0.00	0.00±0.00	0.00±0.00	0.00±0.00	0.00±0.00	0.00±0.00	0.00±0.00	0.00±0.00
Bacteria;Acidobacteria;Holophagae;Subgroup 23;OTU 004648	0	0.00±0.00	0.00±0.00	0.00±0.00	0.00±0.00	0.00±0.00	0.00±0.00	0.00±0.00	0.00±0.00	0.00±0.00	0.00±0.00	0.00±0.00	0.00±0.00	0.00±0.00	0.00±0.00	0.00±0.00	0.00±0.00	0.00±0.00	0.00±0.00	0.00±0.00	0.00±0.00	0.00±0.00
Bacteria;Acidobacteria;Holophagae;Subgroup 23;OTU 006333	0	0.00±0.00	0.00±0.00	0.00±0.00	0.00±0.00	0.00±0.00	0.00±0.00	0.00±0.00	0.00±0.00	0.00±0.00	0.00±0.00	0.00±0.00	0.00±0.00	0.00±0.00	0.00±0.00	0.00±0.00	0.00±0.00	0.00±0.00	0.00±0.00	0.00±0.00	0.00±0.00	0.00±0.00
Bacteria;Acidobacteria;Holophagae;Subgroup 23;OTU 006395	0	0.00±0.00	0.00±0.00	0.00±0.00	0.00±0.00	0.00±0.00	0.00±0.00	0.00±0.00	0.00±0.00	0.00±0.00	0.00±0.00	0.00±0.00	0.00±0.00	0.00±0.00	0.00±0.00	0.00±0.00	0.00±0.00	0.00±0.00	0.00±0.00	0.00±0.00	0.00±0.00	0.00±0.00
Bacteria;Acidobacteria;Holophagae;Subgroup 7;OTU 001076	0.01	0.00±0.00	0.00±0.00	0.00±0.00	0.00±0.00	0.00±0.00	0.00±0.00	0.00±0.00	0.00±0.00	0.00±0.00	0.00±0.00	0.00±0.00	0.00±0.00	0.00±0.00	0.00±0.00	0.00±0.00	0.00±0.00	0.00±0.00	0.00±0.00	0.00±0.00	0.00±0.00	0.00±0.00
Bacteria;Acidobacteria;Holophagae;Subgroup 7;OTU 002278	0	0.00±0.00	0.00±0.00	0.00±0.00	0.00±0.00	0.00±0.00	0.00±0.00	0.00±0.00	0.00±0.00	0.00±0.00	0.00±0.00	0.00±0.00	0.00±0.00	0.00±0.00	0.00±0.00	0.00±0.00	0.00±0.00	0.00±0.00	0.00±0.00	0.00±0.00	0.00±0.00	0.00±0.00
Bacteria;Acidobacteria;Holophagae;Subgroup 7;OTU 003500	0	0.00±0.00	0.00±0.00	0.00±0.00	0.00±0.00	0.00±0.00	0.00±0.00	0.00±0.00	0.00±0.00	0.00±0.00	0.00±0.00	0.00±0.00	0.00±0.00	0.00±0.00	0.00±0.00	0.00±0.00	0.00±0.00	0.00±0.00	0.00±0.00	0.00±0.00	0.00±0.00	0.00±0.00
Bacteria;Acidobacteria;Holophagae;Subgroup 7;OTU 003849	0	0.00±0.00	0.00±0.00	0.00±0.00	0.00±0.00	0.00±0.00	0.00±0.00	0.00±0.00	0.00±0.00	0.00±0.00	0.00±0.00	0.00±0.00	0.00±0.00	0.00±0.00	0.00±0.00	0.00±0.00	0.00±0.00	0.00±0.00	0.00±0.00	0.00±0.00	0.00±0.00	0.00±0.00
Bacteria;Acidobacteria;Holophagae;Subgroup 7;OTU 004528	0	0.00±0.00	0.00±0.00	0.00±0.00	0.00±0.00	0.00±0.00	0.00±0.00	0.00±0.00	0.00±0.00	0.00±0.00	0.00±0.00	0.00±0.00	0.00±0.00	0.00±0.00	0.00±0.00	0.00±0.00	0.00±0.00	0.00±0.00	0.00±0.00	0.00±0.00	0.00±0.00	0.00±0.00
Bacteria;Acidobacteria;Holophagae;Subgroup 7;OTU 004907	0	0.00±0.00	0.00±0.00	0.00±0.00	0.00±0.00	0.00±0.00	0.00±0.00	0.00±0.00	0.00±0.00	0.00±0.00	0.00±0.00	0.00±0.00	0.00±0.00	0.00±0.00	0.00±0.00	0.00±0.00	0.00±0.00	0.00±0.00	0.00±0.00	0.00±0.00	0.00±0.00	0.00±0.00
Bacteria;Acidobacteria;Holophagae;TPD-58;OTU 003847	0	0.00±0.00	0.00±0.00	0.00±0.00	0.00±0.00	0.00±0.00	0.00±0.00	0.00±0.00	0.00±0.00	0.00±0.00	0.00±0.00	0.00±0.00	0.00±0.00	0.00±0.00	0.00±0.00	0.00±0.00	0.00±0.00	0.00±0.00	0.00±0.00	0.00±0.00	0.00±0.00	0.00±0.00
Bacteria;Acidobacteria;Subgroup 22;OTU 000139	0.09	0.00±0.00	0.00±0.00	0.00±0.00	0.00±0.00	0.00±0.00	0.00±0.00	0.00±0.00	0.00±0.01	0.00±0.01	0.00±0.00	0.00±0.00	0.00±0.00	0.00±0.00	0.00±0.00	0.00±0.00	0.00±0.00	0.00±0.00	0.00±0.00	0.00±0.00	0.00±0.00	0.00±0.00
Bacteria;Acidobacteria;Subgroup 22;OTU 000540	0.02	0.00±0.00	0.00±0.00	0.00±0.00	0.00±0.00	0.00±0.00	0.00±0.00	0.00±0.00	0.00±0.00	0.00±0.00	0.00±0.00	0.00±0.00	0.00±0.00	0.00±0.00	0.00±0.00	0.00±0.00	0.00±0.00	0.00±0.00	0.00±0.00	0.00±0.00	0.00±0.00	0.00±0.00
Bacteria;Acidobacteria;Subgroup 22;OTU 000956	0.01	0.00±0.00	0.00±0.00	0.00±0.00	0.00±0.00	0.00±0.00	0.00±0.00	0.00±0.00	0.00±0.00	0.00±0.00	0.00±0.00	0.00±0.00	0.00±0.00	0.00±0.00	0.00±0.00	0.00±0.00	0.00±0.00	0.00±0.00	0.00±0.00	0.00±0.00	0.00±0.00	0.00±0.00
Bacteria;Acidobacteria;Subgroup 22;OTU 000983	0.01	0.00±0.00	0.00±0.00	0.00±0.00	0.00±0.00	0.00±0.00	0.00±0.00	0.00±0.00	0.00±0.00	0.00±0.00	0.00±0.00	0.00±0.00	0.00±0.00	0.00±0.00	0.00±0.00	0.00±0.00	0.00±0.00	0.00±0.00	0.00±0.00	0.00±0.00	0.00±0.00	0.00±0.00
Bacteria;Acidobacteria;Subgroup 22;OTU 001053	0.01	0.00±0.00	0.00±0.00	0.00±0.00	0.00±0.00	0.00±0.00	0.00±0.00	0.00±0.00	0.00±0.00	0.00±0.00	0.00±0.00	0.00±0.00	0.00±0.00	0.00±0.00	0.00±0.00	0.00±0.00	0.00±0.00	0.00±0.00	0.00±0.00	0.00±0.00	0.00±0.00	0.00±0.00
Bacteria;Acidobacteria;Subgroup 22;OTU 001092	0.01	0.00±0.00	0.00±0.00	0.00±0.00	0.00±0.00	0.00±0.00	0.00±0.00	0.00±0.00	0.00±0.00	0.00±0.00	0.00±0.00	0.00±0.00	0.00±0.00	0.00±0.00	0.00±0.00	0.00±0.00	0.00±0.00	0.00±0.00	0.00±0.00	0.00±0.00	0.00±0.00	0.00±0.00
Bacteria;Acidobacteria;Subgroup 22;OTU 001201	0.01	0.00±0.00	0.00±0.00	0.00±0.00	0.00±0.00	0.00±0.00	0.00±0.00	0.00±0.00	0.00±0.00	0.00±0.00	0.00±0.00	0.00±0.00	0.00±0.00	0.00±0.00	0.00±0.00	0.00±0.00	0.00±0.00	0.00±0.00	0.00±0.00	0.00±0.00	0.00±0.00	0.00±0.00
Bacteria;Acidobacteria;Subgroup 22;OTU 001248	0	0.00±0.00	0.00±0.00	0.00±0.00	0.00±0.00	0.00±0.00	0.00±0.00	0.00±0.00	0.00±0.00	0.00±0.00	0.00±0.00	0.00±0.00	0.00±0.00	0.00±0.00	0.00±0.00	0.00±0.00	0.00±0.00	0.00±0.00	0.00±0.00	0.00±0.00	0.00±0.00	0.00±0.00
Bacteria;Acidobacteria;Subgroup 22;OTU 001355	0.01	0.00±0.00	0.00±0.00	0.00±0.00	0.00±0.00	0.00±0.00	0.00±0.00	0.00±0.00	0.00±0.00	0.00±0.00	0.00±0.00	0.00±0.00	0.00±0.00	0.00±0.00	0.00±0.00	0.00±0.00	0.00±0.00	0.00±0.00	0.00±0.00	0.00±0.00	0.00±0.00	0.00±0.00
Bacteria;Acidobacteria;Subgroup 22;OTU 001820	0.01	0.00±0.00	0.00±0.00	0.00±0.00	0.00±0.00	0.00±0.00	0.00±0.00	0.00±0.00	0.00±0.00	0.00±0.00	0.00±0.00	0.00±0.00	0.00±0.00	0.00±0.00	0.00±0.00	0.00±0.00	0.00±0.00	0.00±0.00	0.00±0.00	0.00±0.00	0.00±0.00	0.00±0.00
Bacteria;Acidobacteria;Subgroup 22;OTU 001926	0	0.00±0.00	0.00±0.00	0.00±0.00	0.00±0.00	0.00±0.00	0.00±0.00	0.00±0.00	0.00±0.00	0.00±0.00	0.00±0.00	0.00±0.00	0.00±0.00	0.00±0.00	0.00±0.00	0.00±0.00	0.00±0.00	0.00±0.00	0.00±0.00	0.00±0.00	0.00±0.00	0.00±0.00
Bacteria;Acidobacteria;Subgroup 22;OTU 002309	0	0.00±0.00	0.00±0.00	0.00±0.00	0.00±0.00	0.00±0.00	0.00±0.00	0.00±0.00	0.00±0.00	0.00±0.00	0.00±0.00	0.00±0.00	0.00±0.00	0.00±0.00	0.00±0.00	0.00±0.00	0.00±0.00	0.00±0.00	0.00±0.00	0.00±0.00	0.00±0.00	0.00±0.00
Bacteria;Acidobacteria;Subgroup 22;OTU 002343	0.01	0.00±0.00	0.00±0.00	0.00±0.00	0.00±0.00	0.00±0.00	0.00±0.00	0.00±0.00	0.00±0.00	0.00±0.00	0.00±0.00	0.00±0.00	0.00±0.00	0.00±0.00	0.00±0.00	0.00±0.00	0.00±0.00	0.00±0.00	0.00±0.00	0.00±0.00	0.00±0.00	0.00±0.00
Bacteria;Acidobacteria;Subgroup 22;OTU 002360	0	0.00±0.00	0.00±0.00	0.00±0.00	0.00±0.00	0.00±0.00	0.00±0.00	0.00±0.00	0.00±0.00	0.00±0.00	0.00±0.00	0.00±0.00	0.00±0.00	0.00±0.00	0.00±0.00	0.00±0.00	0.00±0.00	0.00±0.00	0.00±0.00	0.00±0.00	0.00±0.00	0.00±0.00
Bacteria;Acidobacteria;Subgroup 22;OTU 002532	0	0.00±0.00	0.00±0.00	0.00±0.00	0.00±0.00	0.00±0.00	0.00±0.00	0.00±0.00	0.00±0.00	0.00±0.00	0.00±0.00	0.00±0.00	0.00±0.00	0.00±0.00	0.00±0.00	0.00±0.00	0.00±0.00	0.00±0.00	0.00±0.00	0.00±0.00	0.00±0.00	0.00±0.00
Bacteria;Acidobacteria;Subgroup 22;OTU 002538	0.01	0.00±0.00	0.00±0.00	0.00±0.00	0.00±0.00	0.00±0.00	0.00±0.00	0.00±0.00	0.00±0.00	0.00±0.00	0.00±0.00	0.00±0.00	0.00±0.00	0.00±0.00	0.00±0.00	0.00±0.00	0.00±0.00	0.00±0.00	0.00±0.00	0.00±0.00	0.00±0.00	0.00±0.00
Bacteria;Acidobacteria;Subgroup 22;OTU 002693	0	0.00±0.00	0.00±0.00	0.00±0.00	0.00±0.00	0.00±0.00	0.00±0.00	0.00±0.00	0.00±0.00	0.00±0.00	0.00±0.00	0.00±0.00	0.00±0.00	0.00±0.00	0.00±0.00	0.00±0.00	0.00±0.00	0.00±0.00	0.00±0.00	0.00±0.00	0.00±0.00	0.00±0.00
Bacteria;Acidobacteria;Subgroup 22;OTU 003083	0	0.00±0.00	0.00±0.00	0.00±0.00	0.00±0.00	0.00±0.00	0.00±0.00	0.00±0.00	0.00±0.00	0.00±0.00	0.00±0.00	0.00±0.00	0.00±0.00	0.00±0.00	0.00±0.00	0.00±0.00	0.00±0.00	0.00±0.00	0.00±0.00	0.00±0.00	0.00±0.00	0.00±0.00
Bacteria;Acidobacteria;Subgroup 22;OTU 003454	0	0.00±0.00	0.00±0.00	0.00±0.00	0.00±0.00	0.00±0.00	0.00±0.00	0.00±0.00	0.00±0.00	0.00±0.00	0.00±0.00	0.00±0.00	0.00±0.00	0.00±0.00	0.00±0.00	0.00±0.00	0.00±0.00	0.00±0.00	0.00±0.00	0.00±0.00	0.00±0.00	0.00±0.00
Bacteria;Acidobacteria;Subgroup 22;OTU 003493	0	0.00±0.00	0.00±0.00	0.00±0.00	0.00±0.00	0.00±0.00	0.00±0.00	0.00±0.00	0.00±0.00	0.00±0.00	0.00±0.00	0.00±0.00	0.00±0.00	0.00±0.00	0.00±0.00	0.00±0.00	0.00±0.00	0.00±0.00	0.00±0.00	0.00±0.00	0.00±0.00	0.00±0.00
Bacteria;Acidobacteria;Subgroup 22;OTU 003537	0	0.00±0.00	0.00±0.00	0.00±0.00	0.00±0.00	0.00±0.00	0.00±0.00	0.00±0.00	0.00±0.00	0.00±0.00	0.00±0.00	0.00±0.00	0.00±0.00	0.00±0.00	0.00±0.00	0.00±0.00	0.00±0.00	0.00±0.00	0.00±0.00	0.00±0.00	0.00±0.00	0.00±0.00
Bacteria;Acidobacteria;Subgroup 22;OTU 003614	0	0.00±0.00	0.00±0.00	0.00±0.00	0.00±0.00	0.00±0.00	0.00±0.00	0.00±0.00	0.00±0.00	0.00±0.00	0.00±0.00	0.00±0.00	0.00±0.00	0.00±0.00	0.00±0.00	0.00±0.00	0.00±0.00	0.00±0.00	0.00±0.00	0.00±0.00	0.00±0.00	0.00±0.00
Bacteria;Acidobacteria;Subgroup 22;OTU 003723	0	0.00±0.00	0.00±0.00	0.00±0.00	0.00±0.00	0.00±0.00	0.00±0.00	0.00±0.00	0.00±0.00	0.00±0.00	0.00±0.00	0.00±0.00	0.00±0.00	0.00±0.00	0.00±0.00	0.00±0.00	0.00±0.00	0.00±0.00	0.00±0.00	0.00±0.00	0.00±0.00	0.00±0.00
Bacteria;Acidobacteria;Subgroup 22;OTU 003802	0	0.00±0.00	0.00±0.00	0.00±0.00	0.00±0.00	0.00±0.00	0.00±0.00	0.00±0.00	0.00±0.00	0.00±0.00	0.00±0.00	0.00±0.00	0.00±0.00	0.00±0.00	0.00±0.00	0.00±0.00	0.00±0.00	0.00±0.00	0.00±0.00	0.00±0.00	0.00±0.00	0.00±0.00
Bacteria;Acidobacteria;Subgroup 22;OTU 003806	0	0.00±0.00	0.00±0.00	0.00±0.00	0.00±0.00	0.00±0.00	0.00±0.00	0.00±0.00	0.00±0.00	0.00±0.00	0.00±0.00	0.00±0.00	0.00±0.00	0.00±0.00	0.00±0.00	0.00±0.00	0.00±0.00	0.00±0.00	0.00±0.00	0.00±0.00	0.00±0.00	0.00±0.00
Bacteria;Acidobacteria;Subgroup 22;OTU 003825	0	0.00±0.00	0.00±0.00	0.00±0.00	0.00±0.00	0.00±0.00	0.00±0.00	0.00±0.00	0.00±0.00	0.00±0.00	0.00±0.00	0.00±0.00	0.00±0.00	0.00±0.00	0.00±0.00	0.00±0.00	0.00±0.00	0.00±0.00	0.00±0.00	0.00±0.00	0.00±0.00	0.00±0.00
Bacteria;Acidobacteria;Subgroup 22;OTU 003910	0	0.00±0.00	0.00±0.00	0.00±0.00	0.00±0.00	0.00±0.00	0.00±0.00	0.00±0.00	0.00±0.00	0.00±0.00	0.00±0.00	0.00±0.00	0.00±0.00	0.00±0.00	0.00±0.00	0.00±0.00	0.00±0.00	0.00±0.00	0.00±0.00	0.00±0.00	0.00±0.00	0.00±0.00
Bacteria;Acidobacteria;Subgroup 22;OTU 004018	0	0.00±0.00	0.00±0.00	0.00±0.00	0.00±0.00	0.00±0.00	0.00±0.00	0.00±0.00	0.00±0.00	0.00±0.00	0.00±0.00	0.00±0.00	0.00±0.00	0.00±0.00	0.00±0.00	0.00±0.00	0.00±0.00	0.00±0.00	0.00±0.00	0.00±0.00	0.00±0.00	0.00±0.00
Bacteria;Acidobacteria;Subgroup 22;OTU 004573	0	0.00±0.00	0.00±0.00	0.00±0.00	0.00±0.00	0.00±0.00	0.00±0.00	0.00±0.00	0.00±0.00	0.00±0.00	0.00±0.00	0.00±0.00	0.00±0.00	0.00±0.00	0.00±0.00	0.00±0.00	0.00±0.00	0.00±0.00	0.00±0.00	0.00±0.00	0.00±0.00	0.00±0.00
Bacteria;Acidobacteria;Subgroup 22;OTU 004783	0	0.00±0.00	0.00±0.00	0.00±0.00	0.00±0.00	0.00±0.00	0.00±0.00	0.00±0.00	0.00±0.00	0.00±0.00	0.00±0.00	0.00±0.00	0.00±0.00	0.00±0.00	0.00±0.00	0.00±0.00	0.00±0.00	0.00±0.00	0.00±0.00	0.00±0.00	0.00±0.00	0.00±0.00
Bacteria;Acidobacteria;Subgroup 22;OTU 004811	0	0.00±0.00	0.00±0.00	0.00±0.00	0.00±0.00	0.00±0.00	0.00±0.00	0.00±0.00	0.00±0.00	0.00±0.00	0.00±0.00	0.00±0.00	0.00±0.00	0.00±0.00	0.00±0.00	0.00±0.00	0.00±0.00	0.00±0.00	0.00±0.00	0.00±0.00	0.00±0.00	0.00±0.00
Bacteria;Acidobacteria;Subgroup 22;OTU 005005	0	0.00±0.00	0.00±0.00	0.00±0.00	0.00±0.00	0.00±0.00	0.00±0.00	0.00±0.00	0.00±0.00	0.00±0.00	0.00±0.00	0.00±0.00	0.00±0.00	0.00±0.00	0.00±0.00	0.00±0.00	0.00±0.00	0.00±0.00	0.00±0.00	0.00±0.00	0.00±0.00	0.00±0.00
Bacteria;Acidobacteria;Subgroup 22;OTU 005060	0	0.00±0.00	0.00±0.00	0.00±0.00	0.00±0.00	0.00±0.00	0.00±0.00	0.00±0.00	0.00±0.00	0.00±0.00	0.00±0.00	0.00±0.00	0.00±0.00	0.00±0.00	0.00±0.00	0.00±0.00	0.00±0.00	0.00±0.00	0.00±0.00	0.00±0.00	0.00±0.00	0.00±0.00
Bacteria;Acidobacteria;Subgroup 22;OTU 005126	0	0.00±0.00	0.00±0.00	0.00±0.00	0.00±0.00	0.00±0.00	0.00±0.00	0.00±0.00	0.00±0.00	0.00±0.00	0.00±0.00	0.00±0.00	0.00±0.00	0.00±0.00	0.00±0.00	0.00±0.00	0.00±0.00	0.00±0.00	0.00±0.00	0.00±0.00	0.00±0.00	0.00±0.00
Bacteria;Acidobacteria;Subgroup 22;OTU 005163	0	0.00±0.00	0.00±0.00	0.00±0.00	0.00±0.00	0.00±0.00	0.00±0.00	0.00±0.00	0.00±0.00	0.00±0.00	0.00±0.00	0.00±0.00	0.00±0.00	0.00±0.00	0.00±0.00	0.00±0.00	0.00±0.00	0.00±0.00	0.00±0.00	0.00±0.00	0.00±0.00	0.00±0.00
Bacteria;Acidobacteria;Subgroup 22;OTU 005266	0	0.00±0.00	0.00±0.00	0.00±0.00	0.00±0.00	0.00±0.00	0.00±0.00	0.00±0.00	0.00±0.00	0.00±0.00	0.00±0.00	0.00±0.00	0.00±0.00	0.00±0.00	0.00±0.00	0.00±0.00	0.00±0.00	0.00±0.00	0.00±0.00	0.00±0.00	0.00±0.00	0.00±0.00
Bacteria;Acidobacteria;Subgroup 22;OTU 005311	0	0.00±0.00	0.00±0.00	0.00±0.00	0.00±0.00	0.00±0.00	0.00±0.00	0.00±0.00	0.00±0.00	0.00±0.00	0.00±0.00	0.00±0.00	0.00±0.00	0.00±0.00	0.00±0.00	0.00±0.00	0.00±0.00	0.00±0.00	0.00±0.00	0.00±0.00	0.00±0.00	0.00±0.00
Bacteria;Acidobacteria;Subgroup 22;OTU 005547	0	0.00±0.00	0.00±0.00	0.00±0.00	0.00±0.00	0.00±0.00	0.00±0.00	0.00±0.00	0.00±0.00	0.00±0.00	0.00±0.00	0.00±0.00	0.00±0.00	0.00±0.00	0.00±0.00	0.00±0.00	0.00±0.00	0.00±0.00	0.00±0.00	0.00±0.00	0.00±0.00	0.00±0.00
Bacteria;Acidobacteria;Subgroup 22;OTU 005672	0	0.00±0.00	0.00±0.00	0.00±0.00	0.00±0.00	0.00±0.00	0.00±0.00	0.00±0.00	0.00±0.00	0.00±0.00	0.00±0.00	0.00±0.00	0.00±0.00	0.00±0.00	0.00±0.00	0.00±0.00	0.00±0.00	0.00±0.00	0.00±0.00	0.00±0.00	0.00±0.00	0.00±0.00
Bacteria;Acidobacteria;Subgroup 22;OTU 006056	0	0.00±0.00	0.00±0.00	0.00±0.00	0.00±0.00	0.00±0.00	0.00±0.00	0.00±0.00	0.00±0.00	0.00±0.00	0.00±0.00	0.00±0.00	0.00±0.00	0.00±0.00	0.00±0.00	0.00±0.00	0.00±0.00	0.00±0.00	0.00±0.00	0.00±0.00	0.00±0.00	0.00±0.00
Bacteria;Acidobacteria;Subgroup 22;OTU 006192	0	0.00±0.00	0.00±0.00	0.00±0.00	0.00±0.00	0.00±0.00	0.00±0.00	0.00±0.00	0.00±0.00	0.00±0.00	0.00±0.00	0.00±0.00	0.00±0.00	0.00±0.00	0.00±0.00	0.00±0.00	0.00±0.00	0.00±0.00	0.00±0.00	0.00±0.00	0.00±0.00	0.00±0.00
Bacteria;Acidobacteria;Subgroup 22;OTU 006234	0	0.00±0.00	0.00±0.00	0.00±0.00	0.00±0.00	0.00±0.00	0.00±0.00	0.00±0.00	0.00±0.00	0.00±0.00	0.00±0.00	0.00±0.00	0.00±0.00	0.00±0.00	0.00±0.00	0.00±0.00	0.00±0.00	0.00±0.00	0.00±0.00	0.00±0.00	0.00±0.00	0.00±0.00
Bacteria;Acidobacteria;Subgroup 22;OTU 006591	0	0.00±0.00	0.00±0.00	0.00±0.00	0.00±0.00	0.00±0.00	0.00±0.00	0.00±0.00	0.00±0.00	0.00±0.00	0.00±0.00	0.00±0.00	0.00±0.00	0.00±0.00	0.00±0.00	0.00±0.00	0.00±0.00	0.00±0.00	0.00±0.00	0.00±0.00	0.00±0.00	0.00±0.00
Bacteria;Acidobacteria;Subgroup 22;OTU 006786	0	0.00±0.00	0.00±0.00	0.00±0.00	0.00±0.00	0.00±0.00	0.00±0.00	0.00±0.00	0.00±0.00	0.00±0.00	0.00±0.00	0.00±0.00	0.00±0.00	0.00±0.00	0.00±0.00	0.00±0.00	0.00±0.00	0.00±0.00	0.00±0.00	0.00±0.00	0.00±0.00	0.00±0.00
Bacteria;Acidobacteria;Subgroup 26;OTU 003477	0	0.00±0.00	0.00±0.00	0.00±0.00	0.00±0.00	0.00±0.00	0.00±0.00	0.00±0.00	0.00±0.00	0.00±0.00	0.00±0.00	0.00±0.00	0.00±0.00	0.00±0.00	0.00±0.00	0.00±0.00	0.00±0.00	0.00±0.00	0.00±0.00	0.00±0.00	0.00±0.00	0.00±0.00
Bacteria;Actinobacteria;Acidimicrobiia;Acidimicrobiales;Acidimicrobiaceae;CL500-29 marine group;OTU 000015	0.42	0.38±0.05	0.20±0.14	0.03±0.03	2.02±0.96	0.43±0.48	0.03±0.01	0.10±0.04	2.94±0.44	2.00±1.17	0.35±0.17	0.38±0.41	2.68±0.20	0.18±0.07	0.89±1.05	0.55±0.49	0.49±0.35	0.01±0.00	0.00±0.00	0.80±0.15	0.10±0.02	0.04±0.04
Bacteria;Actinobacteria;Acidimicrobiia;Acidimicrobiales;Acidimicrobiaceae;CL500-29 marine group;OTU 000200	0.03	0.61±0.12	0.01±0.02	0.00±0.00	0.19±0.18	0.27±0.39	0.05±0.05	0.23±0.33	0.06±0.02	0.07±0.08	0.01±0.00	0.12±0.19	0.12±0.09	0.01±0.01	0.15±0.26	0.03±0.03	0.03±0.01	0.00±0.01	0.00±0.00	0.02±0.02	0.00±0.00	0.00±0.00
Bacteria;Actinobacteria;Acidimicrobiia;Acidimicrobiales;Acidimicrobiaceae;CL500-29 marine group;OTU 000225	0.05	0.22±0.06	0.02±0.02	0.00±0.01	0.01±0.01	0.16±0.23	0.05±0.05	0.00±0.00	0.20±0.03	0.08±0.14	0.03±0.02	0.03±0.04	0.14±0.14	0.01±0.01	0.11±0.17	0.10±0.09	0.13±0.04	0.01±0.01	0.00±0.00	0.16±0.06	0.02±0.01	0.00±0.00
Bacteria;Actinobacteria;Acidimicrobiia;Acidimicrobiales;Acidimicrobiaceae;CL500-29 marine group;OTU 000455	0.07	0.39±0.43	0.01±0.01	0.00±0.00	0.07±0.09	0.29±0.41	0.03±0.03	0.13±0.19	0.34±0.19	0.46±0.29	0.03±0.01	0.09±0.10	0.26±0.15	0.02±0.01	0.11±0.16	0.10±0.08	0.10±0.08	0.01±0.00	0.00±0.00	0.09±0.08	0.01±0.01	0.00±0.00
Bacteria;Actinobacteria;Acidimicrobiia;Acidimicrobiales;Acidimicrobiaceae;CL500-29 marine group;OTU 000470	0.02	0.62±0.13	0.03±0.00	0.01±0.02	0.05±0.06	0.46±0.65	0.01±0.01	0.01±0.01	0.02±0.01	0.01±0.01	0.00±0.00	0.06±0.08	0.01±0.01	0.00±0.00	0.05±0.09	0.01±0.01	0.01±0.02	0.00±0.00	0.00±0.00	0.02±0.03	0.01±0.01	0.00±0.00
Bacteria;Actinobacteria;Acidimicrobiia;Acidimicrobiales;Acidimicrobiaceae;CL500-29 marine group;OTU 000808	0.22	0.64±0.33	0.12±0.00	0.04±0.03	0.59±0.15	0.39±0.55	0.02±0.00	0.06±0.01	1.52±0.27	0.98±0.42	0.16±0.06	0.22±0.28	1.42±0.07	0.09±0.04	0.88±1.19	0.23±0.20	0.21±0.05	0.00±0.00	0.00±0.01	0.40±0.03	0.07±0.03	0.02±0.03
Bacteria;Actinobacteria;Acidimicrobiia;Acidimicrobiales;Acidimicrobiaceae;CL500-29 marine group;OTU 002523	0	0.00±0.00	0.00±0.00	0.00±0.00	0.00±0.00	0.00±0.00	0.00±0.00	0.00±0.00	0.00±0.00	0.00±0.00	0.00±0.00	0.00±0.00	0.00±0.00	0.00±0.00	0.00±0.00	0.00±0.00	0.00±0.00	0.00±0.00	0.00±0.00	0.00±0.00	0.00±0.00	0.00±0.00
Bacteria;Actinobacteria;Acidimicrobiia;Acidimicrobiales;Acidimicrobiaceae;CL500-29 marine group;OTU 006649	0	0.00±0.00	0.00±0.00	0.00±0.00	0.00±0.00	0.00±0.00	0.00±0.00	0.00±0.00	0.00±0.00	0.00±0.00	0.00±0.00	0.01±0.02	0.00±0.00	0.00±0.00	0.00±0.00	0.00±0.00	0.00±0.00	0.00±0.00	0.00±0.00	0.00±0.00	0.00±0.00	0.00±0.00
Bacteria;Actinobacteria;Acidimicrobiia;Acidimicrobiales;Acidimicrobiaceae;OTU 000853	0.01	0.00±0.00	0.00±0.00	0.00±0.00	0.00±0.00	0.00±0.00	0.00±0.00	0.00±0.00	0.01±0.01	0.00±0.00	0.00±0.00	0.00±0.00	0.00±0.00	0.00±0.00	0.00±0.00	0.00±0.00	0.00±0.01	0.00±0.00	0.00±0.00	0.01±0.01	0.00±0.00	0.00±0.00
Bacteria;Actinobacteria;Acidimicrobiia;Acidimicrobiales;Acidimicrobiaceae;OTU 001728	0	0.07±0.10	0.02±0.03	0.00±0.00	0.01±0.01	0.00±0.00	0.00±0.01	0.01±0.01	0.00±0.00	0.01±0.01	0.00±0.00	0.05±0.09	0.00±0.00	0.00±0.00	0.10±0.17	0.01±0.01	0.00±0.01	0.00±0.00	0.00±0.00	0.00±0.00	0.00±0.00	0.00±0.00
Bacteria;Actinobacteria;Acidimicrobiia;Acidimicrobiales;Acidimicrobiaceae;OTU 001822	0	0.00±0.00	0.00±0.00	0.00±0.00	0.00±0.00	0.00±0.00	0.00±0.00	0.00±0.00	0.00±0.00	0.00±0.00	0.00±0.00	0.00±0.00	0.00±0.00	0.00±0.00	0.00±0.00	0.00±0.00	0.00±0.00	0.00±0.00	0.00±0.00	0.00±0.00	0.00±0.00	0.00±0.00
Bacteria;Actinobacteria;Acidimicrobiia;Acidimicrobiales;Acidimicrobiaceae;OTU 002272	0	0.00±0.00	0.00±0.00	0.00±0.00	0.00±0.00	0.00±0.00	0.00±0.00	0.00±0.00	0.00±0.00	0.00±0.00	0.00±0.00	0.00±0.00	0.00±0.00	0.00±0.00	0.00±0.00	0.00±0.00	0.00±0.00	0.00±0.00	0.00±0.00	0.00±0.00	0.00±0.00	0.00±0.00
Bacteria;Actinobacteria;Acidimicrobiia;Acidimicrobiales;Acidimicrobiaceae;OTU 002308	0	0.00±0.00	0.00±0.00	0.00±0.00	0.00±0.00	0.00±0.00	0.00±0.00	0.00±0.00	0.00±0.00	0.00±0.00	0.00±0.00	0.00±0.00	0.00±0.00	0.00±0.00	0.00±0.00	0.00±0.00	0.00±0.00	0.00±0.00	0.00±0.00	0.00±0.00	0.00±0.00	0.00±0.00
Bacteria;Actinobacteria;Acidimicrobiia;Acidimicrobiales;Acidimicrobiaceae;OTU 006002	0.03	0.00±0.00	0.00±0.00	0.00±0.00	0.00±0.00	0.02±0.03	0.00±0.00	0.02±0.02	0.02±0.02	0.02±0.03	0.00±0.00	0.00±0.00	0.01±0.01	0.00±0.00	0.00±0.00	0.01±0.01	0.01±0.02	0.00±0.00	0.00±0.00	0.01±0.01	0.00±0.00	0.00±0.00
Bacteria;Actinobacteria;Acidimicrobiia;Acidimicrobiales;Acidimicrobiaceae;uncultured;OTU 000094	0.15	0.04±0.06	0.00±0.00	0.00±0.00	0.00±0.00	0.00±0.00	0.00±0.00	0.00±0.00	0.04±0.02	0.04±0.07	0.00±0.00	0.02±0.02	0.02±0.02	0.00±0.00	0.01±0.02	0.04±0.04	0.00±0.00	0.00±0.00	0.00±0.00	0.03±0.04	0.01±0.00	0.00±0.00
Bacteria;Actinobacteria;Acidimicrobiia;Acidimicrobiales;Acidimicrobiaceae;uncultured;OTU 000283	0.03	0.13±0.18	0.06±0.04	0.00±0.00	1.12±0.33	0.08±0.12	0.01±0.01	0.05±0.05	0.08±0.01	0.03±0.05	0.00±0.00	0.07±0.05	0.06±0.06	0.00±0.00	0.25±0.43	0.02±0.02	0.00±0.00	0.01±0.00	0.00±0.00	0.06±0.06	0.01±0.00	0.00±0.00
Bacteria;Actinobacteria;Acidimicrobiia;Acidimicrobiales;Acidimicrobiaceae;uncultured;OTU 000426	0.03	0.00±0.00	0.00±0.00	0.00±0.00	0.00±0.00	0.00±0.00	0.00±0.00	0.00±0.00	0.00±0.00	0.01±0.01	0.00±0.00	0.00±0.00	0.00±0.00	0.00±0.00	0.00±0.00	0.00±0.00	0.00±0.00	0.00±0.00	0.00±0.00	0.00±0.01	0.00±0.00	0.00±0.00
Bacteria;Actinobacteria;Acidimicrobiia;Acidimicrobiales;Acidimicrobiaceae;uncultured;OTU 003608	0.01	0.09±0.12	0.02±0.01	0.00±0.00	0.25±0.11	0.03±0.04	0.00±0.00	0.02±0.03	0.03±0.01	0.02±0.02	0.00±0.00	0.02±0.02	0.07±0.07	0.00±0.00	0.05±0.09	0.00±0.00	0.00±0.00	0.00±0.00	0.00±0.00	0.01±0.01	0.00±0.00	0.00±0.00
Bacteria;Actinobacteria;Acidimicrobiia;Acidimicrobiales;Acidimicrobiales Incertae Sedis;Candidatus Microthrix;OTU 000402	0.03	0.00±0.00	0.01±0.01	0.00±0.00	0.00±0.00	0.00±0.00	0.00±0.00	0.00±0.00	0.13±0.06	0.01±0.02	0.02±0.00	0.00±0.00	0.02±0.03	0.02±0.02	0.02±0.02	0.10±0.09	0.05±0.03	0.00±0.01	0.00±0.00	0.07±0.07	0.09±0.08	0.03±0.04
Bacteria;Actinobacteria;Acidimicrobiia;Acidimicrobiales;Acidimicrobiales Incertae Sedis;Candidatus Microthrix;OTU 002466	0	0.00±0.00	0.00±0.00	0.00±0.00	0.00±0.00	0.00±0.00	0.00±0.00	0.00±0.00	0.00±0.00	0.00±0.00	0.00±0.00	0.00±0.00	0.00±0.00	0.00±0.00	0.00±0.00	0.00±0.00	0.07±0.11	0.00±0.00	0.00±0.00	0.00±0.00	0.00±0.00	0.00±0.00
Bacteria;Actinobacteria;Acidimicrobiia;Acidimicrobiales;Acidimicrobiales Incertae Sedis;Candidatus Microthrix;OTU 003687	0	0.00±0.00	0.00±0.00	0.00±0.00	0.00±0.00	0.00±0.00	0.00±0.00	0.00±0.00	0.00±0.00	0.00±0.00	0.00±0.00	0.00±0.00	0.00±0.00	0.00±0.00	0.00±0.00	0.00±0.00	0.00±0.00	0.00±0.00	0.00±0.00	0.01±0.01	0.00±0.00	0.00±0.00
Bacteria;Actinobacteria;Acidimicrobiia;Acidimicrobiales;Acidimicrobiales Incertae Sedis;Candidatus Microthrix;OTU 005536	0.01	0.00±0.00	0.00±0.00	0.00±0.00	0.00±0.00	0.00±0.00	0.00±0.00	0.00±0.00	0.01±0.01	0.00±0.00	0.00±0.00	0.00±0.00	0.00±0.00	0.00±0.00	0.00±0.01	0.01±0.01	0.00±0.00	0.00±0.00	0.00±0.00	0.01±0.01	0.01±0.02	0.00±0.00
Bacteria;Actinobacteria;Acidimicrobiia;Acidimicrobiales;Iamiaceae;Iamia;OTU 002048	0	0.00±0.00	0.00±0.00	0.00±0.00	0.00±0.00	0.00±0.00	0.00±0.00	0.00±0.00	0.00±0.00	0.00±0.00	0.00±0.00	0.00±0.00	0.00±0.00	0.00±0.00	0.00±0.00	0.00±0.01	0.00±0.00	0.00±0.00	0.00±0.00	0.00±0.00	0.00±0.00	0.00±0.00
Bacteria;Actinobacteria;Acidimicrobiia;Acidimicrobiales;OM1 clade;OTU 000750	0.01	0.00±0.00	0.00±0.00	0.00±0.00	0.00±0.00	0.00±0.00	0.00±0.00	0.00±0.00	0.00±0.00	0.00±0.01	0.00±0.00	0.00±0.00	0.00±0.01	0.00±0.00	0.00±0.00	0.00±0.00	0.00±0.00	0.00±0.00	0.00±0.00	0.00±0.00	0.00±0.00	0.00±0.00
Bacteria;Actinobacteria;Acidimicrobiia;Acidimicrobiales;OM1 clade;OTU 000868	0.01	0.00±0.00	0.00±0.00	0.00±0.00	0.00±0.00	0.00±0.00	0.00±0.00	0.00±0.00	0.00±0.00	0.00±0.00	0.00±0.00	0.00±0.00	0.01±0.01	0.00±0.00	0.00±0.00	0.00±0.00	0.00±0.00	0.00±0.00	0.00±0.00	0.00±0.00	0.00±0.00	0.00±0.00
Bacteria;Actinobacteria;Acidimicrobiia;Acidimicrobiales;OM1 clade;OTU 001349	0.01	0.00±0.00	0.00±0.00	0.00±0.00	0.00±0.00	0.00±0.00	0.00±0.00	0.00±0.00	0.01±0.01	0.00±0.00	0.00±0.00	0.00±0.00	0.01±0.01	0.00±0.00	0.00±0.00	0.01±0.01	0.02±0.03	0.00±0.00	0.00±0.00	0.00±0.01	0.00±0.00	0.00±0.00
Bacteria;Actinobacteria;Acidimicrobiia;Acidimicrobiales;OM1 clade;OTU 001359	0.01	0.00±0.00	0.00±0.00	0.00±0.00	0.00±0.00	0.00±0.00	0.00±0.00	0.00±0.00	0.00±0.00	0.00±0.01	0.00±0.00	0.00±0.00	0.00±0.00	0.00±0.00	0.00±0.00	0.00±0.00	0.00±0.00	0.00±0.00	0.00±0.00	0.00±0.01	0.00±0.00	0.00±0.00
Bacteria;Actinobacteria;Acidimicrobiia;Acidimicrobiales;OM1 clade;OTU 001429	0.01	0.00±0.00	0.00±0.00	0.00±0.00	0.00±0.00	0.00±0.00	0.00±0.00	0.00±0.00	0.01±0.01	0.01±0.01	0.00±0.00	0.00±0.00	0.00±0.01	0.00±0.00	0.00±0.00	0.01±0.01	0.00±0.00	0.00±0.00	0.00±0.00	0.01±0.01	0.00±0.00	0.00±0.00
Bacteria;Actinobacteria;Acidimicrobiia;Acidimicrobiales;OM1 clade;OTU 001552	0	0.00±0.00	0.00±0.00	0.00±0.00	0.00±0.00	0.00±0.00	0.00±0.00	0.00±0.00	0.00±0.00	0.00±0.00	0.00±0.00	0.00±0.00	0.00±0.00	0.00±0.00	0.00±0.00	0.00±0.00	0.06±0.09	0.00±0.00	0.00±0.00	0.00±0.00	0.00±0.00	0.00±0.00
Bacteria;Actinobacteria;Acidimicrobiia;Acidimicrobiales;OM1 clade;OTU 002470	0	0.00±0.00	0.00±0.00	0.00±0.00	0.00±0.00	0.00±0.00	0.00±0.00	0.00±0.00	0.00±0.00	0.00±0.00	0.00±0.00	0.00±0.00	0.00±0.00	0.00±0.00	0.00±0.00	0.00±0.00	0.00±0.00	0.00±0.00	0.00±0.00	0.00±0.00	0.00±0.00	0.00±0.00
Bacteria;Actinobacteria;Acidimicrobiia;Acidimicrobiales;OM1 clade;OTU 002892	0.01	0.00±0.00	0.00±0.00	0.00±0.00	0.00±0.00	0.00±0.00	0.00±0.00	0.00±0.00	0.01±0.01	0.00±0.00	0.00±0.00	0.00±0.00	0.00±0.01	0.00±0.00	0.00±0.00	0.00±0.00	0.00±0.00	0.00±0.00	0.00±0.00	0.00±0.00	0.00±0.00	0.00±0.00
Bacteria;Actinobacteria;Acidimicrobiia;Acidimicrobiales;OM1 clade;OTU 003003	0	0.00±0.00	0.00±0.00	0.00±0.00	0.00±0.00	0.00±0.00	0.00±0.00	0.00±0.00	0.00±0.00	0.00±0.00	0.00±0.00	0.00±0.00	0.00±0.01	0.00±0.00	0.00±0.00	0.00±0.00	0.00±0.00	0.00±0.00	0.00±0.00	0.00±0.00	0.00±0.00	0.00±0.00
Bacteria;Actinobacteria;Acidimicrobiia;Acidimicrobiales;OM1 clade;OTU 003184	0	0.00±0.00	0.00±0.00	0.00±0.00	0.00±0.00	0.00±0.00	0.00±0.00	0.00±0.00	0.00±0.00	0.00±0.01	0.00±0.00	0.00±0.00	0.00±0.00	0.00±0.00	0.00±0.00	0.00±0.00	0.00±0.00	0.00±0.00	0.00±0.00	0.00±0.00	0.00±0.00	0.00±0.00
Bacteria;Actinobacteria;Acidimicrobiia;Acidimicrobiales;OM1 clade;OTU 003244	0	0.00±0.00	0.00±0.00	0.00±0.00	0.00±0.00	0.00±0.00	0.00±0.00	0.00±0.00	0.00±0.00	0.00±0.00	0.00±0.00	0.00±0.00	0.00±0.00	0.00±0.00	0.00±0.00	0.00±0.01	0.00±0.00	0.00±0.00	0.00±0.00	0.00±0.00	0.00±0.00	0.00±0.00
Bacteria;Actinobacteria;Acidimicrobiia;Acidimicrobiales;OM1 clade;OTU 003967	0	0.00±0.00	0.00±0.00	0.00±0.00	0.00±0.00	0.00±0.00	0.00±0.00	0.00±0.00	0.00±0.01	0.00±0.00	0.00±0.00	0.00±0.00	0.00±0.00	0.00±0.00	0.00±0.00	0.00±0.00	0.00±0.00	0.00±0.00	0.00±0.00	0.00±0.01	0.00±0.00	0.00±0.00
Bacteria;Actinobacteria;Acidimicrobiia;Acidimicrobiales;OM1 clade;OTU 004020	0	0.00±0.00	0.00±0.00	0.00±0.00	0.00±0.00	0.00±0.00	0.00±0.00	0.00±0.00	0.00±0.00	0.00±0.01	0.00±0.00	0.00±0.00	0.00±0.00	0.00±0.00	0.00±0.00	0.00±0.00	0.00±0.00	0.00±0.00	0.00±0.00	0.00±0.00	0.00±0.00	0.00±0.00
Bacteria;Actinobacteria;Acidimicrobiia;Acidimicrobiales;OM1 clade;OTU 004130	0	0.00±0.00	0.00±0.00	0.00±0.00	0.00±0.00	0.00±0.00	0.00±0.00	0.00±0.00	0.00±0.00	0.00±0.00	0.00±0.00	0.00±0.00	0.00±0.00	0.00±0.00	0.00±0.00	0.00±0.00	0.00±0.00	0.00±0.00	0.00±0.00	0.00±0.00	0.00±0.00	0.00±0.00
Bacteria;Actinobacteria;Acidimicrobiia;Acidimicrobiales;OM1 clade;OTU 004464	0	0.00±0.00	0.00±0.00	0.00±0.00	0.00±0.00	0.00±0.00	0.00±0.00	0.00±0.00	0.00±0.00	0.00±0.00	0.00±0.00	0.00±0.00	0.00±0.00	0.00±0.00	0.00±0.00	0.00±0.00	0.00±0.00	0.00±0.00	0.00±0.00	0.00±0.00	0.00±0.00	0.00±0.00
Bacteria;Actinobacteria;Acidimicrobiia;Acidimicrobiales;OM1 clade;OTU 004505	0	0.00±0.00	0.00±0.00	0.00±0.00	0.00±0.00	0.00±0.00	0.00±0.00	0.00±0.00	0.00±0.00	0.00±0.00	0.00±0.00	0.00±0.00	0.00±0.00	0.00±0.00	0.00±0.00	0.00±0.00	0.00±0.00	0.00±0.00	0.00±0.00	0.00±0.00	0.00±0.00	0.00±0.00
Bacteria;Actinobacteria;Acidimicrobiia;Acidimicrobiales;OM1 clade;OTU 004571	0	0.00±0.00	0.00±0.00	0.00±0.00	0.00±0.00	0.00±0.00	0.00±0.00	0.00±0.00	0.00±0.01	0.00±0.01	0.00±0.00	0.00±0.00	0.00±0.00	0.00±0.00	0.00±0.00	0.00±0.00	0.00±0.00	0.00±0.00	0.00±0.00	0.00±0.00	0.00±0.00	0.00±0.00
Bacteria;Actinobacteria;Acidimicrobiia;Acidimicrobiales;OM1 clade;OTU 004732	0.01	0.00±0.00	0.00±0.00	0.00±0.00	0.00±0.00	0.00±0.00	0.00±0.00	0.00±0.00	0.00±0.00	0.00±0.00	0.00±0.00	0.00±0.00	0.00±0.00	0.00±0.00	0.00±0.00	0.00±0.00	0.00±0.00	0.00±0.00	0.00±0.00	0.00±0.00	0.00±0.00	0.00±0.00
Bacteria;Actinobacteria;Acidimicrobiia;Acidimicrobiales;OM1 clade;OTU 005480	0	0.00±0.00	0.00±0.00	0.00±0.00	0.00±0.00	0.00±0.00	0.00±0.00	0.00±0.00	0.00±0.00	0.00±0.00	0.00±0.00	0.00±0.00	0.00±0.00	0.00±0.00	0.00±0.00	0.00±0.00	0.00±0.00	0.00±0.00	0.00±0.00	0.00±0.00	0.00±0.00	0.00±0.00
Bacteria;Actinobacteria;Acidimicrobiia;Acidimicrobiales;OM1 clade;OTU 006206	0	0.00±0.00	0.00±0.00	0.00±0.00	0.00±0.00	0.00±0.00	0.00±0.00	0.00±0.00	0.00±0.01	0.00±0.01	0.00±0.00	0.00±0.00	0.00±0.01	0.00±0.00	0.00±0.00	0.00±0.00	0.00±0.00	0.00±0.00	0.00±0.00	0.00±0.00	0.00±0.00	0.00±0.00
Bacteria;Actinobacteria;Acidimicrobiia;Acidimicrobiales;OM1 clade;OTU 006569	0.01	0.00±0.00	0.00±0.00	0.00±0.00	0.00±0.00	0.00±0.00	0.00±0.00	0.00±0.00	0.00±0.00	0.00±0.01	0.00±0.00	0.00±0.00	0.01±0.01	0.00±0.00	0.00±0.00	0.00±0.00	0.00±0.00	0.00±0.00	0.00±0.00	0.01±0.01	0.00±0.00	0.00±0.00
Bacteria;Actinobacteria;Acidimicrobiia;Acidimicrobiales;OTU 001015	0	0.00±0.00	0.00±0.00	0.00±0.00	0.00±0.00	0.00±0.00	0.00±0.00	0.00±0.00	0.00±0.00	0.00±0.00	0.00±0.00	0.00±0.00	0.00±0.00	0.00±0.00	0.00±0.00	0.00±0.00	0.00±0.00	0.00±0.00	0.00±0.00	0.00±0.01	0.00±0.00	0.00±0.00
Bacteria;Actinobacteria;Acidimicrobiia;Acidimicrobiales;OTU 002758	0	0.00±0.00	0.00±0.00	0.00±0.00	0.00±0.00	0.00±0.00	0.00±0.00	0.00±0.00	0.00±0.00	0.00±0.00	0.00±0.00	0.00±0.00	0.00±0.00	0.00±0.00	0.00±0.00	0.00±0.00	0.00±0.00	0.00±0.00	0.00±0.00	0.00±0.00	0.00±0.00	0.00±0.00
Bacteria;Actinobacteria;Acidimicrobiia;Acidimicrobiales;OTU 005436	0	0.00±0.00	0.00±0.00	0.00±0.00	0.00±0.00	0.00±0.00	0.00±0.00	0.00±0.00	0.00±0.00	0.00±0.00	0.00±0.00	0.00±0.00	0.00±0.00	0.00±0.00	0.00±0.00	0.00±0.00	0.00±0.00	0.00±0.00	0.00±0.00	0.00±0.00	0.00±0.00	0.00±0.00
Bacteria;Actinobacteria;Acidimicrobiia;Acidimicrobiales;OTU 005855	0	0.00±0.00	0.00±0.00	0.00±0.00	0.00±0.00	0.00±0.00	0.00±0.00	0.00±0.00	0.00±0.01	0.00±0.00	0.00±0.00	0.00±0.00	0.00±0.00	0.00±0.00	0.00±0.00	0.00±0.00	0.00±0.00	0.00±0.00	0.00±0.00	0.00±0.00	0.00±0.00	0.00±0.00
Bacteria;Actinobacteria;Acidimicrobiia;Acidimicrobiales;OTU 006655	0	0.00±0.00	0.00±0.00	0.00±0.00	0.00±0.00	0.00±0.00	0.00±0.00	0.00±0.00	0.00±0.00	0.00±0.00	0.00±0.00	0.00±0.00	0.00±0.00	0.00±0.00	0.00±0.00	0.00±0.00	0.00±0.00	0.00±0.00	0.00±0.00	0.00±0.00	0.00±0.00	0.00±0.00
Bacteria;Actinobacteria;Acidimicrobiia;Acidimicrobiales;Sva0996 marine group;OTU 001192	0	0.00±0.00	0.00±0.00	0.00±0.00	0.00±0.00	0.00±0.00	0.00±0.00	0.00±0.00	0.00±0.00	0.00±0.00	0.00±0.00	0.00±0.00	0.00±0.01	0.00±0.00	0.00±0.00	0.00±0.00	0.00±0.00	0.00±0.00	0.00±0.00	0.00±0.01	0.00±0.00	0.00±0.00
Bacteria;Actinobacteria;Acidimicrobiia;Acidimicrobiales;Sva0996 marine group;OTU 004635	0	0.00±0.00	0.00±0.00	0.00±0.00	0.00±0.00	0.00±0.00	0.00±0.00	0.00±0.00	0.00±0.00	0.00±0.00	0.00±0.00	0.00±0.00	0.00±0.00	0.00±0.00	0.00±0.00	0.00±0.00	0.00±0.00	0.00±0.00	0.00±0.00	0.00±0.00	0.00±0.00	0.00±0.00
Bacteria;Actinobacteria;Acidimicrobiia;Acidimicrobiales;Sva0996 marine group;OTU 004637	0	0.00±0.00	0.00±0.00	0.00±0.00	0.00±0.00	0.00±0.00	0.00±0.00	0.00±0.00	0.00±0.00	0.00±0.00	0.00±0.00	0.00±0.00	0.00±0.00	0.00±0.00	0.00±0.00	0.00±0.00	0.00±0.00	0.00±0.00	0.00±0.00	0.00±0.00	0.00±0.00	0.00±0.00
Bacteria;Actinobacteria;Acidimicrobiia;Acidimicrobiales;Sva0996 marine group;OTU 005276	0	0.00±0.00	0.00±0.00	0.00±0.00	0.00±0.00	0.00±0.00	0.00±0.00	0.00±0.00	0.00±0.00	0.00±0.00	0.00±0.00	0.00±0.00	0.00±0.00	0.00±0.00	0.00±0.00	0.00±0.00	0.00±0.00	0.00±0.00	0.00±0.00	0.00±0.00	0.00±0.00	0.00±0.00
Bacteria;Actinobacteria;Acidimicrobiia;Acidimicrobiales;Sva0996 marine group;OTU 006479	0	0.00±0.00	0.00±0.00	0.00±0.00	0.00±0.00	0.00±0.00	0.00±0.00	0.00±0.00	0.00±0.00	0.00±0.00	0.00±0.00	0.00±0.00	0.00±0.00	0.00±0.00	0.00±0.00	0.00±0.00	0.00±0.00	0.00±0.00	0.00±0.00	0.00±0.00	0.00±0.00	0.00±0.00
Bacteria;Actinobacteria;Acidimicrobiia;Acidimicrobiales;uncultured;OTU 000269	0.06	0.04±0.06	0.00±0.00	0.00±0.01	0.03±0.02	0.02±0.03	0.01±0.00	0.00±0.00	0.22±0.04	0.12±0.11	0.04±0.00	0.25±0.35	0.11±0.10	0.05±0.05	0.04±0.04	0.10±0.09	0.11±0.16	0.01±0.00	0.00±0.00	0.14±0.15	0.09±0.07	0.09±0.01
Bacteria;Actinobacteria;Acidimicrobiia;Acidimicrobiales;uncultured;OTU 000596	0.02	0.00±0.00	0.00±0.00	0.00±0.00	0.00±0.00	0.00±0.00	0.00±0.00	0.00±0.00	0.01±0.01	0.00±0.00	0.00±0.00	0.00±0.00	0.01±0.01	0.00±0.00	0.05±0.09	0.00±0.00	0.00±0.00	0.00±0.00	0.00±0.00	0.02±0.02	0.00±0.00	0.00±0.00
Bacteria;Actinobacteria;Acidimicrobiia;Acidimicrobiales;uncultured;OTU 001298	0.01	0.00±0.00	0.00±0.00	0.00±0.00	0.00±0.00	0.00±0.00	0.00±0.00	0.00±0.00	0.00±0.00	0.00±0.00	0.00±0.00	0.00±0.00	0.00±0.00	0.00±0.00	0.00±0.00	0.00±0.00	0.00±0.00	0.00±0.00	0.00±0.00	0.00±0.00	0.00±0.00	0.00±0.00
Bacteria;Actinobacteria;Acidimicrobiia;Acidimicrobiales;uncultured;OTU 001721	0	0.00±0.00	0.00±0.00	0.00±0.00	0.00±0.00	0.00±0.00	0.00±0.00	0.00±0.00	0.01±0.01	0.00±0.00	0.00±0.00	0.00±0.00	0.01±0.01	0.02±0.01	0.00±0.01	0.02±0.02	0.00±0.00	0.00±0.00	0.00±0.00	0.01±0.01	0.02±0.02	0.00±0.00
Bacteria;Actinobacteria;Acidimicrobiia;Acidimicrobiales;uncultured;OTU 001912	0	0.00±0.00	0.00±0.00	0.00±0.00	0.00±0.00	0.00±0.00	0.00±0.00	0.00±0.00	0.00±0.00	0.00±0.00	0.00±0.00	0.00±0.00	0.00±0.00	0.00±0.00	0.00±0.00	0.00±0.00	0.00±0.00	0.00±0.00	0.00±0.00	0.00±0.00	0.00±0.00	0.00±0.00
Bacteria;Actinobacteria;Acidimicrobiia;Acidimicrobiales;uncultured;OTU 002488	0	0.00±0.00	0.00±0.00	0.00±0.00	0.00±0.00	0.00±0.00	0.00±0.00	0.00±0.00	0.00±0.00	0.00±0.00	0.00±0.00	0.00±0.00	0.00±0.00	0.00±0.00	0.00±0.00	0.00±0.00	0.00±0.00	0.00±0.00	0.00±0.00	0.00±0.00	0.00±0.00	0.00±0.00
Bacteria;Actinobacteria;Acidimicrobiia;Acidimicrobiales;uncultured;OTU 004517	0	0.00±0.00	0.00±0.00	0.00±0.00	0.00±0.00	0.00±0.00	0.00±0.00	0.00±0.00	0.00±0.00	0.00±0.00	0.00±0.00	0.00±0.00	0.00±0.00	0.00±0.00	0.00±0.00	0.00±0.00	0.00±0.00	0.00±0.00	0.00±0.00	0.00±0.00	0.00±0.00	0.00±0.00
Bacteria;Actinobacteria;Acidimicrobiia;Acidimicrobiales;uncultured;OTU 004620	0	0.00±0.00	0.00±0.00	0.00±0.00	0.00±0.00	0.00±0.00	0.00±0.00	0.00±0.00	0.00±0.00	0.00±0.00	0.00±0.00	0.00±0.00	0.00±0.00	0.00±0.00	0.00±0.00	0.00±0.00	0.00±0.00	0.00±0.00	0.00±0.00	0.00±0.01	0.00±0.00	0.00±0.00
Bacteria;Actinobacteria;Actinobacteria;Actinomycetales;Actinomycetaceae;Actinomyces;OTU 000783	0.01	0.00±0.00	0.08±0.12	0.02±0.02	0.00±0.00	0.11±0.11	0.00±0.00	0.00±0.00	0.00±0.00	0.06±0.05	0.00±0.00	0.00±0.00	0.00±0.00	0.03±0.05	0.00±0.00	0.00±0.00	0.11±0.02	0.00±0.00	0.00±0.00	0.09±0.14	0.00±0.00	0.00±0.00
Bacteria;Actinobacteria;Actinobacteria;Actinomycetales;Actinomycetaceae;Actinomyces;OTU 001942	0.01	0.00±0.00	0.00±0.00	0.00±0.00	0.00±0.00	0.01±0.02	0.00±0.00	0.00±0.00	0.00±0.00	0.00±0.00	0.00±0.00	0.00±0.00	0.00±0.00	0.00±0.00	0.00±0.00	0.00±0.00	0.25±0.28	0.00±0.00	0.00±0.00	0.01±0.02	0.00±0.00	0.00±0.00
Bacteria;Actinobacteria;Actinobacteria;Actinomycetales;Actinomycetaceae;Actinomyces;OTU 001949	0	0.00±0.00	0.00±0.00	0.00±0.00	0.00±0.00	0.00±0.00	0.00±0.00	0.00±0.00	0.00±0.00	0.00±0.00	0.00±0.00	0.00±0.00	0.00±0.00	0.00±0.00	0.00±0.00	0.00±0.00	0.12±0.17	0.00±0.00	0.00±0.00	0.00±0.00	0.00±0.00	0.00±0.00
Bacteria;Actinobacteria;Actinobacteria;Actinomycetales;Actinomycetaceae;Actinomyces;OTU 004991	0	0.00±0.00	0.00±0.00	0.00±0.00	0.00±0.00	0.00±0.00	0.00±0.00	0.00±0.00	0.00±0.00	0.00±0.00	0.00±0.00	0.00±0.00	0.00±0.00	0.00±0.00	0.00±0.00	0.00±0.00	0.04±0.05	0.00±0.00	0.00±0.00	0.00±0.00	0.00±0.00	0.00±0.00
Bacteria;Actinobacteria;Actinobacteria;Actinomycetales;Actinomycetaceae;Actinomyces;OTU 005019	0.01	0.00±0.00	0.05±0.07	0.01±0.02	0.00±0.00	0.05±0.06	0.00±0.00	0.00±0.00	0.00±0.00	0.16±0.18	0.00±0.00	0.00±0.00	0.00±0.00	0.01±0.02	0.00±0.00	0.00±0.00	0.12±0.13	0.00±0.00	0.00±0.00	0.03±0.05	0.00±0.00	0.00±0.00
Bacteria;Actinobacteria;Actinobacteria;Actinomycetales;Actinomycetaceae;Varibaculum;OTU 004986	0	0.00±0.00	0.00±0.00	0.00±0.00	0.00±0.00	0.02±0.03	0.00±0.00	0.00±0.00	0.00±0.00	0.00±0.00	0.00±0.00	0.00±0.00	0.00±0.00	0.00±0.00	0.00±0.00	0.00±0.00	0.11±0.16	0.00±0.00	0.00±0.00	0.00±0.01	0.00±0.00	0.00±0.00
Bacteria;Actinobacteria;Actinobacteria;Corynebacteriales;Corynebacteriaceae;Corynebacterium;OTU 000152	0.08	0.00±0.00	2.47±0.09	0.00±0.00	0.18±0.25	1.91±0.12	0.00±0.00	0.00±0.00	0.00±0.00	0.47±0.82	0.00±0.00	0.01±0.02	0.01±0.01	0.01±0.02	0.00±0.00	0.00±0.00	0.00±0.00	0.00±0.00	0.00±0.00	0.06±0.07	0.00±0.00	0.01±0.01
Bacteria;Actinobacteria;Actinobacteria;Corynebacteriales;Corynebacteriaceae;Corynebacterium;OTU 000553	0.01	0.00±0.00	0.37±0.02	0.00±0.00	0.00±0.00	0.02±0.03	0.00±0.00	0.00±0.00	0.00±0.00	0.06±0.11	0.00±0.00	0.00±0.00	0.00±0.00	0.00±0.00	0.00±0.00	0.00±0.00	0.00±0.00	0.00±0.00	0.00±0.00	0.00±0.00	0.00±0.00	0.00±0.00
Bacteria;Actinobacteria;Actinobacteria;Corynebacteriales;Corynebacteriaceae;Corynebacterium;OTU 000869	0.01	0.00±0.00	0.04±0.06	0.00±0.00	0.00±0.00	1.17±1.27	0.00±0.00	0.00±0.00	0.00±0.00	0.00±0.00	0.00±0.00	0.00±0.00	0.00±0.00	0.00±0.00	0.00±0.00	0.00±0.00	0.07±0.09	0.00±0.00	0.00±0.00	0.08±0.13	0.00±0.00	0.00±0.00
Bacteria;Actinobacteria;Actinobacteria;Corynebacteriales;Corynebacteriaceae;Corynebacterium;OTU 000927	0.01	0.00±0.00	0.07±0.07	0.00±0.00	0.00±0.00	0.00±0.00	0.00±0.00	0.00±0.00	0.00±0.00	0.01±0.03	0.00±0.00	0.00±0.00	0.00±0.00	0.00±0.00	0.00±0.00	0.00±0.00	0.49±0.70	0.00±0.00	0.00±0.00	0.00±0.00	0.00±0.00	0.00±0.00
Bacteria;Actinobacteria;Actinobacteria;Corynebacteriales;Corynebacteriaceae;Corynebacterium;OTU 000931	0.01	0.00±0.00	0.03±0.04	0.00±0.00	0.00±0.00	0.12±0.17	0.00±0.00	0.00±0.00	0.00±0.00	0.00±0.00	0.00±0.00	0.00±0.00	0.00±0.00	0.00±0.00	0.00±0.00	0.00±0.00	0.02±0.02	0.00±0.00	0.00±0.00	0.22±0.39	0.00±0.00	0.00±0.00
Bacteria;Actinobacteria;Actinobacteria;Corynebacteriales;Corynebacteriaceae;Corynebacterium;OTU 000963	0.01	0.00±0.00	0.03±0.04	0.00±0.00	0.00±0.00	0.56±0.80	0.00±0.00	0.00±0.00	0.00±0.00	0.00±0.00	0.00±0.00	0.00±0.00	0.00±0.00	0.00±0.00	0.00±0.00	0.00±0.00	0.00±0.00	0.00±0.00	0.00±0.00	0.11±0.18	0.00±0.00	0.00±0.00
Bacteria;Actinobacteria;Actinobacteria;Corynebacteriales;Corynebacteriaceae;Corynebacterium;OTU 001043	0.01	0.00±0.00	0.28±0.06	0.00±0.00	0.09±0.13	0.00±0.00	0.04±0.05	0.00±0.00	0.00±0.00	0.04±0.07	0.00±0.00	0.00±0.00	0.00±0.00	0.01±0.02	0.00±0.00	0.00±0.00	0.00±0.00	0.00±0.00	0.00±0.00	0.00±0.00	0.00±0.00	0.00±0.00
Bacteria;Actinobacteria;Actinobacteria;Corynebacteriales;Corynebacteriaceae;Corynebacterium;OTU 001158	0.01	0.00±0.00	0.04±0.06	0.00±0.00	0.42±0.60	0.15±0.21	0.00±0.00	0.00±0.00	0.00±0.00	0.01±0.03	0.00±0.00	0.00±0.00	0.00±0.00	0.00±0.00	0.00±0.00	0.00±0.00	0.00±0.00	0.01±0.02	0.00±0.00	0.01±0.01	0.00±0.00	0.13±0.18
Bacteria;Actinobacteria;Actinobacteria;Corynebacteriales;Corynebacteriaceae;Corynebacterium;OTU 001161	0.01	0.00±0.00	0.26±0.23	0.00±0.00	0.00±0.00	0.18±0.25	0.00±0.00	0.00±0.00	0.00±0.00	0.00±0.00	0.00±0.00	0.00±0.00	0.00±0.00	0.00±0.00	0.00±0.00	0.16±0.28	0.03±0.04	0.00±0.00	0.00±0.00	0.00±0.00	0.00±0.00	0.00±0.00
Bacteria;Actinobacteria;Actinobacteria;Corynebacteriales;Corynebacteriaceae;Corynebacterium;OTU 001213	0	0.00±0.00	0.00±0.00	0.00±0.00	0.00±0.00	0.14±0.20	0.00±0.00	0.00±0.00	0.00±0.00	0.00±0.00	0.00±0.00	0.00±0.00	0.00±0.00	0.01±0.02	0.00±0.00	0.00±0.00	0.07±0.10	0.01±0.01	0.00±0.00	0.00±0.00	0.00±0.00	0.00±0.00
Bacteria;Actinobacteria;Actinobacteria;Corynebacteriales;Corynebacteriaceae;Corynebacterium;OTU 001453	0	0.00±0.00	0.24±0.34	0.00±0.00	0.00±0.00	0.00±0.00	0.00±0.00	0.00±0.00	0.00±0.00	0.08±0.15	0.00±0.00	0.00±0.00	0.00±0.00	0.00±0.00	0.00±0.00	0.00±0.00	0.00±0.00	0.00±0.00	0.00±0.00	0.00±0.00	0.00±0.00	0.00±0.00
Bacteria;Actinobacteria;Actinobacteria;Corynebacteriales;Corynebacteriaceae;Corynebacterium;OTU 002232	0	0.00±0.00	0.25±0.32	0.00±0.00	0.00±0.00	0.05±0.07	0.00±0.00	0.00±0.00	0.00±0.00	0.00±0.00	0.00±0.00	0.00±0.00	0.00±0.00	0.00±0.00	0.00±0.00	0.10±0.18	0.00±0.00	0.00±0.00	0.00±0.00	0.00±0.00	0.00±0.00	0.12±0.17
Bacteria;Actinobacteria;Actinobacteria;Corynebacteriales;Corynebacteriaceae;Corynebacterium;OTU 002298	0	0.00±0.00	0.00±0.00	0.00±0.00	0.00±0.00	0.00±0.00	0.03±0.04	0.00±0.00	0.00±0.00	0.00±0.00	0.00±0.00	0.00±0.00	0.00±0.00	0.00±0.00	0.00±0.00	0.00±0.00	0.00±0.00	0.00±0.00	0.00±0.00	0.00±0.00	0.00±0.00	0.00±0.00
Bacteria;Actinobacteria;Actinobacteria;Corynebacteriales;Corynebacteriaceae;Corynebacterium;OTU 002769	0	0.00±0.00	0.00±0.00	0.00±0.00	0.00±0.00	0.28±0.40	0.00±0.00	0.00±0.00	0.00±0.00	0.00±0.00	0.00±0.00	0.00±0.00	0.00±0.00	0.00±0.00	0.00±0.00	0.00±0.00	0.02±0.02	0.00±0.00	0.00±0.00	0.00±0.00	0.00±0.00	0.00±0.00
Bacteria;Actinobacteria;Actinobacteria;Corynebacteriales;Corynebacteriaceae;Corynebacterium;OTU 004347	0	0.00±0.00	0.00±0.00	0.00±0.00	0.00±0.00	0.00±0.00	0.00±0.00	0.00±0.00	0.00±0.00	0.05±0.09	0.00±0.00	0.00±0.00	0.00±0.00	0.00±0.00	0.01±0.01	0.00±0.00	0.00±0.00	0.00±0.00	0.00±0.00	0.00±0.00	0.00±0.00	0.00±0.00
Bacteria;Actinobacteria;Actinobacteria;Corynebacteriales;Corynebacteriaceae;Corynebacterium;OTU 005493	0	0.00±0.00	0.10±0.14	0.00±0.00	0.00±0.00	0.00±0.00	0.00±0.00	0.00±0.00	0.00±0.00	0.00±0.00	0.00±0.00	0.00±0.00	0.00±0.00	0.00±0.00	0.00±0.00	0.00±0.00	0.00±0.00	0.00±0.00	0.00±0.00	0.00±0.00	0.00±0.00	0.00±0.00
Bacteria;Actinobacteria;Actinobacteria;Corynebacteriales;Corynebacteriaceae;Corynebacterium;OTU 005529	0	0.00±0.00	0.00±0.00	0.00±0.00	0.00±0.00	0.00±0.00	0.00±0.00	0.00±0.00	0.00±0.00	0.00±0.00	0.00±0.00	0.00±0.00	0.00±0.00	0.00±0.00	0.00±0.00	0.00±0.00	0.00±0.00	0.00±0.00	0.00±0.00	0.00±0.00	0.00±0.00	0.00±0.00
Bacteria;Actinobacteria;Actinobacteria;Corynebacteriales;Corynebacteriaceae;Corynebacterium;OTU 005553	0	0.00±0.00	0.09±0.00	0.00±0.00	0.00±0.00	0.00±0.00	0.00±0.00	0.00±0.00	0.00±0.00	0.07±0.12	0.00±0.00	0.00±0.00	0.00±0.00	0.00±0.00	0.00±0.00	0.00±0.00	0.00±0.00	0.00±0.00	0.00±0.00	0.00±0.00	0.00±0.00	0.00±0.00
Bacteria;Actinobacteria;Actinobacteria;Corynebacteriales;Corynebacteriaceae;Corynebacterium;OTU 005604	0.01	0.00±0.00	0.59±0.77	0.00±0.00	0.02±0.02	0.05±0.07	0.04±0.05	0.00±0.00	0.00±0.00	0.00±0.00	0.00±0.00	0.00±0.00	0.00±0.00	0.02±0.04	0.00±0.00	0.00±0.00	0.00±0.00	0.00±0.00	0.00±0.00	0.01±0.02	0.00±0.00	0.00±0.00
Bacteria;Actinobacteria;Actinobacteria;Corynebacteriales;Corynebacteriaceae;Corynebacterium;OTU 005676	0	0.00±0.00	0.00±0.00	0.00±0.00	0.00±0.00	0.05±0.07	0.00±0.00	0.00±0.00	0.00±0.00	0.00±0.00	0.00±0.00	0.00±0.00	0.00±0.00	0.00±0.00	0.00±0.00	0.00±0.00	0.00±0.00	0.00±0.00	0.00±0.00	0.00±0.00	0.00±0.00	0.00±0.00
Bacteria;Actinobacteria;Actinobacteria;Corynebacteriales;Corynebacteriaceae;Corynebacterium;OTU 006143	0.01	0.00±0.00	0.46±0.15	0.00±0.00	0.00±0.00	0.00±0.00	0.00±0.00	0.00±0.00	0.00±0.00	0.07±0.12	0.00±0.00	0.00±0.00	0.00±0.00	0.00±0.00	0.00±0.00	0.20±0.35	0.21±0.29	0.00±0.00	0.00±0.00	0.00±0.00	0.00±0.00	0.01±0.02
Bacteria;Actinobacteria;Actinobacteria;Corynebacteriales;Corynebacteriaceae;OTU 005138	0	0.00±0.00	0.00±0.00	0.00±0.00	0.00±0.00	0.03±0.04	0.03±0.03	0.00±0.00	0.00±0.00	0.00±0.00	0.00±0.00	0.00±0.00	0.00±0.00	0.00±0.00	0.00±0.00	0.00±0.00	0.00±0.00	0.00±0.00	0.00±0.00	0.00±0.00	0.00±0.00	0.00±0.00
Bacteria;Actinobacteria;Actinobacteria;Corynebacteriales;Corynebacteriaceae;uncultured;OTU 000053	0.2	0.00±0.00	5.24±4.64	0.00±0.00	0.00±0.00	3.58±3.82	0.00±0.00	0.00±0.00	0.00±0.01	2.39±2.05	0.00±0.00	0.00±0.00	0.14±0.21	0.05±0.08	0.00±0.01	0.00±0.00	1.36±1.38	0.03±0.04	0.00±0.00	1.55±2.49	0.01±0.01	0.04±0.03
Bacteria;Actinobacteria;Actinobacteria;Corynebacteriales;Mycobacteriaceae;Mycobacterium;OTU 000829	0.02	0.00±0.00	0.00±0.00	0.00±0.00	0.00±0.00	0.00±0.00	0.02±0.03	0.04±0.03	0.01±0.01	0.01±0.01	0.01±0.00	0.02±0.03	0.01±0.01	0.01±0.01	0.01±0.01	0.01±0.01	0.00±0.00	0.00±0.00	0.00±0.00	0.01±0.01	0.06±0.04	0.03±0.04
Bacteria;Actinobacteria;Actinobacteria;Corynebacteriales;Mycobacteriaceae;Mycobacterium;OTU 001709	0.01	0.00±0.00	0.00±0.00	0.00±0.00	0.00±0.00	0.00±0.00	0.00±0.00	0.00±0.00	0.00±0.00	0.00±0.01	0.01±0.00	0.00±0.00	0.00±0.01	0.01±0.01	0.01±0.01	0.01±0.01	0.00±0.00	0.00±0.00	0.00±0.00	0.01±0.01	0.02±0.02	0.01±0.02
Bacteria;Actinobacteria;Actinobacteria;Corynebacteriales;Mycobacteriaceae;Mycobacterium;OTU 002698	0.01	0.00±0.00	0.00±0.00	0.00±0.00	0.00±0.00	0.00±0.00	0.01±0.01	0.00±0.00	0.01±0.01	0.00±0.01	0.01±0.00	0.02±0.03	0.00±0.00	0.01±0.01	0.02±0.02	0.01±0.01	0.01±0.02	0.00±0.00	0.00±0.00	0.01±0.01	0.04±0.02	0.03±0.01
Bacteria;Actinobacteria;Actinobacteria;Corynebacteriales;Mycobacteriaceae;Mycobacterium;OTU 002862	0	0.00±0.00	0.00±0.00	0.00±0.00	0.00±0.00	0.00±0.00	0.00±0.00	0.00±0.00	0.00±0.00	0.00±0.00	0.00±0.00	0.00±0.00	0.00±0.00	0.00±0.00	0.00±0.00	0.00±0.00	0.00±0.00	0.00±0.00	0.00±0.00	0.00±0.00	0.00±0.00	0.00±0.00
Bacteria;Actinobacteria;Actinobacteria;Corynebacteriales;Mycobacteriaceae;Mycobacterium;OTU 006176	0	0.00±0.00	0.00±0.00	0.00±0.00	0.00±0.00	0.01±0.01	0.00±0.00	0.00±0.00	0.00±0.00	0.00±0.00	0.00±0.00	0.00±0.00	0.00±0.00	0.00±0.00	0.00±0.00	0.00±0.00	0.00±0.00	0.00±0.00	0.00±0.00	0.00±0.00	0.00±0.00	0.00±0.00
Bacteria;Actinobacteria;Actinobacteria;Corynebacteriales;Mycobacteriaceae;Mycobacterium;OTU 006736	0	0.00±0.00	0.00±0.00	0.00±0.00	0.00±0.00	0.00±0.00	0.00±0.00	0.00±0.00	0.00±0.00	0.00±0.00	0.00±0.00	0.00±0.00	0.00±0.00	0.00±0.00	0.00±0.00	0.00±0.00	0.00±0.00	0.00±0.00	0.00±0.00	0.00±0.00	0.00±0.00	0.00±0.00
Bacteria;Actinobacteria;Actinobacteria;Corynebacteriales;Nocardiaceae;Gordonia;OTU 000266	0.05	0.00±0.00	2.92±1.18	0.00±0.00	0.00±0.00	1.67±1.15	0.00±0.00	0.00±0.00	0.00±0.00	0.35±0.61	0.00±0.00	0.00±0.00	0.00±0.00	0.00±0.00	0.00±0.00	0.00±0.00	0.00±0.00	0.00±0.00	0.00±0.00	0.00±0.00	0.00±0.00	0.00±0.00
Bacteria;Actinobacteria;Actinobacteria;Corynebacteriales;Nocardiaceae;Rhodococcus;OTU 001733	0.01	0.09±0.12	0.33±0.46	0.00±0.00	0.02±0.03	0.00±0.00	0.00±0.00	0.00±0.00	0.00±0.00	0.00±0.00	0.00±0.00	0.02±0.02	0.00±0.00	0.00±0.00	0.00±0.00	0.12±0.20	0.06±0.08	0.01±0.01	0.00±0.00	0.00±0.00	0.00±0.00	0.08±0.10
Bacteria;Actinobacteria;Actinobacteria;Corynebacteriales;Nocardiaceae;Rhodococcus;OTU 004816	0	0.00±0.00	0.00±0.00	0.00±0.00	0.00±0.00	0.00±0.00	0.00±0.00	0.00±0.00	0.00±0.00	0.00±0.00	0.00±0.00	0.01±0.02	0.00±0.00	0.00±0.00	0.00±0.00	0.00±0.00	0.06±0.08	0.00±0.00	0.00±0.00	0.00±0.00	0.00±0.00	0.00±0.00
Bacteria;Actinobacteria;Actinobacteria;Corynebacteriales;OTU 000159	0.09	0.04±0.06	0.03±0.04	0.02±0.02	0.00±0.00	0.00±0.00	0.04±0.02	0.00±0.00	0.04±0.01	0.02±0.03	0.04±0.01	0.04±0.05	0.01±0.01	0.07±0.05	0.06±0.06	0.08±0.07	0.10±0.13	0.02±0.02	0.01±0.00	0.07±0.03	0.20±0.13	0.17±0.02
Bacteria;Actinobacteria;Actinobacteria;Corynebacteriales;OTU 002089	0.01	0.00±0.00	0.00±0.00	0.00±0.00	0.00±0.00	0.00±0.00	0.00±0.00	0.00±0.00	0.00±0.00	0.00±0.00	0.00±0.00	0.00±0.00	0.00±0.00	0.00±0.00	0.00±0.00	0.00±0.00	0.00±0.00	0.00±0.00	0.00±0.00	0.00±0.00	0.00±0.00	0.00±0.00
Bacteria;Actinobacteria;Actinobacteria;Frankiales;OTU 000316	0.04	0.00±0.00	0.00±0.00	0.00±0.00	0.00±0.00	0.00±0.00	0.00±0.00	0.00±0.00	0.00±0.00	0.00±0.00	0.00±0.00	0.00±0.00	0.00±0.00	0.00±0.00	0.00±0.00	0.00±0.00	0.00±0.00	0.00±0.00	0.00±0.00	0.00±0.00	0.00±0.00	0.00±0.00
Bacteria;Actinobacteria;Actinobacteria;Frankiales;OTU 002446	0	0.00±0.00	0.00±0.00	0.00±0.00	0.00±0.00	0.00±0.00	0.00±0.00	0.00±0.00	0.00±0.00	0.00±0.00	0.00±0.00	0.00±0.00	0.00±0.00	0.00±0.00	0.00±0.00	0.00±0.00	0.00±0.00	0.00±0.00	0.00±0.00	0.00±0.00	0.00±0.00	0.00±0.00
Bacteria;Actinobacteria;Actinobacteria;Frankiales;OTU 003533	0	0.00±0.00	0.00±0.00	0.00±0.00	0.00±0.00	0.00±0.00	0.00±0.00	0.00±0.00	0.00±0.00	0.00±0.00	0.00±0.00	0.00±0.00	0.00±0.00	0.00±0.00	0.00±0.00	0.00±0.00	0.00±0.00	0.00±0.00	0.00±0.00	0.00±0.00	0.00±0.00	0.00±0.00
Bacteria;Actinobacteria;Actinobacteria;Frankiales;Sporichthyaceae;hgcI clade;OTU 000032	0.47	0.63±0.27	0.44±0.53	0.21±0.00	0.07±0.09	0.48±0.69	0.53±0.33	1.34±0.30	3.31±0.70	0.96±0.85	0.62±0.20	0.10±0.10	1.77±1.11	0.98±0.51	1.30±1.01	0.11±0.09	0.36±0.12	0.00±0.00	0.00±0.00	0.19±0.21	0.02±0.01	0.00±0.00
Bacteria;Actinobacteria;Actinobacteria;Frankiales;Sporichthyaceae;hgcI clade;OTU 000072	0.16	1.28±0.45	0.32±0.31	0.73±0.84	0.07±0.03	1.12±1.52	0.20±0.09	0.29±0.27	0.52±0.05	0.18±0.22	0.08±0.02	0.28±0.39	0.29±0.12	0.16±0.04	0.27±0.18	0.06±0.06	0.00±0.00	0.00±0.00	0.00±0.00	0.08±0.09	0.00±0.00	0.01±0.00
Bacteria;Actinobacteria;Actinobacteria;Frankiales;Sporichthyaceae;hgcI clade;OTU 000185	0.09	0.22±0.07	0.01±0.01	0.04±0.04	0.16±0.15	0.31±0.37	0.07±0.03	0.33±0.16	0.67±0.09	0.43±0.12	0.07±0.06	0.07±0.11	0.52±0.03	0.09±0.07	0.24±0.20	0.03±0.03	0.10±0.14	0.00±0.00	0.00±0.00	0.02±0.03	0.00±0.00	0.00±0.00
Bacteria;Actinobacteria;Actinobacteria;Frankiales;Sporichthyaceae;hgcI clade;OTU 000202	0.09	0.16±0.23	0.03±0.04	0.03±0.03	0.04±0.06	0.18±0.19	0.01±0.01	0.12±0.17	0.26±0.05	0.10±0.16	0.09±0.04	0.15±0.18	0.18±0.08	0.17±0.03	0.18±0.19	0.08±0.08	0.12±0.06	0.00±0.00	0.00±0.00	0.09±0.08	0.12±0.11	0.04±0.06
Bacteria;Actinobacteria;Actinobacteria;Frankiales;Sporichthyaceae;hgcI clade;OTU 000243	0.05	0.49±0.57	0.03±0.01	0.10±0.13	0.02±0.03	0.38±0.54	0.05±0.05	0.10±0.14	0.10±0.01	0.04±0.06	0.03±0.01	0.16±0.26	0.04±0.03	0.06±0.01	0.19±0.11	0.02±0.02	0.01±0.01	0.01±0.01	0.00±0.00	0.01±0.01	0.00±0.00	0.00±0.00
Bacteria;Actinobacteria;Actinobacteria;Frankiales;Sporichthyaceae;hgcI clade;OTU 000321	0.04	0.30±0.17	0.00±0.00	0.10±0.08	0.00±0.00	0.43±0.61	0.12±0.09	0.07±0.10	0.14±0.02	0.04±0.06	0.03±0.01	0.00±0.00	0.05±0.05	0.02±0.03	0.04±0.05	0.01±0.01	0.00±0.00	0.00±0.00	0.00±0.00	0.03±0.05	0.00±0.00	0.00±0.00
Bacteria;Actinobacteria;Actinobacteria;Frankiales;Sporichthyaceae;hgcI clade;OTU 000423	0.03	0.46±0.09	0.01±0.01	0.00±0.01	0.01±0.01	0.49±0.69	0.01±0.01	0.01±0.01	0.16±0.05	0.09±0.10	0.00±0.00	0.00±0.00	0.11±0.06	0.00±0.00	0.00±0.00	0.01±0.01	0.00±0.00	0.00±0.00	0.00±0.00	0.00±0.00	0.00±0.00	0.00±0.00
Bacteria;Actinobacteria;Actinobacteria;Frankiales;Sporichthyaceae;hgcI clade;OTU 000474	0.02	0.04±0.06	0.00±0.00	0.01±0.01	0.01±0.01	0.14±0.20	0.01±0.00	0.05±0.08	0.12±0.02	0.15±0.16	0.02±0.02	0.00±0.00	0.21±0.19	0.02±0.02	0.08±0.06	0.00±0.00	0.00±0.00	0.00±0.00	0.00±0.00	0.01±0.01	0.00±0.00	0.00±0.00
Bacteria;Actinobacteria;Actinobacteria;Frankiales;Sporichthyaceae;hgcI clade;OTU 000718	0.02	0.27±0.26	0.01±0.01	0.13±0.18	0.02±0.02	0.19±0.27	0.02±0.01	0.04±0.05	0.04±0.02	0.03±0.03	0.01±0.00	0.00±0.00	0.04±0.01	0.00±0.00	0.01±0.01	0.01±0.00	0.00±0.00	0.00±0.00	0.00±0.00	0.01±0.01	0.00±0.00	0.00±0.00
Bacteria;Actinobacteria;Actinobacteria;Frankiales;Sporichthyaceae;hgcI clade;OTU 001951	0.01	0.11±0.10	0.01±0.02	0.01±0.01	0.00±0.00	0.14±0.20	0.04±0.00	0.04±0.06	0.03±0.02	0.01±0.02	0.01±0.01	0.00±0.00	0.01±0.01	0.00±0.00	0.01±0.01	0.00±0.00	0.00±0.00	0.00±0.00	0.00±0.00	0.00±0.00	0.00±0.00	0.00±0.00
Bacteria;Actinobacteria;Actinobacteria;Frankiales;Sporichthyaceae;hgcI clade;OTU 002139	0	0.00±0.00	0.01±0.02	0.02±0.03	0.01±0.01	0.05±0.07	0.00±0.01	0.00±0.00	0.02±0.01	0.00±0.00	0.00±0.00	0.00±0.00	0.01±0.01	0.00±0.00	0.00±0.00	0.00±0.00	0.00±0.00	0.00±0.00	0.00±0.00	0.01±0.02	0.00±0.00	0.00±0.00
Bacteria;Actinobacteria;Actinobacteria;Frankiales;Sporichthyaceae;hgcI clade;OTU 002545	0	0.00±0.00	0.00±0.00	0.00±0.00	0.00±0.00	0.00±0.00	0.00±0.00	0.00±0.00	0.02±0.00	0.00±0.00	0.00±0.00	0.00±0.00	0.00±0.00	0.00±0.00	0.00±0.00	0.00±0.00	0.00±0.00	0.00±0.00	0.00±0.00	0.00±0.00	0.00±0.00	0.00±0.00
Bacteria;Actinobacteria;Actinobacteria;Frankiales;Sporichthyaceae;OTU 000977	0.01	0.16±0.23	0.01±0.02	0.00±0.00	0.00±0.00	0.24±0.34	0.00±0.00	0.00±0.00	0.02±0.00	0.02±0.03	0.00±0.00	0.04±0.07	0.01±0.01	0.00±0.00	0.05±0.09	0.00±0.01	0.00±0.00	0.00±0.00	0.00±0.00	0.00±0.01	0.00±0.00	0.00±0.00
Bacteria;Actinobacteria;Actinobacteria;Frankiales;Sporichthyaceae;OTU 002578	0.01	0.02±0.02	0.00±0.00	0.00±0.00	0.00±0.00	0.17±0.24	0.02±0.01	0.00±0.00	0.03±0.02	0.01±0.01	0.01±0.01	0.00±0.00	0.01±0.01	0.01±0.01	0.01±0.02	0.00±0.00	0.00±0.00	0.00±0.00	0.00±0.00	0.00±0.00	0.00±0.00	0.01±0.01
Bacteria;Actinobacteria;Actinobacteria;Frankiales;Sporichthyaceae;OTU 003656	0	0.00±0.00	0.00±0.00	0.00±0.00	0.09±0.12	0.00±0.00	0.00±0.00	0.00±0.00	0.00±0.00	0.00±0.00	0.00±0.00	0.00±0.00	0.00±0.00	0.00±0.00	0.00±0.00	0.00±0.00	0.00±0.00	0.00±0.00	0.00±0.00	0.00±0.00	0.00±0.00	0.00±0.00
Bacteria;Actinobacteria;Actinobacteria;Micrococcales;Brevibacteriaceae;Brevibacterium;OTU 005628	0	0.00±0.00	0.00±0.00	0.00±0.00	0.00±0.00	0.01±0.01	0.00±0.00	0.00±0.00	0.00±0.00	0.12±0.20	0.00±0.00	0.00±0.00	0.00±0.00	0.00±0.00	0.00±0.00	0.00±0.00	0.00±0.00	0.00±0.00	0.00±0.00	0.00±0.00	0.00±0.00	0.00±0.00
Bacteria;Actinobacteria;Actinobacteria;Micrococcales;Demequinaceae;OTU 004112	0	0.00±0.00	0.00±0.00	0.00±0.00	0.00±0.00	0.00±0.00	0.00±0.00	0.00±0.00	0.00±0.00	0.00±0.00	0.00±0.00	0.00±0.00	0.00±0.00	0.00±0.00	0.00±0.00	0.00±0.00	0.00±0.00	0.00±0.00	0.00±0.00	0.00±0.00	0.00±0.00	0.00±0.00
Bacteria;Actinobacteria;Actinobacteria;Micrococcales;Dermabacteraceae;Dermabacter;OTU 002813	0	0.00±0.00	0.00±0.00	0.00±0.00	0.00±0.00	0.33±0.46	0.00±0.00	0.00±0.00	0.00±0.00	0.00±0.00	0.00±0.00	0.00±0.00	0.00±0.00	0.00±0.00	0.00±0.00	0.00±0.00	0.00±0.00	0.00±0.00	0.00±0.00	0.00±0.00	0.00±0.00	0.00±0.00
Bacteria;Actinobacteria;Actinobacteria;Micrococcales;Microbacteriaceae;Candidatus Aquiluna;OTU 000056	0.16	0.10±0.11	0.00±0.00	0.00±0.00	0.29±0.41	0.02±0.02	0.01±0.01	0.03±0.04	0.14±0.04	0.07±0.05	0.10±0.03	0.06±0.05	0.15±0.13	0.33±0.31	3.48±2.96	0.08±0.07	0.00±0.01	0.00±0.00	0.00±0.00	0.16±0.03	0.04±0.01	0.34±0.49
Bacteria;Actinobacteria;Actinobacteria;Micrococcales;Microbacteriaceae;Candidatus Aquiluna;OTU 000314	0.05	0.21±0.20	0.03±0.04	0.04±0.06	0.49±0.14	0.00±0.00	0.04±0.03	0.01±0.02	0.09±0.04	0.03±0.03	0.02±0.01	0.24±0.39	0.10±0.08	0.06±0.02	0.67±0.29	0.04±0.04	0.14±0.18	0.00±0.00	0.01±0.01	0.05±0.05	0.00±0.00	0.00±0.00
Bacteria;Actinobacteria;Actinobacteria;Micrococcales;Microbacteriaceae;Candidatus Aquiluna;OTU 001021	0.12	0.10±0.02	0.01±0.01	0.03±0.02	0.07±0.09	0.06±0.09	0.08±0.12	0.16±0.22	0.06±0.02	0.04±0.04	0.08±0.03	0.06±0.05	0.05±0.05	0.30±0.32	1.77±1.64	0.04±0.04	0.00±0.00	0.00±0.00	0.00±0.00	0.05±0.03	0.08±0.03	0.42±0.59
Bacteria;Actinobacteria;Actinobacteria;Micrococcales;Microbacteriaceae;Candidatus Aquiluna;OTU 001436	0.01	0.16±0.03	0.01±0.01	0.02±0.01	0.17±0.25	0.12±0.16	0.03±0.01	0.02±0.03	0.01±0.01	0.01±0.01	0.01±0.00	0.00±0.00	0.00±0.00	0.00±0.00	0.02±0.02	0.01±0.01	0.00±0.00	0.00±0.00	0.00±0.00	0.03±0.03	0.00±0.00	0.01±0.02
Bacteria;Actinobacteria;Actinobacteria;Micrococcales;Microbacteriaceae;Microbacterium;OTU 004945	0.01	0.00±0.00	0.00±0.00	0.00±0.00	0.00±0.00	0.00±0.00	0.06±0.08	0.01±0.01	0.00±0.00	0.01±0.03	0.00±0.00	0.02±0.02	0.00±0.00	0.00±0.00	0.00±0.00	0.03±0.05	0.00±0.00	0.00±0.00	0.00±0.00	0.00±0.00	0.00±0.00	0.09±0.13
Bacteria;Actinobacteria;Actinobacteria;Micrococcales;Microbacteriaceae;OTU 000443	0.03	0.14±0.07	0.02±0.02	0.02±0.00	0.07±0.09	0.03±0.05	0.02±0.03	0.01±0.02	0.11±0.01	0.04±0.06	0.01±0.00	0.11±0.17	0.03±0.03	0.04±0.01	0.11±0.05	0.03±0.02	0.00±0.00	0.00±0.00	0.00±0.00	0.04±0.04	0.04±0.04	0.04±0.06
Bacteria;Actinobacteria;Actinobacteria;Micrococcales;Microbacteriaceae;OTU 001690	0.01	0.00±0.00	0.01±0.01	0.00±0.00	0.00±0.00	0.00±0.00	0.00±0.00	0.00±0.00	0.00±0.00	0.00±0.00	0.00±0.00	0.01±0.02	0.00±0.00	0.00±0.00	0.00±0.00	0.00±0.00	0.04±0.06	0.00±0.00	0.00±0.00	0.00±0.00	0.03±0.02	0.03±0.04
Bacteria;Actinobacteria;Actinobacteria;Micrococcales;Microbacteriaceae;OTU 001841	0.01	0.15±0.03	0.02±0.01	0.00±0.00	0.25±0.33	0.07±0.09	0.00±0.01	0.13±0.16	0.02±0.01	0.01±0.01	0.00±0.00	0.05±0.09	0.01±0.00	0.01±0.00	0.07±0.07	0.00±0.00	0.01±0.00	0.00±0.00	0.00±0.00	0.01±0.01	0.01±0.01	0.01±0.00
Bacteria;Actinobacteria;Actinobacteria;Micrococcales;Microbacteriaceae;OTU 002066	0.01	0.09±0.12	0.00±0.00	0.05±0.01	0.05±0.07	0.02±0.02	0.02±0.01	0.02±0.03	0.00±0.00	0.00±0.00	0.03±0.00	0.01±0.02	0.01±0.01	0.03±0.01	0.01±0.01	0.00±0.00	0.00±0.00	0.02±0.01	0.00±0.00	0.00±0.00	0.01±0.02	0.00±0.00
Bacteria;Actinobacteria;Actinobacteria;Micrococcales;Microbacteriaceae;OTU 004726	0	0.00±0.00	0.00±0.00	0.01±0.01	0.00±0.00	0.00±0.00	0.00±0.00	0.00±0.00	0.00±0.00	0.00±0.00	0.00±0.00	0.00±0.00	0.00±0.00	0.01±0.00	0.00±0.00	0.00±0.00	0.00±0.01	0.01±0.01	0.00±0.00	0.00±0.00	0.02±0.01	0.01±0.02
Bacteria;Actinobacteria;Actinobacteria;Micrococcales;Microbacteriaceae;OTU 005692	0	0.00±0.00	0.00±0.00	0.00±0.00	0.00±0.00	0.10±0.05	0.00±0.00	0.03±0.05	0.00±0.00	0.00±0.00	0.00±0.00	0.00±0.00	0.01±0.01	0.00±0.00	0.00±0.00	0.00±0.00	0.00±0.01	0.00±0.00	0.00±0.00	0.00±0.00	0.00±0.00	0.00±0.00
Bacteria;Actinobacteria;Actinobacteria;Micrococcales;Microbacteriaceae;OTU 006118	0	0.01±0.01	0.00±0.00	0.02±0.00	0.02±0.02	0.02±0.03	0.01±0.00	0.00±0.00	0.00±0.00	0.00±0.00	0.00±0.00	0.00±0.00	0.00±0.01	0.01±0.00	0.06±0.08	0.01±0.01	0.00±0.00	0.00±0.00	0.00±0.00	0.00±0.00	0.00±0.00	0.00±0.00
Bacteria;Actinobacteria;Actinobacteria;Micrococcales;Micrococcaceae;Arthrobacter;OTU 004355	0	0.00±0.00	0.00±0.00	0.00±0.00	0.00±0.00	0.00±0.00	0.00±0.00	0.00±0.00	0.00±0.00	0.00±0.00	0.00±0.00	0.00±0.00	0.00±0.00	0.00±0.00	0.14±0.13	0.00±0.00	0.00±0.00	0.00±0.00	0.00±0.00	0.00±0.00	0.00±0.00	0.00±0.00
Bacteria;Actinobacteria;Actinobacteria;Micrococcales;Micrococcaceae;Arthrobacter;OTU 004523	0	0.00±0.00	0.00±0.00	0.00±0.00	0.00±0.00	0.00±0.00	0.00±0.00	0.00±0.00	0.00±0.00	0.00±0.00	0.00±0.00	0.00±0.00	0.00±0.00	0.00±0.00	0.00±0.00	0.00±0.00	0.00±0.00	0.00±0.00	0.00±0.00	0.00±0.00	0.00±0.00	0.14±0.20
Bacteria;Actinobacteria;Actinobacteria;Micrococcales;Micrococcaceae;OTU 000658	0.01	0.00±0.00	0.00±0.00	0.02±0.03	0.06±0.08	0.12±0.16	0.00±0.00	0.05±0.03	0.00±0.00	0.08±0.07	0.00±0.01	0.00±0.00	0.00±0.00	0.00±0.00	0.00±0.00	0.30±0.53	0.00±0.00	0.00±0.00	0.00±0.00	0.00±0.00	0.00±0.00	0.00±0.00
Bacteria;Actinobacteria;Actinobacteria;Micrococcales;Micrococcaceae;OTU 001706	0.01	0.00±0.00	0.00±0.00	0.00±0.00	0.42±0.59	0.36±0.05	0.06±0.09	0.03±0.04	0.00±0.00	0.00±0.00	0.00±0.00	0.05±0.09	0.00±0.01	0.00±0.00	0.00±0.00	0.00±0.00	0.00±0.00	0.00±0.00	0.00±0.00	0.00±0.00	0.00±0.00	0.00±0.00
Bacteria;Actinobacteria;Actinobacteria;Micrococcales;Micrococcaceae;Rothia;OTU 000460	0.03	0.00±0.00	0.12±0.18	0.00±0.00	0.00±0.00	0.10±0.14	0.00±0.00	0.00±0.00	0.00±0.00	0.03±0.05	0.00±0.00	0.02±0.03	0.00±0.00	0.00±0.00	0.00±0.00	0.00±0.00	0.86±1.21	0.00±0.00	0.00±0.00	0.03±0.05	0.00±0.00	0.44±0.62
Bacteria;Actinobacteria;Actinobacteria;Micrococcales;Micrococcaceae;Rothia;OTU 000934	0.01	0.00±0.00	0.37±0.53	0.00±0.00	0.00±0.00	0.11±0.16	0.00±0.00	0.00±0.00	0.00±0.00	0.05±0.09	0.00±0.00	0.00±0.00	0.00±0.00	0.00±0.00	0.00±0.00	0.00±0.00	0.00±0.00	0.00±0.00	0.00±0.00	0.00±0.00	0.00±0.00	0.00±0.00
Bacteria;Actinobacteria;Actinobacteria;Micrococcales;Micrococcaceae;Rothia;OTU 000945	0.01	0.00±0.00	0.06±0.08	0.00±0.00	0.00±0.00	0.01±0.01	0.00±0.00	0.00±0.00	0.00±0.00	0.00±0.00	0.00±0.00	0.00±0.00	0.00±0.00	0.00±0.00	0.00±0.00	0.00±0.00	0.07±0.11	0.00±0.00	0.00±0.00	0.03±0.03	0.00±0.00	0.00±0.00
Bacteria;Actinobacteria;Actinobacteria;Micrococcales;Micrococcaceae;Rothia;OTU 005598	0	0.00±0.00	0.00±0.00	0.00±0.00	0.00±0.00	0.00±0.00	0.00±0.00	0.00±0.00	0.00±0.00	0.02±0.04	0.00±0.00	0.00±0.00	0.00±0.00	0.02±0.03	0.00±0.00	0.00±0.00	0.04±0.05	0.00±0.00	0.00±0.00	0.00±0.00	0.00±0.00	0.00±0.00
Bacteria;Actinobacteria;Actinobacteria;Micrococcales;Micrococcaceae;Rothia;OTU 005745	0.01	0.00±0.00	0.04±0.06	0.00±0.00	0.07±0.09	0.01±0.02	0.00±0.00	0.00±0.00	0.00±0.00	0.00±0.00	0.00±0.00	0.00±0.00	0.00±0.00	0.01±0.02	0.00±0.00	0.00±0.00	0.04±0.06	0.00±0.00	0.00±0.00	0.01±0.01	0.00±0.00	0.00±0.00
Bacteria;Actinobacteria;Actinobacteria;Micrococcales;OTU 000418	0.04	0.03±0.04	0.02±0.01	0.00±0.00	0.18±0.24	0.02±0.03	0.00±0.00	0.05±0.04	0.11±0.02	0.04±0.05	0.01±0.00	0.26±0.41	0.10±0.06	0.04±0.03	0.43±0.54	0.04±0.04	0.10±0.08	0.00±0.00	0.00±0.00	0.09±0.08	0.04±0.03	0.03±0.04
Bacteria;Actinobacteria;Actinobacteria;Micrococcales;OTU 003566	0	0.00±0.00	0.00±0.00	0.00±0.00	0.00±0.00	0.00±0.00	0.02±0.02	0.00±0.00	0.00±0.00	0.00±0.00	0.00±0.00	0.00±0.00	0.00±0.00	0.00±0.00	0.00±0.00	0.00±0.00	0.00±0.00	0.00±0.00	0.00±0.00	0.00±0.00	0.00±0.00	0.00±0.00
Bacteria;Actinobacteria;Actinobacteria;Micrococcales;OTU 005592	0	0.00±0.00	0.00±0.00	0.00±0.00	0.00±0.00	0.00±0.00	0.00±0.00	0.00±0.00	0.00±0.00	0.00±0.00	0.00±0.00	0.00±0.00	0.00±0.00	0.00±0.00	0.00±0.00	0.00±0.00	0.00±0.00	0.00±0.00	0.00±0.00	0.00±0.00	0.00±0.00	0.00±0.00
Bacteria;Actinobacteria;Actinobacteria;Micrococcales;OTU 006148	0	0.00±0.00	0.00±0.00	0.00±0.00	0.00±0.00	0.02±0.03	0.00±0.00	0.00±0.00	0.00±0.00	0.00±0.00	0.00±0.00	0.00±0.00	0.00±0.00	0.00±0.00	0.00±0.00	0.00±0.00	0.00±0.00	0.00±0.00	0.00±0.00	0.00±0.00	0.00±0.00	0.00±0.00
Bacteria;Actinobacteria;Actinobacteria;OTU 001653	0.01	0.00±0.00	0.00±0.00	0.00±0.00	0.00±0.00	0.00±0.00	0.00±0.00	0.00±0.00	0.00±0.00	0.00±0.00	0.00±0.00	0.00±0.00	0.00±0.00	0.00±0.00	0.00±0.00	0.00±0.00	0.00±0.00	0.00±0.00	0.00±0.00	0.00±0.00	0.00±0.00	0.00±0.00
Bacteria;Actinobacteria;Actinobacteria;OTU 002083	0	0.00±0.00	0.00±0.00	0.00±0.00	0.00±0.00	0.00±0.00	0.00±0.00	0.00±0.00	0.00±0.00	0.00±0.00	0.00±0.00	0.00±0.00	0.00±0.00	0.00±0.00	0.00±0.00	0.00±0.00	0.00±0.00	0.00±0.00	0.00±0.00	0.00±0.00	0.00±0.00	0.00±0.00
Bacteria;Actinobacteria;Actinobacteria;OTU 002121	0.01	0.00±0.00	0.00±0.00	0.00±0.00	0.00±0.00	0.00±0.00	0.00±0.00	0.00±0.00	0.00±0.00	0.00±0.00	0.00±0.00	0.00±0.00	0.00±0.01	0.00±0.00	0.00±0.00	0.00±0.00	0.00±0.00	0.00±0.00	0.00±0.00	0.00±0.00	0.00±0.00	0.00±0.00
Bacteria;Actinobacteria;Actinobacteria;OTU 002569	0	0.00±0.00	0.00±0.00	0.00±0.00	0.00±0.00	0.00±0.00	0.00±0.00	0.00±0.00	0.00±0.00	0.00±0.00	0.00±0.00	0.00±0.00	0.00±0.00	0.00±0.00	0.00±0.00	0.00±0.00	0.00±0.00	0.00±0.00	0.00±0.00	0.00±0.00	0.00±0.00	0.00±0.00
Bacteria;Actinobacteria;Actinobacteria;OTU 003404	0	0.00±0.00	0.00±0.00	0.00±0.00	0.00±0.00	0.00±0.00	0.00±0.00	0.00±0.00	0.00±0.01	0.00±0.00	0.00±0.00	0.01±0.02	0.01±0.01	0.00±0.00	0.00±0.00	0.00±0.00	0.00±0.00	0.00±0.00	0.00±0.00	0.00±0.00	0.00±0.00	0.01±0.01
Bacteria;Actinobacteria;Actinobacteria;OTU 003739	0.01	0.00±0.00	0.00±0.00	0.00±0.00	0.00±0.00	0.00±0.00	0.00±0.00	0.00±0.00	0.00±0.00	0.00±0.00	0.00±0.00	0.00±0.00	0.00±0.00	0.00±0.00	0.00±0.00	0.00±0.00	0.00±0.00	0.00±0.00	0.00±0.00	0.00±0.00	0.00±0.00	0.00±0.00
Bacteria;Actinobacteria;Actinobacteria;OTU 003877	0	0.00±0.00	0.00±0.00	0.00±0.00	0.00±0.00	0.00±0.00	0.00±0.00	0.00±0.00	0.00±0.00	0.00±0.00	0.00±0.00	0.00±0.00	0.00±0.00	0.00±0.00	0.00±0.00	0.00±0.00	0.00±0.00	0.00±0.00	0.00±0.00	0.00±0.00	0.00±0.00	0.00±0.00
Bacteria;Actinobacteria;Actinobacteria;OTU 004231	0	0.00±0.00	0.00±0.00	0.00±0.00	0.00±0.00	0.00±0.00	0.00±0.00	0.00±0.00	0.00±0.00	0.00±0.00	0.00±0.00	0.00±0.00	0.00±0.00	0.00±0.00	0.00±0.00	0.00±0.00	0.00±0.00	0.00±0.00	0.00±0.00	0.00±0.00	0.00±0.00	0.00±0.00
Bacteria;Actinobacteria;Actinobacteria;OTU 005945	0	0.00±0.00	0.00±0.00	0.00±0.00	0.00±0.00	0.00±0.00	0.00±0.00	0.00±0.00	0.00±0.00	0.00±0.00	0.00±0.00	0.00±0.00	0.00±0.00	0.00±0.00	0.00±0.00	0.00±0.00	0.00±0.00	0.00±0.00	0.00±0.00	0.00±0.00	0.00±0.00	0.00±0.00
Bacteria;Actinobacteria;Actinobacteria;OTU 006109	0	0.00±0.00	0.00±0.00	0.00±0.00	0.00±0.00	0.00±0.00	0.00±0.00	0.00±0.00	0.00±0.00	0.00±0.00	0.00±0.00	0.00±0.00	0.00±0.00	0.00±0.00	0.00±0.00	0.00±0.00	0.00±0.00	0.00±0.00	0.00±0.00	0.00±0.00	0.00±0.00	0.00±0.00
Bacteria;Actinobacteria;Actinobacteria;PeM15;OTU 000229	0.08	0.35±0.12	0.15±0.16	0.00±0.00	2.39±2.12	0.27±0.25	0.00±0.00	0.13±0.12	0.15±0.04	0.20±0.28	0.03±0.03	0.27±0.34	0.23±0.01	0.05±0.00	1.08±1.54	0.13±0.11	0.10±0.11	0.00±0.00	0.01±0.01	0.16±0.13	0.12±0.07	0.12±0.16
Bacteria;Actinobacteria;Actinobacteria;PeM15;OTU 000632	0.02	0.01±0.01	0.01±0.02	0.00±0.00	0.22±0.31	0.00±0.00	0.00±0.00	0.01±0.01	0.01±0.00	0.03±0.02	0.00±0.00	0.02±0.02	0.12±0.12	0.00±0.01	0.05±0.09	0.01±0.00	0.00±0.00	0.00±0.00	0.00±0.00	0.02±0.02	0.03±0.02	0.01±0.01
Bacteria;Actinobacteria;Actinobacteria;PeM15;OTU 000768	0.01	0.00±0.00	0.00±0.00	0.00±0.00	0.01±0.01	0.00±0.00	0.00±0.00	0.00±0.00	0.01±0.00	0.01±0.01	0.00±0.00	0.00±0.00	0.00±0.00	0.00±0.00	0.05±0.09	0.01±0.01	0.00±0.00	0.00±0.00	0.00±0.00	0.01±0.01	0.00±0.00	0.00±0.00
Bacteria;Actinobacteria;Actinobacteria;PeM15;OTU 001519	0.01	0.00±0.00	0.00±0.00	0.00±0.00	0.00±0.00	0.00±0.00	0.00±0.00	0.00±0.00	0.06±0.02	0.01±0.02	0.00±0.00	0.00±0.00	0.16±0.18	0.00±0.00	0.00±0.00	0.02±0.02	0.00±0.01	0.00±0.00	0.00±0.00	0.01±0.01	0.00±0.00	0.00±0.00
Bacteria;Actinobacteria;Actinobacteria;PeM15;OTU 001557	0.01	0.00±0.00	0.00±0.00	0.00±0.00	0.00±0.00	0.00±0.00	0.00±0.00	0.00±0.00	0.03±0.01	0.01±0.01	0.01±0.01	0.04±0.04	0.04±0.05	0.02±0.00	0.01±0.01	0.01±0.01	0.00±0.00	0.00±0.00	0.00±0.00	0.01±0.02	0.01±0.00	0.00±0.00
Bacteria;Actinobacteria;Actinobacteria;PeM15;OTU 001940	0.01	0.00±0.00	0.00±0.00	0.00±0.00	0.00±0.00	0.00±0.00	0.00±0.00	0.00±0.00	0.00±0.00	0.00±0.00	0.00±0.00	0.00±0.00	0.00±0.00	0.00±0.00	0.00±0.00	0.00±0.00	0.00±0.00	0.00±0.00	0.00±0.00	0.01±0.01	0.00±0.00	0.00±0.00
Bacteria;Actinobacteria;Actinobacteria;PeM15;OTU 002987	0	0.00±0.00	0.01±0.01	0.00±0.00	0.00±0.00	0.00±0.00	0.00±0.00	0.00±0.00	0.01±0.01	0.00±0.00	0.00±0.00	0.00±0.00	0.00±0.00	0.00±0.00	0.05±0.09	0.01±0.01	0.00±0.00	0.00±0.00	0.00±0.00	0.01±0.01	0.00±0.00	0.00±0.00
Bacteria;Actinobacteria;Actinobacteria;PeM15;OTU 003569	0	0.00±0.00	0.00±0.00	0.00±0.00	0.00±0.00	0.00±0.00	0.00±0.00	0.00±0.00	0.00±0.00	0.00±0.00	0.00±0.00	0.00±0.00	0.00±0.00	0.00±0.00	0.00±0.00	0.00±0.00	0.04±0.06	0.00±0.00	0.00±0.00	0.00±0.00	0.00±0.00	0.01±0.01
Bacteria;Actinobacteria;Actinobacteria;PeM15;OTU 003820	0	0.00±0.00	0.00±0.00	0.00±0.00	0.00±0.00	0.00±0.00	0.00±0.00	0.00±0.00	0.03±0.00	0.00±0.01	0.00±0.00	0.00±0.00	0.02±0.02	0.01±0.01	0.00±0.00	0.01±0.01	0.00±0.00	0.00±0.00	0.00±0.00	0.01±0.01	0.00±0.00	0.00±0.00
Bacteria;Actinobacteria;Actinobacteria;PeM15;OTU 003965	0.01	0.00±0.00	0.02±0.01	0.00±0.00	0.04±0.05	0.00±0.00	0.00±0.00	0.01±0.01	0.01±0.00	0.00±0.00	0.00±0.00	0.01±0.02	0.00±0.01	0.00±0.00	0.05±0.09	0.01±0.01	0.00±0.00	0.00±0.00	0.00±0.00	0.01±0.01	0.00±0.00	0.00±0.00
Bacteria;Actinobacteria;Actinobacteria;PeM15;OTU 004368	0	0.00±0.00	0.00±0.00	0.00±0.00	0.00±0.00	0.00±0.00	0.00±0.00	0.00±0.00	0.00±0.00	0.00±0.00	0.00±0.00	0.00±0.00	0.00±0.00	0.00±0.00	0.00±0.00	0.00±0.00	0.00±0.00	0.00±0.00	0.00±0.00	0.00±0.00	0.00±0.00	0.00±0.00
Bacteria;Actinobacteria;Actinobacteria;PeM15;OTU 005622	0.01	0.00±0.00	0.00±0.00	0.00±0.00	0.00±0.00	0.00±0.00	0.00±0.00	0.00±0.00	0.00±0.00	0.00±0.00	0.00±0.00	0.00±0.00	0.00±0.00	0.00±0.00	0.00±0.00	0.01±0.00	0.00±0.00	0.00±0.00	0.00±0.00	0.00±0.00	0.00±0.00	0.00±0.00
Bacteria;Actinobacteria;Actinobacteria;PeM15;OTU 006976	0	0.00±0.00	0.00±0.00	0.00±0.00	0.00±0.00	0.00±0.00	0.00±0.00	0.00±0.00	0.00±0.00	0.00±0.00	0.01±0.00	0.00±0.00	0.00±0.01	0.00±0.00	0.01±0.01	0.00±0.00	0.00±0.00	0.00±0.00	0.00±0.00	0.00±0.01	0.00±0.00	0.00±0.00
Bacteria;Actinobacteria;Actinobacteria;Propionibacteriales;Nocardioidaceae;Nocardioides;OTU 006949	0	0.00±0.00	0.00±0.00	0.00±0.00	0.00±0.00	0.00±0.00	0.00±0.00	0.00±0.00	0.00±0.00	0.00±0.00	0.00±0.00	0.00±0.00	0.00±0.00	0.00±0.00	0.00±0.00	0.23±0.40	0.00±0.00	0.00±0.00	0.00±0.00	0.00±0.00	0.00±0.00	0.00±0.00
Bacteria;Actinobacteria;Actinobacteria;Propionibacteriales;Propionibacteriaceae;Propionibacterium;OTU 000137	0.11	0.00±0.00	2.75±0.43	0.03±0.04	0.31±0.38	1.89±1.31	0.00±0.00	0.08±0.11	0.00±0.00	1.09±1.08	0.00±0.00	0.04±0.03	0.08±0.07	0.05±0.09	0.00±0.00	0.16±0.28	0.45±0.33	0.01±0.00	0.00±0.00	0.59±0.89	0.00±0.00	0.49±0.68
Bacteria;Actinobacteria;Actinobacteria;Propionibacteriales;Propionibacteriaceae;Propionibacterium;OTU 001485	0	0.00±0.00	0.10±0.14	0.00±0.00	0.13±0.19	0.01±0.01	0.00±0.00	0.00±0.00	0.00±0.00	0.00±0.00	0.00±0.00	0.00±0.00	0.00±0.00	0.00±0.00	0.00±0.00	0.00±0.00	0.00±0.00	0.00±0.00	0.00±0.00	0.00±0.01	0.00±0.00	0.00±0.00
Bacteria;Actinobacteria;Coriobacteriia;Coriobacteriales;Coriobacteriaceae;uncultured;OTU 004656	0.01	0.00±0.00	0.00±0.00	0.00±0.00	0.00±0.00	0.00±0.00	0.00±0.00	0.00±0.00	0.00±0.00	0.00±0.00	0.00±0.00	0.00±0.00	0.00±0.00	0.00±0.00	0.00±0.00	0.00±0.00	0.00±0.00	0.00±0.00	0.00±0.00	0.00±0.00	0.00±0.00	0.00±0.00
Bacteria;Actinobacteria;MB-A2-108;OTU 001407	0.01	0.00±0.00	0.00±0.00	0.00±0.00	0.00±0.00	0.00±0.00	0.00±0.00	0.00±0.00	0.00±0.00	0.00±0.00	0.00±0.00	0.00±0.00	0.00±0.00	0.00±0.00	0.00±0.00	0.00±0.00	0.00±0.00	0.00±0.00	0.00±0.00	0.00±0.00	0.00±0.00	0.00±0.00
Bacteria;Actinobacteria;MB-A2-108;OTU 001446	0	0.00±0.00	0.00±0.00	0.00±0.00	0.00±0.00	0.00±0.00	0.00±0.00	0.00±0.00	0.00±0.00	0.00±0.00	0.00±0.00	0.00±0.00	0.00±0.00	0.00±0.00	0.00±0.00	0.00±0.00	0.00±0.00	0.00±0.00	0.00±0.00	0.00±0.00	0.00±0.00	0.00±0.00
Bacteria;Actinobacteria;MB-A2-108;OTU 002158	0	0.00±0.00	0.00±0.00	0.00±0.00	0.00±0.00	0.00±0.00	0.00±0.00	0.00±0.00	0.00±0.00	0.00±0.00	0.00±0.00	0.00±0.00	0.00±0.00	0.00±0.00	0.00±0.00	0.00±0.00	0.00±0.00	0.00±0.00	0.00±0.00	0.00±0.00	0.00±0.00	0.00±0.00
Bacteria;Actinobacteria;MB-A2-108;OTU 003333	0	0.00±0.00	0.00±0.00	0.00±0.00	0.00±0.00	0.00±0.00	0.00±0.00	0.00±0.00	0.00±0.00	0.00±0.00	0.00±0.00	0.00±0.00	0.00±0.00	0.00±0.00	0.00±0.00	0.00±0.00	0.00±0.00	0.00±0.00	0.00±0.00	0.00±0.00	0.00±0.00	0.00±0.00
Bacteria;Actinobacteria;Nitriliruptoria;Nitriliruptorales;Nitriliruptoraceae;Nitriliruptor;OTU 005785	0	0.07±0.10	0.00±0.00	0.00±0.00	0.00±0.00	0.00±0.00	0.00±0.00	0.00±0.00	0.00±0.00	0.00±0.00	0.00±0.00	0.00±0.00	0.00±0.00	0.00±0.00	0.00±0.00	0.00±0.00	0.00±0.00	0.00±0.00	0.00±0.00	0.00±0.00	0.00±0.00	0.00±0.00
Bacteria;Actinobacteria;OPB41;OTU 002764	0	0.00±0.00	0.00±0.00	0.00±0.00	0.00±0.00	0.00±0.00	0.00±0.00	0.00±0.00	0.00±0.00	0.00±0.00	0.00±0.00	0.00±0.00	0.00±0.00	0.00±0.00	0.00±0.00	0.00±0.00	0.01±0.01	0.00±0.00	0.00±0.00	0.00±0.01	0.00±0.00	0.00±0.00
Bacteria;Actinobacteria;OPB41;OTU 003439	0	0.00±0.00	0.00±0.00	0.00±0.00	0.00±0.00	0.00±0.00	0.00±0.00	0.00±0.00	0.00±0.00	0.00±0.00	0.00±0.00	0.00±0.00	0.00±0.00	0.00±0.00	0.00±0.00	0.00±0.00	0.00±0.00	0.00±0.00	0.00±0.00	0.00±0.00	0.00±0.00	0.00±0.00
Bacteria;Actinobacteria;OPB41;OTU 005003	0	0.00±0.00	0.00±0.00	0.00±0.00	0.00±0.00	0.00±0.00	0.00±0.00	0.00±0.00	0.00±0.00	0.00±0.00	0.00±0.00	0.00±0.00	0.00±0.00	0.00±0.00	0.00±0.00	0.00±0.00	0.00±0.00	0.00±0.00	0.00±0.00	0.00±0.00	0.00±0.00	0.00±0.00
Bacteria;Actinobacteria;OTU 000212	0.05	0.08±0.11	0.00±0.00	0.00±0.00	0.02±0.03	0.00±0.00	0.00±0.00	0.01±0.01	0.10±0.02	0.08±0.10	0.02±0.01	0.02±0.02	0.05±0.05	0.03±0.03	0.08±0.07	0.09±0.08	0.16±0.22	0.00±0.00	0.00±0.00	0.04±0.04	0.15±0.11	0.07±0.09
Bacteria;Actinobacteria;OTU 000638	0.22	2.20±0.24	0.13±0.12	0.05±0.06	1.31±0.65	1.36±1.86	0.04±0.03	0.06±0.07	1.41±0.38	0.44±0.58	0.12±0.05	0.27±0.30	0.89±0.21	0.09±0.00	0.55±0.70	0.23±0.20	0.17±0.12	0.00±0.00	0.00±0.00	0.30±0.21	0.05±0.01	0.38±0.47
Bacteria;Actinobacteria;OTU 001025	0	0.08±0.11	0.01±0.01	0.00±0.00	0.01±0.01	0.01±0.02	0.00±0.00	0.01±0.01	0.00±0.00	0.00±0.00	0.00±0.00	0.01±0.02	0.00±0.00	0.00±0.00	0.00±0.00	0.00±0.00	0.00±0.00	0.00±0.00	0.00±0.00	0.02±0.02	0.00±0.00	0.00±0.00
Bacteria;Actinobacteria;OTU 002164	0	0.00±0.00	0.00±0.00	0.00±0.00	0.00±0.00	0.00±0.00	0.00±0.00	0.00±0.00	0.00±0.00	0.00±0.00	0.00±0.00	0.00±0.00	0.00±0.00	0.00±0.00	0.00±0.00	0.00±0.00	0.00±0.00	0.00±0.00	0.00±0.00	0.00±0.00	0.00±0.00	0.00±0.00
Bacteria;Actinobacteria;OTU 005979	0.16	0.81±0.09	0.08±0.06	0.01±0.01	1.14±1.01	0.69±0.85	0.00±0.00	0.05±0.03	1.24±0.31	0.50±0.65	0.12±0.05	0.18±0.24	0.90±0.21	0.09±0.01	0.27±0.29	0.15±0.14	0.14±0.02	0.00±0.00	0.00±0.00	0.20±0.18	0.03±0.02	0.27±0.36
Bacteria;Actinobacteria;OTU 006896	0	0.00±0.00	0.00±0.00	0.00±0.00	0.00±0.00	0.00±0.00	0.00±0.00	0.00±0.00	0.00±0.00	0.00±0.00	0.00±0.00	0.00±0.00	0.00±0.00	0.00±0.00	0.00±0.00	0.00±0.00	0.00±0.00	0.00±0.00	0.00±0.00	0.00±0.00	0.00±0.00	0.00±0.00
Bacteria;Actinobacteria;Thermoleophilia;Gaiellales;Gaiellaceae;Gaiella;OTU 004808	0	0.00±0.00	0.00±0.00	0.00±0.00	0.00±0.00	0.00±0.00	0.00±0.00	0.00±0.00	0.00±0.00	0.00±0.00	0.00±0.00	0.00±0.00	0.00±0.00	0.00±0.00	0.00±0.00	0.00±0.00	0.00±0.00	0.00±0.00	0.00±0.00	0.00±0.00	0.00±0.00	0.00±0.00
Bacteria;Actinobacteria;Thermoleophilia;Gaiellales;OTU 002249	0	0.00±0.00	0.00±0.00	0.00±0.00	0.00±0.00	0.00±0.00	0.00±0.00	0.00±0.00	0.00±0.00	0.00±0.00	0.00±0.00	0.00±0.00	0.00±0.00	0.00±0.00	0.00±0.00	0.00±0.00	0.00±0.00	0.00±0.00	0.00±0.00	0.00±0.00	0.00±0.00	0.00±0.00
Bacteria;Actinobacteria;Thermoleophilia;Gaiellales;OTU 002825	0	0.00±0.00	0.00±0.00	0.00±0.00	0.00±0.00	0.00±0.00	0.00±0.00	0.00±0.00	0.00±0.00	0.00±0.00	0.00±0.00	0.00±0.00	0.00±0.00	0.00±0.00	0.00±0.00	0.00±0.00	0.00±0.00	0.00±0.00	0.00±0.00	0.00±0.00	0.00±0.00	0.00±0.00
Bacteria;Actinobacteria;Thermoleophilia;Gaiellales;uncultured;OTU 001336	0	0.00±0.00	0.00±0.00	0.00±0.00	0.00±0.00	0.00±0.00	0.00±0.00	0.00±0.00	0.00±0.00	0.00±0.00	0.00±0.00	0.00±0.00	0.00±0.00	0.00±0.00	0.00±0.00	0.00±0.00	0.00±0.00	0.00±0.00	0.00±0.00	0.00±0.00	0.00±0.00	0.00±0.00
Bacteria;Actinobacteria;Thermoleophilia;Gaiellales;uncultured;OTU 001426	0	0.00±0.00	0.00±0.00	0.00±0.00	0.00±0.00	0.00±0.00	0.00±0.00	0.00±0.00	0.02±0.01	0.01±0.01	0.00±0.00	0.00±0.00	0.01±0.01	0.00±0.00	0.05±0.09	0.00±0.00	0.00±0.00	0.00±0.00	0.00±0.00	0.00±0.01	0.01±0.01	0.00±0.00
Bacteria;Actinobacteria;Thermoleophilia;Gaiellales;uncultured;OTU 001629	0.01	0.00±0.00	0.00±0.00	0.00±0.00	0.00±0.00	0.00±0.00	0.00±0.00	0.00±0.00	0.00±0.00	0.00±0.00	0.00±0.00	0.00±0.00	0.00±0.00	0.00±0.00	0.00±0.00	0.00±0.00	0.00±0.00	0.00±0.00	0.00±0.00	0.00±0.00	0.00±0.00	0.00±0.00
Bacteria;Actinobacteria;Thermoleophilia;Gaiellales;uncultured;OTU 002045	0	0.00±0.00	0.00±0.00	0.00±0.00	0.00±0.00	0.00±0.00	0.00±0.00	0.00±0.00	0.00±0.00	0.00±0.00	0.00±0.00	0.00±0.00	0.00±0.00	0.00±0.00	0.00±0.00	0.00±0.00	0.00±0.00	0.00±0.00	0.00±0.00	0.00±0.00	0.00±0.00	0.00±0.00
Bacteria;Actinobacteria;Thermoleophilia;Gaiellales;uncultured;OTU 002093	0	0.00±0.00	0.00±0.00	0.00±0.00	0.00±0.00	0.00±0.00	0.00±0.00	0.00±0.00	0.00±0.00	0.00±0.00	0.00±0.00	0.00±0.00	0.00±0.00	0.00±0.00	0.00±0.00	0.00±0.00	0.00±0.00	0.00±0.00	0.00±0.00	0.00±0.00	0.00±0.00	0.00±0.00
Bacteria;Actinobacteria;Thermoleophilia;Gaiellales;uncultured;OTU 003198	0	0.00±0.00	0.00±0.00	0.00±0.00	0.00±0.00	0.00±0.00	0.00±0.00	0.00±0.00	0.00±0.00	0.00±0.00	0.00±0.00	0.00±0.00	0.00±0.00	0.00±0.00	0.00±0.00	0.00±0.00	0.00±0.00	0.00±0.00	0.00±0.00	0.00±0.00	0.00±0.00	0.00±0.00
Bacteria;Actinobacteria;Thermoleophilia;Gaiellales;uncultured;OTU 003642	0	0.00±0.00	0.00±0.00	0.00±0.00	0.00±0.00	0.00±0.00	0.00±0.00	0.00±0.00	0.00±0.00	0.00±0.00	0.00±0.00	0.00±0.00	0.00±0.00	0.00±0.00	0.00±0.00	0.00±0.00	0.00±0.00	0.00±0.00	0.00±0.00	0.00±0.00	0.00±0.00	0.00±0.00
Bacteria;Actinobacteria;Thermoleophilia;Gaiellales;uncultured;OTU 004857	0	0.00±0.00	0.00±0.00	0.00±0.00	0.00±0.00	0.00±0.00	0.00±0.00	0.00±0.00	0.00±0.00	0.00±0.00	0.00±0.00	0.00±0.00	0.00±0.00	0.00±0.00	0.00±0.00	0.00±0.00	0.00±0.00	0.00±0.00	0.00±0.00	0.00±0.00	0.00±0.00	0.00±0.00
Bacteria;Actinobacteria;Thermoleophilia;Gaiellales;uncultured;OTU 005950	0	0.01±0.02	0.00±0.00	0.00±0.00	0.00±0.00	0.00±0.00	0.00±0.00	0.00±0.00	0.00±0.00	0.00±0.00	0.00±0.00	0.00±0.00	0.00±0.00	0.00±0.00	0.00±0.00	0.00±0.00	0.00±0.00	0.00±0.00	0.00±0.00	0.00±0.00	0.00±0.00	0.00±0.00
Bacteria;Actinobacteria;Thermoleophilia;Gaiellales;uncultured;OTU 006480	0	0.00±0.00	0.00±0.00	0.00±0.00	0.00±0.00	0.00±0.00	0.00±0.00	0.00±0.00	0.00±0.00	0.00±0.00	0.00±0.00	0.00±0.00	0.00±0.00	0.00±0.00	0.00±0.00	0.00±0.00	0.00±0.00	0.00±0.00	0.00±0.00	0.00±0.00	0.00±0.00	0.00±0.00
Bacteria;Actinobacteria;Thermoleophilia;Gaiellales;uncultured;OTU 006673	0	0.00±0.00	0.00±0.00	0.00±0.00	0.00±0.00	0.00±0.00	0.00±0.00	0.00±0.00	0.00±0.00	0.00±0.00	0.00±0.00	0.00±0.00	0.00±0.00	0.00±0.00	0.00±0.00	0.00±0.00	0.00±0.00	0.00±0.00	0.00±0.00	0.00±0.00	0.00±0.00	0.00±0.00
Bacteria;Actinobacteria;Thermoleophilia;Solirubrobacterales;480-2;OTU 002220	0.01	0.00±0.00	0.00±0.00	0.00±0.00	0.00±0.00	0.00±0.00	0.00±0.00	0.00±0.00	0.00±0.00	0.00±0.00	0.00±0.00	0.00±0.00	0.00±0.00	0.00±0.00	0.00±0.00	0.00±0.00	0.00±0.00	0.00±0.00	0.00±0.00	0.00±0.00	0.00±0.00	0.00±0.00
Bacteria;Actinobacteria;Thermoleophilia;Solirubrobacterales;480-2;OTU 002597	0	0.00±0.00	0.01±0.01	0.00±0.00	0.00±0.00	0.00±0.00	0.00±0.00	0.00±0.00	0.00±0.00	0.00±0.00	0.00±0.00	0.00±0.00	0.00±0.00	0.00±0.00	0.00±0.00	0.00±0.00	0.00±0.00	0.00±0.00	0.00±0.00	0.00±0.00	0.01±0.01	0.13±0.18
Bacteria;Actinobacteria;Thermoleophilia;Solirubrobacterales;480-2;OTU 002694	0	0.00±0.00	0.00±0.00	0.00±0.00	0.00±0.00	0.00±0.00	0.00±0.00	0.00±0.00	0.00±0.00	0.00±0.00	0.00±0.00	0.00±0.00	0.00±0.00	0.00±0.00	0.00±0.00	0.00±0.00	0.00±0.00	0.00±0.00	0.00±0.00	0.00±0.00	0.00±0.00	0.00±0.00
Bacteria;Actinobacteria;Thermoleophilia;Solirubrobacterales;480-2;OTU 002738	0.01	0.00±0.00	0.00±0.00	0.00±0.00	0.00±0.00	0.00±0.00	0.00±0.00	0.00±0.00	0.00±0.00	0.00±0.00	0.00±0.00	0.00±0.00	0.00±0.00	0.00±0.00	0.00±0.01	0.00±0.00	0.00±0.00	0.00±0.00	0.00±0.00	0.03±0.05	0.01±0.01	0.00±0.00
Bacteria;Actinobacteria;Thermoleophilia;Solirubrobacterales;480-2;OTU 003180	0	0.00±0.00	0.00±0.00	0.00±0.00	0.00±0.00	0.00±0.00	0.00±0.00	0.00±0.00	0.00±0.00	0.00±0.00	0.00±0.00	0.00±0.00	0.00±0.00	0.00±0.00	0.00±0.00	0.00±0.00	0.00±0.00	0.00±0.00	0.00±0.00	0.00±0.00	0.00±0.00	0.00±0.00
Bacteria;Actinobacteria;Thermoleophilia;Solirubrobacterales;480-2;OTU 004825	0	0.00±0.00	0.00±0.00	0.00±0.00	0.00±0.00	0.00±0.00	0.00±0.00	0.00±0.00	0.00±0.00	0.00±0.00	0.00±0.00	0.00±0.00	0.00±0.00	0.00±0.00	0.00±0.00	0.00±0.00	0.00±0.00	0.00±0.00	0.00±0.00	0.00±0.00	0.00±0.00	0.00±0.00
Bacteria;Actinobacteria;Thermoleophilia;Solirubrobacterales;480-2;OTU 005092	0	0.00±0.00	0.00±0.00	0.00±0.00	0.00±0.00	0.00±0.00	0.00±0.01	0.00±0.00	0.00±0.00	0.00±0.00	0.00±0.00	0.00±0.00	0.00±0.00	0.00±0.00	0.00±0.01	0.00±0.00	0.00±0.00	0.00±0.00	0.00±0.00	0.00±0.01	0.00±0.00	0.00±0.00
Bacteria;Actinobacteria;Thermoleophilia;Solirubrobacterales;480-2;OTU 005776	0	0.00±0.00	0.00±0.00	0.00±0.00	0.00±0.00	0.00±0.00	0.00±0.00	0.00±0.00	0.00±0.00	0.00±0.00	0.00±0.00	0.00±0.00	0.00±0.00	0.00±0.00	0.00±0.00	0.00±0.00	0.00±0.00	0.00±0.00	0.00±0.00	0.00±0.00	0.00±0.00	0.00±0.00
Bacteria;Actinobacteria;Thermoleophilia;Solirubrobacterales;OTU 000866	0.01	0.00±0.00	0.01±0.02	0.00±0.00	0.00±0.00	0.00±0.00	0.00±0.00	0.00±0.00	0.00±0.00	0.00±0.00	0.00±0.00	0.00±0.00	0.04±0.07	0.00±0.00	0.00±0.00	0.00±0.00	0.00±0.00	0.00±0.00	0.00±0.00	0.01±0.01	0.04±0.03	0.01±0.01
Bacteria;Actinobacteria;Thermoleophilia;Solirubrobacterales;OTU 004245	0	0.00±0.00	0.00±0.00	0.00±0.00	0.00±0.00	0.00±0.00	0.00±0.00	0.00±0.00	0.00±0.00	0.00±0.00	0.00±0.00	0.00±0.00	0.00±0.00	0.00±0.00	0.00±0.00	0.00±0.00	0.00±0.00	0.00±0.00	0.00±0.00	0.00±0.00	0.00±0.00	0.00±0.00
Bacteria;Armatimonadetes;Armatimonadia;Armatimonadales;Armatimonadaceae;Armatimonas;OTU 004960	0	0.00±0.00	0.00±0.00	0.00±0.00	0.00±0.00	0.00±0.00	0.00±0.00	0.00±0.00	0.00±0.00	0.00±0.00	0.00±0.00	0.00±0.00	0.00±0.00	0.00±0.00	0.00±0.00	0.00±0.00	0.00±0.00	0.00±0.00	0.00±0.00	0.00±0.00	0.00±0.00	0.00±0.00
Bacteria;Armatimonadetes;OTU 002012	0	0.00±0.00	0.00±0.00	0.00±0.00	0.00±0.00	0.00±0.00	0.00±0.00	0.00±0.00	0.00±0.00	0.00±0.00	0.00±0.00	0.00±0.00	0.00±0.00	0.00±0.00	0.00±0.00	0.01±0.01	0.00±0.00	0.00±0.00	0.00±0.00	0.02±0.02	0.00±0.00	0.00±0.00
Bacteria;Armatimonadetes;OTU 002663	0	0.00±0.00	0.20±0.29	0.00±0.00	0.00±0.00	0.00±0.00	0.00±0.00	0.09±0.13	0.00±0.00	0.01±0.02	0.00±0.00	0.00±0.00	0.00±0.00	0.00±0.00	0.00±0.00	0.00±0.00	0.00±0.00	0.00±0.00	0.00±0.00	0.00±0.00	0.00±0.00	0.00±0.00
Bacteria;Armatimonadetes;OTU 003627	0	0.00±0.00	0.00±0.00	0.00±0.00	0.00±0.00	0.00±0.00	0.00±0.00	0.00±0.00	0.00±0.00	0.00±0.00	0.00±0.00	0.00±0.00	0.00±0.00	0.00±0.00	0.00±0.00	0.00±0.00	0.00±0.00	0.00±0.00	0.00±0.00	0.00±0.00	0.00±0.00	0.00±0.00
Bacteria;Armatimonadetes;OTU 003885	0	0.00±0.00	0.00±0.00	0.00±0.00	0.00±0.00	0.00±0.00	0.00±0.00	0.00±0.00	0.00±0.00	0.00±0.00	0.00±0.00	0.00±0.00	0.00±0.00	0.00±0.00	0.00±0.00	0.00±0.00	0.00±0.00	0.00±0.00	0.00±0.00	0.00±0.00	0.00±0.00	0.00±0.00
Bacteria;Armatimonadetes;OTU 004842	0	0.00±0.00	0.00±0.00	0.00±0.00	0.00±0.00	0.00±0.00	0.00±0.00	0.00±0.00	0.00±0.00	0.00±0.00	0.00±0.00	0.00±0.00	0.00±0.00	0.00±0.00	0.00±0.00	0.00±0.00	0.00±0.00	0.00±0.00	0.00±0.00	0.07±0.13	0.00±0.00	0.00±0.00
Bacteria;Armatimonadetes;OTU 004918	0	0.00±0.00	0.00±0.00	0.00±0.00	0.00±0.00	0.00±0.00	0.00±0.00	0.00±0.00	0.00±0.00	0.00±0.00	0.00±0.00	0.00±0.00	0.00±0.00	0.00±0.00	0.00±0.00	0.00±0.00	0.00±0.00	0.00±0.00	0.00±0.00	0.00±0.00	0.00±0.00	0.00±0.00
Bacteria;Armatimonadetes;OTU 005022	0	0.00±0.00	0.00±0.00	0.00±0.00	0.00±0.00	0.00±0.00	0.00±0.00	0.00±0.00	0.00±0.00	0.00±0.00	0.00±0.00	0.00±0.00	0.00±0.00	0.00±0.00	0.00±0.00	0.00±0.00	0.00±0.00	0.00±0.00	0.00±0.00	0.00±0.00	0.00±0.00	0.00±0.00
Bacteria;Armatimonadetes;OTU 005769	0	0.00±0.00	0.00±0.00	0.00±0.00	0.00±0.00	0.00±0.00	0.00±0.00	0.00±0.00	0.00±0.00	0.00±0.00	0.00±0.00	0.00±0.00	0.00±0.00	0.00±0.00	0.00±0.00	0.00±0.00	0.00±0.00	0.00±0.00	0.00±0.00	0.00±0.00	0.00±0.00	0.00±0.00
Bacteria;Armatimonadetes;OTU 005913	0	0.00±0.00	0.00±0.00	0.00±0.00	0.00±0.00	0.00±0.00	0.00±0.00	0.00±0.00	0.00±0.00	0.00±0.00	0.00±0.00	0.00±0.00	0.00±0.01	0.00±0.00	0.00±0.00	0.00±0.00	0.00±0.00	0.00±0.00	0.00±0.00	0.00±0.01	0.00±0.00	0.00±0.00
Bacteria;Bacteroidetes;Bacteroidia;Bacteroidales;FTLpost3;OTU 001276	0	0.00±0.00	0.00±0.00	0.00±0.00	0.00±0.00	0.00±0.00	0.00±0.00	0.00±0.00	0.00±0.00	0.00±0.00	0.00±0.00	0.00±0.00	0.00±0.00	0.00±0.00	0.00±0.00	0.00±0.00	0.00±0.00	0.00±0.00	0.00±0.00	0.00±0.00	0.00±0.00	0.00±0.00
Bacteria;Bacteroidetes;Bacteroidia;Bacteroidales;FTLpost3;OTU 002940	0	0.00±0.00	0.00±0.00	0.00±0.00	0.00±0.00	0.00±0.00	0.00±0.00	0.00±0.00	0.00±0.00	0.00±0.00	0.00±0.00	0.00±0.00	0.00±0.00	0.00±0.00	0.00±0.00	0.00±0.00	0.00±0.00	0.00±0.00	0.00±0.00	0.00±0.00	0.00±0.00	0.00±0.00
Bacteria;Bacteroidetes;Bacteroidia;Bacteroidales;LKC2.127-25;OTU 003772	0	0.00±0.00	0.00±0.00	0.00±0.00	0.00±0.00	0.00±0.00	0.00±0.00	0.00±0.00	0.00±0.00	0.00±0.00	0.01±0.00	0.00±0.00	0.00±0.01	0.00±0.00	0.00±0.00	0.00±0.00	0.00±0.00	0.00±0.00	0.00±0.00	0.00±0.00	0.00±0.00	0.00±0.00
Bacteria;Bacteroidetes;Bacteroidia;Bacteroidales;Marinilabiaceae;Marinifilum;OTU 000725	0.02	0.00±0.00	0.00±0.00	0.00±0.00	0.00±0.00	0.00±0.00	0.00±0.00	0.11±0.16	0.02±0.02	0.03±0.06	0.00±0.00	0.00±0.00	0.03±0.03	0.00±0.00	0.00±0.00	0.01±0.01	0.00±0.00	0.00±0.00	0.00±0.00	0.03±0.04	0.00±0.00	0.00±0.00
Bacteria;Bacteroidetes;Bacteroidia;Bacteroidales;Marinilabiaceae;Marinifilum;OTU 001096	0.01	0.00±0.00	0.00±0.00	0.00±0.00	0.00±0.00	0.00±0.00	0.00±0.00	0.00±0.00	0.03±0.02	0.02±0.03	0.00±0.00	0.00±0.00	0.03±0.04	0.00±0.00	0.00±0.00	0.04±0.03	0.03±0.04	0.00±0.00	0.00±0.00	0.09±0.07	0.00±0.00	0.00±0.00
Bacteria;Bacteroidetes;Bacteroidia;Bacteroidales;Marinilabiaceae;uncultured;OTU 000339	0.06	0.00±0.00	0.00±0.00	0.00±0.00	0.00±0.00	0.00±0.00	0.00±0.00	0.00±0.00	0.09±0.08	0.07±0.13	0.00±0.00	0.00±0.00	0.03±0.03	0.00±0.00	0.00±0.00	0.00±0.00	0.00±0.00	0.00±0.00	0.00±0.00	0.00±0.00	0.01±0.01	0.00±0.00
Bacteria;Bacteroidetes;Bacteroidia;Bacteroidales;Marinilabiaceae;uncultured;OTU 000415	0.03	0.00±0.00	0.00±0.00	0.00±0.00	0.00±0.00	0.00±0.00	0.00±0.01	0.00±0.00	0.04±0.01	0.02±0.03	0.01±0.01	0.00±0.00	0.04±0.04	0.00±0.00	0.00±0.00	0.17±0.12	0.40±0.36	0.01±0.01	0.00±0.00	0.20±0.08	0.01±0.00	0.01±0.00
Bacteria;Bacteroidetes;Bacteroidia;Bacteroidales;Marinilabiaceae;uncultured;OTU 000430	0.03	0.00±0.00	0.00±0.00	0.00±0.00	0.00±0.00	0.00±0.00	0.13±0.18	0.00±0.00	0.02±0.01	0.00±0.01	0.01±0.00	0.00±0.00	0.01±0.01	0.00±0.00	0.00±0.01	0.07±0.07	0.04±0.06	0.02±0.03	0.00±0.00	0.09±0.03	0.00±0.00	0.00±0.00
Bacteria;Bacteroidetes;Bacteroidia;Bacteroidales;Marinilabiaceae;uncultured;OTU 001007	0.01	0.00±0.00	0.00±0.00	0.00±0.00	0.00±0.00	0.00±0.00	0.00±0.00	0.00±0.00	0.01±0.01	0.01±0.02	0.00±0.00	0.00±0.00	0.00±0.00	0.00±0.00	0.00±0.00	0.00±0.00	0.00±0.00	0.00±0.00	0.00±0.00	0.00±0.00	0.00±0.00	0.00±0.00
Bacteria;Bacteroidetes;Bacteroidia;Bacteroidales;Marinilabiaceae;uncultured;OTU 001374	0	0.00±0.00	0.00±0.00	0.00±0.00	0.00±0.00	0.00±0.00	0.00±0.00	0.00±0.00	0.00±0.00	0.00±0.00	0.00±0.00	0.00±0.00	0.00±0.00	0.00±0.00	0.00±0.00	0.00±0.00	0.00±0.00	0.00±0.00	0.00±0.00	0.00±0.01	0.00±0.00	0.00±0.00
Bacteria;Bacteroidetes;Bacteroidia;Bacteroidales;Marinilabiaceae;uncultured;OTU 001460	0.01	0.00±0.00	0.00±0.00	0.00±0.00	0.00±0.00	0.00±0.00	0.00±0.00	0.00±0.00	0.02±0.03	0.01±0.02	0.00±0.00	0.00±0.00	0.02±0.02	0.00±0.00	0.00±0.00	0.00±0.00	0.00±0.00	0.00±0.00	0.00±0.00	0.00±0.00	0.00±0.00	0.00±0.00
Bacteria;Bacteroidetes;Bacteroidia;Bacteroidales;Marinilabiaceae;uncultured;OTU 001591	0	0.00±0.00	0.00±0.00	0.00±0.00	0.00±0.00	0.00±0.00	0.00±0.00	0.00±0.00	0.00±0.00	0.00±0.00	0.00±0.00	0.00±0.00	0.00±0.00	0.00±0.00	0.00±0.00	0.00±0.00	0.00±0.00	0.00±0.00	0.00±0.00	0.00±0.01	0.00±0.00	0.00±0.00
Bacteria;Bacteroidetes;Bacteroidia;Bacteroidales;Marinilabiaceae;uncultured;OTU 001595	0.01	0.00±0.00	0.00±0.00	0.00±0.00	0.00±0.00	0.00±0.00	0.00±0.00	0.00±0.00	0.01±0.01	0.01±0.01	0.00±0.00	0.00±0.00	0.00±0.01	0.00±0.00	0.00±0.00	0.00±0.00	0.00±0.00	0.00±0.00	0.00±0.00	0.00±0.00	0.00±0.00	0.00±0.00
Bacteria;Bacteroidetes;Bacteroidia;Bacteroidales;Marinilabiaceae;uncultured;OTU 001904	0	0.00±0.00	0.00±0.00	0.00±0.00	0.00±0.00	0.00±0.00	0.00±0.00	0.00±0.00	0.00±0.00	0.00±0.01	0.00±0.00	0.00±0.00	0.01±0.01	0.00±0.00	0.00±0.00	0.00±0.00	0.00±0.00	0.00±0.00	0.00±0.00	0.00±0.00	0.00±0.00	0.00±0.00
Bacteria;Bacteroidetes;Bacteroidia;Bacteroidales;Marinilabiaceae;uncultured;OTU 002180	0	0.00±0.00	0.00±0.00	0.00±0.00	0.00±0.00	0.00±0.00	0.00±0.00	0.36±0.51	0.01±0.01	0.00±0.00	0.00±0.00	0.00±0.00	0.00±0.00	0.00±0.00	0.00±0.00	0.00±0.00	0.00±0.00	0.00±0.00	0.04±0.04	0.00±0.01	0.00±0.00	0.00±0.00
Bacteria;Bacteroidetes;Bacteroidia;Bacteroidales;Marinilabiaceae;uncultured;OTU 002215	0	0.00±0.00	0.00±0.00	0.00±0.00	0.00±0.00	0.00±0.00	0.00±0.00	0.02±0.03	0.00±0.00	0.00±0.00	0.00±0.00	0.00±0.00	0.00±0.00	0.00±0.00	0.00±0.00	0.00±0.00	0.00±0.00	0.00±0.00	0.00±0.00	0.00±0.00	0.00±0.00	0.00±0.00
Bacteria;Bacteroidetes;Bacteroidia;Bacteroidales;Marinilabiaceae;uncultured;OTU 002412	0	0.00±0.00	0.00±0.00	0.00±0.00	0.00±0.00	0.00±0.00	0.00±0.00	0.00±0.00	0.00±0.00	0.00±0.00	0.00±0.00	0.00±0.00	0.00±0.00	0.00±0.00	0.00±0.00	0.00±0.01	0.00±0.00	0.00±0.00	0.00±0.00	0.00±0.00	0.00±0.00	0.00±0.00
Bacteria;Bacteroidetes;Bacteroidia;Bacteroidales;Marinilabiaceae;uncultured;OTU 002957	0	0.00±0.00	0.00±0.00	0.00±0.00	0.00±0.00	0.00±0.00	0.00±0.00	0.00±0.00	0.00±0.00	0.00±0.00	0.00±0.00	0.00±0.00	0.00±0.00	0.00±0.00	0.00±0.00	0.00±0.00	0.00±0.00	0.00±0.00	0.00±0.00	0.00±0.00	0.00±0.00	0.00±0.00
Bacteria;Bacteroidetes;Bacteroidia;Bacteroidales;Marinilabiaceae;uncultured;OTU 004000	0	0.00±0.00	0.00±0.00	0.00±0.00	0.00±0.00	0.00±0.00	0.00±0.00	0.00±0.00	0.00±0.00	0.00±0.00	0.00±0.00	0.00±0.00	0.00±0.00	0.00±0.00	0.00±0.00	0.00±0.00	0.00±0.00	0.00±0.00	0.00±0.00	0.00±0.00	0.00±0.00	0.00±0.00
Bacteria;Bacteroidetes;Bacteroidia;Bacteroidales;Marinilabiaceae;uncultured;OTU 004256	0	0.00±0.00	0.00±0.00	0.00±0.00	0.00±0.00	0.00±0.00	0.00±0.00	0.00±0.00	0.00±0.00	0.00±0.00	0.00±0.00	0.00±0.00	0.00±0.00	0.00±0.00	0.00±0.00	0.00±0.00	0.00±0.00	0.00±0.00	0.00±0.00	0.00±0.00	0.00±0.00	0.00±0.00
Bacteria;Bacteroidetes;Bacteroidia;Bacteroidales;Marinilabiaceae;uncultured;OTU 004492	0	0.00±0.00	0.00±0.00	0.00±0.00	0.00±0.00	0.00±0.00	0.00±0.00	0.00±0.00	0.00±0.00	0.00±0.00	0.00±0.00	0.00±0.00	0.00±0.00	0.00±0.00	0.00±0.00	0.00±0.00	0.00±0.00	0.00±0.00	0.00±0.00	0.00±0.00	0.00±0.00	0.00±0.00
Bacteria;Bacteroidetes;Bacteroidia;Bacteroidales;Marinilabiaceae;uncultured;OTU 004514	0	0.00±0.00	0.00±0.00	0.00±0.00	0.00±0.00	0.00±0.00	0.04±0.04	0.14±0.20	0.00±0.00	0.00±0.00	0.00±0.00	0.00±0.01	0.00±0.00	0.00±0.00	0.00±0.00	0.00±0.00	0.00±0.00	0.00±0.00	0.00±0.00	0.00±0.00	0.00±0.00	0.00±0.00
Bacteria;Bacteroidetes;Bacteroidia;Bacteroidales;Marinilabiaceae;uncultured;OTU 004580	0	0.00±0.00	0.00±0.00	0.00±0.00	0.00±0.00	0.00±0.00	0.00±0.00	0.00±0.00	0.00±0.01	0.00±0.00	0.00±0.00	0.00±0.00	0.00±0.00	0.00±0.00	0.00±0.00	0.00±0.00	0.00±0.00	0.00±0.00	0.00±0.00	0.00±0.00	0.00±0.00	0.00±0.00
Bacteria;Bacteroidetes;Bacteroidia;Bacteroidales;Marinilabiaceae;uncultured;OTU 004647	0.01	0.00±0.00	0.00±0.00	0.00±0.00	0.00±0.00	0.00±0.00	0.00±0.00	0.00±0.00	0.00±0.00	0.00±0.00	0.00±0.00	0.00±0.00	0.01±0.01	0.00±0.00	0.00±0.00	0.00±0.00	0.00±0.00	0.00±0.00	0.00±0.00	0.00±0.01	0.00±0.00	0.00±0.00
Bacteria;Bacteroidetes;Bacteroidia;Bacteroidales;Marinilabiaceae;uncultured;OTU 004754	0.01	0.00±0.00	0.00±0.00	0.00±0.00	0.00±0.00	0.00±0.00	0.00±0.00	0.00±0.00	0.00±0.00	0.01±0.02	0.00±0.00	0.00±0.00	0.00±0.01	0.00±0.00	0.00±0.00	0.00±0.00	0.00±0.01	0.00±0.00	0.00±0.00	0.00±0.01	0.00±0.00	0.00±0.00
Bacteria;Bacteroidetes;Bacteroidia;Bacteroidales;Marinilabiaceae;uncultured;OTU 005142	0	0.00±0.00	0.00±0.00	0.00±0.00	0.00±0.00	0.00±0.00	0.00±0.00	0.00±0.00	0.00±0.00	0.00±0.00	0.00±0.00	0.00±0.00	0.00±0.00	0.00±0.00	0.00±0.00	0.00±0.00	0.00±0.00	0.00±0.00	0.00±0.00	0.00±0.00	0.00±0.00	0.00±0.00
Bacteria;Bacteroidetes;Bacteroidia;Bacteroidales;Marinilabiaceae;uncultured;OTU 005180	0	0.00±0.00	0.00±0.00	0.00±0.00	0.00±0.00	0.00±0.00	0.00±0.00	0.00±0.00	0.00±0.00	0.00±0.00	0.00±0.00	0.00±0.00	0.00±0.00	0.00±0.00	0.00±0.00	0.00±0.00	0.00±0.00	0.00±0.00	0.00±0.00	0.00±0.00	0.00±0.00	0.00±0.00
Bacteria;Bacteroidetes;Bacteroidia;Bacteroidales;Marinilabiaceae;uncultured;OTU 006275	0	0.00±0.00	0.00±0.00	0.00±0.00	0.00±0.00	0.00±0.00	0.00±0.00	0.00±0.00	0.00±0.00	0.00±0.00	0.00±0.00	0.02±0.03	0.00±0.01	0.00±0.00	0.00±0.00	0.00±0.00	0.00±0.00	0.00±0.00	0.00±0.00	0.00±0.00	0.00±0.00	0.00±0.00
Bacteria;Bacteroidetes;Bacteroidia;Bacteroidales;Marinilabiaceae;uncultured;OTU 006660	0	0.00±0.00	0.00±0.00	0.00±0.00	0.00±0.00	0.00±0.00	0.00±0.00	0.00±0.00	0.01±0.01	0.00±0.01	0.00±0.00	0.00±0.00	0.01±0.01	0.00±0.00	0.00±0.00	0.00±0.00	0.00±0.00	0.00±0.00	0.00±0.00	0.01±0.01	0.00±0.00	0.00±0.00
Bacteria;Bacteroidetes;Bacteroidia;Bacteroidales;MgMjR-022;OTU 004738	0	0.00±0.00	0.00±0.00	0.00±0.00	0.00±0.00	0.00±0.00	0.00±0.00	0.00±0.00	0.00±0.00	0.00±0.00	0.00±0.00	0.00±0.00	0.01±0.01	0.00±0.00	0.00±0.00	0.01±0.01	0.00±0.00	0.00±0.00	0.00±0.00	0.00±0.01	0.00±0.00	0.00±0.00
Bacteria;Bacteroidetes;Bacteroidia;Bacteroidales;Porphyromonadaceae;Paludibacter;OTU 000221	0.06	0.00±0.00	0.00±0.00	0.00±0.00	0.00±0.00	0.00±0.00	0.00±0.00	0.00±0.00	0.40±0.08	0.52±0.31	0.04±0.04	0.01±0.02	0.63±0.09	0.02±0.02	0.00±0.00	0.13±0.12	0.12±0.06	0.00±0.00	0.00±0.00	0.17±0.01	0.00±0.00	0.00±0.00
Bacteria;Bacteroidetes;Bacteroidia;Bacteroidales;Porphyromonadaceae;Paludibacter;OTU 001540	0.01	0.00±0.00	0.00±0.00	0.00±0.00	0.00±0.00	0.00±0.00	0.00±0.00	0.00±0.00	0.01±0.01	0.17±0.27	0.01±0.01	0.03±0.04	0.00±0.01	0.00±0.00	0.00±0.00	0.07±0.06	0.04±0.06	0.00±0.00	0.00±0.00	0.03±0.03	0.00±0.00	0.00±0.00
Bacteria;Bacteroidetes;Bacteroidia;Bacteroidales;Porphyromonadaceae;Paludibacter;OTU 001692	0	0.00±0.00	0.00±0.00	0.00±0.00	0.00±0.00	0.00±0.00	0.00±0.00	0.00±0.00	0.01±0.00	0.00±0.00	0.00±0.00	0.00±0.00	0.01±0.01	0.00±0.00	0.00±0.00	0.01±0.01	0.15±0.21	0.00±0.00	0.00±0.00	0.04±0.04	0.00±0.00	0.00±0.00
Bacteria;Bacteroidetes;Bacteroidia;Bacteroidales;Porphyromonadaceae;Paludibacter;OTU 002004	0.01	0.00±0.00	0.00±0.00	0.00±0.00	0.00±0.00	0.00±0.00	0.00±0.00	0.00±0.00	0.00±0.00	0.01±0.01	0.00±0.00	0.00±0.00	0.00±0.00	0.00±0.00	0.00±0.00	0.00±0.00	0.29±0.07	0.00±0.00	0.00±0.00	0.00±0.00	0.00±0.00	0.00±0.00
Bacteria;Bacteroidetes;Bacteroidia;Bacteroidales;Porphyromonadaceae;Paludibacter;OTU 002094	0	0.00±0.00	0.00±0.00	0.00±0.00	0.00±0.00	0.00±0.00	0.00±0.00	0.00±0.00	0.00±0.00	0.00±0.00	0.00±0.00	0.00±0.00	0.04±0.06	0.00±0.01	0.00±0.00	0.00±0.00	0.00±0.01	0.00±0.00	0.00±0.00	0.00±0.00	0.00±0.00	0.00±0.00
Bacteria;Bacteroidetes;Bacteroidia;Bacteroidales;Porphyromonadaceae;Paludibacter;OTU 003811	0	0.00±0.00	0.00±0.00	0.00±0.00	0.00±0.00	0.00±0.00	0.00±0.00	0.00±0.00	0.00±0.00	0.00±0.00	0.00±0.00	0.00±0.00	0.01±0.01	0.00±0.00	0.00±0.00	0.01±0.01	0.00±0.00	0.00±0.00	0.00±0.00	0.00±0.00	0.00±0.00	0.00±0.00
Bacteria;Bacteroidetes;Bacteroidia;Bacteroidales;Porphyromonadaceae;Paludibacter;OTU 004725	0	0.00±0.00	0.00±0.00	0.00±0.00	0.00±0.00	0.00±0.00	0.00±0.00	0.00±0.00	0.00±0.00	0.00±0.00	0.00±0.00	0.00±0.00	0.00±0.00	0.00±0.00	0.00±0.00	0.00±0.00	0.12±0.17	0.00±0.00	0.00±0.00	0.00±0.00	0.00±0.00	0.00±0.00
Bacteria;Bacteroidetes;Bacteroidia;Bacteroidales;Porphyromonadaceae;Paludibacter;OTU 004973	0	0.00±0.00	0.00±0.00	0.00±0.00	0.00±0.00	0.00±0.00	0.00±0.00	0.00±0.00	0.00±0.00	0.00±0.01	0.00±0.00	0.00±0.00	0.00±0.00	0.00±0.00	0.00±0.00	0.00±0.00	0.00±0.00	0.00±0.00	0.00±0.00	0.00±0.00	0.00±0.00	0.00±0.00
Bacteria;Bacteroidetes;Bacteroidia;Bacteroidales;Porphyromonadaceae;Paludibacter;OTU 006885	0	0.00±0.00	0.00±0.00	0.00±0.00	0.00±0.00	0.00±0.00	0.00±0.00	0.00±0.00	0.01±0.01	0.00±0.00	0.00±0.00	0.00±0.00	0.02±0.02	0.00±0.00	0.00±0.00	0.00±0.00	0.00±0.00	0.00±0.00	0.00±0.00	0.01±0.01	0.00±0.00	0.00±0.00
Bacteria;Bacteroidetes;Bacteroidia;Bacteroidales;Porphyromonadaceae;Paludibacter;OTU 006948	0	0.00±0.00	0.00±0.00	0.00±0.00	0.00±0.00	0.00±0.00	0.00±0.00	0.00±0.00	0.03±0.02	0.10±0.12	0.00±0.00	0.00±0.00	0.00±0.01	0.00±0.00	0.00±0.00	0.00±0.00	0.00±0.00	0.00±0.00	0.00±0.00	0.00±0.00	0.00±0.00	0.00±0.00
Bacteria;Bacteroidetes;Bacteroidia;Bacteroidales;Porphyromonadaceae;Porphyromonas;OTU 000935	0.01	0.00±0.00	0.22±0.32	0.00±0.00	0.00±0.00	0.14±0.06	0.00±0.00	0.00±0.00	0.00±0.00	0.19±0.33	0.00±0.00	0.00±0.00	0.00±0.00	0.00±0.00	0.00±0.00	0.00±0.00	0.12±0.17	0.00±0.00	0.00±0.00	0.01±0.01	0.00±0.00	0.00±0.00
Bacteria;Bacteroidetes;Bacteroidia;Bacteroidales;Porphyromonadaceae;Porphyromonas;OTU 001162	0.01	0.00±0.00	0.00±0.00	0.00±0.00	0.00±0.00	0.00±0.00	0.00±0.00	0.00±0.00	0.00±0.00	0.00±0.00	0.00±0.00	0.00±0.00	0.00±0.00	0.00±0.00	0.00±0.00	0.00±0.00	0.27±0.38	0.00±0.00	0.00±0.00	0.00±0.00	0.00±0.00	0.00±0.00
Bacteria;Bacteroidetes;Bacteroidia;Bacteroidales;Porphyromonadaceae;Porphyromonas;OTU 001402	0.01	0.00±0.00	0.23±0.15	0.00±0.00	0.00±0.00	0.02±0.03	0.00±0.00	0.00±0.00	0.00±0.00	0.00±0.00	0.00±0.00	0.00±0.00	0.00±0.00	0.00±0.00	0.00±0.00	0.00±0.00	0.16±0.23	0.00±0.00	0.00±0.00	0.09±0.15	0.00±0.00	0.00±0.00
Bacteria;Bacteroidetes;Bacteroidia;Bacteroidales;Porphyromonadaceae;Porphyromonas;OTU 005411	0	0.00±0.00	0.00±0.00	0.00±0.00	0.00±0.00	0.00±0.00	0.00±0.00	0.00±0.00	0.00±0.00	0.00±0.00	0.00±0.00	0.00±0.00	0.00±0.00	0.00±0.00	0.00±0.00	0.00±0.00	0.00±0.00	0.00±0.00	0.00±0.00	0.03±0.04	0.00±0.00	0.00±0.00
Bacteria;Bacteroidetes;Bacteroidia;Bacteroidales;Porphyromonadaceae;Porphyromonas;OTU 005445	0	0.00±0.00	0.01±0.01	0.00±0.00	0.00±0.00	0.00±0.00	0.00±0.00	0.00±0.00	0.00±0.00	0.00±0.00	0.00±0.00	0.00±0.00	0.00±0.00	0.00±0.00	0.00±0.00	0.00±0.00	0.04±0.06	0.00±0.00	0.00±0.00	0.07±0.12	0.00±0.00	0.00±0.00
Bacteria;Bacteroidetes;Bacteroidia;Bacteroidales;Porphyromonadaceae;uncultured;OTU 001892	0	0.00±0.00	0.00±0.00	0.00±0.00	0.00±0.00	0.00±0.00	0.00±0.00	0.00±0.00	0.01±0.01	0.00±0.00	0.00±0.00	0.00±0.00	0.00±0.00	0.00±0.00	0.00±0.00	0.03±0.03	0.09±0.12	0.00±0.00	0.00±0.00	0.04±0.04	0.00±0.00	0.00±0.00
Bacteria;Bacteroidetes;Bacteroidia;Bacteroidales;Prevotellaceae;Prevotella;OTU 001614	0	0.00±0.00	0.09±0.13	0.00±0.00	0.00±0.00	0.00±0.00	0.00±0.00	0.00±0.00	0.00±0.00	0.00±0.00	0.00±0.00	0.00±0.00	0.00±0.00	0.00±0.00	0.00±0.00	0.00±0.00	0.09±0.13	0.00±0.00	0.00±0.00	0.00±0.00	0.00±0.00	0.00±0.00
Bacteria;Bacteroidetes;Bacteroidia;Bacteroidales;Prevotellaceae;Prevotella;OTU 002593	0	0.00±0.00	0.00±0.00	0.00±0.00	0.00±0.00	0.00±0.00	0.00±0.00	0.00±0.00	0.00±0.00	0.00±0.00	0.00±0.00	0.00±0.00	0.00±0.00	0.00±0.00	0.00±0.00	0.00±0.00	0.00±0.00	0.00±0.00	0.00±0.00	0.11±0.15	0.00±0.00	0.00±0.00
Bacteria;Bacteroidetes;Bacteroidia;Bacteroidales;Prevotellaceae;Prevotella;OTU 002882	0	0.00±0.00	0.00±0.00	0.00±0.00	0.00±0.00	0.12±0.17	0.00±0.00	0.00±0.00	0.00±0.00	0.00±0.00	0.00±0.00	0.00±0.00	0.00±0.00	0.00±0.00	0.00±0.00	0.00±0.00	0.00±0.00	0.00±0.00	0.00±0.00	0.00±0.00	0.00±0.00	0.00±0.00
Bacteria;Bacteroidetes;Bacteroidia;Bacteroidales;Prevotellaceae;Prevotella;OTU 005615	0	0.00±0.00	0.19±0.27	0.00±0.00	0.00±0.00	0.00±0.00	0.00±0.00	0.00±0.00	0.00±0.00	0.00±0.00	0.00±0.00	0.00±0.00	0.00±0.00	0.00±0.01	0.00±0.00	0.00±0.00	0.00±0.00	0.00±0.00	0.00±0.00	0.01±0.02	0.00±0.00	0.00±0.00
Bacteria;Bacteroidetes;Bacteroidia;Bacteroidales;Rikenellaceae;Blvii28 wastewater-sludge group;OTU 006629	0	0.00±0.00	0.00±0.00	0.00±0.00	0.00±0.00	0.00±0.00	0.00±0.00	0.00±0.00	0.00±0.00	0.00±0.00	0.00±0.00	0.00±0.00	0.00±0.00	0.00±0.00	0.00±0.00	0.00±0.00	0.00±0.00	0.00±0.00	0.00±0.00	0.00±0.00	0.00±0.00	0.00±0.00
Bacteria;Bacteroidetes;Bacteroidia;Bacteroidales;Rs-E47 termite group;OTU 002963	0	0.00±0.00	0.00±0.00	0.00±0.00	0.00±0.00	0.00±0.00	0.00±0.00	0.00±0.00	0.00±0.00	0.00±0.00	0.00±0.00	0.00±0.00	0.00±0.00	0.00±0.00	0.00±0.00	0.00±0.00	0.00±0.00	0.00±0.00	0.00±0.00	0.00±0.00	0.00±0.00	0.00±0.00
Bacteria;Bacteroidetes;BD2-2;OTU 000261	0.05	0.00±0.00	0.00±0.00	0.00±0.00	0.00±0.00	0.00±0.00	0.00±0.00	0.00±0.00	0.42±0.08	0.20±0.05	0.01±0.00	0.00±0.00	0.43±0.16	0.01±0.01	0.00±0.01	0.10±0.08	0.07±0.09	0.00±0.00	0.00±0.00	0.17±0.16	0.00±0.00	0.00±0.00
Bacteria;Bacteroidetes;BD2-2;OTU 000301	0.02	0.00±0.00	0.00±0.00	0.00±0.00	0.00±0.00	0.00±0.00	0.00±0.00	0.00±0.00	0.01±0.01	0.01±0.01	0.00±0.00	0.00±0.00	0.02±0.02	0.00±0.00	0.00±0.00	0.02±0.02	0.08±0.10	0.00±0.00	0.00±0.00	0.02±0.02	0.00±0.00	0.00±0.00
Bacteria;Bacteroidetes;BD2-2;OTU 000461	0.04	0.00±0.00	0.00±0.00	0.00±0.00	0.00±0.00	0.00±0.00	0.00±0.00	0.00±0.00	0.02±0.02	0.03±0.05	0.00±0.00	0.00±0.00	0.02±0.03	0.00±0.00	0.00±0.00	0.01±0.01	0.00±0.00	0.00±0.00	0.00±0.00	0.01±0.01	0.00±0.00	0.00±0.00
Bacteria;Bacteroidetes;BD2-2;OTU 000637	0.02	0.10±0.14	0.00±0.00	0.00±0.00	0.00±0.00	0.00±0.00	0.00±0.00	0.00±0.00	0.04±0.02	0.02±0.03	0.00±0.00	0.00±0.00	0.04±0.03	0.00±0.00	0.00±0.00	0.06±0.05	0.00±0.00	0.00±0.00	0.00±0.00	0.09±0.04	0.00±0.00	0.00±0.00
Bacteria;Bacteroidetes;BD2-2;OTU 000800	0.01	0.00±0.00	0.00±0.00	0.00±0.01	0.00±0.00	0.00±0.00	0.00±0.00	0.00±0.00	0.03±0.00	0.00±0.00	0.01±0.00	0.05±0.06	0.01±0.01	0.01±0.01	0.00±0.00	0.03±0.03	0.00±0.00	0.00±0.00	0.00±0.00	0.11±0.12	0.00±0.00	0.00±0.00
Bacteria;Bacteroidetes;BD2-2;OTU 000825	0.02	0.00±0.00	0.00±0.00	0.00±0.00	0.00±0.00	0.00±0.00	0.00±0.00	0.00±0.00	0.00±0.01	0.00±0.01	0.00±0.00	0.00±0.00	0.01±0.01	0.00±0.00	0.00±0.00	0.00±0.00	0.00±0.00	0.00±0.00	0.00±0.00	0.00±0.00	0.00±0.00	0.00±0.00
Bacteria;Bacteroidetes;BD2-2;OTU 000878	0.02	0.00±0.00	0.00±0.00	0.00±0.00	0.00±0.00	0.00±0.00	0.00±0.00	0.00±0.00	0.04±0.03	0.08±0.11	0.02±0.02	0.03±0.03	0.04±0.04	0.00±0.00	0.00±0.00	0.05±0.05	0.09±0.13	0.01±0.02	0.01±0.00	0.16±0.10	0.00±0.00	0.01±0.01
Bacteria;Bacteroidetes;BD2-2;OTU 000930	0.01	0.00±0.00	0.00±0.00	0.00±0.00	0.00±0.00	0.00±0.00	0.00±0.00	0.00±0.00	0.00±0.00	0.00±0.01	0.00±0.00	0.00±0.00	0.00±0.01	0.00±0.00	0.00±0.00	0.00±0.00	0.00±0.00	0.00±0.00	0.00±0.00	0.00±0.00	0.00±0.00	0.00±0.00
Bacteria;Bacteroidetes;BD2-2;OTU 000981	0.01	0.00±0.00	0.00±0.00	0.00±0.00	0.00±0.00	0.00±0.00	0.00±0.00	0.00±0.00	0.01±0.01	0.02±0.03	0.00±0.00	0.02±0.04	0.01±0.02	0.00±0.00	0.00±0.00	0.03±0.04	0.07±0.09	0.00±0.00	0.00±0.00	0.09±0.12	0.00±0.00	0.00±0.00
Bacteria;Bacteroidetes;BD2-2;OTU 001000	0.01	0.00±0.00	0.00±0.00	0.00±0.00	0.00±0.00	0.00±0.00	0.00±0.00	0.00±0.00	0.01±0.02	0.02±0.03	0.05±0.01	0.00±0.00	0.03±0.03	0.00±0.00	0.00±0.00	0.02±0.02	0.00±0.00	0.00±0.00	0.00±0.00	0.02±0.02	0.00±0.00	0.00±0.00
Bacteria;Bacteroidetes;BD2-2;OTU 001031	0.01	0.00±0.00	0.00±0.00	0.00±0.00	0.00±0.00	0.00±0.00	0.00±0.00	0.00±0.00	0.02±0.02	0.02±0.03	0.00±0.00	0.01±0.02	0.01±0.01	0.00±0.00	0.00±0.00	0.00±0.00	0.02±0.03	0.00±0.00	0.00±0.00	0.00±0.00	0.00±0.00	0.00±0.00
Bacteria;Bacteroidetes;BD2-2;OTU 001070	0.01	0.00±0.00	0.00±0.00	0.00±0.00	0.00±0.00	0.00±0.00	0.00±0.00	0.00±0.00	0.01±0.01	0.02±0.03	0.01±0.00	0.00±0.00	0.01±0.01	0.00±0.00	0.00±0.00	0.02±0.02	0.01±0.00	0.01±0.02	0.00±0.00	0.01±0.01	0.00±0.00	0.00±0.00
Bacteria;Bacteroidetes;BD2-2;OTU 001117	0.01	0.00±0.00	0.00±0.00	0.00±0.00	0.00±0.00	0.00±0.00	0.00±0.00	0.00±0.00	0.00±0.00	0.00±0.00	0.00±0.00	0.00±0.00	0.00±0.00	0.00±0.00	0.00±0.00	0.01±0.01	0.00±0.00	0.00±0.00	0.00±0.00	0.00±0.00	0.00±0.00	0.00±0.00
Bacteria;Bacteroidetes;BD2-2;OTU 001120	0.02	0.00±0.00	0.00±0.00	0.00±0.00	0.00±0.00	0.00±0.00	0.00±0.00	0.00±0.00	0.01±0.01	0.00±0.00	0.00±0.00	0.00±0.00	0.01±0.01	0.00±0.00	0.00±0.00	0.00±0.00	0.00±0.00	0.00±0.00	0.00±0.00	0.01±0.01	0.00±0.00	0.00±0.00
Bacteria;Bacteroidetes;BD2-2;OTU 001125	0.02	0.03±0.05	0.00±0.00	0.00±0.00	0.00±0.00	0.00±0.00	0.00±0.00	0.00±0.00	0.02±0.01	0.05±0.06	0.00±0.00	0.00±0.00	0.02±0.02	0.00±0.00	0.00±0.00	0.02±0.02	0.00±0.00	0.00±0.00	0.00±0.00	0.06±0.04	0.00±0.00	0.00±0.00
Bacteria;Bacteroidetes;BD2-2;OTU 001286	0.01	0.00±0.00	0.00±0.00	0.00±0.00	0.00±0.00	0.00±0.00	0.00±0.00	0.00±0.00	0.00±0.00	0.00±0.00	0.00±0.00	0.00±0.00	0.01±0.01	0.00±0.00	0.00±0.00	0.00±0.00	0.00±0.00	0.00±0.00	0.00±0.00	0.00±0.00	0.00±0.00	0.00±0.00
Bacteria;Bacteroidetes;BD2-2;OTU 001343	0.02	0.00±0.00	0.00±0.00	0.00±0.00	0.00±0.00	0.00±0.00	0.00±0.00	0.00±0.00	0.01±0.01	0.01±0.02	0.00±0.00	0.00±0.00	0.03±0.02	0.00±0.00	0.00±0.00	0.00±0.01	0.00±0.00	0.00±0.00	0.00±0.00	0.01±0.01	0.00±0.00	0.00±0.00
Bacteria;Bacteroidetes;BD2-2;OTU 001556	0.01	0.00±0.00	0.00±0.00	0.00±0.00	0.00±0.00	0.00±0.00	0.00±0.00	0.00±0.00	0.00±0.01	0.00±0.00	0.00±0.00	0.00±0.00	0.00±0.00	0.00±0.00	0.00±0.00	0.01±0.01	0.00±0.00	0.00±0.00	0.00±0.00	0.01±0.01	0.00±0.00	0.00±0.00
Bacteria;Bacteroidetes;BD2-2;OTU 001612	0.01	0.00±0.00	0.00±0.00	0.00±0.00	0.00±0.00	0.00±0.00	0.00±0.00	0.00±0.00	0.00±0.00	0.00±0.00	0.00±0.00	0.00±0.00	0.00±0.00	0.00±0.00	0.00±0.00	0.00±0.00	0.00±0.00	0.00±0.00	0.00±0.00	0.00±0.00	0.00±0.00	0.00±0.00
Bacteria;Bacteroidetes;BD2-2;OTU 001683	0.01	0.00±0.00	0.00±0.00	0.00±0.00	0.00±0.00	0.00±0.00	0.00±0.00	0.00±0.00	0.02±0.01	0.01±0.02	0.00±0.00	0.00±0.00	0.00±0.00	0.00±0.00	0.00±0.00	0.00±0.00	0.00±0.00	0.00±0.00	0.00±0.00	0.00±0.00	0.00±0.00	0.00±0.00
Bacteria;Bacteroidetes;BD2-2;OTU 001857	0.01	0.00±0.00	0.00±0.00	0.00±0.00	0.00±0.00	0.00±0.00	0.00±0.00	0.00±0.00	0.00±0.00	0.01±0.01	0.00±0.00	0.00±0.00	0.01±0.01	0.00±0.00	0.00±0.00	0.02±0.02	0.02±0.03	0.00±0.00	0.00±0.00	0.01±0.01	0.00±0.00	0.00±0.00
Bacteria;Bacteroidetes;BD2-2;OTU 001876	0	0.00±0.00	0.00±0.00	0.00±0.00	0.00±0.00	0.00±0.00	0.00±0.00	0.00±0.00	0.00±0.00	0.00±0.00	0.00±0.00	0.00±0.00	0.00±0.00	0.00±0.00	0.00±0.00	0.00±0.00	0.00±0.00	0.00±0.00	0.00±0.00	0.00±0.00	0.00±0.00	0.00±0.00
Bacteria;Bacteroidetes;BD2-2;OTU 001913	0.01	0.00±0.00	0.00±0.00	0.00±0.00	0.00±0.00	0.00±0.00	0.00±0.00	0.00±0.00	0.01±0.01	0.02±0.03	0.00±0.00	0.02±0.03	0.00±0.00	0.00±0.00	0.00±0.00	0.00±0.00	0.00±0.00	0.00±0.00	0.00±0.00	0.00±0.00	0.00±0.00	0.00±0.00
Bacteria;Bacteroidetes;BD2-2;OTU 002068	0.01	0.00±0.00	0.00±0.00	0.00±0.00	0.00±0.00	0.00±0.00	0.00±0.00	0.00±0.00	0.00±0.00	0.00±0.00	0.00±0.00	0.00±0.00	0.00±0.00	0.00±0.00	0.00±0.00	0.00±0.00	0.00±0.00	0.00±0.00	0.00±0.00	0.00±0.00	0.00±0.00	0.00±0.00
Bacteria;Bacteroidetes;BD2-2;OTU 002148	0	0.00±0.00	0.00±0.00	0.00±0.00	0.00±0.00	0.00±0.00	0.00±0.00	0.00±0.00	0.00±0.00	0.00±0.00	0.00±0.00	0.00±0.00	0.00±0.00	0.00±0.00	0.00±0.00	0.00±0.00	0.00±0.00	0.00±0.00	0.00±0.00	0.00±0.00	0.00±0.00	0.00±0.00
Bacteria;Bacteroidetes;BD2-2;OTU 002678	0	0.00±0.00	0.00±0.00	0.00±0.00	0.00±0.00	0.00±0.00	0.00±0.00	0.00±0.00	0.00±0.00	0.00±0.00	0.00±0.01	0.00±0.00	0.00±0.00	0.00±0.00	0.00±0.00	0.02±0.02	0.00±0.00	0.00±0.00	0.00±0.00	0.01±0.01	0.00±0.00	0.00±0.00
Bacteria;Bacteroidetes;BD2-2;OTU 002805	0.01	0.00±0.00	0.00±0.00	0.00±0.00	0.00±0.00	0.00±0.00	0.00±0.00	0.00±0.00	0.00±0.01	0.00±0.00	0.00±0.00	0.00±0.00	0.00±0.00	0.00±0.00	0.00±0.00	0.00±0.00	0.00±0.00	0.00±0.00	0.00±0.00	0.00±0.00	0.00±0.00	0.00±0.00
Bacteria;Bacteroidetes;BD2-2;OTU 003181	0	0.00±0.00	0.00±0.00	0.00±0.00	0.00±0.00	0.00±0.00	0.00±0.00	0.00±0.00	0.00±0.00	0.00±0.00	0.00±0.00	0.00±0.00	0.00±0.00	0.00±0.00	0.00±0.00	0.00±0.00	0.00±0.00	0.00±0.00	0.00±0.00	0.00±0.00	0.00±0.00	0.00±0.00
Bacteria;Bacteroidetes;BD2-2;OTU 003370	0.01	0.00±0.00	0.00±0.00	0.00±0.00	0.00±0.00	0.00±0.00	0.00±0.00	0.00±0.00	0.01±0.01	0.00±0.00	0.00±0.00	0.00±0.00	0.00±0.00	0.00±0.00	0.00±0.00	0.00±0.00	0.00±0.00	0.00±0.00	0.00±0.00	0.00±0.00	0.00±0.00	0.00±0.00
Bacteria;Bacteroidetes;BD2-2;OTU 003426	0	0.00±0.00	0.00±0.00	0.00±0.00	0.00±0.00	0.00±0.00	0.00±0.00	0.00±0.00	0.00±0.00	0.00±0.00	0.00±0.00	0.00±0.00	0.00±0.01	0.00±0.00	0.00±0.00	0.00±0.00	0.00±0.00	0.00±0.00	0.00±0.00	0.00±0.00	0.00±0.00	0.00±0.00
Bacteria;Bacteroidetes;BD2-2;OTU 003508	0	0.00±0.00	0.00±0.00	0.00±0.00	0.00±0.00	0.00±0.00	0.00±0.00	0.00±0.00	0.00±0.00	0.00±0.00	0.00±0.00	0.00±0.00	0.00±0.00	0.00±0.00	0.00±0.00	0.00±0.00	0.00±0.00	0.00±0.00	0.00±0.00	0.00±0.00	0.00±0.00	0.00±0.00
Bacteria;Bacteroidetes;BD2-2;OTU 003553	0	0.00±0.00	0.00±0.00	0.00±0.00	0.00±0.00	0.00±0.00	0.00±0.00	0.00±0.00	0.00±0.01	0.00±0.00	0.00±0.00	0.00±0.00	0.00±0.00	0.00±0.00	0.00±0.00	0.00±0.00	0.00±0.00	0.00±0.00	0.00±0.00	0.00±0.00	0.00±0.00	0.00±0.00
Bacteria;Bacteroidetes;BD2-2;OTU 003594	0	0.00±0.00	0.00±0.00	0.00±0.00	0.00±0.00	0.00±0.00	0.00±0.00	0.00±0.00	0.00±0.00	0.00±0.00	0.00±0.00	0.00±0.00	0.00±0.00	0.00±0.00	0.00±0.00	0.00±0.00	0.00±0.00	0.00±0.00	0.00±0.00	0.00±0.00	0.00±0.00	0.00±0.00
Bacteria;Bacteroidetes;BD2-2;OTU 003617	0	0.00±0.00	0.00±0.00	0.00±0.00	0.00±0.00	0.00±0.00	0.00±0.00	0.00±0.00	0.00±0.00	0.00±0.00	0.00±0.00	0.00±0.00	0.00±0.00	0.00±0.00	0.00±0.00	0.00±0.00	0.00±0.00	0.00±0.00	0.00±0.00	0.00±0.00	0.00±0.00	0.00±0.00
Bacteria;Bacteroidetes;BD2-2;OTU 003784	0.02	0.00±0.00	0.00±0.00	0.00±0.00	0.00±0.00	0.00±0.00	0.00±0.00	0.00±0.00	0.00±0.00	0.01±0.02	0.00±0.00	0.00±0.00	0.01±0.01	0.00±0.00	0.00±0.00	0.00±0.01	0.00±0.00	0.00±0.00	0.00±0.00	0.01±0.02	0.00±0.00	0.00±0.00
Bacteria;Bacteroidetes;BD2-2;OTU 003789	0	0.00±0.00	0.00±0.00	0.00±0.00	0.00±0.00	0.00±0.00	0.00±0.00	0.00±0.00	0.00±0.00	0.00±0.00	0.00±0.00	0.00±0.00	0.00±0.00	0.00±0.00	0.00±0.00	0.00±0.00	0.00±0.00	0.00±0.00	0.00±0.00	0.00±0.00	0.00±0.00	0.00±0.00
Bacteria;Bacteroidetes;BD2-2;OTU 003981	0	0.00±0.00	0.00±0.00	0.00±0.00	0.00±0.00	0.00±0.00	0.00±0.00	0.00±0.00	0.00±0.00	0.00±0.00	0.00±0.00	0.00±0.00	0.00±0.00	0.00±0.00	0.00±0.00	0.00±0.00	0.00±0.00	0.00±0.00	0.00±0.00	0.00±0.00	0.00±0.00	0.00±0.00
Bacteria;Bacteroidetes;BD2-2;OTU 003990	0	0.00±0.00	0.00±0.00	0.00±0.00	0.00±0.00	0.00±0.00	0.00±0.00	0.00±0.00	0.00±0.00	0.01±0.01	0.00±0.00	0.00±0.00	0.00±0.00	0.00±0.00	0.00±0.00	0.01±0.01	0.00±0.00	0.00±0.00	0.00±0.00	0.00±0.00	0.00±0.00	0.00±0.00
Bacteria;Bacteroidetes;BD2-2;OTU 004089	0.01	0.00±0.00	0.00±0.00	0.00±0.00	0.00±0.00	0.00±0.00	0.00±0.00	0.00±0.00	0.00±0.00	0.00±0.00	0.00±0.00	0.00±0.00	0.00±0.00	0.00±0.00	0.00±0.00	0.01±0.01	0.00±0.00	0.00±0.00	0.00±0.00	0.00±0.00	0.00±0.00	0.00±0.00
Bacteria;Bacteroidetes;BD2-2;OTU 004099	0	0.00±0.00	0.00±0.00	0.00±0.00	0.00±0.00	0.00±0.00	0.00±0.00	0.00±0.00	0.00±0.00	0.00±0.00	0.00±0.00	0.00±0.00	0.00±0.00	0.00±0.00	0.00±0.00	0.00±0.00	0.00±0.00	0.00±0.00	0.00±0.00	0.00±0.00	0.00±0.00	0.00±0.00
Bacteria;Bacteroidetes;BD2-2;OTU 004128	0	0.00±0.00	0.00±0.00	0.00±0.00	0.00±0.00	0.00±0.00	0.00±0.00	0.00±0.00	0.00±0.00	0.00±0.00	0.00±0.00	0.00±0.00	0.00±0.00	0.00±0.00	0.00±0.00	0.00±0.00	0.00±0.00	0.00±0.00	0.00±0.00	0.00±0.00	0.00±0.00	0.00±0.00
Bacteria;Bacteroidetes;BD2-2;OTU 004369	0	0.00±0.00	0.00±0.00	0.00±0.00	0.00±0.00	0.00±0.00	0.00±0.00	0.00±0.00	0.00±0.00	0.00±0.00	0.00±0.00	0.00±0.00	0.00±0.00	0.00±0.00	0.00±0.00	0.00±0.00	0.00±0.00	0.00±0.00	0.00±0.00	0.00±0.00	0.00±0.00	0.00±0.00
Bacteria;Bacteroidetes;BD2-2;OTU 004652	0	0.00±0.00	0.00±0.00	0.00±0.00	0.00±0.00	0.00±0.00	0.00±0.00	0.00±0.00	0.00±0.00	0.00±0.00	0.00±0.00	0.00±0.00	0.00±0.00	0.00±0.00	0.00±0.00	0.00±0.00	0.00±0.00	0.00±0.00	0.00±0.00	0.00±0.00	0.00±0.00	0.00±0.00
Bacteria;Bacteroidetes;BD2-2;OTU 004760	0	0.00±0.00	0.00±0.00	0.00±0.00	0.00±0.00	0.00±0.00	0.00±0.00	0.00±0.00	0.00±0.00	0.00±0.00	0.00±0.00	0.00±0.00	0.00±0.00	0.00±0.00	0.00±0.00	0.00±0.00	0.00±0.00	0.00±0.00	0.00±0.00	0.00±0.00	0.00±0.00	0.00±0.00
Bacteria;Bacteroidetes;BD2-2;OTU 004906	0	0.00±0.00	0.00±0.00	0.00±0.00	0.00±0.00	0.00±0.00	0.00±0.00	0.00±0.00	0.00±0.00	0.00±0.00	0.00±0.00	0.00±0.00	0.00±0.00	0.00±0.00	0.00±0.00	0.00±0.00	0.00±0.00	0.00±0.00	0.00±0.00	0.00±0.00	0.00±0.00	0.00±0.00
Bacteria;Bacteroidetes;BD2-2;OTU 004910	0	0.00±0.00	0.00±0.00	0.00±0.00	0.00±0.00	0.00±0.00	0.00±0.00	0.00±0.00	0.00±0.00	0.00±0.00	0.00±0.00	0.00±0.00	0.00±0.00	0.00±0.00	0.00±0.00	0.00±0.00	0.00±0.00	0.00±0.00	0.00±0.00	0.00±0.00	0.00±0.00	0.00±0.00
Bacteria;Bacteroidetes;BD2-2;OTU 005006	0	0.00±0.00	0.00±0.00	0.00±0.00	0.00±0.00	0.00±0.00	0.00±0.00	0.00±0.00	0.00±0.00	0.00±0.00	0.00±0.00	0.00±0.00	0.00±0.00	0.00±0.00	0.00±0.00	0.00±0.00	0.00±0.00	0.00±0.00	0.00±0.00	0.00±0.00	0.00±0.00	0.00±0.00
Bacteria;Bacteroidetes;BD2-2;OTU 005038	0	0.00±0.00	0.00±0.00	0.00±0.00	0.00±0.00	0.00±0.00	0.00±0.00	0.00±0.00	0.00±0.00	0.00±0.00	0.00±0.00	0.00±0.00	0.00±0.00	0.00±0.00	0.00±0.00	0.00±0.00	0.00±0.00	0.00±0.00	0.00±0.00	0.00±0.00	0.00±0.00	0.00±0.00
Bacteria;Bacteroidetes;BD2-2;OTU 005389	0.01	0.01±0.02	0.00±0.00	0.00±0.01	0.00±0.00	0.00±0.00	0.00±0.00	0.00±0.00	0.01±0.01	0.00±0.00	0.00±0.00	0.00±0.00	0.01±0.01	0.00±0.00	0.00±0.00	0.01±0.01	0.00±0.00	0.00±0.00	0.00±0.00	0.02±0.02	0.00±0.00	0.00±0.00
Bacteria;Bacteroidetes;BD2-2;OTU 005397	0	0.00±0.00	0.00±0.00	0.00±0.00	0.00±0.00	0.00±0.00	0.00±0.00	0.00±0.00	0.00±0.00	0.01±0.02	0.00±0.00	0.00±0.00	0.00±0.01	0.00±0.00	0.00±0.00	0.00±0.00	0.00±0.00	0.00±0.00	0.00±0.00	0.00±0.00	0.00±0.00	0.00±0.00
Bacteria;Bacteroidetes;BD2-2;OTU 005455	0	0.00±0.00	0.00±0.00	0.00±0.00	0.00±0.00	0.00±0.00	0.00±0.00	0.00±0.00	0.00±0.00	0.00±0.00	0.00±0.00	0.00±0.00	0.00±0.00	0.00±0.00	0.00±0.00	0.00±0.00	0.00±0.00	0.00±0.00	0.00±0.00	0.00±0.00	0.00±0.00	0.00±0.00
Bacteria;Bacteroidetes;BD2-2;OTU 005829	0	0.00±0.00	0.00±0.00	0.00±0.00	0.00±0.00	0.00±0.00	0.00±0.00	0.00±0.00	0.00±0.00	0.00±0.00	0.00±0.00	0.00±0.00	0.00±0.00	0.00±0.00	0.00±0.00	0.00±0.00	0.00±0.00	0.00±0.00	0.00±0.00	0.00±0.00	0.00±0.00	0.00±0.00
Bacteria;Bacteroidetes;BD2-2;OTU 006337	0	0.00±0.00	0.00±0.00	0.00±0.00	0.00±0.00	0.00±0.00	0.00±0.00	0.00±0.00	0.00±0.00	0.00±0.00	0.00±0.00	0.00±0.00	0.00±0.00	0.00±0.00	0.00±0.00	0.00±0.00	0.00±0.00	0.00±0.00	0.00±0.00	0.00±0.00	0.00±0.00	0.00±0.00
Bacteria;Bacteroidetes;BD2-2;OTU 006423	0	0.00±0.00	0.00±0.00	0.00±0.00	0.00±0.00	0.00±0.00	0.00±0.00	0.00±0.00	0.00±0.00	0.00±0.00	0.00±0.00	0.00±0.00	0.00±0.00	0.00±0.00	0.00±0.00	0.00±0.00	0.00±0.00	0.00±0.00	0.00±0.00	0.00±0.00	0.00±0.00	0.00±0.00
Bacteria;Bacteroidetes;BD2-2;OTU 006598	0	0.00±0.00	0.00±0.00	0.00±0.00	0.00±0.00	0.00±0.00	0.00±0.00	0.00±0.00	0.00±0.00	0.00±0.00	0.00±0.00	0.00±0.00	0.00±0.00	0.00±0.00	0.00±0.00	0.00±0.00	0.00±0.00	0.00±0.00	0.00±0.00	0.00±0.00	0.00±0.00	0.00±0.00
Bacteria;Bacteroidetes;BD2-2;OTU 006612	0	0.00±0.00	0.00±0.00	0.00±0.00	0.00±0.00	0.00±0.00	0.00±0.00	0.00±0.00	0.00±0.00	0.00±0.00	0.00±0.00	0.00±0.00	0.00±0.00	0.00±0.00	0.00±0.00	0.00±0.00	0.00±0.00	0.00±0.00	0.00±0.00	0.00±0.00	0.00±0.00	0.00±0.00
Bacteria;Bacteroidetes;BD2-2;OTU 006668	0	0.00±0.00	0.00±0.00	0.00±0.00	0.00±0.00	0.00±0.00	0.00±0.00	0.00±0.00	0.00±0.01	0.00±0.00	0.00±0.00	0.00±0.00	0.00±0.01	0.00±0.00	0.00±0.00	0.01±0.01	0.00±0.00	0.00±0.00	0.00±0.00	0.01±0.01	0.00±0.00	0.00±0.00
Bacteria;Bacteroidetes;Cytophagia;Cytophagales;Cyclobacteriaceae;Algoriphagus;OTU 000050	0.31	0.00±0.00	0.32±0.33	0.02±0.02	0.04±0.06	0.05±0.06	0.05±0.07	0.00±0.00	0.11±0.09	0.31±0.12	0.01±0.01	0.02±0.03	0.13±0.12	0.43±0.12	0.12±0.10	0.02±0.02	0.01±0.01	0.00±0.00	0.03±0.03	0.06±0.05	1.00±0.37	0.43±0.32
Bacteria;Bacteroidetes;Cytophagia;Cytophagales;Cyclobacteriaceae;Algoriphagus;OTU 002469	0.02	0.00±0.00	0.00±0.00	0.00±0.00	0.00±0.00	0.00±0.00	0.00±0.00	0.00±0.00	0.00±0.00	0.00±0.01	0.00±0.00	0.00±0.00	0.00±0.00	0.02±0.00	0.01±0.01	0.00±0.00	0.00±0.00	0.00±0.00	0.00±0.00	0.00±0.00	0.04±0.02	0.01±0.00
Bacteria;Bacteroidetes;Cytophagia;Cytophagales;Cyclobacteriaceae;Algoriphagus;OTU 002709	0	0.00±0.00	0.00±0.00	0.00±0.00	0.00±0.00	0.00±0.00	0.00±0.00	0.00±0.00	0.00±0.00	0.00±0.00	0.00±0.00	0.00±0.00	0.00±0.00	0.00±0.00	0.00±0.00	0.00±0.00	0.00±0.00	0.00±0.00	0.00±0.00	0.01±0.01	0.00±0.00	0.00±0.00
Bacteria;Bacteroidetes;Cytophagia;Cytophagales;Cyclobacteriaceae;Aquiflexum;OTU 005786	0	0.00±0.00	0.00±0.00	0.00±0.00	0.00±0.00	0.00±0.00	0.00±0.00	0.00±0.00	0.00±0.00	0.00±0.01	0.00±0.00	0.00±0.00	0.00±0.01	0.00±0.00	0.00±0.00	0.00±0.00	0.00±0.00	0.00±0.00	0.00±0.00	0.00±0.00	0.00±0.00	0.00±0.00
Bacteria;Bacteroidetes;Cytophagia;Cytophagales;Cyclobacteriaceae;OTU 000300	0.03	0.59±0.47	0.13±0.15	0.00±0.00	0.15±0.17	0.19±0.27	0.12±0.04	0.03±0.02	0.01±0.01	0.02±0.02	0.00±0.00	0.07±0.08	0.01±0.01	0.02±0.02	0.20±0.35	0.02±0.02	0.05±0.07	0.00±0.00	0.00±0.00	0.04±0.05	0.00±0.00	0.01±0.01
Bacteria;Bacteroidetes;Cytophagia;Cytophagales;Cyclobacteriaceae;OTU 003042	0	0.00±0.00	0.00±0.00	0.00±0.00	0.00±0.00	0.00±0.00	0.00±0.00	0.00±0.00	0.00±0.00	0.00±0.00	0.00±0.00	0.00±0.00	0.00±0.00	0.00±0.00	0.00±0.00	0.00±0.00	0.00±0.00	0.00±0.00	0.00±0.00	0.00±0.00	0.00±0.00	0.00±0.00
Bacteria;Bacteroidetes;Cytophagia;Cytophagales;Cyclobacteriaceae;uncultured;OTU 000438	0.04	0.00±0.00	0.00±0.00	0.00±0.00	0.00±0.00	0.00±0.00	0.00±0.00	0.00±0.00	0.01±0.01	0.01±0.01	0.00±0.00	0.00±0.00	0.01±0.01	0.00±0.00	0.00±0.00	0.02±0.02	0.00±0.00	0.00±0.00	0.00±0.00	0.03±0.02	0.00±0.00	0.00±0.00
Bacteria;Bacteroidetes;Cytophagia;Cytophagales;Cytophagaceae;Hymenobacter;OTU 002731	0	0.00±0.00	0.28±0.15	0.00±0.00	0.00±0.00	0.14±0.20	0.00±0.00	0.00±0.00	0.00±0.00	0.00±0.00	0.00±0.00	0.00±0.00	0.00±0.00	0.00±0.00	0.00±0.00	0.00±0.00	0.00±0.00	0.00±0.00	0.00±0.00	0.00±0.00	0.00±0.00	0.00±0.00
Bacteria;Bacteroidetes;Cytophagia;Cytophagales;Cytophagaceae;Leadbetterella;OTU 000633	0.02	0.00±0.00	0.00±0.00	0.00±0.00	0.02±0.03	0.00±0.00	0.00±0.01	0.00±0.00	0.04±0.01	0.00±0.01	0.00±0.00	0.02±0.03	0.02±0.02	0.15±0.05	0.01±0.01	0.01±0.01	0.00±0.00	0.00±0.00	0.00±0.00	0.00±0.00	0.00±0.00	0.00±0.00
Bacteria;Bacteroidetes;Cytophagia;Cytophagales;Cytophagaceae;Leadbetterella;OTU 001958	0	0.00±0.00	0.00±0.00	0.00±0.01	0.00±0.00	0.00±0.00	0.00±0.00	0.09±0.13	0.00±0.00	0.00±0.00	0.00±0.00	0.00±0.00	0.00±0.00	0.00±0.00	0.00±0.00	0.00±0.00	0.00±0.00	0.00±0.00	0.00±0.00	0.00±0.00	0.00±0.00	0.00±0.00
Bacteria;Bacteroidetes;Cytophagia;Cytophagales;Cytophagaceae;Leadbetterella;OTU 003057	0	0.01±0.01	0.00±0.00	0.00±0.00	0.00±0.00	0.00±0.00	0.00±0.00	0.00±0.00	0.02±0.01	0.00±0.01	0.00±0.00	0.00±0.00	0.03±0.03	0.00±0.00	0.00±0.00	0.01±0.01	0.00±0.00	0.00±0.00	0.00±0.00	0.01±0.02	0.00±0.00	0.00±0.00
Bacteria;Bacteroidetes;Cytophagia;Cytophagales;Cytophagaceae;Leadbetterella;OTU 006307	0	0.00±0.00	0.00±0.00	0.01±0.02	0.00±0.00	0.00±0.00	0.00±0.00	0.02±0.03	0.00±0.00	0.00±0.00	0.00±0.00	0.00±0.00	0.00±0.00	0.00±0.00	0.00±0.00	0.00±0.00	0.00±0.00	0.00±0.00	0.00±0.00	0.00±0.00	0.00±0.00	0.00±0.00
Bacteria;Bacteroidetes;Cytophagia;Cytophagales;Cytophagaceae;Microscilla;OTU 004711	0	0.00±0.00	0.00±0.00	0.06±0.09	0.00±0.00	0.00±0.00	0.00±0.00	0.00±0.00	0.00±0.00	0.00±0.00	0.00±0.00	0.00±0.00	0.00±0.00	0.00±0.00	0.00±0.00	0.00±0.00	0.00±0.00	0.00±0.00	0.00±0.00	0.00±0.00	0.00±0.00	0.00±0.00
Bacteria;Bacteroidetes;Cytophagia;Cytophagales;Cytophagaceae;OTU 000297	0.05	0.00±0.00	0.00±0.00	0.00±0.00	0.00±0.00	0.04±0.05	0.00±0.00	0.00±0.00	0.02±0.02	0.02±0.03	0.00±0.00	0.00±0.00	0.02±0.03	0.00±0.00	0.00±0.00	0.00±0.00	0.00±0.00	0.00±0.00	0.00±0.00	0.01±0.03	0.00±0.00	0.00±0.00
Bacteria;Bacteroidetes;Cytophagia;Cytophagales;Cytophagaceae;OTU 000991	0.01	0.00±0.00	0.00±0.00	0.00±0.00	0.00±0.00	0.00±0.00	0.00±0.00	0.00±0.00	0.00±0.00	0.00±0.00	0.00±0.00	0.00±0.00	0.00±0.00	0.00±0.00	0.00±0.00	0.00±0.00	0.00±0.00	0.00±0.00	0.00±0.00	0.00±0.00	0.00±0.00	0.00±0.00
Bacteria;Bacteroidetes;Cytophagia;Cytophagales;Cytophagaceae;OTU 001151	0.03	0.00±0.00	0.00±0.00	0.00±0.00	0.00±0.00	0.00±0.00	0.00±0.00	0.00±0.00	0.00±0.00	0.01±0.01	0.00±0.00	0.00±0.00	0.02±0.01	0.00±0.00	0.00±0.00	0.00±0.00	0.00±0.00	0.00±0.00	0.00±0.00	0.01±0.01	0.00±0.00	0.00±0.00
Bacteria;Bacteroidetes;Cytophagia;Cytophagales;Cytophagaceae;OTU 001327	0.01	0.02±0.02	0.00±0.00	0.00±0.00	0.00±0.00	0.00±0.00	0.00±0.00	0.00±0.00	0.00±0.00	0.00±0.00	0.00±0.00	0.00±0.00	0.00±0.00	0.00±0.00	0.00±0.00	0.00±0.00	0.00±0.00	0.00±0.00	0.00±0.00	0.00±0.00	0.00±0.00	0.00±0.00
Bacteria;Bacteroidetes;Cytophagia;Cytophagales;Cytophagaceae;OTU 001474	0.01	0.00±0.00	0.00±0.00	0.00±0.00	0.00±0.00	0.00±0.00	0.00±0.00	0.00±0.00	0.00±0.00	0.00±0.00	0.00±0.00	0.00±0.00	0.00±0.01	0.00±0.00	0.00±0.00	0.00±0.00	0.00±0.00	0.00±0.00	0.00±0.00	0.00±0.00	0.00±0.00	0.00±0.00
Bacteria;Bacteroidetes;Cytophagia;Cytophagales;Cytophagaceae;OTU 001779	0.01	0.00±0.00	0.00±0.00	0.00±0.01	0.00±0.00	0.00±0.00	0.00±0.00	0.00±0.00	0.00±0.00	0.00±0.00	0.00±0.00	0.00±0.00	0.00±0.00	0.00±0.00	0.00±0.00	0.00±0.00	0.00±0.00	0.00±0.00	0.00±0.00	0.00±0.00	0.02±0.03	0.00±0.00
Bacteria;Bacteroidetes;Cytophagia;Cytophagales;Cytophagaceae;OTU 004326	0	0.00±0.00	0.00±0.00	0.00±0.00	0.00±0.00	0.00±0.00	0.00±0.00	0.00±0.00	0.00±0.00	0.00±0.00	0.00±0.00	0.00±0.00	0.00±0.00	0.00±0.00	0.00±0.00	0.00±0.00	0.00±0.00	0.00±0.00	0.00±0.00	0.00±0.00	0.00±0.00	0.00±0.00
Bacteria;Bacteroidetes;Cytophagia;Cytophagales;Cytophagaceae;OTU 004741	0.01	0.00±0.00	0.00±0.00	0.00±0.00	0.00±0.00	0.02±0.03	0.00±0.00	0.00±0.00	0.00±0.01	0.01±0.02	0.00±0.00	0.00±0.00	0.02±0.02	0.00±0.00	0.00±0.00	0.00±0.00	0.00±0.00	0.00±0.00	0.00±0.00	0.00±0.00	0.00±0.00	0.00±0.00
Bacteria;Bacteroidetes;Cytophagia;Cytophagales;Cytophagaceae;OTU 005348	0	0.00±0.00	0.00±0.00	0.00±0.00	0.00±0.00	0.00±0.00	0.00±0.00	0.00±0.00	0.00±0.00	0.00±0.00	0.00±0.00	0.00±0.00	0.00±0.00	0.00±0.00	0.00±0.00	0.00±0.00	0.00±0.00	0.00±0.00	0.00±0.00	0.00±0.00	0.00±0.00	0.00±0.00
Bacteria;Bacteroidetes;Cytophagia;Cytophagales;Cytophagaceae;uncultured;OTU 000902	0.01	0.00±0.00	0.00±0.00	0.00±0.00	0.00±0.00	0.00±0.00	0.00±0.00	0.00±0.00	0.00±0.00	0.00±0.01	0.00±0.00	0.00±0.00	0.00±0.00	0.00±0.00	0.00±0.00	0.00±0.00	0.03±0.05	0.00±0.00	0.00±0.00	0.00±0.00	0.00±0.00	0.00±0.00
Bacteria;Bacteroidetes;Cytophagia;Cytophagales;Cytophagaceae;uncultured;OTU 001532	0.01	0.00±0.00	0.00±0.00	0.00±0.00	0.00±0.00	0.00±0.00	0.00±0.00	0.00±0.00	0.00±0.00	0.00±0.00	0.00±0.00	0.00±0.00	0.00±0.00	0.00±0.00	0.00±0.00	0.00±0.00	0.00±0.00	0.00±0.00	0.00±0.00	0.00±0.00	0.00±0.00	0.00±0.00
Bacteria;Bacteroidetes;Cytophagia;Cytophagales;Cytophagaceae;uncultured;OTU 001742	0.01	0.00±0.00	0.00±0.00	0.00±0.00	0.00±0.00	0.00±0.00	0.00±0.00	0.00±0.00	0.00±0.00	0.00±0.00	0.00±0.00	0.00±0.00	0.01±0.01	0.00±0.00	0.00±0.00	0.00±0.00	0.00±0.00	0.00±0.00	0.00±0.00	0.01±0.01	0.00±0.00	0.00±0.00
Bacteria;Bacteroidetes;Cytophagia;Cytophagales;Cytophagaceae;uncultured;OTU 002659	0	0.00±0.00	0.00±0.00	0.00±0.00	0.00±0.00	0.00±0.00	0.00±0.00	0.00±0.00	0.00±0.00	0.00±0.00	0.00±0.00	0.00±0.00	0.00±0.01	0.00±0.00	0.00±0.00	0.00±0.00	0.00±0.00	0.00±0.00	0.00±0.00	0.00±0.00	0.00±0.00	0.00±0.00
Bacteria;Bacteroidetes;Cytophagia;Cytophagales;Cytophagaceae;uncultured;OTU 005150	0	0.00±0.00	0.00±0.00	0.00±0.00	0.00±0.00	0.00±0.00	0.00±0.00	0.00±0.00	0.00±0.00	0.00±0.00	0.00±0.00	0.00±0.00	0.00±0.00	0.00±0.00	0.00±0.00	0.00±0.00	0.00±0.00	0.00±0.00	0.00±0.00	0.00±0.00	0.00±0.00	0.00±0.00
Bacteria;Bacteroidetes;Cytophagia;Cytophagales;Cytophagaceae;uncultured;OTU 005437	0	0.00±0.00	0.00±0.00	0.00±0.00	0.00±0.00	0.00±0.00	0.00±0.00	0.00±0.00	0.00±0.00	0.01±0.02	0.00±0.00	0.00±0.00	0.00±0.00	0.00±0.00	0.00±0.00	0.00±0.00	0.00±0.00	0.00±0.00	0.00±0.00	0.00±0.00	0.00±0.00	0.00±0.00
Bacteria;Bacteroidetes;Cytophagia;Cytophagales;Flammeovirgaceae;Fulvivirga;OTU 002369	0	0.00±0.00	0.00±0.00	0.00±0.00	0.00±0.00	0.00±0.00	0.00±0.00	0.00±0.00	0.00±0.00	0.00±0.00	0.00±0.00	0.00±0.00	0.00±0.00	0.00±0.00	0.00±0.00	0.00±0.00	0.00±0.00	0.00±0.00	0.00±0.00	0.00±0.00	0.00±0.00	0.00±0.00
Bacteria;Bacteroidetes;Cytophagia;Cytophagales;Flammeovirgaceae;Fulvivirga;OTU 003253	0	0.00±0.00	0.00±0.00	0.00±0.00	0.00±0.00	0.00±0.00	0.00±0.00	0.00±0.00	0.00±0.00	0.00±0.00	0.00±0.00	0.00±0.00	0.00±0.00	0.00±0.00	0.00±0.00	0.00±0.00	0.00±0.00	0.00±0.00	0.00±0.00	0.00±0.00	0.00±0.00	0.00±0.00
Bacteria;Bacteroidetes;Cytophagia;Cytophagales;Flammeovirgaceae;Marinoscillum;OTU 000563	0.02	0.24±0.34	0.01±0.01	0.00±0.00	0.00±0.00	0.12±0.11	0.00±0.00	0.00±0.00	0.14±0.08	0.03±0.05	0.01±0.00	0.01±0.02	0.17±0.09	0.00±0.00	0.00±0.00	0.02±0.02	0.02±0.03	0.01±0.01	0.00±0.00	0.03±0.01	0.00±0.00	0.00±0.00
Bacteria;Bacteroidetes;Cytophagia;Cytophagales;Flammeovirgaceae;Marinoscillum;OTU 002855	0	0.00±0.00	0.00±0.00	0.00±0.00	0.00±0.00	0.00±0.00	0.00±0.00	0.00±0.00	0.00±0.00	0.00±0.00	0.00±0.00	0.00±0.00	0.00±0.00	0.00±0.00	0.00±0.00	0.00±0.00	0.00±0.00	0.00±0.00	0.00±0.00	0.00±0.00	0.00±0.00	0.00±0.00
Bacteria;Bacteroidetes;Cytophagia;Cytophagales;Flammeovirgaceae;Marinoscillum;OTU 002960	0	0.00±0.00	0.00±0.00	0.00±0.00	0.00±0.00	0.00±0.00	0.00±0.00	0.00±0.00	0.00±0.00	0.00±0.00	0.00±0.00	0.00±0.00	0.00±0.00	0.00±0.00	0.00±0.00	0.00±0.00	0.00±0.00	0.00±0.00	0.00±0.00	0.00±0.00	0.00±0.00	0.00±0.00
Bacteria;Bacteroidetes;Cytophagia;Cytophagales;Flammeovirgaceae;OTU 003893	0	0.00±0.00	0.00±0.00	0.00±0.00	0.00±0.00	0.00±0.00	0.00±0.00	0.00±0.00	0.00±0.00	0.00±0.00	0.00±0.00	0.00±0.00	0.00±0.00	0.00±0.00	0.00±0.00	0.00±0.00	0.00±0.00	0.00±0.00	0.00±0.00	0.00±0.00	0.00±0.00	0.00±0.00
Bacteria;Bacteroidetes;Cytophagia;Cytophagales;Flammeovirgaceae;Reichenbachiella;OTU 000804	0.01	0.00±0.00	0.00±0.00	0.00±0.00	0.00±0.00	0.00±0.00	0.00±0.00	0.00±0.00	0.00±0.00	0.01±0.01	0.00±0.00	0.00±0.00	0.00±0.01	0.00±0.00	0.00±0.00	0.00±0.00	0.00±0.00	0.00±0.00	0.00±0.00	0.00±0.00	0.00±0.00	0.00±0.00
Bacteria;Bacteroidetes;Cytophagia;Cytophagales;Flammeovirgaceae;Reichenbachiella;OTU 001009	0.02	0.00±0.00	0.00±0.00	0.00±0.00	0.00±0.00	0.00±0.00	0.00±0.00	0.00±0.00	0.01±0.01	0.00±0.00	0.00±0.00	0.00±0.00	0.00±0.00	0.00±0.00	0.00±0.00	0.00±0.00	0.00±0.00	0.00±0.00	0.00±0.00	0.00±0.01	0.00±0.00	0.00±0.00
Bacteria;Bacteroidetes;Cytophagia;Cytophagales;Flammeovirgaceae;Reichenbachiella;OTU 001316	0.01	0.09±0.13	0.00±0.00	0.00±0.00	0.00±0.00	0.02±0.03	0.00±0.00	0.00±0.00	0.05±0.03	0.01±0.02	0.00±0.00	0.00±0.00	0.02±0.02	0.00±0.00	0.00±0.00	0.01±0.01	0.00±0.00	0.00±0.00	0.00±0.00	0.00±0.00	0.00±0.00	0.00±0.00
Bacteria;Bacteroidetes;Cytophagia;Cytophagales;Flammeovirgaceae;Reichenbachiella;OTU 001751	0.01	0.00±0.00	0.00±0.00	0.00±0.00	0.00±0.00	0.00±0.00	0.00±0.00	0.00±0.00	0.00±0.00	0.00±0.00	0.00±0.00	0.00±0.00	0.00±0.00	0.00±0.00	0.00±0.00	0.00±0.00	0.00±0.00	0.00±0.00	0.00±0.00	0.00±0.00	0.00±0.00	0.00±0.00
Bacteria;Bacteroidetes;Cytophagia;Cytophagales;Flammeovirgaceae;Reichenbachiella;OTU 001867	0	0.00±0.00	0.00±0.00	0.00±0.00	0.00±0.00	0.00±0.00	0.00±0.00	0.00±0.00	0.00±0.00	0.00±0.00	0.00±0.00	0.00±0.00	0.01±0.01	0.00±0.00	0.00±0.00	0.00±0.00	0.00±0.00	0.00±0.00	0.00±0.00	0.00±0.00	0.00±0.00	0.00±0.00
Bacteria;Bacteroidetes;Cytophagia;Cytophagales;Flammeovirgaceae;Reichenbachiella;OTU 003285	0	0.00±0.00	0.00±0.00	0.00±0.00	0.00±0.00	0.00±0.00	0.00±0.00	0.00±0.00	0.00±0.00	0.00±0.01	0.00±0.00	0.00±0.00	0.00±0.01	0.00±0.00	0.00±0.00	0.00±0.00	0.00±0.00	0.00±0.00	0.00±0.00	0.00±0.00	0.00±0.00	0.00±0.00
Bacteria;Bacteroidetes;Cytophagia;Cytophagales;Flammeovirgaceae;Reichenbachiella;OTU 004559	0	0.00±0.00	0.00±0.00	0.00±0.00	0.00±0.00	0.00±0.00	0.00±0.00	0.00±0.00	0.00±0.00	0.00±0.00	0.00±0.00	0.00±0.00	0.00±0.00	0.00±0.00	0.00±0.00	0.00±0.00	0.00±0.00	0.00±0.00	0.00±0.00	0.00±0.00	0.00±0.00	0.00±0.00
Bacteria;Bacteroidetes;Cytophagia;Cytophagales;Flammeovirgaceae;Reichenbachiella;OTU 004797	0.01	0.00±0.00	0.00±0.00	0.00±0.00	0.00±0.00	0.00±0.00	0.00±0.00	0.00±0.00	0.00±0.00	0.00±0.00	0.00±0.00	0.00±0.00	0.01±0.01	0.00±0.00	0.00±0.00	0.00±0.00	0.00±0.00	0.00±0.00	0.00±0.00	0.00±0.00	0.00±0.00	0.00±0.00
Bacteria;Bacteroidetes;Cytophagia;Cytophagales;Flammeovirgaceae;Roseivirga;OTU 003436	0	0.00±0.00	0.00±0.00	0.00±0.00	0.00±0.00	0.00±0.00	0.00±0.00	0.06±0.08	0.00±0.00	0.00±0.00	0.00±0.00	0.00±0.00	0.00±0.00	0.00±0.00	0.00±0.00	0.00±0.00	0.00±0.00	0.00±0.00	0.00±0.00	0.00±0.00	0.00±0.00	0.00±0.00
Bacteria;Bacteroidetes;Cytophagia;Cytophagales;Flammeovirgaceae;uncultured;OTU 001013	0.01	0.00±0.00	0.00±0.00	0.00±0.00	0.00±0.00	0.00±0.00	0.00±0.00	0.00±0.00	0.00±0.00	0.01±0.01	0.00±0.00	0.00±0.00	0.01±0.01	0.00±0.00	0.00±0.00	0.00±0.00	0.00±0.00	0.00±0.00	0.00±0.00	0.00±0.00	0.00±0.00	0.00±0.00
Bacteria;Bacteroidetes;Cytophagia;Cytophagales;Flammeovirgaceae;uncultured;OTU 001296	0	0.00±0.00	0.00±0.00	0.00±0.00	0.00±0.00	0.00±0.00	0.00±0.00	0.00±0.00	0.00±0.01	0.00±0.00	0.00±0.00	0.00±0.00	0.00±0.00	0.00±0.00	0.00±0.00	0.00±0.00	0.00±0.00	0.00±0.00	0.00±0.00	0.00±0.00	0.00±0.00	0.00±0.00
Bacteria;Bacteroidetes;Cytophagia;Cytophagales;Flammeovirgaceae;uncultured;OTU 001337	0.01	0.00±0.00	0.00±0.00	0.00±0.00	0.00±0.00	0.07±0.10	0.00±0.00	0.00±0.00	0.00±0.00	0.00±0.00	0.00±0.00	0.00±0.00	0.00±0.00	0.00±0.00	0.00±0.00	0.00±0.00	0.00±0.00	0.00±0.00	0.00±0.00	0.00±0.00	0.00±0.00	0.00±0.00
Bacteria;Bacteroidetes;Cytophagia;Cytophagales;Flammeovirgaceae;uncultured;OTU 001547	0.01	0.00±0.00	0.00±0.00	0.00±0.00	0.00±0.00	0.00±0.00	0.00±0.00	0.00±0.00	0.01±0.01	0.00±0.01	0.00±0.00	0.00±0.00	0.01±0.01	0.00±0.00	0.00±0.00	0.00±0.00	0.00±0.00	0.00±0.00	0.00±0.00	0.00±0.01	0.00±0.00	0.00±0.00
Bacteria;Bacteroidetes;Cytophagia;Cytophagales;Flammeovirgaceae;uncultured;OTU 001584	0.01	0.00±0.00	0.00±0.00	0.00±0.00	0.00±0.00	0.01±0.02	0.00±0.00	0.00±0.00	0.00±0.01	0.01±0.01	0.00±0.00	0.00±0.00	0.01±0.01	0.00±0.00	0.00±0.00	0.00±0.00	0.00±0.00	0.00±0.00	0.00±0.00	0.00±0.00	0.00±0.00	0.00±0.00
Bacteria;Bacteroidetes;Cytophagia;Cytophagales;Flammeovirgaceae;uncultured;OTU 001795	0	0.00±0.00	0.00±0.00	0.00±0.00	0.00±0.00	0.00±0.00	0.00±0.00	0.00±0.00	0.00±0.00	0.00±0.00	0.00±0.00	0.00±0.00	0.00±0.00	0.00±0.00	0.00±0.00	0.00±0.00	0.00±0.00	0.00±0.00	0.00±0.00	0.00±0.00	0.00±0.00	0.00±0.00
Bacteria;Bacteroidetes;Cytophagia;Cytophagales;Flammeovirgaceae;uncultured;OTU 003750	0	0.00±0.00	0.00±0.00	0.00±0.00	0.00±0.00	0.00±0.00	0.00±0.00	0.00±0.00	0.00±0.00	0.00±0.00	0.00±0.00	0.00±0.00	0.00±0.00	0.00±0.00	0.00±0.00	0.00±0.00	0.00±0.00	0.00±0.00	0.00±0.00	0.00±0.00	0.00±0.00	0.00±0.00
Bacteria;Bacteroidetes;Cytophagia;Cytophagales;Flammeovirgaceae;uncultured;OTU 004421	0	0.00±0.00	0.00±0.00	0.00±0.00	0.00±0.00	0.00±0.00	0.00±0.00	0.00±0.00	0.00±0.00	0.00±0.00	0.00±0.00	0.00±0.00	0.00±0.00	0.00±0.00	0.00±0.00	0.00±0.00	0.00±0.00	0.00±0.00	0.00±0.00	0.00±0.00	0.00±0.00	0.00±0.00
Bacteria;Bacteroidetes;Cytophagia;Cytophagales;Flammeovirgaceae;uncultured;OTU 005431	0	0.00±0.00	0.00±0.00	0.00±0.00	0.00±0.00	0.00±0.00	0.00±0.00	0.00±0.00	0.00±0.00	0.00±0.00	0.00±0.00	0.00±0.00	0.00±0.00	0.00±0.00	0.00±0.00	0.00±0.00	0.00±0.00	0.00±0.00	0.00±0.00	0.00±0.00	0.00±0.00	0.00±0.00
Bacteria;Bacteroidetes;Cytophagia;Cytophagales;MWH-CFBk5;OTU 005597	0	0.00±0.00	0.00±0.00	0.00±0.00	0.00±0.00	0.00±0.00	0.00±0.00	0.00±0.00	0.00±0.00	0.00±0.00	0.00±0.00	0.00±0.00	0.00±0.00	0.04±0.03	0.00±0.00	0.00±0.00	0.00±0.00	0.00±0.00	0.00±0.00	0.00±0.00	0.00±0.00	0.00±0.00
Bacteria;Bacteroidetes;Cytophagia;Order II;Rhodothermaceae;uncultured;OTU 001324	0.01	0.02±0.02	0.00±0.00	0.00±0.00	0.00±0.00	0.00±0.00	0.00±0.00	0.00±0.00	0.08±0.02	0.01±0.02	0.01±0.00	0.00±0.00	0.03±0.04	0.00±0.00	0.05±0.09	0.04±0.04	0.03±0.04	0.00±0.00	0.00±0.00	0.03±0.03	0.00±0.00	0.00±0.00
Bacteria;Bacteroidetes;Cytophagia;Order II;Rhodothermaceae;uncultured;OTU 001599	0	0.00±0.00	0.00±0.00	0.00±0.00	0.00±0.00	0.00±0.00	0.00±0.00	0.00±0.00	0.00±0.00	0.00±0.00	0.00±0.00	0.00±0.00	0.00±0.00	0.00±0.00	0.00±0.00	0.00±0.00	0.00±0.00	0.00±0.00	0.00±0.00	0.00±0.00	0.00±0.00	0.00±0.00
Bacteria;Bacteroidetes;Cytophagia;Order II;Rhodothermaceae;uncultured;OTU 002394	0.01	0.15±0.08	0.03±0.04	0.00±0.00	0.01±0.01	0.06±0.08	0.01±0.00	0.01±0.01	0.01±0.01	0.00±0.00	0.00±0.00	0.00±0.00	0.01±0.01	0.00±0.00	0.05±0.09	0.00±0.00	0.00±0.00	0.00±0.00	0.00±0.00	0.00±0.00	0.00±0.00	0.00±0.00
Bacteria;Bacteroidetes;Cytophagia;Order II;Rhodothermaceae;uncultured;OTU 003637	0	0.00±0.00	0.00±0.00	0.00±0.00	0.00±0.00	0.00±0.00	0.00±0.00	0.00±0.00	0.00±0.00	0.00±0.01	0.00±0.00	0.00±0.00	0.01±0.01	0.00±0.00	0.00±0.00	0.00±0.00	0.00±0.00	0.00±0.00	0.00±0.00	0.00±0.00	0.00±0.00	0.00±0.00
Bacteria;Bacteroidetes;Cytophagia;Order II;Rhodothermaceae;uncultured;OTU 003797	0	0.00±0.00	0.00±0.00	0.00±0.00	0.00±0.00	0.00±0.00	0.00±0.00	0.00±0.00	0.00±0.00	0.00±0.00	0.00±0.00	0.00±0.00	0.01±0.01	0.00±0.00	0.00±0.00	0.00±0.00	0.00±0.00	0.00±0.00	0.00±0.00	0.00±0.00	0.00±0.00	0.00±0.00
Bacteria;Bacteroidetes;Cytophagia;Order II;Rhodothermaceae;uncultured;OTU 004488	0	0.00±0.00	0.00±0.00	0.00±0.00	0.00±0.00	0.00±0.00	0.00±0.00	0.00±0.00	0.00±0.00	0.00±0.00	0.00±0.00	0.00±0.00	0.00±0.00	0.00±0.00	0.00±0.00	0.00±0.00	0.00±0.00	0.00±0.00	0.00±0.00	0.00±0.00	0.00±0.00	0.00±0.00
Bacteria;Bacteroidetes;Cytophagia;Order II;Rhodothermaceae;uncultured;OTU 005857	0	0.00±0.00	0.00±0.00	0.00±0.00	0.00±0.00	0.00±0.00	0.00±0.00	0.00±0.00	0.00±0.00	0.00±0.00	0.00±0.00	0.00±0.00	0.00±0.00	0.00±0.00	0.00±0.00	0.00±0.00	0.00±0.00	0.00±0.00	0.00±0.00	0.00±0.00	0.00±0.00	0.00±0.00
Bacteria;Bacteroidetes;Flavobacteriia;Flavobacteriales;Cryomorphaceae;Crocinitomix;OTU 000975	0	0.00±0.00	0.00±0.00	0.00±0.00	0.00±0.00	0.00±0.00	0.02±0.03	0.33±0.37	0.00±0.00	0.00±0.00	0.00±0.00	0.00±0.00	0.00±0.00	0.00±0.00	0.00±0.00	0.00±0.00	0.00±0.00	0.00±0.00	0.00±0.00	0.00±0.00	0.00±0.00	0.00±0.00
Bacteria;Bacteroidetes;Flavobacteriia;Flavobacteriales;Cryomorphaceae;Cryomorpha;OTU 004773	0	0.00±0.00	0.00±0.00	0.00±0.00	0.00±0.00	0.00±0.00	0.00±0.00	0.00±0.00	0.00±0.00	0.00±0.01	0.00±0.00	0.00±0.00	0.00±0.01	0.00±0.00	0.00±0.00	0.00±0.00	0.00±0.00	0.00±0.00	0.00±0.00	0.00±0.01	0.00±0.00	0.00±0.00
Bacteria;Bacteroidetes;Flavobacteriia;Flavobacteriales;Cryomorphaceae;Fluviicola;OTU 000733	0.02	0.00±0.00	0.00±0.00	0.08±0.12	0.00±0.00	0.00±0.00	0.01±0.02	0.03±0.04	0.00±0.00	0.00±0.00	0.00±0.00	0.13±0.12	0.00±0.00	0.11±0.02	0.14±0.01	0.00±0.00	0.00±0.00	0.00±0.00	0.00±0.00	0.00±0.00	0.05±0.04	0.08±0.11
Bacteria;Bacteroidetes;Flavobacteriia;Flavobacteriales;Cryomorphaceae;Fluviicola;OTU 001363	0.01	0.15±0.21	0.02±0.01	0.00±0.00	0.34±0.46	0.09±0.12	0.01±0.01	0.01±0.01	0.00±0.00	0.01±0.01	0.00±0.00	0.10±0.11	0.00±0.00	0.00±0.00	0.10±0.17	0.00±0.00	0.00±0.00	0.00±0.00	0.00±0.00	0.00±0.01	0.00±0.00	0.00±0.00
Bacteria;Bacteroidetes;Flavobacteriia;Flavobacteriales;Cryomorphaceae;Fluviicola;OTU 002296	0	0.00±0.00	0.00±0.00	0.00±0.00	0.00±0.00	0.00±0.00	0.08±0.11	0.00±0.00	0.00±0.00	0.00±0.00	0.00±0.00	0.00±0.00	0.00±0.00	0.00±0.00	0.00±0.00	0.00±0.00	0.00±0.00	0.00±0.00	0.00±0.00	0.00±0.00	0.00±0.00	0.00±0.00
Bacteria;Bacteroidetes;Flavobacteriia;Flavobacteriales;Cryomorphaceae;Fluviicola;OTU 004152	0	0.02±0.03	0.00±0.00	0.00±0.00	0.00±0.00	0.00±0.00	0.00±0.00	0.00±0.00	0.01±0.01	0.00±0.01	0.00±0.00	0.01±0.02	0.01±0.01	0.00±0.00	0.05±0.09	0.00±0.00	0.00±0.00	0.00±0.00	0.00±0.00	0.00±0.00	0.00±0.00	0.00±0.00
Bacteria;Bacteroidetes;Flavobacteriia;Flavobacteriales;Cryomorphaceae;Fluviicola;OTU 004436	0	0.00±0.00	0.00±0.00	0.00±0.00	0.00±0.00	0.00±0.00	0.00±0.00	0.00±0.00	0.00±0.00	0.00±0.00	0.00±0.00	0.00±0.00	0.00±0.00	0.00±0.00	0.00±0.00	0.00±0.00	0.00±0.00	0.00±0.00	0.00±0.00	0.00±0.00	0.00±0.00	0.00±0.00
Bacteria;Bacteroidetes;Flavobacteriia;Flavobacteriales;Cryomorphaceae;Fluviicola;OTU 005487	0	0.03±0.04	0.00±0.00	0.00±0.00	0.00±0.00	0.02±0.03	0.00±0.00	0.00±0.00	0.01±0.00	0.00±0.00	0.00±0.00	0.00±0.00	0.01±0.01	0.00±0.00	0.00±0.00	0.01±0.01	0.00±0.00	0.00±0.00	0.00±0.00	0.00±0.01	0.00±0.00	0.00±0.00
Bacteria;Bacteroidetes;Flavobacteriia;Flavobacteriales;Cryomorphaceae;OTU 000544	0.03	0.00±0.00	0.00±0.00	0.01±0.00	0.00±0.00	0.08±0.11	0.05±0.03	0.00±0.00	0.04±0.00	0.01±0.01	0.00±0.01	0.01±0.01	0.03±0.03	0.08±0.09	0.10±0.12	0.00±0.00	0.05±0.07	0.00±0.00	0.00±0.00	0.00±0.01	0.04±0.03	0.04±0.05
Bacteria;Bacteroidetes;Flavobacteriia;Flavobacteriales;Cryomorphaceae;OTU 000648	0.01	0.00±0.00	0.00±0.00	0.00±0.00	0.09±0.12	0.00±0.00	0.04±0.06	0.00±0.00	0.10±0.02	0.02±0.04	0.01±0.00	0.00±0.00	0.05±0.06	0.00±0.00	0.00±0.00	0.01±0.01	0.00±0.00	0.00±0.00	0.00±0.00	0.01±0.01	0.00±0.00	0.00±0.00
Bacteria;Bacteroidetes;Flavobacteriia;Flavobacteriales;Cryomorphaceae;OTU 000708	0.02	0.00±0.00	0.00±0.00	0.00±0.00	0.00±0.00	0.00±0.00	0.00±0.00	0.00±0.00	0.00±0.00	0.00±0.00	0.00±0.00	0.01±0.02	0.00±0.00	0.05±0.05	0.02±0.04	0.00±0.00	0.00±0.00	0.00±0.00	0.00±0.00	0.00±0.00	0.04±0.05	0.01±0.01
Bacteria;Bacteroidetes;Flavobacteriia;Flavobacteriales;Cryomorphaceae;OTU 000710	0.03	0.00±0.00	0.00±0.00	0.06±0.09	0.00±0.00	0.00±0.00	0.14±0.06	0.00±0.00	0.01±0.01	0.00±0.00	0.00±0.00	0.07±0.08	0.01±0.01	0.06±0.05	0.01±0.01	0.00±0.00	0.00±0.00	0.00±0.00	0.00±0.00	0.00±0.00	0.09±0.12	0.00±0.00
Bacteria;Bacteroidetes;Flavobacteriia;Flavobacteriales;Cryomorphaceae;OTU 000802	0.01	0.00±0.00	0.00±0.00	0.00±0.00	0.00±0.00	0.02±0.03	0.01±0.00	0.13±0.19	0.00±0.00	0.00±0.00	0.00±0.00	0.07±0.12	0.00±0.00	0.00±0.00	0.00±0.00	0.00±0.00	0.00±0.00	0.00±0.00	0.00±0.00	0.00±0.00	0.00±0.00	0.01±0.02
Bacteria;Bacteroidetes;Flavobacteriia;Flavobacteriales;Cryomorphaceae;OTU 001496	0	0.00±0.00	0.00±0.00	0.00±0.00	0.00±0.00	0.00±0.00	0.00±0.00	0.00±0.00	0.00±0.00	0.00±0.00	0.00±0.00	0.00±0.00	0.00±0.00	0.00±0.00	0.00±0.00	0.00±0.00	0.00±0.00	0.00±0.00	0.00±0.00	0.00±0.00	0.00±0.00	0.00±0.00
Bacteria;Bacteroidetes;Flavobacteriia;Flavobacteriales;Cryomorphaceae;OTU 001694	0.01	0.00±0.00	0.00±0.00	0.00±0.00	0.00±0.00	0.00±0.00	0.01±0.02	0.35±0.22	0.00±0.00	0.08±0.14	0.00±0.00	0.00±0.00	0.00±0.00	0.00±0.00	0.00±0.00	0.00±0.00	0.00±0.00	0.00±0.00	0.00±0.00	0.00±0.00	0.00±0.00	0.00±0.00
Bacteria;Bacteroidetes;Flavobacteriia;Flavobacteriales;Cryomorphaceae;OTU 002268	0	0.00±0.00	0.00±0.00	0.00±0.00	0.00±0.00	0.00±0.00	0.01±0.01	0.10±0.14	0.00±0.00	0.00±0.00	0.00±0.00	0.01±0.01	0.00±0.00	0.00±0.00	0.01±0.01	0.01±0.03	0.00±0.00	0.00±0.00	0.00±0.00	0.00±0.00	0.00±0.00	0.01±0.02
Bacteria;Bacteroidetes;Flavobacteriia;Flavobacteriales;Cryomorphaceae;OTU 002294	0	0.01±0.02	0.00±0.00	0.00±0.00	0.00±0.00	0.00±0.00	0.02±0.03	0.07±0.10	0.02±0.00	0.00±0.00	0.00±0.00	0.00±0.00	0.09±0.13	0.00±0.00	0.00±0.00	0.00±0.00	0.00±0.00	0.00±0.00	0.00±0.00	0.00±0.00	0.00±0.00	0.00±0.00
Bacteria;Bacteroidetes;Flavobacteriia;Flavobacteriales;Cryomorphaceae;OTU 002664	0.01	0.00±0.00	0.00±0.00	0.00±0.00	0.00±0.00	0.06±0.09	0.04±0.05	0.26±0.36	0.00±0.00	0.00±0.00	0.00±0.00	0.04±0.06	0.00±0.01	0.00±0.00	0.00±0.00	0.00±0.00	0.00±0.00	0.00±0.00	0.00±0.00	0.00±0.00	0.00±0.00	0.01±0.02
Bacteria;Bacteroidetes;Flavobacteriia;Flavobacteriales;Cryomorphaceae;OTU 002811	0	0.00±0.00	0.00±0.00	0.00±0.00	0.00±0.00	0.00±0.00	0.00±0.00	0.00±0.00	0.00±0.00	0.00±0.00	0.00±0.00	0.00±0.00	0.00±0.00	0.00±0.00	0.00±0.00	0.00±0.00	0.00±0.00	0.00±0.00	0.00±0.00	0.00±0.00	0.00±0.00	0.00±0.00
Bacteria;Bacteroidetes;Flavobacteriia;Flavobacteriales;Cryomorphaceae;OTU 003496	0	0.00±0.00	0.00±0.00	0.00±0.00	0.00±0.00	0.00±0.00	0.03±0.01	0.00±0.00	0.00±0.00	0.00±0.00	0.00±0.00	0.00±0.00	0.00±0.00	0.00±0.00	0.00±0.00	0.00±0.00	0.00±0.00	0.00±0.00	0.00±0.00	0.00±0.00	0.00±0.00	0.00±0.00
Bacteria;Bacteroidetes;Flavobacteriia;Flavobacteriales;Cryomorphaceae;OTU 004043	0	0.00±0.00	0.00±0.00	0.00±0.00	0.00±0.00	0.00±0.00	0.00±0.01	0.00±0.00	0.00±0.00	0.00±0.00	0.00±0.00	0.00±0.00	0.00±0.00	0.00±0.00	0.00±0.00	0.00±0.00	0.00±0.00	0.00±0.00	0.00±0.00	0.00±0.00	0.00±0.00	0.00±0.00
Bacteria;Bacteroidetes;Flavobacteriia;Flavobacteriales;Cryomorphaceae;OTU 004705	0	0.00±0.00	0.00±0.00	0.00±0.00	0.00±0.00	0.00±0.00	0.01±0.01	0.00±0.00	0.00±0.00	0.00±0.00	0.00±0.00	0.01±0.02	0.00±0.00	0.00±0.00	0.00±0.00	0.00±0.00	0.00±0.00	0.00±0.00	0.00±0.00	0.00±0.00	0.00±0.00	0.00±0.00
Bacteria;Bacteroidetes;Flavobacteriia;Flavobacteriales;Cryomorphaceae;OTU 006150	0	0.00±0.00	0.00±0.00	0.00±0.00	0.00±0.00	0.07±0.10	0.00±0.00	0.00±0.00	0.00±0.00	0.00±0.00	0.00±0.00	0.00±0.00	0.00±0.00	0.00±0.00	0.00±0.00	0.00±0.00	0.00±0.00	0.00±0.00	0.00±0.00	0.00±0.00	0.00±0.00	0.00±0.00
Bacteria;Bacteroidetes;Flavobacteriia;Flavobacteriales;Cryomorphaceae;Owenweeksia;OTU 000295	0.04	0.84±0.54	0.01±0.01	0.00±0.00	0.38±0.03	0.12±0.17	0.00±0.00	0.00±0.00	0.19±0.05	0.17±0.23	0.02±0.01	0.04±0.06	0.11±0.09	0.00±0.00	0.05±0.09	0.07±0.07	0.09±0.02	0.00±0.00	0.00±0.00	0.18±0.07	0.01±0.01	0.00±0.00
Bacteria;Bacteroidetes;Flavobacteriia;Flavobacteriales;Cryomorphaceae;Owenweeksia;OTU 000469	0.02	0.00±0.00	0.00±0.00	0.00±0.01	0.00±0.00	0.00±0.00	0.03±0.01	0.00±0.00	0.14±0.07	0.03±0.05	0.01±0.00	0.12±0.11	0.16±0.17	0.02±0.01	0.01±0.01	0.00±0.00	0.00±0.00	0.00±0.00	0.00±0.00	0.01±0.01	0.00±0.00	0.01±0.01
Bacteria;Bacteroidetes;Flavobacteriia;Flavobacteriales;Cryomorphaceae;Owenweeksia;OTU 000496	0.02	1.26±0.18	0.01±0.02	0.00±0.00	0.02±0.03	0.05±0.07	0.00±0.00	0.00±0.00	0.01±0.00	0.01±0.01	0.00±0.00	0.01±0.01	0.00±0.00	0.00±0.00	0.05±0.09	0.01±0.01	0.00±0.00	0.00±0.00	0.00±0.00	0.01±0.01	0.00±0.00	0.00±0.00
Bacteria;Bacteroidetes;Flavobacteriia;Flavobacteriales;Cryomorphaceae;Owenweeksia;OTU 000654	0.02	0.00±0.00	0.00±0.00	0.00±0.00	0.00±0.00	0.00±0.00	0.00±0.00	0.00±0.00	0.11±0.02	0.04±0.07	0.04±0.03	0.19±0.20	0.12±0.10	0.00±0.00	0.00±0.00	0.01±0.01	0.00±0.00	0.00±0.00	0.00±0.00	0.01±0.01	0.00±0.00	0.00±0.00
Bacteria;Bacteroidetes;Flavobacteriia;Flavobacteriales;Cryomorphaceae;Owenweeksia;OTU 000681	0.01	0.00±0.00	0.00±0.00	0.00±0.00	0.00±0.00	0.00±0.00	0.00±0.00	0.00±0.00	0.05±0.03	0.01±0.01	0.05±0.03	0.15±0.26	0.02±0.02	0.01±0.01	0.00±0.00	0.00±0.00	0.00±0.00	0.00±0.00	0.00±0.00	0.00±0.00	0.00±0.00	0.00±0.00
Bacteria;Bacteroidetes;Flavobacteriia;Flavobacteriales;Cryomorphaceae;Owenweeksia;OTU 000686	0.01	0.37±0.10	0.01±0.01	0.00±0.00	0.01±0.01	0.26±0.31	0.08±0.10	0.01±0.01	0.00±0.00	0.01±0.02	0.00±0.00	0.03±0.04	0.00±0.01	0.00±0.00	0.10±0.17	0.00±0.00	0.00±0.00	0.00±0.00	0.00±0.00	0.00±0.00	0.00±0.00	0.00±0.00
Bacteria;Bacteroidetes;Flavobacteriia;Flavobacteriales;Cryomorphaceae;Owenweeksia;OTU 000687	0.01	0.00±0.00	0.00±0.00	0.00±0.00	0.00±0.00	0.00±0.00	0.14±0.16	0.00±0.00	0.00±0.00	0.00±0.00	0.00±0.00	0.00±0.00	0.00±0.00	0.00±0.00	0.00±0.00	0.00±0.00	0.00±0.00	0.00±0.00	0.00±0.00	0.00±0.00	0.00±0.00	0.00±0.00
Bacteria;Bacteroidetes;Flavobacteriia;Flavobacteriales;Cryomorphaceae;Owenweeksia;OTU 000883	0.01	0.00±0.00	0.02±0.03	0.00±0.00	0.00±0.00	0.00±0.00	0.04±0.03	0.34±0.49	0.00±0.00	0.00±0.00	0.00±0.00	0.00±0.00	0.00±0.00	0.00±0.00	0.00±0.00	0.00±0.00	0.00±0.00	0.00±0.00	0.00±0.00	0.00±0.00	0.00±0.00	0.00±0.00
Bacteria;Bacteroidetes;Flavobacteriia;Flavobacteriales;Cryomorphaceae;Owenweeksia;OTU 000923	0.01	0.00±0.00	0.00±0.00	0.00±0.00	0.00±0.00	0.00±0.00	0.07±0.09	0.00±0.00	0.01±0.00	0.00±0.00	0.00±0.00	0.16±0.28	0.00±0.00	0.00±0.00	0.00±0.00	0.00±0.00	0.00±0.00	0.00±0.00	0.00±0.00	0.00±0.00	0.00±0.00	0.00±0.00
Bacteria;Bacteroidetes;Flavobacteriia;Flavobacteriales;Cryomorphaceae;Owenweeksia;OTU 001752	0	0.02±0.03	0.00±0.00	0.00±0.00	0.00±0.00	0.00±0.00	0.05±0.07	0.01±0.01	0.00±0.00	0.00±0.00	0.00±0.00	0.00±0.00	0.00±0.00	0.00±0.00	0.00±0.00	0.00±0.00	0.00±0.00	0.00±0.00	0.00±0.00	0.00±0.00	0.00±0.00	0.00±0.00
Bacteria;Bacteroidetes;Flavobacteriia;Flavobacteriales;Cryomorphaceae;Owenweeksia;OTU 001900	0	0.00±0.00	0.00±0.00	0.00±0.00	0.00±0.00	0.00±0.00	0.00±0.00	0.00±0.00	0.00±0.00	0.00±0.00	0.00±0.00	0.00±0.00	0.00±0.00	0.00±0.00	0.00±0.00	0.00±0.00	0.00±0.00	0.00±0.00	0.00±0.00	0.00±0.00	0.00±0.00	0.00±0.00
Bacteria;Bacteroidetes;Flavobacteriia;Flavobacteriales;Cryomorphaceae;Owenweeksia;OTU 002186	0	0.00±0.00	0.00±0.00	0.00±0.00	0.00±0.00	0.00±0.00	0.00±0.00	0.00±0.00	0.00±0.00	0.00±0.00	0.00±0.00	0.00±0.00	0.01±0.01	0.00±0.00	0.00±0.00	0.00±0.00	0.00±0.00	0.00±0.00	0.00±0.00	0.00±0.01	0.00±0.00	0.00±0.00
Bacteria;Bacteroidetes;Flavobacteriia;Flavobacteriales;Cryomorphaceae;Owenweeksia;OTU 002243	0	0.00±0.00	0.00±0.00	0.00±0.00	0.00±0.00	0.00±0.00	0.00±0.00	0.00±0.00	0.03±0.01	0.01±0.01	0.00±0.00	0.00±0.00	0.02±0.03	0.02±0.03	0.00±0.00	0.00±0.00	0.00±0.00	0.00±0.00	0.00±0.00	0.00±0.00	0.00±0.00	0.00±0.00
Bacteria;Bacteroidetes;Flavobacteriia;Flavobacteriales;Cryomorphaceae;Owenweeksia;OTU 002492	0	0.00±0.00	0.00±0.00	0.00±0.00	0.00±0.00	0.00±0.00	0.00±0.00	0.00±0.00	0.00±0.00	0.00±0.00	0.00±0.00	0.00±0.00	0.00±0.00	0.02±0.01	0.00±0.00	0.00±0.00	0.00±0.00	0.00±0.00	0.00±0.00	0.00±0.00	0.00±0.00	0.00±0.00
Bacteria;Bacteroidetes;Flavobacteriia;Flavobacteriales;Cryomorphaceae;Owenweeksia;OTU 002860	0	0.10±0.11	0.00±0.00	0.00±0.00	0.01±0.01	0.00±0.00	0.00±0.00	0.00±0.00	0.01±0.00	0.00±0.00	0.00±0.00	0.00±0.00	0.00±0.00	0.00±0.00	0.00±0.01	0.00±0.00	0.00±0.00	0.00±0.00	0.00±0.00	0.00±0.00	0.00±0.00	0.00±0.00
Bacteria;Bacteroidetes;Flavobacteriia;Flavobacteriales;Cryomorphaceae;Owenweeksia;OTU 002897	0	0.29±0.08	0.00±0.00	0.00±0.00	0.01±0.01	0.05±0.07	0.00±0.00	0.01±0.01	0.00±0.00	0.00±0.00	0.00±0.00	0.00±0.00	0.00±0.00	0.00±0.00	0.00±0.00	0.00±0.00	0.00±0.00	0.00±0.00	0.00±0.00	0.00±0.00	0.00±0.00	0.00±0.00
Bacteria;Bacteroidetes;Flavobacteriia;Flavobacteriales;Cryomorphaceae;Owenweeksia;OTU 003005	0	0.00±0.00	0.00±0.00	0.00±0.00	0.00±0.00	0.00±0.00	0.00±0.00	0.00±0.00	0.00±0.00	0.00±0.00	0.00±0.00	0.01±0.01	0.00±0.00	0.00±0.00	0.00±0.00	0.00±0.00	0.00±0.00	0.00±0.00	0.00±0.00	0.00±0.00	0.00±0.00	0.00±0.00
Bacteria;Bacteroidetes;Flavobacteriia;Flavobacteriales;Cryomorphaceae;Owenweeksia;OTU 003427	0	0.00±0.00	0.00±0.00	0.00±0.00	0.00±0.00	0.00±0.00	0.00±0.00	0.00±0.00	0.01±0.01	0.07±0.12	0.00±0.00	0.00±0.00	0.01±0.01	0.00±0.00	0.00±0.00	0.00±0.00	0.00±0.00	0.00±0.00	0.00±0.00	0.00±0.00	0.00±0.00	0.00±0.00
Bacteria;Bacteroidetes;Flavobacteriia;Flavobacteriales;Cryomorphaceae;Owenweeksia;OTU 003468	0.01	0.13±0.06	0.00±0.00	0.00±0.00	0.01±0.01	0.00±0.00	0.00±0.00	0.00±0.00	0.02±0.01	0.00±0.00	0.01±0.01	0.01±0.01	0.00±0.01	0.00±0.00	0.01±0.02	0.00±0.00	0.00±0.00	0.00±0.00	0.00±0.00	0.01±0.01	0.00±0.01	0.01±0.01
Bacteria;Bacteroidetes;Flavobacteriia;Flavobacteriales;Cryomorphaceae;Owenweeksia;OTU 004194	0	0.00±0.00	0.00±0.00	0.00±0.00	0.00±0.00	0.00±0.00	0.00±0.00	0.00±0.00	0.00±0.00	0.00±0.00	0.00±0.00	0.00±0.00	0.00±0.00	0.00±0.00	0.00±0.00	0.00±0.00	0.00±0.00	0.00±0.00	0.00±0.00	0.00±0.00	0.00±0.00	0.00±0.00
Bacteria;Bacteroidetes;Flavobacteriia;Flavobacteriales;Cryomorphaceae;Owenweeksia;OTU 004276	0	0.00±0.00	0.00±0.00	0.00±0.00	0.00±0.00	0.00±0.00	0.00±0.00	0.00±0.00	0.00±0.00	0.00±0.00	0.00±0.00	0.00±0.00	0.00±0.00	0.03±0.02	0.00±0.00	0.00±0.00	0.00±0.00	0.00±0.00	0.00±0.00	0.00±0.00	0.00±0.00	0.01±0.01
Bacteria;Bacteroidetes;Flavobacteriia;Flavobacteriales;Cryomorphaceae;Owenweeksia;OTU 004277	0	0.00±0.00	0.00±0.00	0.00±0.00	0.00±0.00	0.00±0.00	0.02±0.02	0.01±0.01	0.00±0.00	0.00±0.00	0.00±0.00	0.01±0.03	0.00±0.00	0.02±0.02	0.05±0.09	0.00±0.00	0.00±0.00	0.00±0.00	0.00±0.00	0.00±0.00	0.01±0.00	0.01±0.01
Bacteria;Bacteroidetes;Flavobacteriia;Flavobacteriales;Cryomorphaceae;Owenweeksia;OTU 005535	0	0.00±0.00	0.00±0.00	0.00±0.00	0.00±0.00	0.00±0.00	0.00±0.00	0.00±0.00	0.00±0.00	0.00±0.00	0.00±0.00	0.02±0.03	0.00±0.00	0.00±0.00	0.01±0.01	0.00±0.00	0.00±0.00	0.00±0.00	0.00±0.00	0.00±0.00	0.00±0.00	0.00±0.00
Bacteria;Bacteroidetes;Flavobacteriia;Flavobacteriales;Cryomorphaceae;Owenweeksia;OTU 005578	0	0.00±0.00	0.00±0.00	0.00±0.00	0.00±0.00	0.00±0.00	0.00±0.00	0.00±0.00	0.00±0.00	0.00±0.00	0.00±0.00	0.00±0.00	0.00±0.00	0.00±0.00	0.00±0.01	0.00±0.00	0.00±0.00	0.00±0.00	0.00±0.00	0.00±0.00	0.01±0.01	0.00±0.00
Bacteria;Bacteroidetes;Flavobacteriia;Flavobacteriales;Cryomorphaceae;uncultured;OTU 002807	0	0.00±0.00	0.00±0.00	0.00±0.00	0.00±0.00	0.00±0.00	0.00±0.00	0.00±0.00	0.00±0.00	0.00±0.01	0.00±0.00	0.00±0.00	0.00±0.00	0.00±0.00	0.00±0.00	0.00±0.00	0.00±0.00	0.00±0.00	0.00±0.00	0.00±0.01	0.00±0.00	0.00±0.00
Bacteria;Bacteroidetes;Flavobacteriia;Flavobacteriales;Cryomorphaceae;uncultured;OTU 005997	0	0.00±0.00	0.00±0.00	0.00±0.00	0.00±0.00	0.00±0.00	0.00±0.00	0.00±0.00	0.00±0.00	0.00±0.00	0.00±0.00	0.00±0.00	0.00±0.00	0.00±0.00	0.00±0.00	0.00±0.00	0.00±0.00	0.00±0.00	0.00±0.00	0.00±0.00	0.00±0.00	0.00±0.00
Bacteria;Bacteroidetes;Flavobacteriia;Flavobacteriales;Flavobacteriaceae;Actibacter;OTU 000397	0.03	0.00±0.00	0.00±0.00	0.00±0.00	0.00±0.00	0.00±0.00	0.00±0.00	0.00±0.00	0.01±0.01	0.02±0.03	0.00±0.00	0.00±0.00	0.03±0.02	0.00±0.00	0.05±0.09	0.02±0.02	0.00±0.00	0.00±0.00	0.00±0.00	0.04±0.04	0.00±0.00	0.00±0.00
Bacteria;Bacteroidetes;Flavobacteriia;Flavobacteriales;Flavobacteriaceae;Actibacter;OTU 002579	0	0.00±0.00	0.00±0.00	0.00±0.00	0.00±0.00	0.00±0.00	0.00±0.00	0.00±0.00	0.01±0.01	0.00±0.01	0.00±0.00	0.00±0.00	0.01±0.01	0.00±0.00	0.00±0.00	0.00±0.00	0.00±0.00	0.00±0.00	0.00±0.00	0.01±0.02	0.00±0.00	0.00±0.00
Bacteria;Bacteroidetes;Flavobacteriia;Flavobacteriales;Flavobacteriaceae;Capnocytophaga;OTU 001372	0.01	0.00±0.00	0.43±0.61	0.00±0.00	0.00±0.00	0.00±0.00	0.00±0.00	0.00±0.00	0.00±0.00	0.11±0.20	0.00±0.00	0.00±0.00	0.00±0.00	0.00±0.00	0.00±0.00	0.00±0.00	0.09±0.13	0.00±0.00	0.00±0.00	0.00±0.00	0.00±0.00	0.00±0.00
Bacteria;Bacteroidetes;Flavobacteriia;Flavobacteriales;Flavobacteriaceae;Capnocytophaga;OTU 002399	0	0.00±0.00	0.13±0.18	0.00±0.00	0.00±0.00	0.00±0.00	0.00±0.00	0.00±0.00	0.00±0.00	0.02±0.03	0.00±0.00	0.00±0.00	0.00±0.00	0.00±0.00	0.00±0.00	0.00±0.00	0.00±0.00	0.00±0.00	0.00±0.00	0.00±0.00	0.00±0.00	0.00±0.00
Bacteria;Bacteroidetes;Flavobacteriia;Flavobacteriales;Flavobacteriaceae;Capnocytophaga;OTU 005606	0	0.00±0.00	0.21±0.30	0.00±0.00	0.00±0.00	0.45±0.35	0.00±0.00	0.00±0.00	0.00±0.00	0.00±0.00	0.00±0.00	0.00±0.00	0.00±0.00	0.00±0.00	0.00±0.00	0.00±0.00	0.00±0.00	0.00±0.00	0.00±0.00	0.00±0.00	0.00±0.00	0.00±0.00
Bacteria;Bacteroidetes;Flavobacteriia;Flavobacteriales;Flavobacteriaceae;Capnocytophaga;OTU 005718	0	0.00±0.00	0.00±0.00	0.00±0.00	0.00±0.00	0.00±0.00	0.00±0.00	0.00±0.00	0.00±0.00	0.09±0.15	0.00±0.00	0.00±0.00	0.00±0.00	0.00±0.00	0.00±0.00	0.00±0.00	0.00±0.00	0.00±0.00	0.00±0.00	0.00±0.00	0.00±0.00	0.00±0.00
Bacteria;Bacteroidetes;Flavobacteriia;Flavobacteriales;Flavobacteriaceae;Chryseobacterium;OTU 000210	0.05	0.00±0.00	3.73±3.87	0.00±0.00	0.00±0.00	1.82±1.34	0.00±0.00	0.00±0.00	0.00±0.00	0.82±1.42	0.00±0.00	0.00±0.00	0.00±0.00	0.01±0.02	0.00±0.00	0.00±0.00	0.00±0.00	0.00±0.00	0.00±0.00	0.03±0.04	0.00±0.00	0.00±0.00
Bacteria;Bacteroidetes;Flavobacteriia;Flavobacteriales;Flavobacteriaceae;Eudoraea;OTU 000609	0.02	0.00±0.00	0.00±0.00	0.00±0.00	0.00±0.00	0.00±0.00	0.00±0.00	0.00±0.00	0.00±0.00	0.01±0.02	0.00±0.00	0.00±0.00	0.01±0.02	0.00±0.00	0.00±0.00	0.00±0.00	0.00±0.00	0.00±0.00	0.00±0.00	0.01±0.01	0.00±0.00	0.00±0.00
Bacteria;Bacteroidetes;Flavobacteriia;Flavobacteriales;Flavobacteriaceae;Flavobacterium;OTU 000014	0.67	0.00±0.00	0.00±0.00	0.00±0.01	0.01±0.01	0.00±0.00	0.07±0.08	0.30±0.02	0.00±0.00	0.00±0.00	0.00±0.00	0.02±0.03	0.00±0.00	0.01±0.01	0.01±0.02	0.01±0.03	0.01±0.00	0.00±0.00	0.00±0.00	0.08±0.14	0.00±0.00	0.01±0.01
Bacteria;Bacteroidetes;Flavobacteriia;Flavobacteriales;Flavobacteriaceae;Flavobacterium;OTU 000057	0.28	0.00±0.00	0.02±0.02	0.13±0.03	0.00±0.00	0.00±0.00	0.04±0.05	0.01±0.01	0.15±0.05	0.05±0.07	0.07±0.00	0.30±0.46	0.12±0.11	2.22±0.35	1.30±1.28	0.05±0.04	0.00±0.01	0.00±0.00	0.00±0.00	0.17±0.15	0.36±0.11	0.53±0.70
Bacteria;Bacteroidetes;Flavobacteriia;Flavobacteriales;Flavobacteriaceae;Flavobacterium;OTU 000071	0.09	0.00±0.00	0.00±0.00	0.00±0.01	0.00±0.00	0.00±0.00	0.03±0.04	0.00±0.00	0.01±0.01	0.01±0.02	0.00±0.00	0.02±0.03	0.00±0.01	0.08±0.03	0.07±0.07	0.01±0.01	0.02±0.02	0.00±0.00	0.00±0.00	0.01±0.01	0.76±0.65	0.33±0.29
Bacteria;Bacteroidetes;Flavobacteriia;Flavobacteriales;Flavobacteriaceae;Flavobacterium;OTU 000102	0.1	0.03±0.04	0.00±0.00	0.00±0.00	0.00±0.00	0.20±0.18	0.09±0.08	0.21±0.11	0.00±0.00	0.00±0.00	0.00±0.00	0.00±0.00	0.00±0.00	0.00±0.00	0.00±0.01	0.00±0.00	0.07±0.11	0.00±0.00	0.00±0.00	0.01±0.01	0.00±0.00	0.00±0.00
Bacteria;Bacteroidetes;Flavobacteriia;Flavobacteriales;Flavobacteriaceae;Flavobacterium;OTU 000119	0.13	0.03±0.04	0.01±0.01	0.18±0.14	0.01±0.01	0.61±0.86	1.65±1.65	1.42±0.74	0.00±0.00	0.00±0.01	0.00±0.00	0.00±0.00	0.00±0.00	0.01±0.01	0.05±0.09	0.00±0.00	0.00±0.00	0.00±0.00	0.00±0.00	0.01±0.02	0.01±0.00	0.00±0.00
Bacteria;Bacteroidetes;Flavobacteriia;Flavobacteriales;Flavobacteriaceae;Flavobacterium;OTU 000121	0.14	0.00±0.00	0.00±0.00	0.58±0.30	0.00±0.00	0.02±0.03	0.17±0.07	0.03±0.04	0.00±0.01	0.00±0.00	0.00±0.00	0.05±0.08	0.00±0.00	0.94±0.87	0.49±0.32	0.00±0.00	0.00±0.00	0.00±0.00	0.00±0.00	0.00±0.00	0.17±0.22	0.11±0.08
Bacteria;Bacteroidetes;Flavobacteriia;Flavobacteriales;Flavobacteriaceae;Flavobacterium;OTU 000136	0.11	0.00±0.00	0.00±0.00	0.00±0.00	0.00±0.00	0.00±0.00	0.36±0.50	0.05±0.07	0.06±0.01	0.09±0.08	0.10±0.02	0.00±0.00	0.07±0.06	0.10±0.06	0.12±0.13	0.06±0.06	0.07±0.08	0.03±0.02	0.01±0.01	0.08±0.08	0.27±0.15	0.98±1.38
Bacteria;Bacteroidetes;Flavobacteriia;Flavobacteriales;Flavobacteriaceae;Flavobacterium;OTU 000179	0.03	0.00±0.00	0.17±0.24	0.01±0.00	0.00±0.00	0.01±0.01	0.03±0.04	0.13±0.18	0.01±0.00	0.07±0.06	0.00±0.00	0.02±0.03	0.02±0.02	0.19±0.06	0.09±0.10	0.00±0.00	0.06±0.08	0.00±0.00	0.00±0.00	0.01±0.01	0.06±0.04	0.01±0.02
Bacteria;Bacteroidetes;Flavobacteriia;Flavobacteriales;Flavobacteriaceae;Flavobacterium;OTU 000226	0.07	0.18±0.01	0.02±0.02	0.00±0.00	0.42±0.53	0.26±0.37	0.80±0.74	0.15±0.16	0.00±0.01	0.01±0.01	0.00±0.00	0.09±0.15	0.03±0.04	0.00±0.00	0.15±0.26	0.00±0.00	0.00±0.00	0.00±0.00	0.00±0.00	0.01±0.01	0.00±0.00	0.00±0.00
Bacteria;Bacteroidetes;Flavobacteriia;Flavobacteriales;Flavobacteriaceae;Flavobacterium;OTU 000227	0.06	0.02±0.03	0.00±0.00	0.00±0.00	0.00±0.00	0.04±0.06	0.99±0.61	0.15±0.11	0.00±0.00	0.00±0.00	0.00±0.00	0.00±0.00	0.00±0.00	0.00±0.00	0.05±0.09	0.00±0.00	0.00±0.00	0.00±0.00	0.00±0.00	0.00±0.00	0.00±0.00	0.00±0.00
Bacteria;Bacteroidetes;Flavobacteriia;Flavobacteriales;Flavobacteriaceae;Flavobacterium;OTU 000264	0.25	0.00±0.00	0.00±0.00	0.01±0.00	0.00±0.00	0.00±0.00	0.02±0.03	0.01±0.02	0.04±0.04	0.06±0.06	0.01±0.01	0.04±0.00	0.06±0.06	0.17±0.08	0.10±0.09	0.02±0.02	0.00±0.00	0.00±0.00	0.00±0.00	0.12±0.10	1.97±1.47	0.49±0.46
Bacteria;Bacteroidetes;Flavobacteriia;Flavobacteriales;Flavobacteriaceae;Flavobacterium;OTU 000287	0.03	0.00±0.00	0.01±0.01	0.00±0.00	0.00±0.00	0.00±0.00	0.00±0.00	0.22±0.32	0.00±0.00	0.15±0.25	0.00±0.00	0.01±0.01	0.00±0.00	0.24±0.18	0.03±0.03	0.00±0.00	0.00±0.00	0.00±0.00	0.00±0.00	0.00±0.00	0.09±0.13	0.00±0.00
Bacteria;Bacteroidetes;Flavobacteriia;Flavobacteriales;Flavobacteriaceae;Flavobacterium;OTU 000291	0.1	0.03±0.05	0.00±0.00	0.01±0.02	0.00±0.00	0.10±0.12	0.88±0.85	0.31±0.09	0.00±0.00	0.00±0.00	0.00±0.00	0.25±0.24	0.00±0.00	0.00±0.00	0.00±0.01	0.00±0.01	0.03±0.04	0.00±0.00	0.00±0.00	0.01±0.01	0.00±0.00	0.03±0.04
Bacteria;Bacteroidetes;Flavobacteriia;Flavobacteriales;Flavobacteriaceae;Flavobacterium;OTU 000374	0.04	0.00±0.00	0.00±0.00	0.00±0.00	0.00±0.00	0.00±0.00	0.12±0.10	0.04±0.03	0.00±0.00	0.00±0.00	0.00±0.00	0.05±0.04	0.00±0.00	0.00±0.00	0.00±0.00	0.00±0.00	0.00±0.00	0.00±0.00	0.00±0.00	0.01±0.01	0.00±0.00	0.01±0.01
Bacteria;Bacteroidetes;Flavobacteriia;Flavobacteriales;Flavobacteriaceae;Flavobacterium;OTU 000384	0.03	0.00±0.00	0.00±0.00	0.00±0.01	0.00±0.00	0.00±0.00	0.00±0.00	0.21±0.29	0.00±0.00	0.00±0.00	0.04±0.06	0.04±0.07	0.00±0.00	0.22±0.35	0.03±0.05	0.00±0.00	0.00±0.00	0.00±0.00	0.00±0.00	0.00±0.00	0.01±0.01	0.00±0.00
Bacteria;Bacteroidetes;Flavobacteriia;Flavobacteriales;Flavobacteriaceae;Flavobacterium;OTU 000607	0.02	0.01±0.01	0.01±0.01	0.00±0.00	0.35±0.50	0.00±0.00	0.00±0.01	0.01±0.01	0.08±0.01	0.03±0.02	0.01±0.00	0.17±0.29	0.05±0.04	0.00±0.00	0.00±0.00	0.08±0.08	0.03±0.04	0.00±0.00	0.00±0.00	0.08±0.08	0.01±0.01	0.00±0.00
Bacteria;Bacteroidetes;Flavobacteriia;Flavobacteriales;Flavobacteriaceae;Flavobacterium;OTU 000667	0.02	0.14±0.18	0.00±0.00	0.00±0.00	0.00±0.00	0.01±0.01	0.00±0.00	0.00±0.00	0.01±0.00	0.00±0.01	0.01±0.00	0.07±0.12	0.01±0.01	0.09±0.09	0.07±0.07	0.05±0.04	0.08±0.11	0.00±0.00	0.00±0.00	0.05±0.05	0.01±0.00	0.00±0.00
Bacteria;Bacteroidetes;Flavobacteriia;Flavobacteriales;Flavobacteriaceae;Flavobacterium;OTU 000672	0.02	0.00±0.00	0.00±0.00	0.01±0.01	0.00±0.00	0.00±0.00	0.00±0.00	0.00±0.00	0.01±0.01	0.02±0.03	0.00±0.00	0.01±0.02	0.01±0.01	0.04±0.02	0.02±0.03	0.02±0.01	0.00±0.00	0.00±0.00	0.00±0.00	0.02±0.02	0.09±0.06	0.04±0.06
Bacteria;Bacteroidetes;Flavobacteriia;Flavobacteriales;Flavobacteriaceae;Flavobacterium;OTU 000859	0.01	0.00±0.00	0.00±0.00	0.00±0.01	0.00±0.00	0.00±0.00	0.00±0.00	0.00±0.00	0.03±0.02	0.02±0.03	0.00±0.00	0.00±0.00	0.02±0.02	0.00±0.00	0.00±0.00	0.00±0.00	0.03±0.04	0.00±0.00	0.00±0.00	0.01±0.01	0.00±0.00	0.00±0.00
Bacteria;Bacteroidetes;Flavobacteriia;Flavobacteriales;Flavobacteriaceae;Flavobacterium;OTU 000886	0.03	0.00±0.00	0.02±0.02	0.00±0.00	0.00±0.00	0.00±0.00	0.00±0.00	0.00±0.00	0.01±0.01	0.00±0.01	0.00±0.00	0.00±0.00	0.01±0.01	0.10±0.08	0.24±0.25	0.01±0.01	0.00±0.00	0.00±0.00	0.00±0.00	0.01±0.01	0.14±0.09	0.05±0.04
Bacteria;Bacteroidetes;Flavobacteriia;Flavobacteriales;Flavobacteriaceae;Flavobacterium;OTU 001018	0.01	0.00±0.00	0.01±0.01	0.00±0.00	0.00±0.00	0.00±0.00	0.17±0.10	0.00±0.00	0.00±0.00	0.00±0.00	0.00±0.00	0.00±0.00	0.00±0.00	0.00±0.00	0.00±0.00	0.00±0.00	0.00±0.00	0.00±0.00	0.00±0.00	0.00±0.00	0.00±0.00	0.00±0.00
Bacteria;Bacteroidetes;Flavobacteriia;Flavobacteriales;Flavobacteriaceae;Flavobacterium;OTU 001038	0.01	0.00±0.00	0.00±0.00	0.15±0.15	0.00±0.00	0.00±0.00	0.04±0.01	0.01±0.01	0.01±0.01	0.02±0.03	0.00±0.00	0.01±0.01	0.01±0.01	0.01±0.01	0.00±0.00	0.01±0.01	0.19±0.27	0.00±0.00	0.00±0.00	0.00±0.00	0.00±0.00	0.00±0.00
Bacteria;Bacteroidetes;Flavobacteriia;Flavobacteriales;Flavobacteriaceae;Flavobacterium;OTU 001065	0.01	0.00±0.00	0.00±0.00	0.02±0.01	0.00±0.00	0.00±0.00	0.01±0.00	0.00±0.00	0.00±0.00	0.00±0.00	0.01±0.00	0.00±0.00	0.00±0.00	0.01±0.01	0.00±0.00	0.00±0.00	0.00±0.00	0.01±0.00	0.00±0.00	0.00±0.00	0.03±0.01	0.00±0.00
Bacteria;Bacteroidetes;Flavobacteriia;Flavobacteriales;Flavobacteriaceae;Flavobacterium;OTU 001073	0.01	0.00±0.00	0.00±0.00	0.00±0.00	0.00±0.00	0.00±0.00	0.21±0.01	0.00±0.00	0.00±0.00	0.00±0.00	0.00±0.00	0.00±0.00	0.00±0.00	0.00±0.00	0.00±0.00	0.01±0.00	0.00±0.00	0.00±0.00	0.00±0.00	0.01±0.01	0.00±0.00	0.00±0.00
Bacteria;Bacteroidetes;Flavobacteriia;Flavobacteriales;Flavobacteriaceae;Flavobacterium;OTU 001414	0.01	0.00±0.00	0.00±0.00	0.00±0.00	0.00±0.00	0.00±0.00	0.00±0.00	0.00±0.00	0.00±0.01	0.00±0.00	0.00±0.00	0.02±0.04	0.00±0.00	0.02±0.01	0.03±0.03	0.00±0.00	0.00±0.00	0.00±0.00	0.00±0.00	0.00±0.00	0.05±0.05	0.00±0.00
Bacteria;Bacteroidetes;Flavobacteriia;Flavobacteriales;Flavobacteriaceae;Flavobacterium;OTU 001523	0.01	0.00±0.00	0.00±0.00	0.00±0.00	0.00±0.00	0.00±0.00	0.00±0.00	0.00±0.00	0.00±0.00	0.00±0.00	0.00±0.00	0.00±0.00	0.01±0.01	0.02±0.01	0.00±0.00	0.00±0.00	0.03±0.04	0.00±0.00	0.00±0.00	0.00±0.01	0.02±0.01	0.00±0.00
Bacteria;Bacteroidetes;Flavobacteriia;Flavobacteriales;Flavobacteriaceae;Flavobacterium;OTU 001525	0	0.00±0.00	0.00±0.00	0.00±0.00	0.00±0.00	0.00±0.00	0.00±0.00	0.00±0.00	0.00±0.01	0.00±0.01	0.00±0.00	0.00±0.00	0.00±0.00	0.01±0.01	0.00±0.00	0.00±0.00	0.00±0.00	0.00±0.00	0.00±0.00	0.00±0.00	0.02±0.02	0.00±0.00
Bacteria;Bacteroidetes;Flavobacteriia;Flavobacteriales;Flavobacteriaceae;Flavobacterium;OTU 001695	0	0.00±0.00	0.00±0.00	0.00±0.00	0.00±0.00	0.11±0.15	0.00±0.00	0.00±0.00	0.00±0.00	0.00±0.00	0.00±0.00	0.00±0.00	0.00±0.00	0.00±0.00	0.00±0.00	0.00±0.00	0.00±0.00	0.00±0.00	0.00±0.00	0.00±0.00	0.00±0.00	0.00±0.00
Bacteria;Bacteroidetes;Flavobacteriia;Flavobacteriales;Flavobacteriaceae;Flavobacterium;OTU 001845	0.11	0.00±0.00	0.00±0.00	0.03±0.01	0.00±0.00	0.00±0.00	0.00±0.01	0.00±0.00	0.01±0.00	0.00±0.00	0.01±0.00	0.27±0.24	0.00±0.00	0.99±0.18	0.42±0.63	0.00±0.01	0.00±0.00	0.00±0.00	0.00±0.00	0.01±0.02	0.13±0.04	0.11±0.15
Bacteria;Bacteroidetes;Flavobacteriia;Flavobacteriales;Flavobacteriaceae;Flavobacterium;OTU 002187	0.04	0.00±0.00	0.00±0.00	0.00±0.00	0.00±0.00	0.00±0.00	0.01±0.01	0.03±0.01	0.01±0.01	0.00±0.01	0.00±0.00	0.00±0.00	0.00±0.00	0.01±0.00	0.00±0.00	0.03±0.02	0.00±0.00	0.00±0.00	0.00±0.00	0.03±0.03	0.03±0.04	0.01±0.01
Bacteria;Bacteroidetes;Flavobacteriia;Flavobacteriales;Flavobacteriaceae;Flavobacterium;OTU 002217	0.01	0.00±0.00	0.00±0.00	0.00±0.00	0.00±0.00	0.00±0.00	0.00±0.00	0.00±0.00	0.01±0.00	0.01±0.01	0.00±0.00	0.01±0.02	0.00±0.01	0.00±0.00	0.00±0.00	0.01±0.00	0.00±0.00	0.00±0.00	0.00±0.00	0.02±0.02	0.00±0.00	0.00±0.00
Bacteria;Bacteroidetes;Flavobacteriia;Flavobacteriales;Flavobacteriaceae;Flavobacterium;OTU 002649	0.01	0.00±0.00	0.00±0.00	0.01±0.00	0.00±0.00	0.00±0.00	0.01±0.00	0.00±0.00	0.00±0.00	0.00±0.00	0.01±0.01	0.00±0.00	0.00±0.00	0.01±0.01	0.00±0.00	0.00±0.00	0.00±0.00	0.00±0.00	0.00±0.00	0.00±0.00	0.01±0.00	0.00±0.00
Bacteria;Bacteroidetes;Flavobacteriia;Flavobacteriales;Flavobacteriaceae;Flavobacterium;OTU 002752	0	0.16±0.23	0.00±0.00	0.00±0.00	0.00±0.00	0.00±0.00	0.00±0.00	0.00±0.00	0.00±0.00	0.00±0.00	0.00±0.00	0.00±0.00	0.00±0.00	0.00±0.00	0.00±0.00	0.00±0.00	0.00±0.00	0.00±0.00	0.00±0.00	0.00±0.00	0.00±0.00	0.00±0.00
Bacteria;Bacteroidetes;Flavobacteriia;Flavobacteriales;Flavobacteriaceae;Flavobacterium;OTU 002888	0.01	0.00±0.00	0.00±0.00	0.00±0.00	0.00±0.00	0.00±0.00	0.00±0.00	0.00±0.00	0.00±0.00	0.00±0.00	0.00±0.00	0.00±0.00	0.00±0.00	0.00±0.00	0.00±0.00	0.00±0.00	0.00±0.00	0.00±0.00	0.00±0.00	0.01±0.01	0.00±0.00	0.00±0.00
Bacteria;Bacteroidetes;Flavobacteriia;Flavobacteriales;Flavobacteriaceae;Flavobacterium;OTU 002942	0	0.00±0.00	0.00±0.00	0.00±0.00	0.01±0.01	0.00±0.00	0.01±0.01	0.01±0.01	0.00±0.00	0.00±0.01	0.00±0.00	0.00±0.00	0.00±0.01	0.00±0.00	0.00±0.00	0.01±0.01	0.00±0.00	0.00±0.00	0.00±0.00	0.00±0.01	0.00±0.00	0.00±0.00
Bacteria;Bacteroidetes;Flavobacteriia;Flavobacteriales;Flavobacteriaceae;Flavobacterium;OTU 003006	0	0.00±0.00	0.00±0.00	0.00±0.00	0.00±0.00	0.00±0.00	0.00±0.00	0.00±0.00	0.00±0.00	0.00±0.00	0.00±0.00	0.00±0.00	0.00±0.00	0.00±0.01	0.00±0.00	0.00±0.00	0.00±0.00	0.00±0.00	0.00±0.00	0.00±0.00	0.01±0.00	0.00±0.00
Bacteria;Bacteroidetes;Flavobacteriia;Flavobacteriales;Flavobacteriaceae;Flavobacterium;OTU 003008	0	0.00±0.00	0.00±0.00	0.00±0.00	0.00±0.00	0.00±0.00	0.00±0.00	0.00±0.00	0.00±0.00	0.00±0.01	0.00±0.00	0.06±0.10	0.00±0.00	0.00±0.00	0.00±0.00	0.00±0.00	0.00±0.00	0.00±0.00	0.00±0.00	0.00±0.00	0.00±0.00	0.00±0.00
Bacteria;Bacteroidetes;Flavobacteriia;Flavobacteriales;Flavobacteriaceae;Flavobacterium;OTU 003433	0	0.00±0.00	0.00±0.00	0.00±0.00	0.00±0.00	0.00±0.00	0.00±0.00	0.00±0.00	0.00±0.00	0.00±0.00	0.00±0.00	0.00±0.00	0.00±0.00	0.00±0.00	0.00±0.00	0.00±0.00	0.00±0.00	0.00±0.00	0.00±0.00	0.00±0.00	0.00±0.00	0.00±0.00
Bacteria;Bacteroidetes;Flavobacteriia;Flavobacteriales;Flavobacteriaceae;Flavobacterium;OTU 003924	0	0.00±0.00	0.00±0.00	0.00±0.00	0.00±0.00	0.00±0.00	0.00±0.00	0.00±0.00	0.01±0.00	0.01±0.02	0.00±0.00	0.01±0.02	0.01±0.02	0.00±0.00	0.00±0.00	0.00±0.01	0.00±0.00	0.00±0.00	0.00±0.00	0.01±0.01	0.00±0.00	0.00±0.00
Bacteria;Bacteroidetes;Flavobacteriia;Flavobacteriales;Flavobacteriaceae;Flavobacterium;OTU 004034	0	0.00±0.00	0.00±0.00	0.00±0.00	0.00±0.00	0.00±0.00	0.00±0.00	0.00±0.00	0.00±0.00	0.01±0.01	0.00±0.00	0.00±0.00	0.00±0.00	0.00±0.00	0.00±0.00	0.00±0.00	0.00±0.00	0.00±0.00	0.00±0.00	0.01±0.01	0.00±0.00	0.00±0.00
Bacteria;Bacteroidetes;Flavobacteriia;Flavobacteriales;Flavobacteriaceae;Flavobacterium;OTU 004611	0	0.00±0.00	0.00±0.00	0.00±0.00	0.00±0.00	0.00±0.00	0.00±0.00	0.01±0.01	0.00±0.00	0.00±0.01	0.00±0.00	0.00±0.00	0.00±0.00	0.00±0.00	0.00±0.00	0.00±0.00	0.00±0.00	0.00±0.00	0.00±0.00	0.00±0.00	0.00±0.00	0.00±0.00
Bacteria;Bacteroidetes;Flavobacteriia;Flavobacteriales;Flavobacteriaceae;Flavobacterium;OTU 004764	0	0.00±0.00	0.00±0.00	0.00±0.00	0.00±0.00	0.00±0.00	0.03±0.03	0.00±0.00	0.00±0.00	0.00±0.00	0.00±0.00	0.00±0.00	0.00±0.01	0.00±0.00	0.00±0.00	0.00±0.00	0.00±0.00	0.00±0.00	0.00±0.00	0.00±0.00	0.00±0.00	0.00±0.00
Bacteria;Bacteroidetes;Flavobacteriia;Flavobacteriales;Flavobacteriaceae;Flavobacterium;OTU 004835	0	0.00±0.00	0.00±0.00	0.00±0.00	0.00±0.00	0.00±0.00	0.00±0.00	0.00±0.00	0.00±0.00	0.00±0.00	0.00±0.00	0.00±0.00	0.00±0.00	0.00±0.00	0.00±0.00	0.00±0.00	0.00±0.00	0.00±0.00	0.00±0.00	0.00±0.00	0.00±0.00	0.00±0.00
Bacteria;Bacteroidetes;Flavobacteriia;Flavobacteriales;Flavobacteriaceae;Flavobacterium;OTU 004869	0.01	0.05±0.07	0.01±0.02	0.00±0.00	0.02±0.03	0.00±0.00	0.00±0.00	0.00±0.00	0.01±0.01	0.00±0.00	0.00±0.00	0.00±0.00	0.01±0.01	0.00±0.00	0.00±0.00	0.00±0.00	0.00±0.00	0.00±0.00	0.00±0.00	0.00±0.00	0.00±0.00	0.00±0.00
Bacteria;Bacteroidetes;Flavobacteriia;Flavobacteriales;Flavobacteriaceae;Flavobacterium;OTU 004990	0	0.00±0.00	0.00±0.00	0.03±0.02	0.00±0.00	0.00±0.00	0.01±0.00	0.00±0.00	0.00±0.00	0.00±0.00	0.01±0.00	0.00±0.00	0.00±0.01	0.01±0.00	0.00±0.00	0.00±0.00	0.00±0.00	0.00±0.00	0.00±0.00	0.00±0.00	0.00±0.00	0.00±0.00
Bacteria;Bacteroidetes;Flavobacteriia;Flavobacteriales;Flavobacteriaceae;Flavobacterium;OTU 005333	0	0.00±0.00	0.00±0.00	0.00±0.00	0.00±0.00	0.00±0.00	0.03±0.04	0.00±0.00	0.00±0.00	0.00±0.00	0.01±0.00	0.00±0.00	0.01±0.01	0.00±0.00	0.00±0.00	0.00±0.00	0.00±0.00	0.00±0.00	0.00±0.00	0.00±0.00	0.00±0.00	0.00±0.00
Bacteria;Bacteroidetes;Flavobacteriia;Flavobacteriales;Flavobacteriaceae;Flavobacterium;OTU 005414	0	0.00±0.00	0.00±0.00	0.00±0.00	0.00±0.00	0.00±0.00	0.00±0.00	0.00±0.00	0.00±0.00	0.00±0.00	0.00±0.00	0.00±0.00	0.00±0.00	0.00±0.00	0.00±0.00	0.00±0.00	0.00±0.00	0.00±0.00	0.00±0.00	0.04±0.06	0.00±0.00	0.00±0.00
Bacteria;Bacteroidetes;Flavobacteriia;Flavobacteriales;Flavobacteriaceae;Flavobacterium;OTU 005498	0	0.00±0.00	0.00±0.00	0.00±0.00	0.00±0.00	0.00±0.00	0.00±0.00	0.00±0.00	0.00±0.00	0.00±0.01	0.00±0.00	0.00±0.00	0.00±0.00	0.00±0.00	0.00±0.00	0.00±0.00	0.00±0.00	0.00±0.00	0.00±0.00	0.00±0.00	0.00±0.00	0.00±0.00
Bacteria;Bacteroidetes;Flavobacteriia;Flavobacteriales;Flavobacteriaceae;Flavobacterium;OTU 005525	0	0.00±0.00	0.00±0.00	0.00±0.01	0.00±0.00	0.00±0.00	0.00±0.00	0.00±0.00	0.00±0.01	0.00±0.01	0.00±0.00	0.00±0.00	0.00±0.00	0.00±0.00	0.00±0.00	0.00±0.00	0.00±0.00	0.00±0.00	0.00±0.00	0.00±0.01	0.00±0.00	0.00±0.00
Bacteria;Bacteroidetes;Flavobacteriia;Flavobacteriales;Flavobacteriaceae;Flavobacterium;OTU 005903	0.03	0.00±0.00	0.00±0.00	0.00±0.00	0.00±0.00	0.00±0.00	0.01±0.01	0.00±0.00	0.00±0.00	0.00±0.00	0.01±0.01	0.02±0.03	0.01±0.01	0.03±0.02	0.02±0.03	0.00±0.00	0.00±0.01	0.00±0.00	0.00±0.00	0.00±0.00	0.23±0.19	0.03±0.02
Bacteria;Bacteroidetes;Flavobacteriia;Flavobacteriales;Flavobacteriaceae;Flavobacterium;OTU 005937	0	0.00±0.00	0.00±0.00	0.00±0.00	0.00±0.00	0.00±0.00	0.00±0.00	0.00±0.00	0.00±0.00	0.00±0.00	0.00±0.00	0.05±0.08	0.00±0.00	0.00±0.00	0.00±0.00	0.00±0.00	0.00±0.00	0.00±0.00	0.00±0.00	0.00±0.00	0.00±0.00	0.00±0.00
Bacteria;Bacteroidetes;Flavobacteriia;Flavobacteriales;Flavobacteriaceae;Flavobacterium;OTU 006218	0	0.00±0.00	0.00±0.00	0.00±0.00	0.00±0.00	0.00±0.00	0.00±0.00	0.00±0.00	0.00±0.00	0.00±0.00	0.00±0.00	0.04±0.07	0.00±0.00	0.00±0.00	0.00±0.00	0.00±0.00	0.00±0.00	0.00±0.00	0.00±0.00	0.00±0.00	0.00±0.00	0.00±0.00
Bacteria;Bacteroidetes;Flavobacteriia;Flavobacteriales;Flavobacteriaceae;Flavobacterium;OTU 006436	0	0.00±0.00	0.00±0.00	0.00±0.00	0.00±0.00	0.00±0.00	0.00±0.00	0.00±0.00	0.00±0.00	0.00±0.00	0.00±0.00	0.00±0.00	0.00±0.00	0.00±0.00	0.00±0.00	0.00±0.00	0.00±0.00	0.00±0.00	0.00±0.00	0.00±0.00	0.00±0.00	0.00±0.00
Bacteria;Bacteroidetes;Flavobacteriia;Flavobacteriales;Flavobacteriaceae;Flavobacterium;OTU 006585	0.08	0.00±0.00	0.18±0.26	0.01±0.00	0.00±0.00	0.02±0.03	0.03±0.04	0.18±0.25	0.01±0.01	0.17±0.20	0.01±0.01	0.03±0.03	0.02±0.02	0.52±0.18	0.44±0.44	0.00±0.00	0.07±0.09	0.00±0.00	0.00±0.00	0.00±0.00	0.13±0.07	0.03±0.04
Bacteria;Bacteroidetes;Flavobacteriia;Flavobacteriales;Flavobacteriaceae;Flavobacterium;OTU 006822	0	0.00±0.00	0.00±0.00	0.00±0.00	0.00±0.00	0.00±0.00	0.00±0.01	0.00±0.00	0.00±0.00	0.00±0.00	0.00±0.00	0.00±0.00	0.00±0.00	0.00±0.00	0.00±0.00	0.00±0.00	0.00±0.00	0.00±0.00	0.00±0.00	0.00±0.00	0.01±0.01	0.00±0.00
Bacteria;Bacteroidetes;Flavobacteriia;Flavobacteriales;Flavobacteriaceae;Flavobacterium;OTU 006927	0	0.00±0.00	0.00±0.00	0.00±0.00	0.00±0.00	0.00±0.00	0.00±0.00	0.00±0.00	0.00±0.00	0.00±0.00	0.00±0.00	0.00±0.00	0.00±0.00	0.00±0.00	0.00±0.00	0.00±0.00	0.00±0.00	0.00±0.00	0.00±0.00	0.00±0.00	0.00±0.00	0.00±0.00
Bacteria;Bacteroidetes;Flavobacteriia;Flavobacteriales;Flavobacteriaceae;Gilvibacter;OTU 002727	0	0.10±0.14	0.00±0.00	0.00±0.00	0.00±0.00	0.12±0.16	0.00±0.00	0.00±0.00	0.00±0.00	0.00±0.00	0.00±0.00	0.00±0.00	0.00±0.00	0.00±0.00	0.00±0.00	0.00±0.00	0.00±0.00	0.00±0.00	0.00±0.00	0.00±0.00	0.00±0.00	0.00±0.00
Bacteria;Bacteroidetes;Flavobacteriia;Flavobacteriales;Flavobacteriaceae;Lutibacter;OTU 000463	0.01	0.00±0.00	0.00±0.00	0.00±0.00	0.00±0.00	0.00±0.00	0.00±0.00	0.00±0.00	0.01±0.01	0.00±0.00	0.00±0.00	0.00±0.00	0.00±0.00	0.00±0.00	0.00±0.00	0.00±0.00	0.00±0.00	0.00±0.00	0.00±0.00	0.00±0.00	0.03±0.03	0.08±0.11
Bacteria;Bacteroidetes;Flavobacteriia;Flavobacteriales;Flavobacteriaceae;Lutibacter;OTU 000522	0.03	0.00±0.00	0.00±0.00	0.00±0.00	0.00±0.00	0.00±0.00	0.11±0.15	0.00±0.00	0.02±0.02	0.02±0.03	0.00±0.00	0.02±0.04	0.01±0.02	0.01±0.01	0.00±0.01	0.00±0.00	0.01±0.01	0.00±0.00	0.00±0.00	0.00±0.00	0.01±0.01	0.03±0.04
Bacteria;Bacteroidetes;Flavobacteriia;Flavobacteriales;Flavobacteriaceae;Maribacter;OTU 004413	0	0.00±0.00	0.00±0.00	0.00±0.00	0.00±0.00	0.00±0.00	0.00±0.00	0.00±0.00	0.00±0.00	0.00±0.00	0.00±0.00	0.00±0.00	0.00±0.00	0.00±0.00	0.00±0.00	0.00±0.00	0.00±0.00	0.00±0.00	0.00±0.00	0.00±0.00	0.00±0.00	0.00±0.00
Bacteria;Bacteroidetes;Flavobacteriia;Flavobacteriales;Flavobacteriaceae;Maritimimonas;OTU 000475	0.03	0.00±0.00	0.00±0.00	0.00±0.00	0.00±0.00	0.00±0.00	0.00±0.00	0.00±0.00	0.34±0.08	0.04±0.06	0.10±0.04	0.01±0.02	0.22±0.07	0.00±0.00	0.00±0.00	0.01±0.01	0.00±0.00	0.00±0.00	0.00±0.00	0.01±0.02	0.00±0.00	0.00±0.00
Bacteria;Bacteroidetes;Flavobacteriia;Flavobacteriales;Flavobacteriaceae;NS3a marine group;OTU 000031	0.44	3.66±1.96	0.12±0.05	0.62±0.43	1.19±0.32	1.77±2.38	3.94±2.52	3.64±0.42	0.11±0.04	0.19±0.27	0.02±0.00	0.57±0.75	0.15±0.07	0.03±0.02	0.66±0.86	0.41±0.43	0.21±0.13	0.00±0.00	0.02±0.02	0.19±0.10	0.02±0.01	0.01±0.00
Bacteria;Bacteroidetes;Flavobacteriia;Flavobacteriales;Flavobacteriaceae;NS3a marine group;OTU 000507	0.03	0.08±0.11	0.28±0.40	0.01±0.00	0.00±0.00	0.05±0.07	0.04±0.02	0.06±0.08	0.19±0.04	0.11±0.10	0.01±0.01	0.00±0.00	0.07±0.07	0.14±0.03	0.05±0.08	0.02±0.01	0.02±0.02	0.01±0.01	0.00±0.00	0.02±0.02	0.00±0.01	0.00±0.00
Bacteria;Bacteroidetes;Flavobacteriia;Flavobacteriales;Flavobacteriaceae;NS4 marine group;OTU 006568	0	0.00±0.00	0.01±0.01	0.00±0.00	0.29±0.41	0.00±0.00	0.00±0.00	0.00±0.00	0.00±0.00	0.00±0.00	0.00±0.00	0.00±0.00	0.00±0.00	0.00±0.00	0.00±0.00	0.00±0.00	0.00±0.00	0.00±0.00	0.00±0.00	0.00±0.00	0.00±0.00	0.00±0.00
Bacteria;Bacteroidetes;Flavobacteriia;Flavobacteriales;Flavobacteriaceae;NS5 marine group;OTU 000273	0.03	1.11±0.57	0.01±0.01	0.00±0.00	0.07±0.04	0.50±0.71	0.00±0.00	0.01±0.01	0.01±0.01	0.02±0.02	0.00±0.00	0.03±0.04	0.00±0.01	0.00±0.00	0.20±0.35	0.01±0.02	0.00±0.00	0.00±0.00	0.00±0.00	0.01±0.01	0.00±0.00	0.00±0.00
Bacteria;Bacteroidetes;Flavobacteriia;Flavobacteriales;Flavobacteriaceae;OTU 000181	0.07	0.06±0.03	0.04±0.03	0.13±0.19	0.04±0.01	0.21±0.30	0.58±0.05	0.83±0.07	0.03±0.02	0.02±0.02	0.00±0.00	0.03±0.04	0.01±0.01	0.03±0.01	0.57±0.81	0.04±0.04	0.06±0.05	0.00±0.00	0.00±0.00	0.04±0.04	0.00±0.00	0.01±0.02
Bacteria;Bacteroidetes;Flavobacteriia;Flavobacteriales;Flavobacteriaceae;OTU 000257	0.06	0.00±0.00	0.00±0.00	0.00±0.00	0.00±0.00	0.00±0.00	0.00±0.00	0.00±0.00	0.68±0.12	0.30±0.29	0.17±0.01	0.02±0.03	0.36±0.31	0.02±0.00	0.00±0.00	0.02±0.02	0.00±0.00	0.00±0.00	0.00±0.00	0.03±0.03	0.00±0.00	0.00±0.00
Bacteria;Bacteroidetes;Flavobacteriia;Flavobacteriales;Flavobacteriaceae;OTU 000289	0.05	0.03±0.04	0.67±0.95	0.07±0.10	0.00±0.00	0.00±0.00	0.12±0.13	1.60±0.77	0.00±0.00	0.00±0.00	0.00±0.00	0.01±0.02	0.00±0.00	0.01±0.01	0.11±0.14	0.00±0.00	0.00±0.00	0.00±0.00	0.00±0.00	0.01±0.01	0.00±0.00	0.00±0.00
Bacteria;Bacteroidetes;Flavobacteriia;Flavobacteriales;Flavobacteriaceae;OTU 000435	0.04	0.00±0.00	0.00±0.00	0.00±0.00	0.00±0.00	0.00±0.00	0.00±0.00	0.00±0.00	0.01±0.01	0.01±0.01	0.00±0.00	0.00±0.00	0.01±0.01	0.00±0.00	0.00±0.00	0.00±0.00	0.00±0.00	0.00±0.00	0.00±0.00	0.01±0.02	0.00±0.00	0.00±0.00
Bacteria;Bacteroidetes;Flavobacteriia;Flavobacteriales;Flavobacteriaceae;OTU 000444	0.02	0.11±0.15	0.01±0.01	0.00±0.00	0.02±0.03	0.09±0.13	0.18±0.02	0.91±0.86	0.00±0.00	0.00±0.00	0.00±0.00	0.00±0.00	0.00±0.00	0.01±0.00	0.00±0.00	0.00±0.00	0.00±0.01	0.00±0.00	0.00±0.00	0.01±0.01	0.00±0.00	0.00±0.00
Bacteria;Bacteroidetes;Flavobacteriia;Flavobacteriales;Flavobacteriaceae;OTU 000498	0.02	0.00±0.00	0.00±0.00	0.00±0.00	0.00±0.00	0.05±0.06	0.00±0.00	0.01±0.01	0.00±0.00	0.00±0.00	0.00±0.00	0.00±0.00	0.00±0.00	0.00±0.00	0.00±0.00	0.01±0.01	0.00±0.00	0.00±0.00	0.00±0.00	0.00±0.01	0.00±0.00	0.00±0.00
Bacteria;Bacteroidetes;Flavobacteriia;Flavobacteriales;Flavobacteriaceae;OTU 000499	0.02	0.00±0.00	0.00±0.00	0.00±0.00	0.00±0.00	0.00±0.00	0.00±0.00	0.00±0.00	0.00±0.00	0.00±0.01	0.00±0.00	0.00±0.00	0.01±0.01	0.00±0.00	0.00±0.00	0.00±0.00	0.00±0.00	0.00±0.00	0.00±0.00	0.01±0.01	0.00±0.00	0.00±0.00
Bacteria;Bacteroidetes;Flavobacteriia;Flavobacteriales;Flavobacteriaceae;OTU 000744	0.02	0.00±0.00	0.00±0.00	0.00±0.00	0.00±0.00	0.00±0.00	0.00±0.00	0.00±0.00	0.00±0.00	0.00±0.00	0.00±0.00	0.00±0.00	0.00±0.01	0.00±0.00	0.00±0.00	0.00±0.00	0.00±0.00	0.00±0.00	0.00±0.00	0.00±0.00	0.00±0.00	0.00±0.00
Bacteria;Bacteroidetes;Flavobacteriia;Flavobacteriales;Flavobacteriaceae;OTU 000772	0.01	0.04±0.06	0.04±0.03	0.00±0.00	0.00±0.00	0.03±0.03	0.00±0.00	0.01±0.01	0.05±0.01	0.18±0.21	0.00±0.00	0.11±0.17	0.02±0.03	0.01±0.01	0.01±0.02	0.01±0.01	0.02±0.02	0.00±0.00	0.00±0.00	0.00±0.01	0.00±0.00	0.00±0.00
Bacteria;Bacteroidetes;Flavobacteriia;Flavobacteriales;Flavobacteriaceae;OTU 000839	0.01	0.00±0.00	0.00±0.00	0.00±0.00	0.00±0.00	0.00±0.00	0.00±0.00	0.00±0.00	0.00±0.00	0.01±0.01	0.00±0.00	0.00±0.00	0.00±0.00	0.00±0.00	0.00±0.01	0.01±0.01	0.00±0.00	0.00±0.00	0.00±0.00	0.00±0.00	0.00±0.00	0.00±0.00
Bacteria;Bacteroidetes;Flavobacteriia;Flavobacteriales;Flavobacteriaceae;OTU 000944	0.01	0.00±0.00	0.00±0.00	0.00±0.00	0.00±0.00	0.00±0.00	0.00±0.00	0.00±0.00	0.01±0.01	0.00±0.00	0.00±0.00	0.00±0.00	0.01±0.01	0.00±0.00	0.00±0.00	0.00±0.00	0.00±0.00	0.00±0.00	0.00±0.00	0.00±0.00	0.00±0.00	0.00±0.00
Bacteria;Bacteroidetes;Flavobacteriia;Flavobacteriales;Flavobacteriaceae;OTU 001165	0.01	0.00±0.00	0.00±0.00	0.00±0.00	0.00±0.00	0.00±0.00	0.00±0.00	0.00±0.00	0.00±0.01	0.01±0.01	0.00±0.00	0.00±0.00	0.01±0.01	0.00±0.00	0.00±0.00	0.00±0.00	0.00±0.00	0.00±0.00	0.00±0.00	0.01±0.01	0.00±0.00	0.00±0.00
Bacteria;Bacteroidetes;Flavobacteriia;Flavobacteriales;Flavobacteriaceae;OTU 001190	0.01	0.00±0.00	0.00±0.00	0.00±0.00	0.00±0.00	0.00±0.00	0.00±0.00	0.00±0.00	0.01±0.01	0.01±0.02	0.00±0.00	0.00±0.00	0.01±0.01	0.00±0.00	0.00±0.00	0.00±0.00	0.00±0.00	0.00±0.00	0.00±0.00	0.00±0.01	0.00±0.00	0.00±0.00
Bacteria;Bacteroidetes;Flavobacteriia;Flavobacteriales;Flavobacteriaceae;OTU 001260	0.01	0.00±0.00	0.00±0.00	0.00±0.00	0.00±0.00	0.08±0.11	0.00±0.00	0.00±0.00	0.01±0.01	0.00±0.00	0.00±0.00	0.00±0.00	0.00±0.00	0.00±0.00	0.00±0.00	0.00±0.01	0.00±0.00	0.00±0.00	0.00±0.00	0.00±0.01	0.00±0.00	0.00±0.00
Bacteria;Bacteroidetes;Flavobacteriia;Flavobacteriales;Flavobacteriaceae;OTU 001421	0.01	0.00±0.00	0.00±0.00	0.00±0.00	0.00±0.00	0.00±0.00	0.00±0.00	0.00±0.00	0.00±0.00	0.00±0.00	0.00±0.00	0.00±0.00	0.00±0.00	0.00±0.00	0.00±0.00	0.00±0.00	0.00±0.00	0.00±0.00	0.00±0.00	0.01±0.01	0.00±0.00	0.00±0.00
Bacteria;Bacteroidetes;Flavobacteriia;Flavobacteriales;Flavobacteriaceae;OTU 001669	0.01	0.15±0.21	0.00±0.00	0.00±0.00	0.00±0.00	0.04±0.06	0.00±0.00	0.00±0.00	0.00±0.00	0.00±0.00	0.00±0.00	0.00±0.00	0.00±0.01	0.00±0.00	0.00±0.00	0.00±0.00	0.00±0.00	0.00±0.00	0.00±0.00	0.02±0.02	0.00±0.00	0.00±0.00
Bacteria;Bacteroidetes;Flavobacteriia;Flavobacteriales;Flavobacteriaceae;OTU 001950	0.01	0.00±0.00	0.00±0.00	0.00±0.00	0.00±0.00	0.00±0.00	0.00±0.00	0.00±0.00	0.00±0.00	0.00±0.01	0.00±0.00	0.00±0.00	0.00±0.01	0.00±0.00	0.00±0.00	0.00±0.00	0.00±0.00	0.00±0.00	0.00±0.00	0.00±0.00	0.00±0.00	0.00±0.00
Bacteria;Bacteroidetes;Flavobacteriia;Flavobacteriales;Flavobacteriaceae;OTU 002349	0	0.00±0.00	0.00±0.00	0.00±0.00	0.00±0.00	0.00±0.00	0.00±0.00	0.00±0.00	0.00±0.00	0.00±0.00	0.00±0.00	0.00±0.00	0.01±0.01	0.00±0.00	0.00±0.00	0.00±0.00	0.00±0.00	0.00±0.00	0.00±0.00	0.00±0.01	0.00±0.00	0.00±0.00
Bacteria;Bacteroidetes;Flavobacteriia;Flavobacteriales;Flavobacteriaceae;OTU 002437	0	0.00±0.00	0.00±0.00	0.00±0.00	0.00±0.00	0.00±0.00	0.00±0.00	0.00±0.00	0.00±0.00	0.00±0.00	0.00±0.00	0.00±0.00	0.00±0.00	0.00±0.00	0.00±0.00	0.00±0.01	0.00±0.00	0.00±0.00	0.00±0.00	0.01±0.02	0.00±0.00	0.00±0.00
Bacteria;Bacteroidetes;Flavobacteriia;Flavobacteriales;Flavobacteriaceae;OTU 002480	0	0.00±0.00	0.00±0.00	0.00±0.00	0.00±0.00	0.00±0.00	0.04±0.05	0.00±0.00	0.00±0.00	0.00±0.00	0.00±0.00	0.01±0.02	0.01±0.02	0.00±0.00	0.00±0.00	0.00±0.00	0.00±0.00	0.00±0.00	0.00±0.00	0.00±0.00	0.00±0.00	0.00±0.00
Bacteria;Bacteroidetes;Flavobacteriia;Flavobacteriales;Flavobacteriaceae;OTU 002883	0.01	0.00±0.00	0.00±0.00	0.00±0.00	0.00±0.00	0.00±0.00	0.00±0.00	0.00±0.00	0.01±0.00	0.00±0.01	0.00±0.00	0.00±0.00	0.01±0.01	0.00±0.00	0.00±0.01	0.01±0.01	0.00±0.00	0.00±0.00	0.00±0.00	0.00±0.00	0.00±0.00	0.00±0.00
Bacteria;Bacteroidetes;Flavobacteriia;Flavobacteriales;Flavobacteriaceae;OTU 002969	0	0.39±0.56	0.00±0.00	0.00±0.00	0.02±0.02	0.00±0.00	0.00±0.00	0.00±0.00	0.00±0.00	0.00±0.00	0.00±0.00	0.00±0.00	0.00±0.00	0.00±0.00	0.00±0.00	0.00±0.00	0.00±0.00	0.00±0.00	0.00±0.00	0.00±0.00	0.00±0.00	0.00±0.00
Bacteria;Bacteroidetes;Flavobacteriia;Flavobacteriales;Flavobacteriaceae;OTU 003126	0	0.00±0.00	0.00±0.00	0.00±0.00	0.00±0.00	0.00±0.00	0.00±0.00	0.00±0.00	0.00±0.00	0.00±0.00	0.00±0.00	0.00±0.00	0.00±0.00	0.00±0.00	0.00±0.00	0.00±0.00	0.01±0.02	0.00±0.00	0.00±0.00	0.00±0.00	0.00±0.00	0.00±0.00
Bacteria;Bacteroidetes;Flavobacteriia;Flavobacteriales;Flavobacteriaceae;OTU 003239	0.02	0.01±0.01	0.00±0.00	0.00±0.00	0.07±0.09	0.00±0.00	0.00±0.00	0.00±0.00	0.22±0.04	0.10±0.09	0.03±0.00	0.00±0.00	0.20±0.06	0.00±0.01	0.00±0.00	0.01±0.01	0.00±0.00	0.00±0.00	0.00±0.01	0.02±0.02	0.00±0.00	0.00±0.00
Bacteria;Bacteroidetes;Flavobacteriia;Flavobacteriales;Flavobacteriaceae;OTU 003361	0	0.00±0.00	0.00±0.00	0.00±0.00	0.00±0.00	0.00±0.00	0.00±0.00	0.00±0.00	0.00±0.00	0.00±0.00	0.00±0.00	0.00±0.00	0.00±0.00	0.00±0.00	0.00±0.00	0.00±0.00	0.28±0.40	0.00±0.00	0.00±0.00	0.00±0.00	0.00±0.00	0.00±0.00
Bacteria;Bacteroidetes;Flavobacteriia;Flavobacteriales;Flavobacteriaceae;OTU 003547	0	0.00±0.00	0.00±0.00	0.00±0.00	0.00±0.00	0.00±0.00	0.00±0.00	0.00±0.00	0.00±0.00	0.00±0.00	0.00±0.00	0.00±0.00	0.00±0.00	0.00±0.00	0.00±0.00	0.00±0.00	0.00±0.00	0.00±0.00	0.00±0.00	0.00±0.00	0.00±0.00	0.00±0.00
Bacteria;Bacteroidetes;Flavobacteriia;Flavobacteriales;Flavobacteriaceae;OTU 003816	0	0.00±0.00	0.02±0.01	0.00±0.00	0.00±0.00	0.00±0.00	0.00±0.00	0.00±0.00	0.00±0.01	0.00±0.00	0.00±0.00	0.23±0.40	0.00±0.00	0.00±0.01	0.01±0.02	0.00±0.00	0.00±0.00	0.00±0.00	0.00±0.00	0.00±0.00	0.00±0.00	0.00±0.00
Bacteria;Bacteroidetes;Flavobacteriia;Flavobacteriales;Flavobacteriaceae;OTU 004127	0	0.00±0.00	0.00±0.00	0.00±0.00	0.00±0.00	0.00±0.00	0.00±0.00	0.00±0.00	0.00±0.00	0.00±0.00	0.00±0.00	0.00±0.00	0.00±0.00	0.00±0.00	0.00±0.00	0.00±0.00	0.00±0.00	0.00±0.00	0.00±0.00	0.00±0.00	0.00±0.00	0.00±0.00
Bacteria;Bacteroidetes;Flavobacteriia;Flavobacteriales;Flavobacteriaceae;OTU 004216	0	0.00±0.00	0.00±0.00	0.00±0.00	0.00±0.00	0.00±0.00	0.00±0.00	0.00±0.00	0.00±0.00	0.00±0.00	0.00±0.00	0.00±0.00	0.00±0.00	0.00±0.00	0.00±0.00	0.00±0.00	0.00±0.00	0.00±0.00	0.00±0.00	0.00±0.00	0.00±0.00	0.00±0.00
Bacteria;Bacteroidetes;Flavobacteriia;Flavobacteriales;Flavobacteriaceae;OTU 004325	0	0.00±0.00	0.00±0.00	0.00±0.00	0.00±0.00	0.00±0.00	0.00±0.00	0.00±0.00	0.00±0.00	0.00±0.00	0.00±0.00	0.00±0.00	0.00±0.00	0.00±0.00	0.00±0.00	0.00±0.00	0.00±0.00	0.00±0.00	0.00±0.00	0.00±0.00	0.00±0.00	0.00±0.00
Bacteria;Bacteroidetes;Flavobacteriia;Flavobacteriales;Flavobacteriaceae;OTU 004660	0	0.15±0.16	0.00±0.00	0.00±0.00	0.01±0.01	0.00±0.00	0.00±0.00	0.00±0.00	0.00±0.00	0.00±0.00	0.00±0.00	0.00±0.00	0.00±0.00	0.00±0.00	0.00±0.00	0.00±0.00	0.00±0.00	0.00±0.00	0.00±0.00	0.01±0.02	0.00±0.00	0.00±0.00
Bacteria;Bacteroidetes;Flavobacteriia;Flavobacteriales;Flavobacteriaceae;OTU 005659	0	0.00±0.00	0.00±0.00	0.00±0.00	0.00±0.00	0.03±0.04	0.00±0.00	0.00±0.00	0.00±0.00	0.00±0.00	0.00±0.00	0.00±0.00	0.00±0.00	0.00±0.00	0.00±0.00	0.00±0.00	0.00±0.00	0.00±0.00	0.00±0.00	0.00±0.00	0.00±0.00	0.00±0.00
Bacteria;Bacteroidetes;Flavobacteriia;Flavobacteriales;Flavobacteriaceae;Polaribacter;OTU 000621	0.02	0.01±0.01	0.06±0.05	0.00±0.01	0.76±0.96	0.00±0.00	0.00±0.00	0.02±0.00	0.01±0.00	0.04±0.07	0.00±0.00	0.16±0.14	0.01±0.01	0.00±0.00	0.25±0.43	0.01±0.01	0.03±0.04	0.00±0.00	0.00±0.01	0.01±0.01	0.00±0.00	0.00±0.00
Bacteria;Bacteroidetes;Flavobacteriia;Flavobacteriales;Flavobacteriaceae;Polaribacter;OTU 000720	0.02	0.09±0.13	0.05±0.02	0.00±0.00	0.38±0.34	0.25±0.35	0.11±0.13	0.13±0.18	0.00±0.00	0.01±0.01	0.00±0.00	0.00±0.00	0.00±0.00	0.00±0.00	0.21±0.34	0.00±0.00	0.00±0.00	0.00±0.00	0.00±0.00	0.00±0.00	0.00±0.00	0.01±0.01
Bacteria;Bacteroidetes;Flavobacteriia;Flavobacteriales;Flavobacteriaceae;Polaribacter;OTU 001608	0.01	0.05±0.08	0.03±0.01	0.00±0.00	0.31±0.44	0.00±0.00	0.00±0.01	0.01±0.01	0.01±0.01	0.01±0.01	0.00±0.00	0.07±0.11	0.01±0.02	0.00±0.00	0.25±0.43	0.01±0.01	0.00±0.00	0.00±0.00	0.00±0.00	0.01±0.02	0.00±0.00	0.00±0.00
Bacteria;Bacteroidetes;Flavobacteriia;Flavobacteriales;Flavobacteriaceae;Polaribacter;OTU 003583	0	0.00±0.00	0.03±0.00	0.00±0.00	0.09±0.12	0.00±0.00	0.00±0.00	0.00±0.00	0.00±0.00	0.00±0.01	0.00±0.00	0.05±0.09	0.01±0.01	0.00±0.00	0.15±0.14	0.00±0.00	0.00±0.00	0.00±0.00	0.00±0.00	0.00±0.01	0.00±0.00	0.02±0.03
Bacteria;Bacteroidetes;Flavobacteriia;Flavobacteriales;Flavobacteriaceae;Polaribacter;OTU 006894	0	0.04±0.06	0.02±0.02	0.00±0.01	0.00±0.00	0.00±0.00	0.00±0.00	0.00±0.00	0.00±0.00	0.00±0.00	0.00±0.00	0.01±0.02	0.00±0.00	0.00±0.00	0.00±0.00	0.00±0.00	0.00±0.00	0.00±0.00	0.00±0.00	0.00±0.00	0.00±0.00	0.00±0.00
Bacteria;Bacteroidetes;Flavobacteriia;Flavobacteriales;Flavobacteriaceae;Robiginitalea;OTU 003931	0	0.00±0.00	0.00±0.00	0.00±0.00	0.00±0.00	0.00±0.00	0.00±0.00	0.00±0.00	0.00±0.00	0.00±0.00	0.00±0.00	0.00±0.00	0.00±0.00	0.00±0.00	0.00±0.00	0.00±0.00	0.00±0.00	0.00±0.00	0.00±0.00	0.00±0.01	0.00±0.00	0.00±0.00
Bacteria;Bacteroidetes;Flavobacteriia;Flavobacteriales;Flavobacteriaceae;Ulvibacter;OTU 000165	0.06	0.04±0.05	0.01±0.01	0.00±0.00	0.27±0.37	0.00±0.00	0.01±0.01	0.00±0.00	0.53±0.15	0.24±0.23	0.09±0.03	0.05±0.09	0.52±0.08	0.03±0.01	0.13±0.15	0.05±0.05	0.00±0.00	0.00±0.00	0.00±0.00	0.06±0.06	0.01±0.01	0.01±0.01
Bacteria;Bacteroidetes;Flavobacteriia;Flavobacteriales;Flavobacteriaceae;Ulvibacter;OTU 002037	0.01	0.00±0.00	0.00±0.00	0.00±0.00	0.00±0.00	0.00±0.00	0.00±0.00	0.00±0.00	0.00±0.00	0.00±0.00	0.00±0.00	0.00±0.00	0.00±0.00	0.00±0.00	0.00±0.00	0.00±0.00	0.00±0.00	0.00±0.00	0.00±0.00	0.00±0.00	0.00±0.00	0.00±0.00
Bacteria;Bacteroidetes;Flavobacteriia;Flavobacteriales;Flavobacteriaceae;Ulvibacter;OTU 005234	0	0.00±0.00	0.00±0.00	0.00±0.00	0.00±0.00	0.00±0.00	0.00±0.00	0.00±0.00	0.00±0.00	0.00±0.00	0.00±0.00	0.00±0.00	0.00±0.00	0.00±0.00	0.00±0.00	0.00±0.00	0.00±0.00	0.00±0.00	0.00±0.00	0.00±0.00	0.00±0.00	0.00±0.00
Bacteria;Bacteroidetes;Flavobacteriia;Flavobacteriales;Flavobacteriaceae;uncultured;OTU 000224	0.05	0.76±0.17	0.12±0.00	0.00±0.00	0.22±0.32	0.09±0.12	0.06±0.06	0.03±0.03	0.31±0.13	0.15±0.14	0.03±0.01	0.19±0.30	0.10±0.08	0.01±0.00	0.30±0.52	0.03±0.04	0.21±0.05	0.01±0.00	0.00±0.00	0.10±0.09	0.01±0.01	0.00±0.00
Bacteria;Bacteroidetes;Flavobacteriia;Flavobacteriales;Flavobacteriaceae;uncultured;OTU 001089	0.01	0.00±0.00	0.00±0.00	0.00±0.00	0.00±0.00	0.00±0.00	0.00±0.00	0.00±0.00	0.00±0.01	0.00±0.00	0.00±0.00	0.00±0.00	0.00±0.00	0.00±0.00	0.00±0.00	0.00±0.00	0.00±0.00	0.00±0.00	0.00±0.00	0.01±0.01	0.00±0.00	0.00±0.00
Bacteria;Bacteroidetes;Flavobacteriia;Flavobacteriales;Flavobacteriaceae;uncultured;OTU 001135	0.01	0.00±0.00	0.00±0.00	0.00±0.00	0.00±0.00	0.00±0.00	0.00±0.00	0.00±0.00	0.00±0.00	0.00±0.00	0.00±0.00	0.00±0.00	0.01±0.01	0.00±0.00	0.00±0.00	0.00±0.00	0.00±0.00	0.00±0.00	0.00±0.00	0.01±0.01	0.00±0.00	0.00±0.00
Bacteria;Bacteroidetes;Flavobacteriia;Flavobacteriales;Flavobacteriaceae;uncultured;OTU 002612	0	0.00±0.00	0.00±0.00	0.00±0.00	0.00±0.00	0.00±0.00	0.00±0.00	0.00±0.00	0.00±0.00	0.00±0.00	0.00±0.00	0.00±0.00	0.00±0.00	0.00±0.00	0.00±0.00	0.00±0.00	0.00±0.00	0.00±0.00	0.00±0.00	0.00±0.01	0.00±0.00	0.00±0.00
Bacteria;Bacteroidetes;Flavobacteriia;Flavobacteriales;Flavobacteriaceae;uncultured;OTU 002682	0	0.20±0.03	0.00±0.00	0.00±0.00	0.00±0.00	0.05±0.07	0.00±0.00	0.00±0.00	0.00±0.00	0.00±0.00	0.00±0.00	0.02±0.02	0.00±0.00	0.00±0.00	0.10±0.17	0.00±0.00	0.00±0.00	0.00±0.00	0.00±0.00	0.00±0.00	0.00±0.00	0.00±0.00
Bacteria;Bacteroidetes;Flavobacteriia;Flavobacteriales;Flavobacteriaceae;uncultured;OTU 004296	0	0.12±0.08	0.00±0.00	0.00±0.00	0.01±0.01	0.01±0.01	0.00±0.00	0.00±0.00	0.03±0.01	0.00±0.01	0.01±0.00	0.01±0.02	0.01±0.01	0.00±0.00	0.00±0.00	0.01±0.01	0.02±0.01	0.00±0.00	0.00±0.00	0.00±0.00	0.00±0.00	0.00±0.00
Bacteria;Bacteroidetes;Flavobacteriia;Flavobacteriales;Flavobacteriaceae;uncultured;OTU 004661	0.01	0.00±0.00	0.00±0.00	0.00±0.00	0.00±0.00	0.00±0.00	0.00±0.00	0.00±0.00	0.02±0.02	0.01±0.02	0.00±0.00	0.00±0.00	0.00±0.00	0.00±0.00	0.00±0.00	0.00±0.00	0.00±0.00	0.00±0.00	0.00±0.00	0.00±0.00	0.00±0.00	0.00±0.00
Bacteria;Bacteroidetes;Flavobacteriia;Flavobacteriales;Flavobacteriaceae;uncultured;OTU 006951	0	0.00±0.00	0.00±0.00	0.00±0.00	0.00±0.00	0.00±0.00	0.00±0.00	0.00±0.00	0.00±0.00	0.00±0.00	0.00±0.00	0.00±0.00	0.00±0.00	0.00±0.00	0.00±0.00	0.00±0.00	0.00±0.00	0.00±0.00	0.00±0.00	0.00±0.00	0.00±0.00	0.00±0.00
Bacteria;Bacteroidetes;Flavobacteriia;Flavobacteriales;NS7 marine group;OTU 003108	0	0.00±0.00	0.00±0.00	0.00±0.00	0.00±0.00	0.00±0.00	0.00±0.00	0.05±0.07	0.00±0.00	0.00±0.00	0.00±0.00	0.00±0.00	0.00±0.00	0.00±0.00	0.00±0.00	0.00±0.00	0.00±0.00	0.00±0.00	0.00±0.00	0.00±0.00	0.00±0.00	0.00±0.00
Bacteria;Bacteroidetes;Flavobacteriia;Flavobacteriales;NS7 marine group;OTU 003308	0	0.00±0.00	0.00±0.00	0.00±0.00	0.00±0.00	0.00±0.00	0.01±0.02	0.00±0.00	0.00±0.00	0.00±0.00	0.00±0.00	0.00±0.00	0.06±0.10	0.00±0.01	0.00±0.00	0.00±0.00	0.00±0.00	0.00±0.00	0.00±0.00	0.00±0.00	0.00±0.01	0.00±0.00
Bacteria;Bacteroidetes;Flavobacteriia;Flavobacteriales;NS7 marine group;OTU 003586	0	0.18±0.25	0.01±0.01	0.00±0.00	0.00±0.00	0.00±0.00	0.00±0.00	0.00±0.00	0.01±0.00	0.00±0.00	0.00±0.00	0.00±0.00	0.00±0.00	0.00±0.00	0.00±0.00	0.00±0.00	0.00±0.00	0.00±0.00	0.00±0.00	0.00±0.00	0.00±0.00	0.00±0.00
Bacteria;Bacteroidetes;Flavobacteriia;Flavobacteriales;NS9 marine group;OTU 000454	0.03	1.18±0.06	0.04±0.03	0.00±0.00	0.17±0.25	0.51±0.65	0.00±0.00	0.00±0.00	0.04±0.03	0.01±0.02	0.00±0.00	0.04±0.03	0.00±0.00	0.01±0.01	0.00±0.00	0.02±0.02	0.00±0.00	0.00±0.00	0.00±0.00	0.01±0.01	0.00±0.00	0.00±0.00
Bacteria;Bacteroidetes;Flavobacteriia;Flavobacteriales;NS9 marine group;OTU 000857	0.02	0.00±0.00	0.00±0.00	0.00±0.00	0.00±0.00	0.00±0.00	0.00±0.00	0.00±0.00	0.00±0.00	0.00±0.00	0.00±0.00	0.00±0.00	0.00±0.01	0.00±0.00	0.00±0.00	0.00±0.00	0.00±0.00	0.00±0.00	0.00±0.00	0.00±0.00	0.00±0.00	0.00±0.00
Bacteria;Bacteroidetes;Flavobacteriia;Flavobacteriales;NS9 marine group;OTU 002194	0	0.00±0.00	0.00±0.00	0.00±0.00	0.00±0.00	0.00±0.00	0.00±0.00	0.00±0.00	0.00±0.00	0.00±0.00	0.00±0.00	0.00±0.00	0.00±0.00	0.00±0.00	0.00±0.00	0.00±0.00	0.00±0.00	0.00±0.00	0.00±0.00	0.00±0.01	0.00±0.00	0.00±0.00
Bacteria;Bacteroidetes;Flavobacteriia;Flavobacteriales;NS9 marine group;OTU 002524	0	0.00±0.00	0.00±0.00	0.00±0.00	0.00±0.00	0.00±0.00	0.00±0.00	0.00±0.00	0.03±0.03	0.00±0.00	0.00±0.00	0.00±0.00	0.07±0.11	0.00±0.00	0.00±0.00	0.00±0.00	0.00±0.01	0.00±0.00	0.00±0.00	0.01±0.01	0.00±0.00	0.00±0.00
Bacteria;Bacteroidetes;Flavobacteriia;Flavobacteriales;NS9 marine group;OTU 003606	0	0.00±0.00	0.00±0.00	0.00±0.00	0.00±0.00	0.00±0.00	0.00±0.00	0.00±0.00	0.00±0.00	0.00±0.00	0.00±0.00	0.00±0.00	0.00±0.00	0.00±0.00	0.00±0.00	0.00±0.00	0.00±0.00	0.00±0.00	0.00±0.00	0.00±0.00	0.00±0.00	0.00±0.00
Bacteria;Bacteroidetes;Flavobacteriia;Flavobacteriales;NS9 marine group;OTU 004982	0	0.00±0.00	0.00±0.00	0.00±0.00	0.00±0.00	0.00±0.00	0.00±0.00	0.00±0.00	0.00±0.00	0.00±0.00	0.00±0.00	0.00±0.00	0.00±0.00	0.00±0.00	0.00±0.00	0.00±0.00	0.00±0.00	0.00±0.00	0.00±0.00	0.00±0.00	0.00±0.00	0.02±0.02
Bacteria;Bacteroidetes;Flavobacteriia;Flavobacteriales;NS9 marine group;OTU 005246	0	0.00±0.00	0.00±0.00	0.00±0.00	0.00±0.00	0.00±0.00	0.00±0.00	0.00±0.00	0.00±0.00	0.00±0.00	0.00±0.00	0.00±0.00	0.00±0.00	0.00±0.00	0.00±0.00	0.00±0.00	0.00±0.00	0.00±0.00	0.00±0.00	0.00±0.00	0.00±0.00	0.00±0.00
Bacteria;Bacteroidetes;Flavobacteriia;Flavobacteriales;NS9 marine group;OTU 005563	0	0.04±0.06	0.00±0.00	0.00±0.00	0.00±0.00	0.00±0.00	0.00±0.01	0.00±0.00	0.00±0.00	0.00±0.01	0.00±0.00	0.00±0.00	0.00±0.00	0.00±0.00	0.00±0.00	0.00±0.00	0.00±0.00	0.00±0.00	0.00±0.00	0.00±0.00	0.00±0.00	0.00±0.00
Bacteria;Bacteroidetes;Flavobacteriia;Flavobacteriales;NS9 marine group;OTU 005747	0	0.05±0.07	0.00±0.00	0.00±0.00	0.08±0.08	0.00±0.00	0.00±0.00	0.00±0.00	0.00±0.01	0.01±0.01	0.00±0.00	0.00±0.00	0.00±0.00	0.00±0.00	0.05±0.09	0.00±0.00	0.02±0.02	0.00±0.00	0.00±0.00	0.00±0.00	0.00±0.00	0.00±0.00
Bacteria;Bacteroidetes;Flavobacteriia;Flavobacteriales;NS9 marine group;OTU 006779	0	0.00±0.00	0.00±0.00	0.00±0.00	0.00±0.00	0.00±0.00	0.00±0.00	0.00±0.00	0.00±0.00	0.01±0.01	0.00±0.00	0.00±0.00	0.00±0.00	0.00±0.00	0.00±0.00	0.00±0.00	0.00±0.00	0.00±0.00	0.00±0.00	0.01±0.01	0.00±0.00	0.00±0.00
Bacteria;Bacteroidetes;Flavobacteriia;Flavobacteriales;NS9 marine group;OTU 006832	0	0.04±0.06	0.00±0.00	0.00±0.00	0.00±0.00	0.00±0.00	0.00±0.00	0.00±0.00	0.04±0.01	0.00±0.00	0.00±0.01	0.00±0.00	0.00±0.01	0.00±0.00	0.00±0.00	0.00±0.00	0.00±0.00	0.00±0.00	0.00±0.00	0.00±0.00	0.00±0.00	0.00±0.00
Bacteria;Bacteroidetes;Flavobacteriia;Flavobacteriales;OTU 000982	0.01	0.00±0.00	0.00±0.00	0.00±0.00	0.00±0.00	0.00±0.00	0.02±0.00	0.05±0.07	0.03±0.01	0.00±0.01	0.01±0.00	0.17±0.22	0.01±0.01	0.00±0.00	0.00±0.00	0.01±0.01	0.00±0.00	0.00±0.00	0.00±0.00	0.00±0.00	0.00±0.00	0.00±0.00
Bacteria;Bacteroidetes;Flavobacteriia;Flavobacteriales;OTU 001052	0.01	0.14±0.17	0.00±0.00	0.00±0.00	0.02±0.02	0.04±0.06	0.06±0.06	0.00±0.00	0.04±0.02	0.05±0.07	0.01±0.00	0.00±0.00	0.02±0.02	0.00±0.00	0.00±0.00	0.01±0.01	0.00±0.01	0.00±0.00	0.00±0.00	0.00±0.00	0.00±0.00	0.00±0.00
Bacteria;Bacteroidetes;Flavobacteriia;Flavobacteriales;OTU 001543	0.01	0.00±0.00	0.00±0.00	0.00±0.00	0.00±0.00	0.00±0.00	0.00±0.00	0.00±0.00	0.00±0.00	0.00±0.00	0.00±0.00	0.16±0.23	0.00±0.00	0.00±0.00	0.00±0.00	0.00±0.00	0.00±0.00	0.00±0.00	0.00±0.00	0.00±0.00	0.00±0.00	0.00±0.00
Bacteria;Bacteroidetes;Flavobacteriia;Flavobacteriales;OTU 003213	0	0.00±0.00	0.00±0.00	0.00±0.00	0.00±0.00	0.00±0.00	0.01±0.00	0.07±0.10	0.00±0.00	0.00±0.00	0.00±0.00	0.00±0.00	0.00±0.00	0.00±0.00	0.00±0.00	0.00±0.00	0.00±0.00	0.00±0.00	0.00±0.00	0.00±0.00	0.00±0.00	0.00±0.00
Bacteria;Bacteroidetes;Flavobacteriia;Flavobacteriales;OTU 003238	0	0.05±0.07	0.00±0.00	0.00±0.00	0.01±0.01	0.00±0.00	0.01±0.01	0.05±0.07	0.00±0.00	0.00±0.01	0.00±0.00	0.01±0.02	0.00±0.00	0.00±0.00	0.00±0.00	0.00±0.00	0.00±0.00	0.00±0.00	0.00±0.00	0.00±0.00	0.00±0.00	0.00±0.00
Bacteria;Bacteroidetes;Flavobacteriia;Flavobacteriales;Schleiferiaceae;Schleiferia;OTU 000630	0.02	0.11±0.15	0.00±0.00	0.00±0.00	0.01±0.01	0.09±0.12	0.00±0.00	0.00±0.00	0.09±0.02	0.03±0.04	0.00±0.00	0.00±0.01	0.05±0.04	0.00±0.00	0.05±0.09	0.01±0.01	0.00±0.00	0.00±0.00	0.00±0.00	0.01±0.02	0.00±0.00	0.00±0.00
Bacteria;Bacteroidetes;Flavobacteriia;Flavobacteriales;Schleiferiaceae;Schleiferia;OTU 001575	0.01	0.01±0.01	0.01±0.02	0.00±0.00	0.00±0.00	0.02±0.02	0.00±0.00	0.00±0.00	0.01±0.00	0.00±0.01	0.00±0.00	0.09±0.13	0.01±0.01	0.01±0.01	0.00±0.00	0.00±0.00	0.00±0.00	0.00±0.00	0.00±0.00	0.00±0.00	0.00±0.00	0.00±0.00
Bacteria;Bacteroidetes;OTU 000153	0.07	0.06±0.04	0.00±0.00	0.00±0.00	0.00±0.00	0.00±0.00	1.04±1.21	0.00±0.00	0.00±0.00	0.00±0.00	0.00±0.00	0.00±0.00	0.00±0.00	0.00±0.00	0.00±0.00	0.00±0.00	0.00±0.00	0.00±0.00	0.00±0.00	0.00±0.00	0.00±0.00	0.00±0.00
Bacteria;Bacteroidetes;OTU 000405	0.03	0.00±0.00	0.00±0.00	0.00±0.00	0.00±0.00	0.00±0.00	0.00±0.00	0.00±0.00	0.05±0.02	0.05±0.08	0.00±0.00	0.01±0.02	0.05±0.04	0.00±0.00	0.00±0.00	0.05±0.05	0.00±0.01	0.01±0.01	0.00±0.00	0.04±0.04	0.00±0.00	0.00±0.00
Bacteria;Bacteroidetes;OTU 000413	0.03	0.00±0.00	0.00±0.00	0.00±0.00	0.00±0.00	0.00±0.00	0.00±0.00	0.00±0.00	0.17±0.04	0.22±0.23	0.01±0.01	0.00±0.00	0.22±0.10	0.00±0.00	0.00±0.00	0.05±0.04	0.06±0.08	0.02±0.01	0.01±0.01	0.07±0.06	0.00±0.00	0.00±0.00
Bacteria;Bacteroidetes;OTU 000773	0.01	0.23±0.20	0.03±0.01	0.00±0.00	0.09±0.06	0.19±0.13	0.00±0.00	0.00±0.00	0.02±0.01	0.11±0.17	0.00±0.00	0.04±0.07	0.00±0.01	0.00±0.00	0.15±0.26	0.00±0.00	0.02±0.03	0.00±0.00	0.00±0.00	0.01±0.01	0.00±0.00	0.00±0.00
Bacteria;Bacteroidetes;OTU 000824	0.02	0.00±0.00	0.00±0.00	0.00±0.00	0.00±0.00	0.00±0.00	0.00±0.00	0.00±0.00	0.00±0.00	0.00±0.00	0.00±0.00	0.00±0.00	0.00±0.00	0.00±0.00	0.00±0.00	0.00±0.00	0.00±0.00	0.00±0.00	0.00±0.00	0.00±0.00	0.00±0.00	0.00±0.00
Bacteria;Bacteroidetes;OTU 000874	0.01	0.00±0.00	0.00±0.00	0.00±0.00	0.00±0.00	0.00±0.00	0.00±0.00	0.00±0.00	0.00±0.01	0.00±0.00	0.00±0.00	0.00±0.00	0.00±0.00	0.00±0.00	0.00±0.00	0.00±0.00	0.00±0.00	0.00±0.00	0.00±0.00	0.00±0.01	0.00±0.00	0.00±0.00
Bacteria;Bacteroidetes;OTU 000946	0.01	0.44±0.12	0.03±0.00	0.00±0.00	0.15±0.16	0.21±0.23	0.00±0.00	0.00±0.00	0.03±0.02	0.00±0.01	0.00±0.00	0.05±0.09	0.01±0.01	0.00±0.00	0.10±0.17	0.01±0.01	0.00±0.00	0.00±0.00	0.00±0.00	0.00±0.00	0.00±0.00	0.00±0.00
Bacteria;Bacteroidetes;OTU 001847	0.01	0.00±0.00	0.00±0.00	0.00±0.00	0.00±0.00	0.00±0.00	0.01±0.01	0.00±0.00	0.06±0.01	0.01±0.01	0.01±0.00	0.01±0.02	0.04±0.03	0.00±0.00	0.00±0.00	0.00±0.00	0.00±0.00	0.00±0.00	0.00±0.00	0.01±0.01	0.00±0.00	0.00±0.00
Bacteria;Bacteroidetes;OTU 001888	0	0.00±0.00	0.00±0.00	0.03±0.04	0.00±0.00	0.00±0.00	0.03±0.02	0.02±0.02	0.00±0.00	0.00±0.00	0.00±0.00	0.00±0.00	0.00±0.00	0.00±0.00	0.00±0.00	0.00±0.00	0.00±0.00	0.00±0.00	0.00±0.00	0.00±0.00	0.00±0.00	0.00±0.00
Bacteria;Bacteroidetes;OTU 002211	0	0.00±0.00	0.00±0.00	0.00±0.00	0.00±0.00	0.00±0.00	0.00±0.00	0.00±0.00	0.00±0.01	0.01±0.01	0.00±0.00	0.00±0.00	0.00±0.01	0.00±0.00	0.00±0.00	0.02±0.02	0.01±0.02	0.00±0.00	0.00±0.00	0.02±0.02	0.00±0.00	0.00±0.00
Bacteria;Bacteroidetes;OTU 002304	0.01	0.00±0.00	0.00±0.00	0.00±0.00	0.00±0.00	0.00±0.00	0.00±0.00	0.00±0.00	0.00±0.00	0.00±0.00	0.00±0.00	0.00±0.00	0.00±0.00	0.00±0.00	0.00±0.00	0.00±0.00	0.00±0.00	0.00±0.00	0.00±0.00	0.00±0.00	0.00±0.00	0.00±0.00
Bacteria;Bacteroidetes;OTU 002560	0	0.00±0.00	0.00±0.00	0.00±0.00	0.00±0.00	0.00±0.00	0.00±0.00	0.00±0.00	0.00±0.00	0.00±0.00	0.00±0.00	0.00±0.00	0.00±0.00	0.00±0.00	0.00±0.00	0.00±0.00	0.00±0.00	0.00±0.00	0.00±0.00	0.00±0.00	0.00±0.00	0.00±0.00
Bacteria;Bacteroidetes;OTU 002662	0	0.00±0.00	0.00±0.00	0.05±0.07	0.00±0.00	0.00±0.00	0.01±0.02	0.05±0.08	0.00±0.00	0.00±0.00	0.01±0.01	0.00±0.00	0.00±0.00	0.00±0.01	0.00±0.00	0.00±0.00	0.00±0.00	0.00±0.00	0.00±0.00	0.00±0.00	0.00±0.00	0.00±0.00
Bacteria;Bacteroidetes;OTU 002683	0	0.00±0.00	0.00±0.00	0.00±0.00	0.00±0.00	0.00±0.00	0.00±0.00	0.00±0.00	0.02±0.01	0.00±0.01	0.00±0.00	0.00±0.00	0.08±0.10	0.00±0.00	0.00±0.00	0.00±0.00	0.00±0.01	0.00±0.00	0.00±0.00	0.00±0.00	0.00±0.00	0.00±0.00
Bacteria;Bacteroidetes;OTU 002916	0	0.00±0.00	0.00±0.00	0.00±0.00	0.00±0.00	0.00±0.00	0.00±0.00	0.00±0.00	0.00±0.00	0.00±0.00	0.00±0.00	0.00±0.00	0.09±0.10	0.00±0.00	0.00±0.00	0.02±0.02	0.00±0.00	0.00±0.00	0.00±0.00	0.00±0.01	0.00±0.00	0.00±0.00
Bacteria;Bacteroidetes;OTU 003048	0	0.00±0.00	0.00±0.00	0.00±0.00	0.00±0.00	0.00±0.00	0.00±0.00	0.00±0.00	0.00±0.00	0.00±0.00	0.00±0.00	0.00±0.00	0.00±0.00	0.00±0.00	0.00±0.00	0.00±0.00	0.00±0.00	0.00±0.00	0.00±0.00	0.00±0.00	0.00±0.00	0.00±0.00
Bacteria;Bacteroidetes;OTU 003125	0	0.00±0.00	0.00±0.00	0.00±0.00	0.00±0.00	0.00±0.00	0.00±0.00	0.00±0.00	0.00±0.00	0.00±0.00	0.00±0.00	0.00±0.00	0.00±0.01	0.00±0.00	0.00±0.00	0.00±0.00	0.00±0.00	0.00±0.00	0.00±0.00	0.00±0.00	0.00±0.00	0.00±0.00
Bacteria;Bacteroidetes;OTU 003542	0	0.00±0.00	0.00±0.00	0.00±0.00	0.00±0.00	0.00±0.00	0.00±0.00	0.00±0.00	0.00±0.00	0.01±0.02	0.00±0.00	0.00±0.00	0.00±0.00	0.00±0.00	0.00±0.00	0.00±0.00	0.00±0.00	0.00±0.00	0.00±0.00	0.00±0.00	0.00±0.00	0.00±0.00
Bacteria;Bacteroidetes;OTU 004428	0	0.00±0.00	0.00±0.00	0.00±0.00	0.00±0.00	0.00±0.00	0.05±0.07	0.00±0.00	0.00±0.00	0.00±0.00	0.00±0.00	0.00±0.00	0.00±0.00	0.00±0.00	0.00±0.00	0.00±0.00	0.00±0.00	0.00±0.00	0.00±0.00	0.00±0.00	0.00±0.00	0.00±0.00
Bacteria;Bacteroidetes;OTU 004453	0	0.00±0.00	0.00±0.00	0.00±0.00	0.00±0.00	0.00±0.00	0.00±0.00	0.00±0.00	0.00±0.00	0.00±0.01	0.00±0.00	0.00±0.00	0.00±0.00	0.00±0.00	0.00±0.00	0.00±0.00	0.00±0.00	0.00±0.00	0.00±0.00	0.00±0.00	0.00±0.00	0.00±0.00
Bacteria;Bacteroidetes;OTU 004553	0	0.00±0.00	0.00±0.00	0.00±0.00	0.00±0.00	0.00±0.00	0.00±0.00	0.00±0.00	0.00±0.00	0.00±0.00	0.00±0.00	0.00±0.00	0.00±0.00	0.00±0.00	0.00±0.00	0.00±0.00	0.00±0.00	0.00±0.00	0.00±0.00	0.00±0.00	0.00±0.00	0.00±0.00
Bacteria;Bacteroidetes;OTU 004727	0.01	0.00±0.00	0.00±0.00	0.00±0.00	0.00±0.00	0.00±0.00	0.00±0.00	0.00±0.00	0.00±0.00	0.00±0.00	0.00±0.00	0.00±0.00	0.01±0.01	0.00±0.00	0.00±0.00	0.00±0.00	0.00±0.00	0.00±0.00	0.00±0.00	0.00±0.00	0.00±0.00	0.00±0.00
Bacteria;Bacteroidetes;OTU 006001	0	0.00±0.00	0.00±0.00	0.00±0.00	0.00±0.00	0.00±0.00	0.00±0.00	0.00±0.00	0.00±0.00	0.00±0.00	0.00±0.00	0.00±0.00	0.00±0.00	0.00±0.00	0.00±0.00	0.00±0.00	0.00±0.00	0.00±0.00	0.00±0.00	0.00±0.00	0.00±0.00	0.00±0.00
Bacteria;Bacteroidetes;OTU 006316	0	0.00±0.00	0.00±0.00	0.00±0.00	0.00±0.00	0.00±0.00	0.00±0.00	0.00±0.00	0.00±0.00	0.00±0.01	0.00±0.00	0.00±0.00	0.00±0.00	0.00±0.00	0.00±0.00	0.00±0.00	0.00±0.00	0.00±0.00	0.00±0.00	0.00±0.00	0.00±0.00	0.00±0.00
Bacteria;Bacteroidetes;OTU 006701	0	0.00±0.00	0.00±0.00	0.00±0.00	0.00±0.00	0.00±0.00	0.00±0.00	0.00±0.00	0.00±0.00	0.00±0.00	0.00±0.00	0.00±0.00	0.00±0.00	0.00±0.00	0.00±0.00	0.00±0.00	0.00±0.00	0.00±0.00	0.00±0.00	0.00±0.00	0.00±0.00	0.00±0.00
Bacteria;Bacteroidetes;OTU 006877	0	0.00±0.00	0.00±0.00	0.00±0.00	0.00±0.00	0.00±0.00	0.00±0.00	0.00±0.00	0.00±0.00	0.00±0.00	0.00±0.00	0.00±0.00	0.00±0.00	0.00±0.00	0.00±0.00	0.00±0.00	0.00±0.00	0.00±0.00	0.00±0.00	0.00±0.01	0.00±0.00	0.00±0.00
Bacteria;Bacteroidetes;SB-1;OTU 000134	0.1	0.00±0.00	0.00±0.00	0.00±0.00	0.00±0.00	0.00±0.00	0.00±0.00	0.00±0.00	0.04±0.01	0.02±0.04	0.01±0.01	0.00±0.00	0.06±0.05	0.01±0.00	0.00±0.00	0.07±0.06	0.11±0.16	0.01±0.01	0.00±0.00	0.05±0.04	0.01±0.00	0.00±0.00
Bacteria;Bacteroidetes;SB-1;OTU 000151	0.08	0.00±0.00	0.00±0.00	0.00±0.00	0.00±0.00	0.00±0.00	0.00±0.00	0.00±0.00	0.09±0.05	0.10±0.09	0.00±0.00	0.00±0.00	0.10±0.01	0.00±0.00	0.00±0.00	0.04±0.03	0.00±0.00	0.00±0.00	0.00±0.00	0.04±0.04	0.00±0.00	0.00±0.00
Bacteria;Bacteroidetes;SB-1;OTU 000207	0.07	0.00±0.00	0.00±0.00	0.00±0.01	0.00±0.00	0.00±0.00	0.00±0.00	0.00±0.00	0.21±0.03	0.18±0.09	0.03±0.01	0.00±0.01	0.32±0.11	0.00±0.00	0.00±0.00	0.20±0.18	0.22±0.15	0.02±0.00	0.01±0.00	0.16±0.14	0.01±0.01	0.00±0.00
Bacteria;Bacteroidetes;SB-1;OTU 000338	0.03	0.00±0.00	0.00±0.00	0.00±0.00	0.00±0.00	0.00±0.00	0.00±0.00	0.00±0.00	0.00±0.00	0.00±0.00	0.00±0.00	0.00±0.00	0.00±0.01	0.00±0.00	0.00±0.00	0.00±0.00	0.00±0.00	0.00±0.00	0.00±0.00	0.00±0.00	0.00±0.00	0.00±0.00
Bacteria;Bacteroidetes;SB-1;OTU 000468	0.02	0.00±0.00	0.00±0.00	0.00±0.00	0.00±0.00	0.00±0.00	0.00±0.00	0.00±0.00	0.04±0.01	0.01±0.02	0.01±0.01	0.00±0.00	0.08±0.04	0.00±0.00	0.00±0.00	0.05±0.05	0.05±0.07	0.00±0.00	0.00±0.00	0.04±0.03	0.00±0.00	0.00±0.00
Bacteria;Bacteroidetes;SB-1;OTU 000472	0.02	0.00±0.00	0.00±0.00	0.00±0.00	0.00±0.00	0.00±0.00	0.00±0.00	0.00±0.00	0.01±0.01	0.00±0.01	0.00±0.00	0.00±0.00	0.00±0.01	0.00±0.00	0.00±0.00	0.00±0.00	0.00±0.00	0.00±0.00	0.00±0.00	0.00±0.01	0.00±0.00	0.00±0.00
Bacteria;Bacteroidetes;SB-1;OTU 000479	0.03	0.00±0.00	0.00±0.00	0.00±0.00	0.00±0.00	0.00±0.00	0.00±0.00	0.00±0.00	0.02±0.01	0.02±0.03	0.00±0.00	0.00±0.00	0.04±0.05	0.00±0.00	0.05±0.09	0.08±0.07	0.17±0.11	0.00±0.00	0.00±0.00	0.12±0.03	0.00±0.00	0.00±0.00
Bacteria;Bacteroidetes;SB-1;OTU 000509	0.02	0.00±0.00	0.00±0.00	0.00±0.00	0.00±0.00	0.00±0.00	0.00±0.00	0.00±0.00	0.00±0.00	0.01±0.01	0.00±0.00	0.00±0.00	0.00±0.01	0.00±0.00	0.00±0.00	0.00±0.00	0.00±0.01	0.00±0.00	0.00±0.00	0.01±0.02	0.00±0.00	0.00±0.00
Bacteria;Bacteroidetes;SB-1;OTU 000519	0.05	0.00±0.00	0.00±0.00	0.00±0.00	0.00±0.00	0.00±0.00	0.00±0.00	0.00±0.00	0.01±0.01	0.02±0.03	0.00±0.00	0.01±0.02	0.02±0.02	0.00±0.00	0.00±0.00	0.00±0.00	0.00±0.00	0.00±0.00	0.00±0.00	0.00±0.00	0.00±0.00	0.00±0.00
Bacteria;Bacteroidetes;SB-1;OTU 000775	0.02	0.00±0.00	0.00±0.00	0.00±0.00	0.00±0.00	0.00±0.00	0.00±0.00	0.00±0.00	0.15±0.01	0.04±0.08	0.00±0.00	0.00±0.00	0.06±0.07	0.01±0.01	0.00±0.00	0.00±0.00	0.00±0.00	0.00±0.00	0.00±0.00	0.03±0.03	0.00±0.00	0.00±0.00
Bacteria;Bacteroidetes;SB-1;OTU 000933	0.02	0.00±0.00	0.00±0.00	0.00±0.00	0.00±0.00	0.00±0.00	0.00±0.00	0.00±0.00	0.00±0.00	0.00±0.00	0.00±0.00	0.00±0.00	0.00±0.00	0.00±0.00	0.00±0.00	0.00±0.00	0.00±0.00	0.00±0.00	0.00±0.00	0.01±0.01	0.00±0.00	0.00±0.00
Bacteria;Bacteroidetes;SB-1;OTU 000950	0.01	0.00±0.00	0.00±0.00	0.00±0.00	0.00±0.00	0.00±0.00	0.00±0.00	0.00±0.00	0.01±0.01	0.00±0.00	0.00±0.00	0.00±0.00	0.00±0.01	0.00±0.00	0.00±0.00	0.00±0.00	0.00±0.00	0.00±0.00	0.00±0.00	0.00±0.00	0.00±0.00	0.00±0.00
Bacteria;Bacteroidetes;SB-1;OTU 001019	0.01	0.00±0.00	0.00±0.00	0.00±0.00	0.00±0.00	0.00±0.00	0.00±0.00	0.00±0.00	0.00±0.00	0.00±0.01	0.00±0.00	0.00±0.00	0.00±0.00	0.00±0.00	0.00±0.00	0.00±0.00	0.00±0.00	0.00±0.00	0.00±0.00	0.00±0.00	0.00±0.00	0.00±0.00
Bacteria;Bacteroidetes;SB-1;OTU 001504	0.03	0.00±0.00	0.00±0.00	0.00±0.00	0.00±0.00	0.00±0.00	0.00±0.00	0.00±0.00	0.02±0.00	0.04±0.04	0.00±0.00	0.00±0.00	0.02±0.02	0.00±0.00	0.00±0.00	0.01±0.01	0.00±0.00	0.00±0.00	0.00±0.00	0.01±0.01	0.00±0.00	0.00±0.00
Bacteria;Bacteroidetes;SB-1;OTU 001665	0	0.00±0.00	0.00±0.00	0.00±0.00	0.00±0.00	0.00±0.00	0.00±0.00	0.00±0.00	0.00±0.00	0.00±0.00	0.00±0.00	0.00±0.00	0.00±0.00	0.00±0.00	0.00±0.00	0.01±0.01	0.00±0.00	0.00±0.00	0.00±0.00	0.01±0.01	0.00±0.00	0.00±0.00
Bacteria;Bacteroidetes;SB-1;OTU 001729	0.01	0.00±0.00	0.00±0.00	0.00±0.00	0.00±0.00	0.00±0.00	0.00±0.00	0.00±0.00	0.00±0.00	0.00±0.00	0.00±0.00	0.00±0.00	0.00±0.00	0.00±0.00	0.00±0.00	0.00±0.00	0.00±0.00	0.00±0.00	0.00±0.00	0.00±0.00	0.00±0.00	0.00±0.00
Bacteria;Bacteroidetes;SB-1;OTU 001917	0	0.00±0.00	0.00±0.00	0.00±0.00	0.00±0.00	0.00±0.00	0.00±0.00	0.00±0.00	0.00±0.00	0.00±0.00	0.00±0.00	0.00±0.00	0.00±0.00	0.00±0.00	0.00±0.00	0.00±0.00	0.00±0.00	0.00±0.00	0.00±0.00	0.00±0.00	0.00±0.00	0.00±0.00
Bacteria;Bacteroidetes;SB-1;OTU 002030	0.01	0.00±0.00	0.00±0.00	0.00±0.00	0.00±0.00	0.00±0.00	0.00±0.00	0.00±0.00	0.00±0.00	0.00±0.00	0.00±0.00	0.00±0.00	0.00±0.01	0.00±0.00	0.00±0.00	0.00±0.00	0.00±0.00	0.00±0.00	0.00±0.00	0.00±0.00	0.00±0.00	0.00±0.00
Bacteria;Bacteroidetes;SB-1;OTU 002082	0.01	0.00±0.00	0.00±0.00	0.00±0.00	0.00±0.00	0.00±0.00	0.00±0.00	0.00±0.00	0.01±0.01	0.02±0.03	0.00±0.00	0.00±0.00	0.01±0.01	0.00±0.00	0.00±0.00	0.03±0.03	0.04±0.05	0.00±0.00	0.00±0.00	0.04±0.02	0.00±0.00	0.00±0.00
Bacteria;Bacteroidetes;SB-1;OTU 002392	0	0.00±0.00	0.00±0.00	0.00±0.00	0.00±0.00	0.00±0.00	0.00±0.00	0.00±0.00	0.00±0.00	0.00±0.00	0.00±0.00	0.00±0.00	0.00±0.00	0.00±0.00	0.00±0.00	0.00±0.00	0.00±0.00	0.00±0.00	0.00±0.00	0.00±0.00	0.00±0.00	0.00±0.00
Bacteria;Bacteroidetes;SB-1;OTU 002917	0	0.00±0.00	0.00±0.00	0.00±0.00	0.00±0.00	0.00±0.00	0.00±0.00	0.00±0.00	0.00±0.00	0.00±0.00	0.00±0.00	0.00±0.00	0.00±0.00	0.00±0.00	0.00±0.00	0.00±0.00	0.00±0.00	0.00±0.00	0.00±0.00	0.00±0.00	0.00±0.00	0.00±0.00
Bacteria;Bacteroidetes;SB-1;OTU 003116	0	0.00±0.00	0.00±0.00	0.00±0.00	0.00±0.00	0.00±0.00	0.00±0.00	0.00±0.00	0.00±0.00	0.00±0.00	0.00±0.00	0.00±0.00	0.01±0.01	0.00±0.00	0.00±0.00	0.00±0.00	0.00±0.00	0.00±0.00	0.00±0.00	0.00±0.00	0.00±0.00	0.00±0.00
Bacteria;Bacteroidetes;SB-1;OTU 003170	0	0.00±0.00	0.00±0.00	0.00±0.00	0.00±0.00	0.00±0.00	0.00±0.00	0.00±0.00	0.00±0.00	0.00±0.00	0.00±0.00	0.00±0.00	0.00±0.00	0.00±0.00	0.00±0.00	0.00±0.00	0.00±0.00	0.00±0.00	0.00±0.00	0.00±0.00	0.00±0.00	0.00±0.00
Bacteria;Bacteroidetes;SB-1;OTU 003178	0.04	0.00±0.00	0.00±0.00	0.00±0.00	0.00±0.00	0.00±0.00	0.00±0.00	0.00±0.00	0.01±0.00	0.01±0.02	0.00±0.00	0.00±0.00	0.01±0.01	0.00±0.00	0.00±0.00	0.03±0.02	0.04±0.06	0.01±0.00	0.00±0.00	0.03±0.02	0.00±0.00	0.00±0.00
Bacteria;Bacteroidetes;SB-1;OTU 003472	0	0.00±0.00	0.00±0.00	0.00±0.00	0.00±0.00	0.00±0.00	0.00±0.00	0.00±0.00	0.00±0.00	0.00±0.00	0.00±0.00	0.00±0.00	0.00±0.00	0.00±0.00	0.00±0.00	0.00±0.00	0.00±0.00	0.00±0.00	0.00±0.00	0.00±0.01	0.00±0.00	0.00±0.00
Bacteria;Bacteroidetes;SB-1;OTU 003576	0	0.00±0.00	0.00±0.00	0.00±0.00	0.00±0.00	0.00±0.00	0.00±0.00	0.00±0.00	0.00±0.00	0.00±0.00	0.00±0.00	0.00±0.00	0.00±0.00	0.00±0.00	0.00±0.00	0.00±0.00	0.00±0.00	0.00±0.00	0.00±0.00	0.00±0.00	0.00±0.00	0.00±0.00
Bacteria;Bacteroidetes;SB-1;OTU 004188	0	0.00±0.00	0.00±0.00	0.00±0.00	0.00±0.00	0.00±0.00	0.00±0.00	0.00±0.00	0.00±0.00	0.00±0.00	0.00±0.00	0.00±0.00	0.00±0.00	0.00±0.00	0.00±0.00	0.00±0.00	0.00±0.00	0.00±0.00	0.00±0.00	0.00±0.00	0.00±0.00	0.00±0.00
Bacteria;Bacteroidetes;SB-1;OTU 004480	0	0.00±0.00	0.00±0.00	0.00±0.00	0.00±0.00	0.00±0.00	0.00±0.00	0.00±0.00	0.00±0.00	0.00±0.00	0.00±0.00	0.00±0.00	0.00±0.00	0.00±0.00	0.00±0.00	0.00±0.00	0.00±0.00	0.00±0.00	0.00±0.00	0.00±0.00	0.00±0.00	0.00±0.00
Bacteria;Bacteroidetes;SB-1;OTU 004902	0	0.00±0.00	0.00±0.00	0.00±0.00	0.00±0.00	0.00±0.00	0.00±0.00	0.00±0.00	0.00±0.00	0.01±0.01	0.00±0.00	0.00±0.00	0.00±0.01	0.00±0.00	0.00±0.00	0.00±0.00	0.00±0.00	0.00±0.00	0.00±0.00	0.00±0.00	0.00±0.00	0.00±0.00
Bacteria;Bacteroidetes;SB-1;OTU 005167	0.01	0.00±0.00	0.00±0.00	0.00±0.00	0.00±0.00	0.00±0.00	0.00±0.00	0.00±0.00	0.01±0.00	0.01±0.01	0.00±0.00	0.00±0.00	0.02±0.02	0.00±0.00	0.00±0.00	0.01±0.01	0.02±0.03	0.00±0.00	0.00±0.00	0.01±0.01	0.00±0.00	0.00±0.00
Bacteria;Bacteroidetes;SB-1;OTU 005184	0	0.00±0.00	0.00±0.00	0.00±0.00	0.00±0.00	0.00±0.00	0.00±0.00	0.00±0.00	0.00±0.01	0.00±0.00	0.00±0.00	0.00±0.00	0.01±0.01	0.00±0.00	0.00±0.00	0.01±0.01	0.00±0.00	0.00±0.00	0.00±0.00	0.00±0.00	0.00±0.00	0.00±0.00
Bacteria;Bacteroidetes;SB-1;OTU 005475	0.01	0.00±0.00	0.00±0.00	0.00±0.00	0.00±0.00	0.00±0.00	0.00±0.00	0.00±0.00	0.00±0.00	0.00±0.00	0.00±0.00	0.00±0.00	0.01±0.01	0.00±0.00	0.00±0.00	0.00±0.01	0.00±0.01	0.00±0.00	0.00±0.00	0.00±0.00	0.00±0.00	0.00±0.00
Bacteria;Bacteroidetes;SB-1;OTU 005514	0	0.00±0.00	0.00±0.00	0.00±0.00	0.00±0.00	0.00±0.00	0.00±0.00	0.00±0.00	0.00±0.00	0.00±0.00	0.00±0.00	0.00±0.00	0.00±0.00	0.00±0.00	0.00±0.00	0.00±0.00	0.00±0.00	0.00±0.00	0.00±0.00	0.00±0.00	0.00±0.00	0.00±0.00
Bacteria;Bacteroidetes;SB-1;OTU 006315	0	0.00±0.00	0.00±0.00	0.00±0.00	0.00±0.00	0.00±0.00	0.00±0.00	0.00±0.00	0.00±0.00	0.00±0.00	0.00±0.00	0.00±0.00	0.00±0.00	0.00±0.00	0.00±0.00	0.00±0.00	0.00±0.00	0.00±0.00	0.00±0.00	0.00±0.00	0.00±0.00	0.00±0.00
Bacteria;Bacteroidetes;SB-1;OTU 006706	0	0.00±0.00	0.00±0.00	0.00±0.00	0.00±0.00	0.00±0.00	0.00±0.00	0.00±0.00	0.00±0.00	0.00±0.00	0.00±0.00	0.00±0.00	0.00±0.00	0.00±0.00	0.00±0.00	0.00±0.00	0.00±0.00	0.00±0.00	0.00±0.00	0.00±0.00	0.00±0.00	0.00±0.00
Bacteria;Bacteroidetes;SB-1;OTU 006753	0	0.00±0.00	0.00±0.00	0.00±0.00	0.00±0.00	0.00±0.00	0.00±0.00	0.00±0.00	0.00±0.00	0.00±0.00	0.00±0.00	0.00±0.00	0.00±0.00	0.00±0.00	0.00±0.00	0.00±0.00	0.00±0.00	0.00±0.00	0.00±0.00	0.00±0.00	0.00±0.00	0.00±0.00
Bacteria;Bacteroidetes;SB-1;OTU 006878	0	0.00±0.00	0.00±0.00	0.00±0.00	0.00±0.00	0.00±0.00	0.00±0.00	0.00±0.00	0.00±0.00	0.00±0.00	0.00±0.00	0.00±0.00	0.00±0.00	0.00±0.00	0.00±0.00	0.02±0.02	0.00±0.00	0.00±0.00	0.00±0.00	0.01±0.01	0.00±0.00	0.00±0.00
Bacteria;Bacteroidetes;SB-5;OTU 000674	0.02	0.00±0.00	0.00±0.00	0.00±0.00	0.00±0.00	0.00±0.00	0.00±0.00	0.00±0.00	0.00±0.01	0.01±0.02	0.01±0.01	0.00±0.00	0.01±0.01	0.00±0.00	0.00±0.00	0.06±0.06	0.07±0.10	0.01±0.01	0.00±0.00	0.05±0.03	0.00±0.00	0.00±0.00
Bacteria;Bacteroidetes;SB-5;OTU 002276	0.01	0.00±0.00	0.00±0.00	0.00±0.00	0.00±0.00	0.00±0.00	0.00±0.00	0.00±0.00	0.00±0.00	0.00±0.00	0.00±0.00	0.00±0.00	0.00±0.00	0.00±0.00	0.00±0.00	0.00±0.00	0.00±0.00	0.00±0.00	0.00±0.00	0.00±0.00	0.00±0.00	0.00±0.00
Bacteria;Bacteroidetes;SB-5;OTU 002496	0	0.00±0.00	0.00±0.00	0.00±0.00	0.00±0.00	0.00±0.00	0.00±0.00	0.00±0.00	0.00±0.00	0.00±0.00	0.00±0.00	0.00±0.00	0.00±0.00	0.00±0.00	0.00±0.00	0.00±0.00	0.00±0.00	0.00±0.00	0.00±0.00	0.00±0.00	0.00±0.00	0.00±0.00
Bacteria;Bacteroidetes;SB-5;OTU 002666	0	0.00±0.00	0.00±0.00	0.00±0.00	0.00±0.00	0.00±0.00	0.00±0.00	0.00±0.00	0.00±0.00	0.00±0.00	0.00±0.00	0.00±0.00	0.00±0.01	0.00±0.00	0.00±0.00	0.00±0.00	0.00±0.00	0.00±0.00	0.00±0.00	0.00±0.00	0.00±0.00	0.00±0.00
Bacteria;Bacteroidetes;SB-5;OTU 002729	0	0.00±0.00	0.00±0.00	0.00±0.00	0.00±0.00	0.00±0.00	0.00±0.00	0.00±0.00	0.00±0.00	0.00±0.00	0.01±0.00	0.00±0.00	0.00±0.00	0.00±0.00	0.00±0.00	0.00±0.00	0.00±0.00	0.00±0.00	0.00±0.00	0.00±0.00	0.00±0.00	0.00±0.00
Bacteria;Bacteroidetes;SB-5;OTU 003339	0	0.00±0.00	0.00±0.00	0.00±0.00	0.00±0.00	0.00±0.00	0.00±0.00	0.00±0.00	0.00±0.00	0.00±0.00	0.00±0.00	0.00±0.00	0.00±0.00	0.00±0.00	0.00±0.00	0.00±0.01	0.01±0.02	0.00±0.00	0.00±0.00	0.00±0.00	0.00±0.00	0.00±0.00
Bacteria;Bacteroidetes;SB-5;OTU 003927	0	0.00±0.00	0.00±0.00	0.00±0.00	0.00±0.00	0.00±0.00	0.00±0.00	0.00±0.00	0.00±0.00	0.00±0.01	0.01±0.00	0.00±0.00	0.00±0.00	0.00±0.00	0.00±0.00	0.00±0.00	0.00±0.00	0.00±0.00	0.00±0.00	0.00±0.00	0.00±0.00	0.00±0.00
Bacteria;Bacteroidetes;SB-5;OTU 004393	0	0.00±0.00	0.00±0.00	0.00±0.00	0.00±0.00	0.00±0.00	0.00±0.00	0.00±0.00	0.00±0.00	0.00±0.00	0.00±0.00	0.00±0.00	0.00±0.00	0.00±0.00	0.00±0.00	0.00±0.00	0.00±0.00	0.00±0.00	0.00±0.00	0.00±0.00	0.00±0.00	0.00±0.00
Bacteria;Bacteroidetes;SB-5;OTU 005460	0	0.00±0.00	0.00±0.00	0.00±0.00	0.00±0.00	0.00±0.00	0.00±0.00	0.00±0.00	0.00±0.00	0.00±0.00	0.00±0.00	0.00±0.00	0.00±0.00	0.00±0.00	0.00±0.00	0.00±0.00	0.00±0.00	0.00±0.00	0.00±0.00	0.00±0.00	0.00±0.00	0.00±0.00
Bacteria;Bacteroidetes;SB-5;OTU 005464	0	0.00±0.00	0.00±0.00	0.00±0.00	0.00±0.00	0.00±0.00	0.00±0.00	0.00±0.00	0.00±0.00	0.00±0.00	0.00±0.00	0.00±0.00	0.00±0.00	0.00±0.00	0.00±0.00	0.00±0.00	0.00±0.00	0.00±0.00	0.00±0.00	0.00±0.00	0.00±0.00	0.00±0.00
Bacteria;Bacteroidetes;SB-5;OTU 006162	0	0.00±0.00	0.00±0.00	0.00±0.00	0.00±0.00	0.00±0.00	0.00±0.00	0.00±0.00	0.00±0.00	0.00±0.00	0.00±0.00	0.00±0.00	0.00±0.00	0.00±0.00	0.00±0.00	0.00±0.00	0.00±0.00	0.00±0.00	0.00±0.00	0.00±0.01	0.00±0.00	0.00±0.00
Bacteria;Bacteroidetes;SB-5;OTU 006526	0	0.00±0.00	0.00±0.00	0.00±0.00	0.00±0.00	0.00±0.00	0.00±0.00	0.00±0.00	0.00±0.00	0.00±0.00	0.00±0.00	0.00±0.00	0.00±0.00	0.00±0.00	0.00±0.00	0.00±0.00	0.00±0.00	0.00±0.00	0.00±0.00	0.00±0.00	0.00±0.00	0.00±0.00
Bacteria;Bacteroidetes;Sphingobacteriia;Sphingobacteriales;AKYH767;OTU 001152	0.01	0.00±0.00	0.00±0.00	0.00±0.00	0.00±0.00	0.00±0.00	0.00±0.00	0.00±0.00	0.00±0.00	0.00±0.00	0.00±0.00	0.00±0.00	0.00±0.00	0.00±0.00	0.00±0.00	0.00±0.00	0.00±0.00	0.00±0.00	0.00±0.00	0.00±0.00	0.00±0.00	0.00±0.00
Bacteria;Bacteroidetes;Sphingobacteriia;Sphingobacteriales;AKYH767;OTU 006722	0	0.00±0.00	0.00±0.00	0.00±0.00	0.00±0.00	0.00±0.00	0.00±0.00	0.00±0.00	0.00±0.00	0.00±0.00	0.00±0.00	0.00±0.00	0.00±0.00	0.00±0.00	0.00±0.00	0.00±0.00	0.00±0.00	0.00±0.00	0.00±0.00	0.00±0.00	0.00±0.00	0.00±0.00
Bacteria;Bacteroidetes;Sphingobacteriia;Sphingobacteriales;B01R012;OTU 000485	0.02	0.00±0.00	0.00±0.00	0.00±0.00	0.00±0.00	0.00±0.00	0.00±0.00	0.00±0.00	0.18±0.01	0.30±0.33	0.00±0.00	0.00±0.00	0.32±0.03	0.00±0.00	0.00±0.00	0.03±0.03	0.00±0.00	0.00±0.00	0.00±0.00	0.03±0.03	0.00±0.00	0.00±0.00
Bacteria;Bacteroidetes;Sphingobacteriia;Sphingobacteriales;Chitinophagaceae;Ferruginibacter;OTU 002918	0	0.00±0.00	0.00±0.00	0.00±0.00	0.00±0.00	0.00±0.00	0.00±0.00	0.00±0.00	0.00±0.00	0.00±0.00	0.00±0.00	0.00±0.00	0.00±0.00	0.00±0.00	0.00±0.00	0.00±0.00	0.00±0.00	0.00±0.00	0.00±0.00	0.00±0.01	0.00±0.00	0.00±0.00
Bacteria;Bacteroidetes;Sphingobacteriia;Sphingobacteriales;Chitinophagaceae;Ferruginibacter;OTU 003216	0	0.00±0.00	0.00±0.00	0.00±0.00	0.00±0.00	0.00±0.00	0.00±0.00	0.00±0.00	0.00±0.00	0.00±0.00	0.00±0.00	0.00±0.00	0.00±0.00	0.00±0.00	0.00±0.00	0.00±0.00	0.00±0.00	0.00±0.00	0.00±0.00	0.00±0.00	0.00±0.00	0.00±0.00
Bacteria;Bacteroidetes;Sphingobacteriia;Sphingobacteriales;Chitinophagaceae;Ferruginibacter;OTU 003749	0	0.00±0.00	0.00±0.00	0.00±0.00	0.00±0.00	0.00±0.00	0.00±0.00	0.00±0.00	0.00±0.00	0.00±0.00	0.00±0.00	0.00±0.00	0.00±0.00	0.00±0.00	0.00±0.00	0.00±0.00	0.00±0.00	0.00±0.00	0.00±0.00	0.00±0.00	0.00±0.00	0.00±0.00
Bacteria;Bacteroidetes;Sphingobacteriia;Sphingobacteriales;Chitinophagaceae;OTU 001475	0.01	0.00±0.00	0.08±0.12	0.02±0.03	0.00±0.00	0.05±0.07	0.04±0.05	0.00±0.00	0.00±0.00	0.00±0.00	0.00±0.00	0.00±0.00	0.00±0.00	0.00±0.00	0.00±0.00	0.00±0.00	0.10±0.15	0.01±0.01	0.00±0.00	0.00±0.01	0.00±0.00	0.00±0.00
Bacteria;Bacteroidetes;Sphingobacteriia;Sphingobacteriales;Chitinophagaceae;OTU 003647	0	0.00±0.00	0.01±0.01	0.00±0.00	0.00±0.00	0.03±0.04	0.00±0.00	0.00±0.00	0.01±0.01	0.00±0.00	0.00±0.00	0.00±0.00	0.00±0.01	0.00±0.00	0.00±0.00	0.01±0.01	0.00±0.00	0.00±0.00	0.00±0.00	0.01±0.01	0.00±0.00	0.00±0.00
Bacteria;Bacteroidetes;Sphingobacteriia;Sphingobacteriales;Chitinophagaceae;OTU 004718	0	0.23±0.29	0.00±0.00	0.00±0.00	0.01±0.01	0.00±0.00	0.03±0.04	0.00±0.00	0.01±0.00	0.00±0.01	0.00±0.00	0.00±0.00	0.00±0.00	0.00±0.00	0.00±0.00	0.00±0.00	0.00±0.00	0.00±0.00	0.00±0.00	0.00±0.00	0.00±0.00	0.00±0.00
Bacteria;Bacteroidetes;Sphingobacteriia;Sphingobacteriales;Chitinophagaceae;OTU 006459	0	0.00±0.00	0.00±0.00	0.00±0.00	0.00±0.00	0.00±0.00	0.00±0.00	0.00±0.00	0.00±0.00	0.00±0.00	0.00±0.00	0.00±0.00	0.00±0.00	0.00±0.00	0.00±0.00	0.00±0.00	0.00±0.00	0.00±0.00	0.00±0.00	0.01±0.01	0.00±0.00	0.00±0.00
Bacteria;Bacteroidetes;Sphingobacteriia;Sphingobacteriales;Chitinophagaceae;Sediminibacterium;OTU 001268	0	0.00±0.00	0.00±0.00	0.00±0.00	0.00±0.00	0.07±0.10	0.03±0.04	0.00±0.01	0.00±0.00	0.00±0.01	0.00±0.00	0.01±0.02	0.01±0.01	0.00±0.00	0.00±0.00	0.00±0.00	0.00±0.00	0.00±0.00	0.00±0.00	0.00±0.00	0.00±0.00	0.00±0.00
Bacteria;Bacteroidetes;Sphingobacteriia;Sphingobacteriales;Chitinophagaceae;Taibaiella;OTU 000788	0.01	0.00±0.00	0.00±0.00	0.00±0.00	0.00±0.00	0.00±0.00	0.00±0.00	0.03±0.05	0.08±0.05	0.31±0.36	0.00±0.00	0.00±0.00	0.06±0.06	0.00±0.00	0.00±0.00	0.01±0.01	0.00±0.01	0.01±0.01	0.00±0.00	0.00±0.01	0.00±0.00	0.00±0.00
Bacteria;Bacteroidetes;Sphingobacteriia;Sphingobacteriales;Chitinophagaceae;uncultured;OTU 000523	0.02	0.07±0.10	0.00±0.00	0.00±0.00	0.00±0.00	0.16±0.23	0.01±0.01	0.00±0.00	0.21±0.08	0.08±0.07	0.01±0.01	0.02±0.02	0.32±0.25	0.00±0.00	0.00±0.00	0.01±0.01	0.00±0.00	0.00±0.00	0.00±0.00	0.01±0.01	0.00±0.00	0.00±0.00
Bacteria;Bacteroidetes;Sphingobacteriia;Sphingobacteriales;Chitinophagaceae;uncultured;OTU 002773	0	0.00±0.00	0.00±0.00	0.00±0.00	0.00±0.00	0.00±0.00	0.00±0.00	0.00±0.00	0.00±0.00	0.00±0.00	0.00±0.00	0.00±0.00	0.00±0.00	0.00±0.00	0.00±0.00	0.00±0.00	0.00±0.00	0.00±0.00	0.00±0.00	0.00±0.00	0.00±0.00	0.00±0.00
Bacteria;Bacteroidetes;Sphingobacteriia;Sphingobacteriales;Chitinophagaceae;uncultured;OTU 003475	0	0.00±0.00	0.00±0.00	0.00±0.00	0.00±0.00	0.00±0.00	0.00±0.00	0.00±0.00	0.00±0.00	0.00±0.00	0.00±0.00	0.00±0.00	0.00±0.00	0.00±0.00	0.00±0.00	0.00±0.00	0.00±0.00	0.00±0.00	0.00±0.00	0.00±0.00	0.00±0.00	0.00±0.00
Bacteria;Bacteroidetes;Sphingobacteriia;Sphingobacteriales;Chitinophagaceae;uncultured;OTU 003568	0	0.00±0.00	0.00±0.00	0.00±0.00	0.00±0.00	0.00±0.00	0.00±0.00	0.00±0.00	0.00±0.00	0.00±0.00	0.00±0.00	0.00±0.00	0.01±0.01	0.00±0.00	0.00±0.00	0.00±0.00	0.00±0.00	0.00±0.00	0.00±0.00	0.00±0.00	0.00±0.00	0.00±0.00
Bacteria;Bacteroidetes;Sphingobacteriia;Sphingobacteriales;Chitinophagaceae;uncultured;OTU 004400	0	0.00±0.00	0.00±0.00	0.00±0.00	0.00±0.00	0.00±0.00	0.00±0.00	0.00±0.00	0.00±0.00	0.00±0.00	0.00±0.00	0.00±0.00	0.00±0.01	0.00±0.00	0.00±0.00	0.00±0.00	0.00±0.00	0.00±0.00	0.00±0.00	0.00±0.00	0.00±0.00	0.00±0.00
Bacteria;Bacteroidetes;Sphingobacteriia;Sphingobacteriales;Chitinophagaceae;uncultured;OTU 004473	0	0.00±0.00	0.00±0.00	0.00±0.00	0.00±0.00	0.00±0.00	0.00±0.00	0.00±0.00	0.00±0.00	0.00±0.00	0.00±0.00	0.00±0.00	0.00±0.00	0.00±0.00	0.00±0.00	0.00±0.00	0.00±0.00	0.00±0.00	0.00±0.00	0.00±0.00	0.00±0.00	0.00±0.00
Bacteria;Bacteroidetes;Sphingobacteriia;Sphingobacteriales;Chitinophagaceae;uncultured;OTU 005268	0	0.00±0.00	0.00±0.00	0.00±0.00	0.00±0.00	0.00±0.00	0.00±0.00	0.00±0.00	0.00±0.00	0.00±0.00	0.00±0.00	0.00±0.00	0.00±0.01	0.00±0.00	0.00±0.00	0.01±0.01	0.01±0.02	0.00±0.00	0.00±0.00	0.01±0.02	0.00±0.00	0.00±0.00
Bacteria;Bacteroidetes;Sphingobacteriia;Sphingobacteriales;Chitinophagaceae;uncultured;OTU 005287	0	0.00±0.00	0.00±0.00	0.00±0.00	0.00±0.00	0.05±0.07	0.00±0.00	0.00±0.00	0.00±0.00	0.00±0.00	0.00±0.00	0.00±0.00	0.00±0.00	0.00±0.00	0.00±0.00	0.00±0.00	0.00±0.00	0.00±0.00	0.00±0.00	0.00±0.00	0.00±0.00	0.00±0.00
Bacteria;Bacteroidetes;Sphingobacteriia;Sphingobacteriales;Chitinophagaceae;uncultured;OTU 005336	0	0.00±0.00	0.00±0.00	0.00±0.00	0.00±0.00	0.00±0.00	0.00±0.00	0.00±0.00	0.00±0.00	0.00±0.00	0.00±0.00	0.00±0.00	0.00±0.00	0.00±0.00	0.01±0.01	0.00±0.00	0.00±0.00	0.00±0.00	0.00±0.00	0.00±0.00	0.00±0.00	0.00±0.00
Bacteria;Bacteroidetes;Sphingobacteriia;Sphingobacteriales;Chitinophagaceae;uncultured;OTU 005779	0	0.00±0.00	0.00±0.00	0.00±0.00	0.00±0.00	0.00±0.00	0.00±0.00	0.00±0.00	0.00±0.00	0.00±0.00	0.00±0.00	0.00±0.00	0.00±0.00	0.00±0.00	0.00±0.00	0.00±0.00	0.00±0.00	0.00±0.00	0.00±0.00	0.00±0.00	0.00±0.00	0.00±0.00
Bacteria;Bacteroidetes;Sphingobacteriia;Sphingobacteriales;CMW-169;OTU 001965	0	0.00±0.00	0.00±0.00	0.00±0.00	0.00±0.00	0.00±0.00	0.00±0.00	0.00±0.00	0.00±0.00	0.00±0.00	0.00±0.00	0.00±0.00	0.00±0.00	0.00±0.00	0.00±0.00	0.00±0.01	0.00±0.00	0.00±0.01	0.00±0.00	0.01±0.01	0.00±0.00	0.00±0.00
Bacteria;Bacteroidetes;Sphingobacteriia;Sphingobacteriales;env.OPS 17;OTU 001969	0	0.29±0.34	0.00±0.00	0.00±0.00	0.02±0.02	0.09±0.13	0.00±0.00	0.00±0.00	0.00±0.00	0.00±0.00	0.00±0.00	0.00±0.00	0.00±0.00	0.00±0.00	0.00±0.00	0.00±0.00	0.00±0.00	0.00±0.00	0.00±0.00	0.00±0.01	0.00±0.00	0.00±0.00
Bacteria;Bacteroidetes;Sphingobacteriia;Sphingobacteriales;env.OPS 17;OTU 002053	0.01	0.38±0.21	0.00±0.00	0.00±0.00	0.00±0.00	0.00±0.00	0.00±0.00	0.00±0.00	0.06±0.04	0.00±0.00	0.00±0.00	0.00±0.00	0.02±0.03	0.00±0.00	0.00±0.00	0.01±0.00	0.00±0.00	0.00±0.00	0.00±0.00	0.00±0.00	0.00±0.00	0.00±0.00
Bacteria;Bacteroidetes;Sphingobacteriia;Sphingobacteriales;env.OPS 17;OTU 002106	0	0.00±0.00	0.00±0.00	0.00±0.00	0.00±0.00	0.00±0.00	0.00±0.00	0.00±0.00	0.00±0.00	0.00±0.00	0.00±0.00	0.00±0.00	0.00±0.00	0.00±0.00	0.00±0.00	0.00±0.00	0.00±0.00	0.00±0.00	0.00±0.00	0.00±0.00	0.00±0.00	0.00±0.00
Bacteria;Bacteroidetes;Sphingobacteriia;Sphingobacteriales;env.OPS 17;OTU 002528	0	0.06±0.09	0.00±0.00	0.00±0.00	0.01±0.01	0.00±0.00	0.00±0.00	0.00±0.00	0.03±0.01	0.00±0.00	0.00±0.00	0.00±0.00	0.01±0.02	0.00±0.00	0.00±0.00	0.00±0.01	0.00±0.00	0.00±0.00	0.00±0.00	0.00±0.00	0.00±0.00	0.00±0.00
Bacteria;Bacteroidetes;Sphingobacteriia;Sphingobacteriales;env.OPS 17;OTU 002537	0	0.00±0.00	0.00±0.00	0.00±0.00	0.00±0.00	0.00±0.00	0.00±0.00	0.00±0.00	0.03±0.01	0.00±0.00	0.00±0.00	0.00±0.00	0.01±0.02	0.00±0.00	0.00±0.00	0.00±0.01	0.00±0.00	0.00±0.00	0.00±0.00	0.00±0.01	0.00±0.00	0.00±0.00
Bacteria;Bacteroidetes;Sphingobacteriia;Sphingobacteriales;env.OPS 17;OTU 004432	0	0.00±0.00	0.00±0.00	0.00±0.00	0.00±0.00	0.00±0.00	0.00±0.00	0.00±0.00	0.00±0.00	0.00±0.00	0.00±0.00	0.00±0.00	0.00±0.00	0.00±0.00	0.00±0.00	0.00±0.00	0.00±0.00	0.00±0.00	0.00±0.00	0.00±0.00	0.00±0.00	0.00±0.00
Bacteria;Bacteroidetes;Sphingobacteriia;Sphingobacteriales;env.OPS 17;OTU 004500	0	0.00±0.00	0.00±0.00	0.00±0.00	0.00±0.00	0.00±0.00	0.00±0.00	0.00±0.00	0.00±0.00	0.00±0.00	0.00±0.00	0.00±0.00	0.00±0.00	0.00±0.00	0.00±0.00	0.00±0.00	0.00±0.00	0.00±0.00	0.00±0.00	0.00±0.00	0.00±0.00	0.00±0.00
Bacteria;Bacteroidetes;Sphingobacteriia;Sphingobacteriales;env.OPS 17;OTU 005199	0	0.00±0.00	0.00±0.00	0.00±0.00	0.00±0.00	0.00±0.00	0.00±0.00	0.00±0.00	0.00±0.00	0.00±0.00	0.00±0.00	0.00±0.00	0.00±0.00	0.00±0.00	0.00±0.00	0.00±0.00	0.00±0.00	0.00±0.00	0.00±0.00	0.00±0.00	0.00±0.00	0.00±0.00
Bacteria;Bacteroidetes;Sphingobacteriia;Sphingobacteriales;env.OPS 17;OTU 005215	0	0.00±0.00	0.00±0.00	0.00±0.00	0.00±0.00	0.00±0.00	0.00±0.00	0.00±0.00	0.00±0.00	0.00±0.00	0.00±0.00	0.00±0.00	0.00±0.00	0.00±0.00	0.00±0.00	0.00±0.00	0.00±0.00	0.00±0.00	0.00±0.00	0.00±0.00	0.00±0.00	0.01±0.01
Bacteria;Bacteroidetes;Sphingobacteriia;Sphingobacteriales;env.OPS 17;OTU 005366	0	0.00±0.00	0.00±0.00	0.00±0.00	0.00±0.00	0.00±0.00	0.00±0.00	0.00±0.00	0.00±0.00	0.00±0.00	0.00±0.00	0.00±0.00	0.00±0.00	0.00±0.00	0.00±0.00	0.00±0.00	0.00±0.00	0.00±0.00	0.00±0.00	0.00±0.00	0.00±0.00	0.00±0.00
Bacteria;Bacteroidetes;Sphingobacteriia;Sphingobacteriales;env.OPS 17;OTU 005977	0	0.00±0.00	0.00±0.00	0.00±0.00	0.00±0.00	0.00±0.00	0.00±0.00	0.00±0.00	0.00±0.00	0.00±0.00	0.00±0.00	0.00±0.00	0.00±0.00	0.00±0.00	0.00±0.00	0.00±0.00	0.00±0.00	0.00±0.00	0.00±0.00	0.00±0.00	0.00±0.00	0.00±0.00
Bacteria;Bacteroidetes;Sphingobacteriia;Sphingobacteriales;env.OPS 17;OTU 006574	0	0.00±0.00	0.00±0.00	0.00±0.00	0.00±0.00	0.00±0.00	0.00±0.00	0.00±0.00	0.00±0.00	0.00±0.00	0.00±0.00	0.00±0.00	0.00±0.00	0.00±0.00	0.00±0.00	0.00±0.00	0.00±0.00	0.00±0.00	0.00±0.00	0.00±0.00	0.00±0.00	0.00±0.00
Bacteria;Bacteroidetes;Sphingobacteriia;Sphingobacteriales;env.OPS 17;OTU 006952	0	0.00±0.00	0.00±0.00	0.00±0.00	0.00±0.00	0.00±0.00	0.00±0.00	0.00±0.00	0.00±0.00	0.00±0.00	0.00±0.00	0.00±0.00	0.00±0.00	0.00±0.00	0.00±0.00	0.27±0.48	0.00±0.00	0.00±0.00	0.00±0.00	0.00±0.00	0.00±0.00	0.00±0.00
Bacteria;Bacteroidetes;Sphingobacteriia;Sphingobacteriales;FFCH9454;OTU 002765	0	0.00±0.00	0.00±0.00	0.00±0.00	0.00±0.00	0.00±0.00	0.00±0.00	0.00±0.00	0.00±0.00	0.00±0.00	0.00±0.00	0.00±0.00	0.00±0.00	0.00±0.00	0.00±0.00	0.00±0.00	0.00±0.00	0.00±0.00	0.00±0.00	0.00±0.01	0.00±0.00	0.00±0.00
Bacteria;Bacteroidetes;Sphingobacteriia;Sphingobacteriales;FFCH9454;OTU 002816	0	0.00±0.00	0.00±0.00	0.00±0.00	0.00±0.00	0.00±0.00	0.00±0.00	0.00±0.00	0.00±0.00	0.00±0.00	0.00±0.00	0.00±0.00	0.01±0.01	0.00±0.00	0.00±0.00	0.00±0.00	0.00±0.00	0.00±0.00	0.00±0.00	0.00±0.01	0.00±0.00	0.00±0.00
Bacteria;Bacteroidetes;Sphingobacteriia;Sphingobacteriales;LiUU-11-161;OTU 002436	0	0.00±0.00	0.00±0.00	0.00±0.00	0.00±0.00	0.00±0.00	0.00±0.00	0.00±0.00	0.01±0.01	0.00±0.00	0.00±0.01	0.00±0.00	0.00±0.01	0.01±0.01	0.00±0.00	0.00±0.01	0.00±0.00	0.00±0.00	0.00±0.00	0.00±0.00	0.00±0.00	0.00±0.00
Bacteria;Bacteroidetes;Sphingobacteriia;Sphingobacteriales;LiUU-11-161;OTU 005836	0	0.00±0.00	0.00±0.00	0.00±0.00	0.00±0.00	0.00±0.00	0.00±0.00	0.00±0.00	0.00±0.00	0.00±0.00	0.00±0.00	0.00±0.00	0.00±0.00	0.00±0.00	0.00±0.00	0.00±0.00	0.00±0.00	0.00±0.00	0.00±0.00	0.00±0.00	0.00±0.00	0.00±0.00
Bacteria;Bacteroidetes;Sphingobacteriia;Sphingobacteriales;NS11-12 marine group;OTU 000017	0.63	2.01±0.25	0.05±0.07	0.00±0.00	0.60±0.72	0.59±0.84	7.58±10.29	4.56±0.25	0.45±0.12	0.08±0.12	0.04±0.02	0.22±0.38	0.43±0.21	0.02±0.01	0.02±0.03	0.06±0.05	0.06±0.08	0.00±0.00	0.01±0.00	0.13±0.04	0.00±0.00	0.00±0.00
Bacteria;Bacteroidetes;Sphingobacteriia;Sphingobacteriales;NS11-12 marine group;OTU 000126	0.1	0.00±0.00	0.00±0.00	0.00±0.00	0.00±0.00	0.00±0.00	0.00±0.00	0.23±0.33	0.00±0.00	0.00±0.00	0.00±0.00	0.02±0.03	0.00±0.00	0.00±0.00	0.00±0.00	0.00±0.00	0.00±0.00	0.00±0.00	0.00±0.00	0.01±0.01	0.00±0.00	0.00±0.00
Bacteria;Bacteroidetes;Sphingobacteriia;Sphingobacteriales;NS11-12 marine group;OTU 000215	0.06	0.11±0.03	0.01±0.01	0.00±0.00	0.01±0.01	0.11±0.08	0.22±0.24	0.04±0.06	0.09±0.05	0.02±0.02	0.04±0.02	0.14±0.12	0.15±0.10	0.18±0.09	0.42±0.27	0.01±0.02	0.00±0.00	0.00±0.00	0.00±0.00	0.00±0.00	0.01±0.01	0.00±0.00
Bacteria;Bacteroidetes;Sphingobacteriia;Sphingobacteriales;NS11-12 marine group;OTU 000320	0.04	0.00±0.00	0.00±0.00	0.00±0.01	0.00±0.00	0.00±0.00	0.00±0.00	0.00±0.00	0.05±0.01	0.02±0.03	0.05±0.01	0.01±0.01	0.02±0.04	0.44±0.16	0.00±0.00	0.00±0.00	0.00±0.00	0.00±0.00	0.00±0.00	0.00±0.01	0.00±0.00	0.00±0.00
Bacteria;Bacteroidetes;Sphingobacteriia;Sphingobacteriales;NS11-12 marine group;OTU 001411	0.01	0.04±0.06	0.00±0.00	0.00±0.00	0.01±0.01	0.06±0.09	0.05±0.07	0.05±0.08	0.00±0.00	0.00±0.00	0.00±0.00	0.01±0.02	0.00±0.00	0.00±0.00	0.00±0.00	0.00±0.00	0.00±0.00	0.00±0.00	0.00±0.00	0.00±0.00	0.00±0.00	0.00±0.00
Bacteria;Bacteroidetes;Sphingobacteriia;Sphingobacteriales;NS11-12 marine group;OTU 001441	0	0.14±0.07	0.00±0.00	0.00±0.00	0.62±0.87	0.00±0.00	0.01±0.01	0.00±0.00	0.00±0.00	0.00±0.00	0.00±0.00	0.00±0.00	0.00±0.01	0.00±0.00	0.00±0.00	0.00±0.00	0.03±0.04	0.00±0.00	0.00±0.00	0.00±0.00	0.00±0.00	0.00±0.00
Bacteria;Bacteroidetes;Sphingobacteriia;Sphingobacteriales;NS11-12 marine group;OTU 002199	0	0.00±0.00	0.00±0.00	0.00±0.00	0.00±0.00	0.00±0.00	0.00±0.00	0.00±0.00	0.00±0.00	0.00±0.00	0.00±0.00	0.00±0.00	0.00±0.00	0.00±0.00	0.00±0.00	0.00±0.00	0.00±0.00	0.00±0.00	0.00±0.00	0.00±0.00	0.00±0.00	0.01±0.02
Bacteria;Bacteroidetes;Sphingobacteriia;Sphingobacteriales;NS11-12 marine group;OTU 002581	0	0.08±0.12	0.00±0.00	0.00±0.00	0.00±0.00	0.00±0.00	0.01±0.01	0.00±0.00	0.02±0.01	0.00±0.01	0.00±0.00	0.02±0.03	0.00±0.01	0.00±0.00	0.00±0.00	0.01±0.01	0.00±0.00	0.00±0.00	0.00±0.00	0.00±0.00	0.00±0.00	0.00±0.00
Bacteria;Bacteroidetes;Sphingobacteriia;Sphingobacteriales;NS11-12 marine group;OTU 002755	0	0.15±0.08	0.00±0.00	0.00±0.00	0.00±0.00	0.00±0.00	0.00±0.00	0.00±0.00	0.00±0.00	0.00±0.01	0.00±0.00	0.00±0.00	0.00±0.00	0.00±0.00	0.00±0.00	0.00±0.00	0.00±0.00	0.00±0.00	0.00±0.00	0.00±0.00	0.00±0.00	0.00±0.00
Bacteria;Bacteroidetes;Sphingobacteriia;Sphingobacteriales;NS11-12 marine group;OTU 005741	0	0.00±0.00	0.00±0.00	0.00±0.01	0.00±0.00	0.00±0.00	0.00±0.00	0.00±0.00	0.00±0.00	0.00±0.00	0.00±0.00	0.00±0.00	0.00±0.00	0.00±0.00	0.00±0.00	0.00±0.01	0.00±0.00	0.00±0.00	0.00±0.00	0.00±0.00	0.01±0.00	0.03±0.04
Bacteria;Bacteroidetes;Sphingobacteriia;Sphingobacteriales;OTU 003783	0	0.00±0.00	0.00±0.00	0.00±0.00	0.00±0.00	0.00±0.00	0.00±0.00	0.00±0.00	0.00±0.00	0.00±0.00	0.00±0.00	0.00±0.00	0.00±0.00	0.00±0.00	0.00±0.00	0.00±0.00	0.00±0.00	0.00±0.00	0.00±0.00	0.00±0.00	0.00±0.00	0.00±0.00
Bacteria;Bacteroidetes;Sphingobacteriia;Sphingobacteriales;OTU 006453	0	0.00±0.00	0.00±0.00	0.00±0.00	0.00±0.00	0.00±0.00	0.00±0.00	0.00±0.00	0.00±0.00	0.00±0.00	0.00±0.00	0.00±0.00	0.00±0.00	0.00±0.00	0.00±0.00	0.01±0.01	0.00±0.00	0.00±0.00	0.00±0.00	0.00±0.00	0.00±0.00	0.00±0.00
Bacteria;Bacteroidetes;Sphingobacteriia;Sphingobacteriales;PHOS-HE51;OTU 000789	0.01	0.00±0.00	0.00±0.00	0.00±0.00	0.00±0.00	0.00±0.00	0.00±0.00	0.00±0.00	0.00±0.00	0.00±0.00	0.00±0.00	0.00±0.00	0.00±0.00	0.00±0.00	0.00±0.00	0.00±0.00	0.00±0.00	0.00±0.00	0.00±0.00	0.00±0.00	0.00±0.00	0.00±0.00
Bacteria;Bacteroidetes;Sphingobacteriia;Sphingobacteriales;PHOS-HE51;OTU 001651	0	0.00±0.00	0.00±0.00	0.00±0.00	0.00±0.00	0.00±0.00	0.00±0.00	0.00±0.00	0.00±0.00	0.00±0.00	0.00±0.00	0.00±0.00	0.00±0.00	0.00±0.00	0.00±0.00	0.00±0.00	0.00±0.00	0.00±0.00	0.00±0.00	0.00±0.00	0.00±0.00	0.00±0.00
Bacteria;Bacteroidetes;Sphingobacteriia;Sphingobacteriales;PHOS-HE51;OTU 001899	0.01	0.00±0.00	0.00±0.00	0.00±0.00	0.00±0.00	0.00±0.00	0.00±0.00	0.00±0.00	0.00±0.00	0.00±0.00	0.00±0.00	0.00±0.00	0.00±0.00	0.00±0.00	0.00±0.00	0.00±0.00	0.00±0.00	0.00±0.00	0.00±0.00	0.00±0.00	0.00±0.00	0.00±0.00
Bacteria;Bacteroidetes;Sphingobacteriia;Sphingobacteriales;PHOS-HE51;OTU 002514	0	0.00±0.00	0.00±0.00	0.00±0.00	0.00±0.00	0.00±0.00	0.00±0.00	0.00±0.00	0.00±0.00	0.00±0.00	0.00±0.00	0.00±0.00	0.00±0.00	0.00±0.00	0.00±0.00	0.00±0.00	0.00±0.00	0.00±0.00	0.00±0.00	0.00±0.00	0.00±0.00	0.00±0.00
Bacteria;Bacteroidetes;Sphingobacteriia;Sphingobacteriales;PHOS-HE51;OTU 002580	0	0.00±0.00	0.00±0.00	0.00±0.00	0.00±0.00	0.00±0.00	0.00±0.00	0.00±0.00	0.00±0.00	0.00±0.00	0.00±0.00	0.00±0.00	0.00±0.00	0.00±0.00	0.00±0.00	0.00±0.00	0.00±0.00	0.00±0.00	0.00±0.00	0.00±0.00	0.00±0.00	0.00±0.00
Bacteria;Bacteroidetes;Sphingobacteriia;Sphingobacteriales;PHOS-HE51;OTU 003164	0	0.00±0.00	0.00±0.00	0.00±0.00	0.00±0.00	0.00±0.00	0.00±0.00	0.00±0.00	0.00±0.00	0.00±0.00	0.00±0.00	0.00±0.00	0.00±0.00	0.00±0.00	0.00±0.00	0.00±0.00	0.00±0.00	0.00±0.00	0.00±0.00	0.00±0.00	0.00±0.00	0.00±0.00
Bacteria;Bacteroidetes;Sphingobacteriia;Sphingobacteriales;PHOS-HE51;OTU 003287	0	0.00±0.00	0.00±0.00	0.00±0.00	0.00±0.00	0.00±0.00	0.00±0.00	0.00±0.00	0.00±0.00	0.00±0.00	0.00±0.00	0.00±0.00	0.00±0.01	0.00±0.00	0.00±0.00	0.00±0.00	0.00±0.00	0.00±0.00	0.00±0.00	0.00±0.00	0.00±0.00	0.00±0.00
Bacteria;Bacteroidetes;Sphingobacteriia;Sphingobacteriales;PHOS-HE51;OTU 005239	0	0.00±0.00	0.00±0.00	0.00±0.00	0.00±0.00	0.00±0.00	0.00±0.00	0.00±0.00	0.00±0.00	0.00±0.00	0.00±0.00	0.00±0.00	0.00±0.00	0.00±0.00	0.00±0.00	0.00±0.00	0.00±0.00	0.00±0.00	0.00±0.00	0.00±0.00	0.00±0.00	0.00±0.00
Bacteria;Bacteroidetes;Sphingobacteriia;Sphingobacteriales;PHOS-HE51;OTU 006207	0	0.00±0.00	0.00±0.00	0.00±0.00	0.00±0.00	0.00±0.00	0.00±0.00	0.00±0.00	0.00±0.00	0.00±0.00	0.00±0.00	0.00±0.00	0.00±0.00	0.00±0.00	0.00±0.00	0.00±0.00	0.00±0.00	0.00±0.00	0.00±0.00	0.00±0.00	0.00±0.00	0.00±0.00
Bacteria;Bacteroidetes;Sphingobacteriia;Sphingobacteriales;S15A-MN91;OTU 003458	0	0.00±0.00	0.00±0.00	0.00±0.00	0.00±0.00	0.00±0.00	0.00±0.00	0.00±0.00	0.00±0.00	0.00±0.00	0.00±0.00	0.00±0.00	0.00±0.00	0.00±0.00	0.00±0.00	0.00±0.00	0.00±0.00	0.00±0.00	0.00±0.00	0.00±0.00	0.00±0.01	0.00±0.00
Bacteria;Bacteroidetes;Sphingobacteriia;Sphingobacteriales;S15A-MN91;OTU 006955	0	0.00±0.00	0.00±0.00	0.00±0.00	0.00±0.00	0.00±0.00	0.00±0.00	0.00±0.00	0.00±0.00	0.00±0.00	0.00±0.00	0.00±0.00	0.00±0.01	0.00±0.00	0.00±0.00	0.00±0.00	0.00±0.00	0.01±0.02	0.00±0.00	0.01±0.01	0.00±0.00	0.00±0.00
Bacteria;Bacteroidetes;Sphingobacteriia;Sphingobacteriales;S15A-MN91;OTU 006957	0	0.00±0.00	0.00±0.00	0.00±0.00	0.00±0.00	0.00±0.00	0.00±0.00	0.00±0.00	0.00±0.00	0.00±0.00	0.00±0.00	0.00±0.00	0.00±0.00	0.00±0.00	0.00±0.00	0.00±0.00	0.00±0.00	0.00±0.00	0.00±0.00	0.00±0.01	0.00±0.00	0.00±0.00
Bacteria;Bacteroidetes;Sphingobacteriia;Sphingobacteriales;Saprospiraceae;Candidatus Aquirestis;OTU 000617	0.02	0.00±0.00	0.02±0.01	0.00±0.00	0.01±0.01	0.00±0.00	0.00±0.00	0.00±0.00	0.12±0.02	0.08±0.11	0.01±0.00	0.66±1.12	0.13±0.06	0.04±0.01	0.01±0.01	0.02±0.01	0.00±0.00	0.00±0.00	0.00±0.00	0.03±0.03	0.01±0.01	0.00±0.00
Bacteria;Bacteroidetes;Sphingobacteriia;Sphingobacteriales;Saprospiraceae;OTU 006744	0	0.00±0.00	0.00±0.00	0.00±0.00	0.00±0.00	0.00±0.00	0.00±0.00	0.00±0.00	0.00±0.00	0.00±0.00	0.00±0.00	0.00±0.00	0.00±0.00	0.00±0.00	0.00±0.00	0.00±0.00	0.00±0.00	0.00±0.00	0.00±0.00	0.00±0.00	0.00±0.00	0.00±0.00
Bacteria;Bacteroidetes;Sphingobacteriia;Sphingobacteriales;Saprospiraceae;Portibacter;OTU 001249	0.01	0.00±0.00	0.00±0.00	0.00±0.00	0.00±0.00	0.00±0.00	0.00±0.00	0.00±0.00	0.00±0.00	0.00±0.00	0.00±0.00	0.00±0.00	0.00±0.00	0.00±0.00	0.00±0.00	0.00±0.00	0.00±0.00	0.00±0.00	0.00±0.00	0.01±0.01	0.00±0.00	0.00±0.00
Bacteria;Bacteroidetes;Sphingobacteriia;Sphingobacteriales;Saprospiraceae;Portibacter;OTU 002016	0.01	0.00±0.00	0.00±0.00	0.00±0.00	0.00±0.00	0.00±0.00	0.00±0.00	0.00±0.00	0.01±0.01	0.00±0.00	0.00±0.00	0.00±0.00	0.00±0.01	0.00±0.00	0.00±0.00	0.00±0.00	0.00±0.00	0.00±0.00	0.00±0.00	0.00±0.00	0.00±0.00	0.00±0.00
Bacteria;Bacteroidetes;Sphingobacteriia;Sphingobacteriales;Saprospiraceae;Portibacter;OTU 004134	0	0.00±0.00	0.00±0.00	0.00±0.00	0.00±0.00	0.00±0.00	0.00±0.00	0.00±0.00	0.00±0.00	0.00±0.00	0.00±0.00	0.00±0.00	0.00±0.00	0.00±0.00	0.00±0.00	0.00±0.00	0.00±0.00	0.00±0.00	0.00±0.00	0.00±0.00	0.00±0.00	0.00±0.00
Bacteria;Bacteroidetes;Sphingobacteriia;Sphingobacteriales;Saprospiraceae;Portibacter;OTU 005048	0	0.00±0.00	0.00±0.00	0.00±0.00	0.00±0.00	0.00±0.00	0.00±0.00	0.00±0.00	0.00±0.00	0.00±0.00	0.00±0.00	0.00±0.00	0.00±0.00	0.00±0.00	0.00±0.00	0.00±0.00	0.00±0.00	0.00±0.00	0.00±0.00	0.00±0.00	0.00±0.00	0.00±0.00
Bacteria;Bacteroidetes;Sphingobacteriia;Sphingobacteriales;Saprospiraceae;Portibacter;OTU 005306	0	0.00±0.00	0.00±0.00	0.00±0.00	0.00±0.00	0.00±0.00	0.00±0.00	0.00±0.00	0.00±0.00	0.00±0.00	0.00±0.00	0.00±0.00	0.00±0.00	0.00±0.00	0.00±0.00	0.00±0.00	0.00±0.00	0.00±0.00	0.00±0.00	0.00±0.00	0.00±0.00	0.00±0.00
Bacteria;Bacteroidetes;Sphingobacteriia;Sphingobacteriales;Saprospiraceae;uncultured;OTU 000754	0.01	0.00±0.00	0.00±0.00	0.00±0.00	0.00±0.00	0.00±0.00	0.00±0.00	0.00±0.00	0.00±0.00	0.00±0.00	0.00±0.00	0.00±0.00	0.00±0.00	0.00±0.00	0.00±0.00	0.00±0.00	0.00±0.00	0.00±0.00	0.00±0.00	0.00±0.00	0.00±0.00	0.00±0.00
Bacteria;Bacteroidetes;Sphingobacteriia;Sphingobacteriales;Saprospiraceae;uncultured;OTU 001235	0.01	0.00±0.00	0.00±0.00	0.00±0.00	0.00±0.00	0.00±0.00	0.00±0.00	0.00±0.00	0.00±0.00	0.00±0.00	0.00±0.00	0.00±0.00	0.00±0.00	0.00±0.00	0.00±0.00	0.00±0.00	0.00±0.00	0.00±0.00	0.00±0.00	0.00±0.00	0.00±0.00	0.00±0.00
Bacteria;Bacteroidetes;Sphingobacteriia;Sphingobacteriales;Saprospiraceae;uncultured;OTU 001273	0	0.00±0.00	0.00±0.00	0.00±0.00	0.00±0.00	0.00±0.00	0.00±0.00	0.00±0.00	0.00±0.00	0.00±0.00	0.00±0.00	0.00±0.00	0.02±0.02	0.00±0.00	0.00±0.00	0.00±0.00	0.00±0.00	0.00±0.00	0.00±0.00	0.00±0.01	0.00±0.00	0.00±0.00
Bacteria;Bacteroidetes;Sphingobacteriia;Sphingobacteriales;Saprospiraceae;uncultured;OTU 001335	0.02	0.00±0.00	0.00±0.00	0.00±0.00	0.00±0.00	0.00±0.00	0.00±0.00	0.00±0.00	0.01±0.01	0.00±0.00	0.00±0.00	0.00±0.00	0.00±0.01	0.00±0.00	0.00±0.00	0.00±0.01	0.00±0.00	0.00±0.00	0.00±0.00	0.00±0.00	0.00±0.00	0.00±0.00
Bacteria;Bacteroidetes;Sphingobacteriia;Sphingobacteriales;Saprospiraceae;uncultured;OTU 001565	0.01	0.00±0.00	0.00±0.00	0.00±0.00	0.00±0.00	0.00±0.00	0.00±0.00	0.01±0.01	0.00±0.00	0.00±0.01	0.00±0.00	0.00±0.00	0.00±0.00	0.00±0.00	0.00±0.00	0.00±0.00	0.00±0.00	0.00±0.00	0.00±0.00	0.00±0.00	0.00±0.00	0.00±0.00
Bacteria;Bacteroidetes;Sphingobacteriia;Sphingobacteriales;Saprospiraceae;uncultured;OTU 002290	0	0.00±0.00	0.00±0.00	0.00±0.00	0.00±0.00	0.00±0.00	0.00±0.00	0.00±0.00	0.00±0.00	0.00±0.00	0.00±0.00	0.00±0.00	0.00±0.01	0.00±0.00	0.00±0.00	0.00±0.00	0.00±0.00	0.00±0.00	0.00±0.00	0.00±0.00	0.00±0.00	0.00±0.00
Bacteria;Bacteroidetes;Sphingobacteriia;Sphingobacteriales;Saprospiraceae;uncultured;OTU 002379	0	0.00±0.00	0.00±0.00	0.00±0.00	0.00±0.00	0.00±0.00	0.00±0.00	0.00±0.00	0.00±0.00	0.00±0.00	0.00±0.00	0.00±0.00	0.00±0.00	0.00±0.00	0.00±0.00	0.00±0.00	0.00±0.00	0.00±0.00	0.00±0.00	0.00±0.00	0.00±0.00	0.00±0.00
Bacteria;Bacteroidetes;Sphingobacteriia;Sphingobacteriales;Saprospiraceae;uncultured;OTU 002575	0.01	0.00±0.00	0.00±0.00	0.00±0.00	0.00±0.00	0.00±0.00	0.00±0.00	0.00±0.00	0.01±0.01	0.00±0.01	0.00±0.00	0.00±0.00	0.02±0.02	0.00±0.00	0.00±0.00	0.00±0.00	0.00±0.00	0.00±0.00	0.00±0.00	0.00±0.00	0.00±0.00	0.00±0.00
Bacteria;Bacteroidetes;Sphingobacteriia;Sphingobacteriales;Saprospiraceae;uncultured;OTU 002850	0	0.00±0.00	0.00±0.00	0.00±0.00	0.16±0.23	0.00±0.00	0.00±0.00	0.00±0.00	0.00±0.00	0.00±0.00	0.00±0.00	0.00±0.00	0.00±0.00	0.00±0.00	0.05±0.09	0.00±0.00	0.00±0.00	0.00±0.00	0.00±0.00	0.00±0.00	0.00±0.00	0.00±0.00
Bacteria;Bacteroidetes;Sphingobacteriia;Sphingobacteriales;Saprospiraceae;uncultured;OTU 002951	0	0.00±0.00	0.00±0.00	0.00±0.00	0.00±0.00	0.00±0.00	0.00±0.00	0.00±0.00	0.00±0.00	0.00±0.00	0.00±0.00	0.00±0.00	0.00±0.00	0.00±0.00	0.00±0.00	0.00±0.00	0.00±0.00	0.00±0.00	0.00±0.00	0.00±0.00	0.00±0.00	0.00±0.00
Bacteria;Bacteroidetes;Sphingobacteriia;Sphingobacteriales;Saprospiraceae;uncultured;OTU 003221	0	0.00±0.00	0.00±0.00	0.00±0.00	0.00±0.00	0.00±0.00	0.00±0.00	0.00±0.00	0.00±0.00	0.00±0.01	0.00±0.00	0.00±0.00	0.00±0.00	0.00±0.00	0.00±0.00	0.00±0.00	0.00±0.00	0.00±0.00	0.00±0.00	0.00±0.00	0.00±0.00	0.00±0.00
Bacteria;Bacteroidetes;Sphingobacteriia;Sphingobacteriales;Saprospiraceae;uncultured;OTU 003709	0	0.00±0.00	0.00±0.00	0.00±0.00	0.00±0.00	0.00±0.00	0.00±0.00	0.00±0.00	0.00±0.00	0.00±0.00	0.00±0.00	0.00±0.00	0.00±0.00	0.00±0.00	0.00±0.00	0.00±0.00	0.00±0.00	0.00±0.00	0.00±0.00	0.00±0.00	0.00±0.00	0.00±0.00
Bacteria;Bacteroidetes;Sphingobacteriia;Sphingobacteriales;Saprospiraceae;uncultured;OTU 003869	0	0.00±0.00	0.00±0.00	0.00±0.00	0.00±0.00	0.00±0.00	0.00±0.00	0.00±0.00	0.00±0.00	0.00±0.00	0.00±0.00	0.00±0.00	0.00±0.00	0.00±0.00	0.00±0.00	0.00±0.00	0.00±0.00	0.00±0.00	0.00±0.00	0.00±0.00	0.00±0.00	0.00±0.00
Bacteria;Bacteroidetes;Sphingobacteriia;Sphingobacteriales;Saprospiraceae;uncultured;OTU 004052	0	0.00±0.00	0.00±0.00	0.00±0.00	0.00±0.00	0.00±0.00	0.00±0.00	0.00±0.00	0.00±0.00	0.00±0.00	0.00±0.00	0.00±0.00	0.00±0.00	0.00±0.00	0.00±0.00	0.00±0.00	0.00±0.00	0.00±0.00	0.00±0.00	0.00±0.00	0.00±0.00	0.00±0.00
Bacteria;Bacteroidetes;Sphingobacteriia;Sphingobacteriales;Saprospiraceae;uncultured;OTU 004324	0	0.00±0.00	0.00±0.00	0.00±0.00	0.00±0.00	0.00±0.00	0.00±0.00	0.00±0.00	0.00±0.00	0.00±0.00	0.00±0.00	0.00±0.00	0.00±0.00	0.00±0.00	0.00±0.00	0.00±0.00	0.00±0.00	0.00±0.00	0.00±0.00	0.00±0.00	0.00±0.00	0.00±0.00
Bacteria;Bacteroidetes;Sphingobacteriia;Sphingobacteriales;Saprospiraceae;uncultured;OTU 004420	0	0.00±0.00	0.00±0.00	0.00±0.00	0.00±0.00	0.00±0.00	0.00±0.00	0.00±0.00	0.00±0.00	0.00±0.00	0.00±0.00	0.00±0.00	0.00±0.00	0.00±0.00	0.00±0.00	0.00±0.00	0.00±0.00	0.00±0.00	0.00±0.00	0.00±0.00	0.00±0.00	0.00±0.00
Bacteria;Bacteroidetes;Sphingobacteriia;Sphingobacteriales;Saprospiraceae;uncultured;OTU 004854	0	0.00±0.00	0.00±0.00	0.00±0.00	0.00±0.00	0.00±0.00	0.00±0.00	0.00±0.00	0.00±0.00	0.00±0.00	0.00±0.00	0.00±0.00	0.00±0.00	0.00±0.00	0.00±0.00	0.00±0.00	0.00±0.00	0.00±0.00	0.00±0.00	0.00±0.00	0.00±0.00	0.00±0.00
Bacteria;Bacteroidetes;Sphingobacteriia;Sphingobacteriales;Saprospiraceae;uncultured;OTU 005175	0	0.00±0.00	0.00±0.00	0.00±0.00	0.00±0.00	0.00±0.00	0.00±0.00	0.00±0.00	0.00±0.00	0.00±0.00	0.00±0.00	0.00±0.00	0.00±0.00	0.00±0.00	0.00±0.00	0.00±0.00	0.00±0.00	0.00±0.00	0.00±0.00	0.00±0.00	0.00±0.00	0.00±0.00
Bacteria;Bacteroidetes;Sphingobacteriia;Sphingobacteriales;Saprospiraceae;uncultured;OTU 005321	0	0.00±0.00	0.00±0.00	0.00±0.00	0.00±0.00	0.00±0.00	0.00±0.00	0.00±0.00	0.00±0.00	0.00±0.00	0.00±0.00	0.00±0.00	0.00±0.00	0.00±0.00	0.00±0.00	0.00±0.00	0.00±0.00	0.00±0.00	0.00±0.00	0.00±0.00	0.00±0.00	0.00±0.00
Bacteria;Bacteroidetes;Sphingobacteriia;Sphingobacteriales;Saprospiraceae;uncultured;OTU 005403	0	0.00±0.00	0.00±0.00	0.00±0.00	0.00±0.00	0.00±0.00	0.00±0.00	0.00±0.00	0.00±0.00	0.00±0.00	0.00±0.00	0.00±0.00	0.00±0.00	0.00±0.00	0.00±0.00	0.00±0.00	0.00±0.00	0.00±0.00	0.00±0.00	0.00±0.00	0.00±0.00	0.00±0.00
Bacteria;Bacteroidetes;Sphingobacteriia;Sphingobacteriales;Saprospiraceae;uncultured;OTU 005697	0	0.00±0.00	0.00±0.00	0.00±0.00	0.00±0.00	0.00±0.00	0.00±0.00	0.00±0.00	0.00±0.00	0.00±0.00	0.00±0.00	0.00±0.00	0.00±0.00	0.00±0.00	0.00±0.00	0.00±0.00	0.00±0.00	0.00±0.00	0.00±0.00	0.00±0.01	0.00±0.00	0.00±0.00
Bacteria;Bacteroidetes;Sphingobacteriia;Sphingobacteriales;Saprospiraceae;uncultured;OTU 005969	0	0.00±0.00	0.00±0.00	0.00±0.00	0.00±0.00	0.00±0.00	0.00±0.00	0.00±0.00	0.00±0.00	0.00±0.00	0.00±0.00	0.00±0.00	0.00±0.00	0.00±0.00	0.00±0.00	0.00±0.00	0.00±0.00	0.00±0.00	0.00±0.00	0.00±0.00	0.00±0.00	0.00±0.00
Bacteria;Bacteroidetes;Sphingobacteriia;Sphingobacteriales;Saprospiraceae;uncultured;OTU 006179	0	0.00±0.00	0.00±0.00	0.00±0.00	0.00±0.00	0.00±0.00	0.00±0.00	0.00±0.00	0.00±0.00	0.00±0.00	0.00±0.00	0.00±0.00	0.00±0.00	0.00±0.00	0.10±0.17	0.00±0.00	0.00±0.00	0.00±0.00	0.00±0.00	0.00±0.01	0.00±0.00	0.00±0.00
Bacteria;Bacteroidetes;Sphingobacteriia;Sphingobacteriales;Saprospiraceae;uncultured;OTU 006262	0	0.00±0.00	0.00±0.00	0.01±0.01	0.00±0.00	0.00±0.00	0.00±0.00	0.00±0.00	0.00±0.00	0.00±0.00	0.00±0.00	0.00±0.00	0.00±0.00	0.00±0.00	0.00±0.00	0.00±0.00	0.00±0.00	0.00±0.00	0.00±0.00	0.00±0.00	0.00±0.00	0.00±0.00
Bacteria;Bacteroidetes;Sphingobacteriia;Sphingobacteriales;Saprospiraceae;uncultured;OTU 006265	0	0.00±0.00	0.00±0.00	0.00±0.00	0.00±0.00	0.00±0.00	0.00±0.00	0.00±0.00	0.00±0.00	0.00±0.00	0.00±0.00	0.00±0.00	0.00±0.00	0.00±0.00	0.00±0.00	0.00±0.00	0.00±0.00	0.00±0.00	0.00±0.00	0.00±0.00	0.00±0.00	0.00±0.00
Bacteria;Bacteroidetes;Sphingobacteriia;Sphingobacteriales;Saprospiraceae;uncultured;OTU 006270	0	0.00±0.00	0.00±0.00	0.00±0.00	0.00±0.00	0.00±0.00	0.00±0.00	0.00±0.00	0.00±0.00	0.00±0.00	0.00±0.00	0.00±0.00	0.00±0.00	0.00±0.00	0.00±0.00	0.00±0.00	0.00±0.00	0.00±0.00	0.00±0.00	0.00±0.00	0.00±0.00	0.00±0.00
Bacteria;Bacteroidetes;Sphingobacteriia;Sphingobacteriales;Sphingobacteriaceae;Pedobacter;OTU 000529	0.02	0.17±0.12	0.02±0.02	0.00±0.00	0.01±0.01	0.16±0.23	0.02±0.01	0.00±0.00	0.08±0.03	0.01±0.02	0.01±0.01	0.00±0.00	0.21±0.32	0.00±0.01	0.00±0.00	0.01±0.01	0.05±0.07	0.00±0.00	0.00±0.00	0.01±0.01	0.00±0.00	0.02±0.03
Bacteria;Bacteroidetes;Sphingobacteriia;Sphingobacteriales;ST-12K33;OTU 000196	0.08	0.00±0.00	0.00±0.00	0.00±0.00	0.00±0.00	0.00±0.00	0.00±0.00	0.00±0.00	0.14±0.03	0.05±0.08	0.07±0.05	0.07±0.10	0.19±0.07	0.02±0.01	0.06±0.08	0.29±0.25	0.84±0.32	0.06±0.07	0.01±0.00	0.57±0.14	0.02±0.02	0.01±0.00
Bacteria;Bacteroidetes;Sphingobacteriia;Sphingobacteriales;ST-12K33;OTU 003690	0	0.00±0.00	0.00±0.00	0.00±0.00	0.00±0.00	0.00±0.00	0.00±0.00	0.00±0.00	0.00±0.00	0.00±0.00	0.00±0.00	0.00±0.00	0.00±0.00	0.00±0.00	0.00±0.00	0.00±0.00	0.00±0.00	0.00±0.00	0.00±0.00	0.01±0.02	0.00±0.00	0.00±0.00
Bacteria;Bacteroidetes;Sphingobacteriia;Sphingobacteriales;WCHB1-69;OTU 000160	0.06	0.00±0.00	0.00±0.00	0.00±0.00	0.00±0.00	0.00±0.00	0.00±0.00	0.00±0.00	0.01±0.01	0.00±0.01	0.00±0.00	0.00±0.00	0.00±0.01	0.00±0.00	0.00±0.00	0.56±0.58	0.14±0.03	0.08±0.06	0.02±0.01	0.25±0.21	0.03±0.01	0.00±0.00
Bacteria;Bacteroidetes;Sphingobacteriia;Sphingobacteriales;WCHB1-69;OTU 000539	0.06	0.00±0.00	0.00±0.00	0.00±0.00	0.00±0.00	0.00±0.00	0.00±0.00	0.00±0.00	0.00±0.00	0.01±0.02	0.00±0.00	0.00±0.00	0.03±0.04	0.00±0.00	0.00±0.00	0.34±0.29	0.22±0.02	0.06±0.06	0.01±0.00	0.29±0.02	0.02±0.01	0.00±0.00
Bacteria;Bacteroidetes;Sphingobacteriia;Sphingobacteriales;WCHB1-69;OTU 000862	0.01	0.00±0.00	0.00±0.00	0.00±0.00	0.00±0.00	0.00±0.00	0.00±0.00	0.00±0.00	0.06±0.02	0.02±0.04	0.00±0.00	0.00±0.00	0.05±0.04	0.00±0.00	0.00±0.00	0.02±0.02	0.10±0.14	0.00±0.00	0.00±0.00	0.14±0.19	0.00±0.00	0.00±0.00
Bacteria;Bacteroidetes;Sphingobacteriia;Sphingobacteriales;WCHB1-69;OTU 000891	0.01	0.00±0.00	0.00±0.00	0.00±0.00	0.00±0.00	0.00±0.00	0.00±0.00	0.00±0.00	0.00±0.00	0.00±0.00	0.00±0.00	0.00±0.00	0.00±0.00	0.00±0.00	0.00±0.00	0.00±0.00	0.00±0.00	0.00±0.00	0.00±0.00	0.00±0.00	0.00±0.00	0.00±0.00
Bacteria;Bacteroidetes;Sphingobacteriia;Sphingobacteriales;WCHB1-69;OTU 001010	0.01	0.00±0.00	0.00±0.00	0.00±0.00	0.00±0.00	0.00±0.00	0.00±0.00	0.00±0.00	0.00±0.00	0.00±0.00	0.00±0.00	0.00±0.00	0.00±0.00	0.00±0.00	0.00±0.00	0.00±0.00	0.00±0.00	0.00±0.00	0.00±0.00	0.00±0.00	0.00±0.00	0.00±0.00
Bacteria;Bacteroidetes;Sphingobacteriia;Sphingobacteriales;WCHB1-69;OTU 001017	0.02	0.01±0.01	0.00±0.00	0.00±0.00	0.00±0.00	0.00±0.00	0.00±0.00	0.00±0.00	0.00±0.00	0.00±0.00	0.00±0.00	0.00±0.00	0.00±0.00	0.00±0.00	0.00±0.00	0.06±0.06	0.00±0.01	0.05±0.04	0.00±0.00	0.04±0.02	0.00±0.00	0.00±0.00
Bacteria;Bacteroidetes;Sphingobacteriia;Sphingobacteriales;WCHB1-69;OTU 001041	0.01	0.00±0.00	0.00±0.00	0.00±0.00	0.00±0.00	0.00±0.00	0.00±0.00	0.00±0.00	0.00±0.00	0.00±0.00	0.00±0.00	0.00±0.00	0.00±0.00	0.00±0.00	0.00±0.00	0.00±0.00	0.00±0.00	0.00±0.00	0.00±0.00	0.00±0.00	0.00±0.00	0.00±0.00
Bacteria;Bacteroidetes;Sphingobacteriia;Sphingobacteriales;WCHB1-69;OTU 001350	0.01	0.00±0.00	0.00±0.00	0.00±0.00	0.00±0.00	0.00±0.00	0.00±0.00	0.00±0.00	0.00±0.00	0.00±0.00	0.00±0.00	0.00±0.00	0.00±0.00	0.00±0.00	0.00±0.00	0.00±0.00	0.00±0.00	0.00±0.00	0.00±0.00	0.00±0.00	0.00±0.00	0.00±0.00
Bacteria;Bacteroidetes;Sphingobacteriia;Sphingobacteriales;WCHB1-69;OTU 001423	0.01	0.00±0.00	0.00±0.00	0.00±0.00	0.00±0.00	0.00±0.00	0.00±0.00	0.00±0.00	0.00±0.00	0.00±0.00	0.00±0.00	0.00±0.00	0.00±0.00	0.00±0.00	0.00±0.00	0.00±0.00	0.00±0.00	0.00±0.00	0.00±0.00	0.00±0.00	0.00±0.00	0.00±0.00
Bacteria;Bacteroidetes;Sphingobacteriia;Sphingobacteriales;WCHB1-69;OTU 001479	0	0.00±0.00	0.00±0.00	0.00±0.00	0.00±0.00	0.00±0.00	0.00±0.00	0.00±0.00	0.00±0.00	0.00±0.00	0.00±0.00	0.00±0.00	0.01±0.01	0.00±0.00	0.00±0.00	0.00±0.00	0.00±0.00	0.00±0.00	0.00±0.00	0.00±0.00	0.00±0.00	0.00±0.00
Bacteria;Bacteroidetes;Sphingobacteriia;Sphingobacteriales;WCHB1-69;OTU 001563	0	0.00±0.00	0.00±0.00	0.00±0.00	0.00±0.00	0.00±0.00	0.00±0.00	0.00±0.00	0.00±0.00	0.00±0.00	0.00±0.00	0.00±0.00	0.00±0.00	0.00±0.00	0.00±0.00	0.00±0.00	0.00±0.00	0.00±0.00	0.00±0.00	0.11±0.17	0.00±0.00	0.00±0.00
Bacteria;Bacteroidetes;Sphingobacteriia;Sphingobacteriales;WCHB1-69;OTU 001679	0.01	0.00±0.00	0.00±0.00	0.00±0.00	0.00±0.00	0.00±0.00	0.00±0.00	0.00±0.00	0.00±0.00	0.00±0.00	0.00±0.00	0.00±0.00	0.00±0.00	0.00±0.00	0.00±0.00	0.05±0.05	0.00±0.01	0.01±0.01	0.00±0.00	0.02±0.03	0.00±0.00	0.00±0.00
Bacteria;Bacteroidetes;Sphingobacteriia;Sphingobacteriales;WCHB1-69;OTU 001686	0.03	0.00±0.00	0.00±0.00	0.00±0.00	0.00±0.00	0.00±0.00	0.00±0.00	0.00±0.00	0.00±0.00	0.00±0.01	0.00±0.00	0.00±0.00	0.01±0.01	0.00±0.00	0.00±0.00	0.27±0.29	0.14±0.07	0.03±0.02	0.01±0.00	0.18±0.11	0.01±0.01	0.00±0.00
Bacteria;Bacteroidetes;Sphingobacteriia;Sphingobacteriales;WCHB1-69;OTU 001828	0.01	0.00±0.00	0.00±0.00	0.00±0.00	0.00±0.00	0.00±0.00	0.00±0.00	0.00±0.00	0.00±0.00	0.00±0.00	0.00±0.00	0.00±0.00	0.00±0.00	0.00±0.00	0.00±0.00	0.00±0.00	0.00±0.00	0.00±0.00	0.00±0.00	0.00±0.00	0.00±0.00	0.00±0.00
Bacteria;Bacteroidetes;Sphingobacteriia;Sphingobacteriales;WCHB1-69;OTU 001946	0	0.00±0.00	0.00±0.00	0.00±0.00	0.00±0.00	0.00±0.00	0.00±0.00	0.00±0.00	0.00±0.00	0.00±0.00	0.00±0.00	0.00±0.00	0.00±0.00	0.00±0.00	0.00±0.00	0.00±0.00	0.00±0.00	0.00±0.00	0.00±0.00	0.00±0.00	0.00±0.00	0.00±0.00
Bacteria;Bacteroidetes;Sphingobacteriia;Sphingobacteriales;WCHB1-69;OTU 002034	0	0.00±0.00	0.00±0.00	0.00±0.00	0.00±0.00	0.00±0.00	0.00±0.00	0.00±0.00	0.00±0.00	0.00±0.00	0.00±0.00	0.00±0.00	0.00±0.00	0.00±0.00	0.00±0.00	0.00±0.00	0.00±0.00	0.00±0.00	0.00±0.00	0.00±0.00	0.00±0.00	0.00±0.00
Bacteria;Bacteroidetes;Sphingobacteriia;Sphingobacteriales;WCHB1-69;OTU 002471	0	0.00±0.00	0.00±0.00	0.00±0.00	0.00±0.00	0.00±0.00	0.00±0.00	0.00±0.00	0.00±0.00	0.00±0.00	0.00±0.00	0.00±0.00	0.00±0.00	0.00±0.00	0.00±0.00	0.00±0.00	0.00±0.00	0.00±0.00	0.00±0.00	0.00±0.00	0.00±0.00	0.00±0.00
Bacteria;Bacteroidetes;Sphingobacteriia;Sphingobacteriales;WCHB1-69;OTU 002610	0	0.00±0.00	0.00±0.00	0.00±0.00	0.00±0.00	0.00±0.00	0.00±0.00	0.00±0.00	0.00±0.00	0.00±0.00	0.00±0.00	0.00±0.00	0.00±0.00	0.00±0.00	0.00±0.00	0.00±0.00	0.00±0.00	0.00±0.00	0.00±0.00	0.00±0.00	0.00±0.00	0.00±0.00
Bacteria;Bacteroidetes;Sphingobacteriia;Sphingobacteriales;WCHB1-69;OTU 002671	0	0.00±0.00	0.00±0.00	0.00±0.00	0.00±0.00	0.00±0.00	0.00±0.00	0.00±0.00	0.00±0.00	0.00±0.00	0.00±0.00	0.00±0.00	0.00±0.00	0.00±0.00	0.00±0.00	0.00±0.00	0.00±0.00	0.00±0.00	0.00±0.00	0.00±0.00	0.00±0.00	0.00±0.00
Bacteria;Bacteroidetes;Sphingobacteriia;Sphingobacteriales;WCHB1-69;OTU 002715	0.01	0.00±0.00	0.00±0.00	0.00±0.00	0.00±0.00	0.00±0.00	0.00±0.00	0.00±0.00	0.00±0.00	0.00±0.00	0.00±0.00	0.00±0.00	0.00±0.01	0.00±0.00	0.00±0.00	0.00±0.00	0.00±0.00	0.00±0.00	0.00±0.00	0.00±0.00	0.00±0.00	0.00±0.00
Bacteria;Bacteroidetes;Sphingobacteriia;Sphingobacteriales;WCHB1-69;OTU 002869	0	0.00±0.00	0.00±0.00	0.00±0.00	0.00±0.00	0.00±0.00	0.00±0.00	0.00±0.00	0.00±0.00	0.01±0.01	0.00±0.00	0.00±0.00	0.01±0.01	0.00±0.00	0.00±0.00	0.02±0.02	0.01±0.02	0.00±0.00	0.00±0.00	0.01±0.01	0.00±0.00	0.00±0.00
Bacteria;Bacteroidetes;Sphingobacteriia;Sphingobacteriales;WCHB1-69;OTU 002887	0	0.00±0.00	0.00±0.00	0.00±0.00	0.00±0.00	0.00±0.00	0.00±0.00	0.00±0.00	0.00±0.00	0.00±0.00	0.00±0.00	0.00±0.00	0.00±0.00	0.00±0.00	0.00±0.00	0.00±0.00	0.00±0.00	0.00±0.00	0.00±0.00	0.00±0.00	0.00±0.00	0.00±0.00
Bacteria;Bacteroidetes;Sphingobacteriia;Sphingobacteriales;WCHB1-69;OTU 002973	0	0.00±0.00	0.00±0.00	0.00±0.00	0.00±0.00	0.00±0.00	0.00±0.00	0.00±0.00	0.00±0.00	0.00±0.00	0.00±0.00	0.00±0.00	0.00±0.00	0.00±0.00	0.00±0.00	0.00±0.00	0.00±0.00	0.00±0.00	0.00±0.00	0.00±0.00	0.00±0.00	0.00±0.00
Bacteria;Bacteroidetes;Sphingobacteriia;Sphingobacteriales;WCHB1-69;OTU 003025	0	0.00±0.00	0.00±0.00	0.00±0.00	0.00±0.00	0.00±0.00	0.00±0.00	0.00±0.00	0.00±0.00	0.00±0.00	0.00±0.00	0.00±0.00	0.00±0.00	0.00±0.00	0.00±0.00	0.00±0.00	0.00±0.00	0.00±0.00	0.00±0.00	0.00±0.00	0.00±0.00	0.00±0.00
Bacteria;Bacteroidetes;Sphingobacteriia;Sphingobacteriales;WCHB1-69;OTU 003182	0.01	0.00±0.00	0.00±0.00	0.00±0.00	0.00±0.00	0.00±0.00	0.00±0.00	0.00±0.00	0.00±0.00	0.00±0.00	0.00±0.00	0.00±0.00	0.00±0.00	0.00±0.00	0.00±0.00	0.00±0.00	0.00±0.00	0.00±0.00	0.00±0.00	0.01±0.01	0.00±0.00	0.00±0.00
Bacteria;Bacteroidetes;Sphingobacteriia;Sphingobacteriales;WCHB1-69;OTU 003292	0	0.00±0.00	0.00±0.00	0.00±0.00	0.00±0.00	0.00±0.00	0.00±0.00	0.00±0.00	0.00±0.00	0.00±0.00	0.00±0.00	0.00±0.00	0.00±0.00	0.00±0.00	0.00±0.00	0.00±0.00	0.00±0.00	0.00±0.00	0.00±0.00	0.00±0.00	0.00±0.00	0.00±0.00
Bacteria;Bacteroidetes;Sphingobacteriia;Sphingobacteriales;WCHB1-69;OTU 003419	0	0.00±0.00	0.00±0.00	0.00±0.00	0.00±0.00	0.00±0.00	0.00±0.00	0.00±0.00	0.00±0.00	0.00±0.00	0.00±0.00	0.00±0.00	0.00±0.00	0.00±0.00	0.00±0.00	0.00±0.00	0.00±0.00	0.00±0.00	0.00±0.00	0.00±0.00	0.00±0.00	0.00±0.00
Bacteria;Bacteroidetes;Sphingobacteriia;Sphingobacteriales;WCHB1-69;OTU 003664	0	0.00±0.00	0.00±0.00	0.00±0.00	0.00±0.00	0.00±0.00	0.00±0.00	0.00±0.00	0.00±0.00	0.00±0.00	0.00±0.00	0.00±0.00	0.00±0.00	0.00±0.00	0.00±0.00	0.00±0.00	0.00±0.00	0.00±0.00	0.00±0.00	0.00±0.00	0.00±0.00	0.00±0.00
Bacteria;Bacteroidetes;Sphingobacteriia;Sphingobacteriales;WCHB1-69;OTU 003699	0	0.00±0.00	0.00±0.00	0.00±0.00	0.00±0.00	0.00±0.00	0.00±0.00	0.00±0.00	0.00±0.00	0.00±0.00	0.00±0.00	0.00±0.00	0.01±0.01	0.00±0.00	0.00±0.00	0.00±0.00	0.00±0.00	0.00±0.00	0.00±0.00	0.00±0.00	0.00±0.00	0.00±0.00
Bacteria;Bacteroidetes;Sphingobacteriia;Sphingobacteriales;WCHB1-69;OTU 003738	0	0.00±0.00	0.00±0.00	0.00±0.00	0.00±0.00	0.00±0.00	0.00±0.00	0.00±0.00	0.00±0.00	0.00±0.00	0.00±0.00	0.00±0.00	0.00±0.00	0.00±0.00	0.00±0.00	0.00±0.00	0.00±0.00	0.00±0.00	0.00±0.00	0.00±0.00	0.00±0.00	0.00±0.00
Bacteria;Bacteroidetes;Sphingobacteriia;Sphingobacteriales;WCHB1-69;OTU 004073	0	0.00±0.00	0.00±0.00	0.00±0.00	0.00±0.00	0.00±0.00	0.00±0.00	0.00±0.00	0.00±0.00	0.00±0.00	0.00±0.00	0.00±0.00	0.00±0.00	0.00±0.00	0.00±0.00	0.00±0.00	0.00±0.00	0.00±0.00	0.00±0.00	0.00±0.00	0.00±0.00	0.00±0.00
Bacteria;Bacteroidetes;Sphingobacteriia;Sphingobacteriales;WCHB1-69;OTU 004164	0	0.00±0.00	0.00±0.00	0.00±0.00	0.00±0.00	0.00±0.00	0.00±0.00	0.00±0.00	0.00±0.00	0.00±0.00	0.00±0.00	0.00±0.00	0.00±0.00	0.00±0.00	0.00±0.00	0.00±0.00	0.00±0.00	0.00±0.00	0.00±0.00	0.00±0.00	0.00±0.00	0.00±0.00
Bacteria;Bacteroidetes;Sphingobacteriia;Sphingobacteriales;WCHB1-69;OTU 004562	0	0.00±0.00	0.00±0.00	0.00±0.00	0.00±0.00	0.00±0.00	0.00±0.00	0.00±0.00	0.01±0.01	0.00±0.01	0.00±0.00	0.00±0.00	0.00±0.01	0.00±0.00	0.00±0.00	0.00±0.00	0.00±0.00	0.00±0.00	0.00±0.00	0.01±0.01	0.00±0.00	0.00±0.00
Bacteria;Bacteroidetes;Sphingobacteriia;Sphingobacteriales;WCHB1-69;OTU 004633	0	0.00±0.00	0.00±0.00	0.00±0.00	0.00±0.00	0.00±0.00	0.00±0.00	0.00±0.00	0.00±0.00	0.00±0.00	0.00±0.00	0.00±0.00	0.00±0.00	0.00±0.00	0.00±0.00	0.00±0.00	0.00±0.00	0.00±0.00	0.00±0.00	0.00±0.00	0.00±0.00	0.00±0.00
Bacteria;Bacteroidetes;Sphingobacteriia;Sphingobacteriales;WCHB1-69;OTU 005123	0	0.00±0.00	0.00±0.00	0.00±0.00	0.00±0.00	0.00±0.00	0.00±0.00	0.00±0.00	0.00±0.00	0.00±0.00	0.00±0.00	0.00±0.00	0.00±0.00	0.00±0.00	0.00±0.00	0.00±0.00	0.00±0.00	0.00±0.00	0.00±0.00	0.00±0.00	0.00±0.00	0.00±0.00
Bacteria;Bacteroidetes;Sphingobacteriia;Sphingobacteriales;WCHB1-69;OTU 005162	0	0.00±0.00	0.00±0.00	0.00±0.00	0.00±0.00	0.00±0.00	0.00±0.00	0.00±0.00	0.00±0.00	0.00±0.00	0.00±0.00	0.00±0.00	0.00±0.01	0.00±0.00	0.00±0.00	0.00±0.00	0.00±0.00	0.00±0.00	0.00±0.00	0.00±0.00	0.00±0.00	0.00±0.00
Bacteria;Bacteroidetes;Sphingobacteriia;Sphingobacteriales;WCHB1-69;OTU 005380	0	0.00±0.00	0.00±0.00	0.00±0.00	0.00±0.00	0.00±0.00	0.00±0.00	0.00±0.00	0.00±0.00	0.00±0.00	0.00±0.00	0.00±0.00	0.00±0.01	0.00±0.00	0.00±0.00	0.00±0.00	0.00±0.00	0.00±0.00	0.00±0.00	0.00±0.00	0.00±0.00	0.00±0.00
Bacteria;Bacteroidetes;Sphingobacteriia;Sphingobacteriales;WCHB1-69;OTU 005981	0	0.00±0.00	0.00±0.00	0.00±0.00	0.00±0.00	0.00±0.00	0.00±0.00	0.00±0.00	0.00±0.00	0.00±0.00	0.00±0.00	0.00±0.00	0.00±0.00	0.00±0.00	0.00±0.00	0.00±0.00	0.00±0.00	0.00±0.00	0.00±0.00	0.00±0.00	0.00±0.00	0.00±0.00
Bacteria;Bacteroidetes;Sphingobacteriia;Sphingobacteriales;WCHB1-69;OTU 006320	0	0.00±0.00	0.00±0.00	0.00±0.00	0.00±0.00	0.00±0.00	0.00±0.00	0.00±0.00	0.00±0.00	0.00±0.00	0.00±0.00	0.00±0.00	0.00±0.00	0.00±0.00	0.00±0.00	0.00±0.00	0.00±0.00	0.00±0.00	0.00±0.00	0.00±0.00	0.00±0.00	0.00±0.00
Bacteria;Bacteroidetes;Sphingobacteriia;Sphingobacteriales;WCHB1-69;OTU 006433	0	0.00±0.00	0.00±0.00	0.00±0.00	0.00±0.00	0.00±0.00	0.00±0.00	0.00±0.00	0.00±0.00	0.00±0.00	0.00±0.00	0.00±0.00	0.00±0.00	0.00±0.00	0.00±0.00	0.00±0.00	0.00±0.00	0.00±0.00	0.00±0.00	0.00±0.00	0.00±0.00	0.00±0.00
Bacteria;Bacteroidetes;Sphingobacteriia;Sphingobacteriales;WCHB1-69;OTU 006438	0	0.00±0.00	0.00±0.00	0.00±0.00	0.00±0.00	0.00±0.00	0.00±0.00	0.00±0.00	0.00±0.00	0.00±0.00	0.00±0.00	0.00±0.00	0.00±0.00	0.00±0.00	0.00±0.00	0.00±0.00	0.03±0.04	0.00±0.00	0.00±0.00	0.00±0.00	0.00±0.00	0.00±0.00
Bacteria;Bacteroidetes;Sphingobacteriia;Sphingobacteriales;WCHB1-69;OTU 006788	0	0.00±0.00	0.00±0.00	0.00±0.00	0.00±0.00	0.00±0.00	0.00±0.00	0.00±0.00	0.00±0.00	0.00±0.00	0.00±0.00	0.00±0.00	0.00±0.00	0.00±0.00	0.00±0.00	0.00±0.00	0.00±0.00	0.00±0.00	0.00±0.00	0.00±0.00	0.00±0.00	0.00±0.00
Bacteria;Bacteroidetes;vadinHA17;OTU 000206	0.07	0.00±0.00	0.00±0.00	0.00±0.00	0.00±0.00	0.00±0.00	0.00±0.00	0.00±0.00	0.06±0.02	0.14±0.18	0.00±0.00	0.00±0.00	0.07±0.07	0.00±0.00	0.05±0.09	0.40±0.36	0.38±0.23	0.02±0.02	0.00±0.00	0.66±0.06	0.01±0.01	0.00±0.00
Bacteria;Bacteroidetes;vadinHA17;OTU 000592	0.02	0.00±0.00	0.00±0.00	0.00±0.00	0.00±0.00	0.00±0.00	0.00±0.00	0.00±0.00	0.00±0.00	0.00±0.00	0.00±0.00	0.00±0.00	0.00±0.01	0.00±0.00	0.00±0.00	0.00±0.00	0.00±0.00	0.00±0.00	0.00±0.00	0.00±0.00	0.00±0.00	0.00±0.00
Bacteria;Bacteroidetes;vadinHA17;OTU 000729	0.04	0.00±0.00	0.00±0.00	0.00±0.00	0.00±0.00	0.00±0.00	0.00±0.00	0.00±0.00	0.01±0.01	0.01±0.02	0.00±0.00	0.00±0.00	0.01±0.01	0.00±0.00	0.00±0.00	0.01±0.01	0.00±0.00	0.00±0.00	0.00±0.00	0.03±0.02	0.00±0.00	0.00±0.00
Bacteria;Bacteroidetes;vadinHA17;OTU 000735	0.03	0.00±0.00	0.00±0.00	0.00±0.00	0.00±0.00	0.00±0.00	0.00±0.00	0.00±0.00	0.01±0.00	0.01±0.01	0.00±0.00	0.00±0.00	0.00±0.00	0.00±0.00	0.00±0.00	0.00±0.00	0.00±0.00	0.00±0.00	0.00±0.00	0.01±0.01	0.00±0.00	0.00±0.00
Bacteria;Bacteroidetes;vadinHA17;OTU 000760	0.02	0.00±0.00	0.00±0.00	0.00±0.00	0.00±0.00	0.00±0.00	0.00±0.00	0.00±0.00	0.04±0.01	0.02±0.03	0.00±0.00	0.00±0.00	0.03±0.03	0.00±0.00	0.00±0.00	0.05±0.05	0.11±0.16	0.01±0.01	0.00±0.00	0.07±0.07	0.00±0.01	0.00±0.00
Bacteria;Bacteroidetes;vadinHA17;OTU 001083	0.01	0.00±0.00	0.00±0.00	0.00±0.00	0.00±0.00	0.00±0.00	0.00±0.00	0.00±0.00	0.00±0.00	0.01±0.02	0.00±0.00	0.00±0.00	0.00±0.01	0.00±0.00	0.00±0.00	0.03±0.03	0.00±0.00	0.00±0.00	0.00±0.00	0.02±0.02	0.00±0.00	0.00±0.00
Bacteria;Bacteroidetes;vadinHA17;OTU 001214	0.01	0.00±0.00	0.00±0.00	0.00±0.00	0.00±0.00	0.00±0.00	0.00±0.00	0.00±0.00	0.00±0.00	0.00±0.00	0.00±0.00	0.00±0.00	0.00±0.01	0.00±0.00	0.00±0.00	0.00±0.00	0.00±0.00	0.00±0.00	0.00±0.00	0.00±0.00	0.00±0.00	0.00±0.00
Bacteria;Bacteroidetes;vadinHA17;OTU 001289	0.01	0.00±0.00	0.00±0.00	0.00±0.00	0.00±0.00	0.00±0.00	0.00±0.00	0.00±0.00	0.00±0.00	0.00±0.00	0.00±0.00	0.00±0.00	0.00±0.00	0.00±0.00	0.00±0.00	0.00±0.00	0.00±0.01	0.00±0.00	0.00±0.00	0.00±0.00	0.00±0.00	0.00±0.00
Bacteria;Bacteroidetes;vadinHA17;OTU 001305	0.01	0.00±0.00	0.00±0.00	0.00±0.00	0.00±0.00	0.00±0.00	0.00±0.00	0.00±0.00	0.00±0.00	0.00±0.00	0.00±0.00	0.00±0.00	0.00±0.00	0.00±0.00	0.00±0.00	0.00±0.00	0.00±0.00	0.00±0.00	0.00±0.00	0.00±0.00	0.00±0.00	0.00±0.00
Bacteria;Bacteroidetes;vadinHA17;OTU 001367	0.01	0.00±0.00	0.00±0.00	0.00±0.00	0.00±0.00	0.00±0.00	0.00±0.00	0.00±0.00	0.00±0.00	0.00±0.00	0.00±0.00	0.00±0.00	0.00±0.00	0.00±0.00	0.00±0.00	0.00±0.00	0.00±0.00	0.00±0.00	0.00±0.00	0.00±0.00	0.00±0.00	0.00±0.00
Bacteria;Bacteroidetes;vadinHA17;OTU 001901	0	0.00±0.00	0.00±0.00	0.00±0.00	0.00±0.00	0.00±0.00	0.00±0.00	0.00±0.00	0.00±0.00	0.00±0.01	0.00±0.00	0.00±0.00	0.00±0.01	0.00±0.00	0.00±0.00	0.00±0.00	0.00±0.00	0.00±0.00	0.00±0.00	0.00±0.01	0.00±0.00	0.00±0.00
Bacteria;Bacteroidetes;vadinHA17;OTU 002256	0	0.00±0.00	0.00±0.00	0.00±0.00	0.00±0.00	0.00±0.00	0.00±0.00	0.00±0.00	0.00±0.00	0.00±0.00	0.00±0.00	0.00±0.00	0.00±0.00	0.00±0.00	0.00±0.00	0.00±0.01	0.00±0.00	0.00±0.00	0.00±0.00	0.00±0.00	0.00±0.00	0.00±0.00
Bacteria;Bacteroidetes;vadinHA17;OTU 002419	0	0.00±0.00	0.00±0.00	0.00±0.00	0.00±0.00	0.00±0.00	0.00±0.00	0.00±0.00	0.00±0.00	0.00±0.01	0.00±0.00	0.00±0.00	0.01±0.01	0.00±0.00	0.00±0.00	0.00±0.01	0.00±0.00	0.00±0.00	0.00±0.00	0.00±0.00	0.00±0.00	0.00±0.00
Bacteria;Bacteroidetes;vadinHA17;OTU 002425	0	0.00±0.00	0.00±0.00	0.00±0.00	0.00±0.00	0.00±0.00	0.00±0.00	0.00±0.00	0.00±0.00	0.00±0.00	0.00±0.00	0.00±0.00	0.00±0.00	0.00±0.00	0.00±0.00	0.00±0.00	0.00±0.00	0.00±0.00	0.00±0.00	0.00±0.00	0.00±0.00	0.00±0.00
Bacteria;Bacteroidetes;vadinHA17;OTU 002744	0.02	0.00±0.00	0.00±0.00	0.00±0.00	0.00±0.00	0.00±0.00	0.00±0.00	0.00±0.00	0.01±0.01	0.00±0.01	0.00±0.00	0.00±0.00	0.00±0.00	0.00±0.00	0.00±0.00	0.00±0.00	0.00±0.00	0.00±0.00	0.00±0.00	0.01±0.02	0.00±0.00	0.00±0.00
Bacteria;Bacteroidetes;vadinHA17;OTU 002804	0.01	0.00±0.00	0.00±0.00	0.00±0.00	0.00±0.00	0.00±0.00	0.00±0.00	0.00±0.00	0.00±0.00	0.00±0.00	0.00±0.00	0.00±0.00	0.00±0.00	0.00±0.00	0.00±0.00	0.00±0.00	0.00±0.00	0.00±0.00	0.00±0.00	0.00±0.00	0.00±0.00	0.00±0.00
Bacteria;Bacteroidetes;vadinHA17;OTU 002993	0	0.00±0.00	0.00±0.00	0.00±0.00	0.00±0.00	0.00±0.00	0.00±0.00	0.00±0.00	0.00±0.00	0.00±0.00	0.00±0.00	0.00±0.00	0.00±0.00	0.00±0.00	0.00±0.00	0.00±0.00	0.00±0.00	0.00±0.00	0.00±0.00	0.00±0.00	0.00±0.00	0.00±0.00
Bacteria;Bacteroidetes;vadinHA17;OTU 003043	0	0.00±0.00	0.00±0.00	0.00±0.00	0.00±0.00	0.00±0.00	0.00±0.00	0.00±0.00	0.00±0.00	0.00±0.00	0.00±0.00	0.00±0.00	0.00±0.00	0.00±0.00	0.00±0.00	0.00±0.00	0.00±0.00	0.00±0.00	0.00±0.00	0.00±0.00	0.00±0.00	0.00±0.00
Bacteria;Bacteroidetes;vadinHA17;OTU 003312	0	0.00±0.00	0.00±0.00	0.00±0.00	0.00±0.00	0.00±0.00	0.00±0.00	0.00±0.00	0.00±0.00	0.00±0.00	0.00±0.00	0.00±0.00	0.00±0.00	0.00±0.00	0.00±0.00	0.00±0.00	0.00±0.00	0.00±0.00	0.00±0.00	0.00±0.01	0.00±0.00	0.00±0.00
Bacteria;Bacteroidetes;vadinHA17;OTU 003722	0	0.00±0.00	0.00±0.00	0.00±0.00	0.00±0.00	0.00±0.00	0.00±0.00	0.00±0.00	0.00±0.00	0.00±0.00	0.00±0.00	0.00±0.00	0.00±0.00	0.00±0.00	0.00±0.00	0.00±0.00	0.00±0.00	0.00±0.00	0.00±0.00	0.01±0.01	0.00±0.00	0.00±0.00
Bacteria;Bacteroidetes;vadinHA17;OTU 003793	0	0.00±0.00	0.00±0.00	0.00±0.00	0.00±0.00	0.00±0.00	0.00±0.00	0.00±0.00	0.00±0.00	0.00±0.00	0.00±0.00	0.00±0.00	0.00±0.00	0.00±0.00	0.00±0.00	0.00±0.00	0.00±0.00	0.00±0.00	0.00±0.00	0.00±0.00	0.00±0.00	0.00±0.00
Bacteria;Bacteroidetes;vadinHA17;OTU 003962	0	0.00±0.00	0.00±0.00	0.00±0.00	0.00±0.00	0.00±0.00	0.00±0.00	0.00±0.00	0.00±0.00	0.00±0.00	0.00±0.00	0.00±0.00	0.00±0.01	0.00±0.00	0.00±0.00	0.00±0.00	0.00±0.00	0.00±0.00	0.00±0.00	0.00±0.00	0.00±0.00	0.00±0.00
Bacteria;Bacteroidetes;vadinHA17;OTU 004243	0	0.00±0.00	0.00±0.00	0.00±0.00	0.00±0.00	0.00±0.00	0.00±0.00	0.00±0.00	0.00±0.00	0.00±0.00	0.00±0.00	0.00±0.00	0.00±0.00	0.00±0.00	0.00±0.00	0.00±0.00	0.00±0.00	0.00±0.00	0.00±0.00	0.00±0.00	0.00±0.00	0.00±0.00
Bacteria;Bacteroidetes;vadinHA17;OTU 004441	0	0.00±0.00	0.00±0.00	0.00±0.00	0.00±0.00	0.00±0.00	0.00±0.00	0.00±0.00	0.00±0.00	0.00±0.00	0.00±0.00	0.00±0.00	0.00±0.00	0.00±0.00	0.00±0.00	0.00±0.00	0.00±0.00	0.00±0.00	0.00±0.00	0.00±0.00	0.00±0.00	0.00±0.00
Bacteria;Bacteroidetes;vadinHA17;OTU 004744	0.01	0.00±0.00	0.00±0.00	0.00±0.00	0.00±0.00	0.00±0.00	0.00±0.00	0.00±0.00	0.00±0.00	0.01±0.01	0.00±0.00	0.00±0.00	0.00±0.00	0.00±0.00	0.00±0.00	0.00±0.00	0.00±0.00	0.00±0.00	0.00±0.00	0.01±0.01	0.00±0.00	0.00±0.00
Bacteria;Bacteroidetes;vadinHA17;OTU 004921	0	0.00±0.00	0.00±0.00	0.00±0.00	0.00±0.00	0.00±0.00	0.00±0.00	0.00±0.00	0.00±0.00	0.00±0.00	0.00±0.00	0.00±0.00	0.00±0.00	0.00±0.00	0.00±0.00	0.00±0.00	0.00±0.00	0.00±0.00	0.00±0.00	0.00±0.00	0.00±0.00	0.00±0.00
Bacteria;Bacteroidetes;vadinHA17;OTU 005561	0	0.00±0.00	0.00±0.00	0.00±0.00	0.00±0.00	0.00±0.00	0.00±0.00	0.00±0.00	0.00±0.00	0.00±0.00	0.00±0.00	0.00±0.00	0.00±0.00	0.00±0.00	0.00±0.00	0.00±0.00	0.00±0.00	0.00±0.00	0.00±0.00	0.00±0.00	0.00±0.00	0.00±0.00
Bacteria;Bacteroidetes;vadinHA17;OTU 005612	0	0.00±0.00	0.00±0.00	0.00±0.00	0.00±0.00	0.00±0.00	0.00±0.00	0.00±0.00	0.00±0.00	0.00±0.00	0.00±0.00	0.00±0.00	0.00±0.00	0.00±0.00	0.00±0.00	0.00±0.00	0.00±0.00	0.00±0.00	0.00±0.00	0.00±0.00	0.00±0.00	0.00±0.00
Bacteria;Bacteroidetes;vadinHA17;OTU 006723	0	0.00±0.00	0.00±0.00	0.00±0.00	0.00±0.00	0.00±0.00	0.00±0.00	0.00±0.00	0.00±0.00	0.00±0.00	0.00±0.00	0.00±0.00	0.00±0.00	0.00±0.00	0.00±0.00	0.00±0.00	0.00±0.00	0.00±0.00	0.00±0.00	0.00±0.01	0.00±0.00	0.00±0.00
Bacteria;Bacteroidetes;vadinHA17;OTU 006803	0	0.00±0.00	0.00±0.00	0.00±0.00	0.00±0.00	0.00±0.00	0.00±0.00	0.00±0.00	0.00±0.00	0.00±0.00	0.00±0.00	0.00±0.00	0.00±0.00	0.00±0.00	0.00±0.00	0.00±0.00	0.00±0.00	0.00±0.00	0.00±0.00	0.00±0.00	0.00±0.00	0.00±0.00
Bacteria;Bacteroidetes;VC2.1 Bac22;OTU 000035	0.46	0.00±0.00	0.00±0.00	0.03±0.05	0.00±0.00	0.00±0.00	0.00±0.00	0.00±0.00	1.40±0.14	0.81±0.25	0.05±0.03	0.06±0.06	1.61±0.13	0.02±0.01	0.00±0.01	3.08±2.71	2.96±0.41	0.21±0.15	0.09±0.02	3.13±0.99	0.04±0.01	0.02±0.02
Bacteria;Bacteroidetes;VC2.1 Bac22;OTU 000088	0.18	0.00±0.00	0.00±0.00	0.01±0.00	0.00±0.00	0.00±0.00	0.00±0.00	0.00±0.00	0.74±0.07	0.27±0.28	0.04±0.00	0.01±0.01	0.99±0.12	0.01±0.01	0.01±0.01	1.17±0.55	1.15±0.49	0.11±0.03	0.07±0.00	1.23±0.33	0.03±0.02	0.01±0.00
Bacteria;Bacteroidetes;VC2.1 Bac22;OTU 000120	0.1	0.04±0.06	0.00±0.00	0.00±0.00	0.00±0.00	0.00±0.00	0.00±0.00	0.00±0.00	0.13±0.06	0.16±0.17	0.00±0.00	0.00±0.00	0.26±0.03	0.00±0.00	0.00±0.01	0.67±0.61	0.71±0.21	0.11±0.10	0.09±0.06	1.00±0.06	0.00±0.00	0.00±0.00
Bacteria;Bacteroidetes;VC2.1 Bac22;OTU 000170	0.07	0.00±0.00	0.00±0.00	0.00±0.00	0.00±0.00	0.00±0.00	0.00±0.00	0.00±0.00	0.73±0.13	0.61±0.36	0.03±0.02	0.02±0.02	0.91±0.08	0.00±0.00	0.10±0.17	0.05±0.05	0.02±0.03	0.02±0.02	0.03±0.01	0.05±0.02	0.00±0.00	0.00±0.00
Bacteria;Bacteroidetes;VC2.1 Bac22;OTU 000664	0.01	0.00±0.00	0.00±0.00	0.00±0.00	0.00±0.00	0.00±0.00	0.00±0.00	0.00±0.00	0.01±0.01	0.01±0.01	0.00±0.00	0.00±0.00	0.01±0.01	0.00±0.00	0.00±0.00	0.00±0.00	0.00±0.00	0.00±0.00	0.00±0.00	0.01±0.01	0.00±0.00	0.00±0.00
Bacteria;Bacteroidetes;VC2.1 Bac22;OTU 000680	0.02	0.00±0.00	0.00±0.00	0.00±0.00	0.00±0.00	0.00±0.00	0.00±0.00	0.00±0.00	0.03±0.02	0.03±0.05	0.00±0.00	0.00±0.00	0.04±0.04	0.00±0.00	0.00±0.00	0.02±0.02	0.02±0.02	0.06±0.03	0.07±0.03	0.00±0.00	0.00±0.00	0.00±0.00
Bacteria;Bacteroidetes;VC2.1 Bac22;OTU 001649	0.01	0.00±0.00	0.00±0.00	0.00±0.00	0.00±0.00	0.00±0.00	0.00±0.00	0.00±0.00	0.00±0.00	0.00±0.00	0.00±0.00	0.00±0.00	0.00±0.00	0.00±0.00	0.00±0.00	0.00±0.00	0.00±0.00	0.00±0.00	0.00±0.00	0.00±0.01	0.00±0.00	0.00±0.00
Bacteria;Bacteroidetes;VC2.1 Bac22;OTU 001775	0	0.00±0.00	0.00±0.00	0.00±0.00	0.00±0.00	0.00±0.00	0.00±0.00	0.00±0.00	0.00±0.00	0.00±0.00	0.00±0.00	0.00±0.00	0.00±0.00	0.00±0.00	0.00±0.00	0.02±0.02	0.00±0.00	0.01±0.01	0.00±0.00	0.03±0.05	0.00±0.00	0.00±0.00
Bacteria;Bacteroidetes;VC2.1 Bac22;OTU 002209	0.01	0.00±0.00	0.00±0.00	0.00±0.00	0.00±0.00	0.00±0.00	0.00±0.00	0.00±0.00	0.00±0.00	0.00±0.00	0.00±0.00	0.00±0.00	0.00±0.00	0.00±0.00	0.00±0.00	0.04±0.04	0.08±0.05	0.00±0.00	0.00±0.00	0.02±0.02	0.00±0.00	0.00±0.00
Bacteria;Bacteroidetes;VC2.1 Bac22;OTU 002810	0.01	0.00±0.00	0.00±0.00	0.00±0.00	0.00±0.00	0.00±0.00	0.00±0.00	0.00±0.00	0.00±0.00	0.00±0.00	0.00±0.00	0.00±0.00	0.00±0.00	0.00±0.00	0.00±0.00	0.00±0.00	0.00±0.00	0.00±0.00	0.00±0.00	0.00±0.00	0.00±0.00	0.00±0.00
Bacteria;Bacteroidetes;VC2.1 Bac22;OTU 004005	0.01	0.00±0.00	0.00±0.00	0.00±0.00	0.00±0.00	0.00±0.00	0.00±0.00	0.00±0.00	0.01±0.01	0.01±0.02	0.00±0.00	0.00±0.00	0.01±0.02	0.00±0.00	0.00±0.00	0.01±0.01	0.00±0.00	0.00±0.00	0.00±0.00	0.01±0.01	0.00±0.00	0.00±0.00
Bacteria;Bacteroidetes;VC2.1 Bac22;OTU 004625	0.01	0.00±0.00	0.00±0.00	0.00±0.00	0.00±0.00	0.00±0.00	0.00±0.00	0.00±0.00	0.01±0.00	0.00±0.00	0.00±0.00	0.00±0.00	0.03±0.01	0.00±0.00	0.00±0.00	0.05±0.01	0.02±0.02	0.00±0.00	0.00±0.00	0.06±0.05	0.01±0.00	0.00±0.00
Bacteria;Bacteroidetes;VC2.1 Bac22;OTU 004830	0	0.00±0.00	0.00±0.00	0.00±0.00	0.00±0.00	0.00±0.00	0.00±0.00	0.00±0.00	0.00±0.00	0.00±0.00	0.00±0.00	0.00±0.00	0.00±0.00	0.00±0.00	0.00±0.00	0.00±0.00	0.00±0.00	0.00±0.00	0.00±0.00	0.00±0.00	0.00±0.00	0.00±0.00
Bacteria;Bacteroidetes;VC2.1 Bac22;OTU 005128	0	0.00±0.00	0.00±0.00	0.00±0.00	0.00±0.00	0.00±0.00	0.00±0.00	0.00±0.00	0.00±0.00	0.00±0.00	0.00±0.00	0.00±0.00	0.00±0.00	0.00±0.00	0.00±0.00	0.00±0.00	0.00±0.00	0.00±0.00	0.00±0.00	0.00±0.00	0.00±0.00	0.00±0.00
Bacteria;Bacteroidetes;VC2.1 Bac22;OTU 005435	0.01	0.00±0.00	0.00±0.00	0.00±0.00	0.00±0.00	0.00±0.00	0.00±0.00	0.00±0.00	0.02±0.01	0.01±0.01	0.00±0.00	0.00±0.00	0.11±0.14	0.00±0.00	0.00±0.00	0.07±0.06	0.05±0.00	0.01±0.00	0.01±0.00	0.07±0.02	0.00±0.00	0.00±0.00
Bacteria;Bacteroidetes;VC2.1 Bac22;OTU 005987	0	0.00±0.00	0.00±0.00	0.00±0.00	0.00±0.00	0.00±0.00	0.00±0.00	0.00±0.00	0.00±0.00	0.00±0.00	0.00±0.00	0.00±0.01	0.00±0.00	0.00±0.00	0.00±0.00	0.00±0.00	0.00±0.00	0.00±0.00	0.00±0.00	0.00±0.00	0.00±0.00	0.00±0.00
Bacteria;Bacteroidetes;VC2.1 Bac22;OTU 006043	0	0.00±0.00	0.00±0.00	0.00±0.00	0.00±0.00	0.00±0.00	0.00±0.00	0.00±0.00	0.00±0.00	0.00±0.00	0.00±0.00	0.00±0.00	0.00±0.00	0.00±0.00	0.00±0.00	0.00±0.00	0.00±0.00	0.00±0.00	0.00±0.00	0.00±0.00	0.00±0.00	0.00±0.00
Bacteria;Bacteroidetes;WCHB1-32;OTU 000112	0.11	0.00±0.00	0.00±0.00	0.00±0.00	0.02±0.03	0.00±0.00	0.00±0.00	0.00±0.00	0.93±0.13	0.47±0.44	0.02±0.01	0.32±0.32	1.05±0.25	0.01±0.01	0.05±0.09	0.07±0.06	0.11±0.05	0.00±0.00	0.00±0.00	0.12±0.10	0.00±0.00	0.00±0.00
Bacteria;Bacteroidetes;WCHB1-32;OTU 000371	0.03	0.00±0.00	0.00±0.00	0.00±0.01	0.00±0.00	0.00±0.00	0.00±0.00	0.00±0.00	0.04±0.04	0.08±0.13	0.02±0.00	0.01±0.02	0.06±0.06	0.00±0.00	0.00±0.00	0.13±0.12	0.00±0.00	0.00±0.00	0.00±0.00	0.15±0.07	0.00±0.00	0.01±0.00
Bacteria;Bacteroidetes;WCHB1-32;OTU 000958	0.02	0.00±0.00	0.00±0.00	0.00±0.00	0.00±0.00	0.00±0.00	0.00±0.00	0.00±0.00	0.11±0.02	0.09±0.10	0.00±0.00	0.06±0.06	0.18±0.03	0.00±0.00	0.00±0.00	0.02±0.02	0.05±0.05	0.00±0.00	0.00±0.00	0.08±0.05	0.00±0.00	0.00±0.00
Bacteria;BD1-5;OTU 000045	0.21	0.00±0.00	0.00±0.00	0.01±0.02	0.00±0.00	0.00±0.00	0.00±0.00	0.00±0.00	1.19±0.07	0.60±0.33	0.29±0.10	0.27±0.14	1.37±0.15	0.43±0.09	0.42±0.04	0.20±0.18	0.34±0.32	0.04±0.03	0.02±0.01	0.23±0.20	0.24±0.16	0.16±0.16
Bacteria;BD1-5;OTU 000051	0.22	0.00±0.00	0.00±0.00	0.07±0.02	0.01±0.01	0.00±0.00	0.32±0.31	0.07±0.10	0.00±0.00	0.00±0.00	0.09±0.11	0.07±0.07	0.00±0.00	0.02±0.01	0.15±0.20	0.00±0.00	0.06±0.08	0.00±0.00	0.00±0.00	0.00±0.01	0.01±0.01	0.02±0.02
Bacteria;BD1-5;OTU 000135	0.09	0.00±0.00	0.00±0.00	0.00±0.00	0.00±0.00	0.00±0.00	0.00±0.00	0.00±0.00	0.72±0.10	0.42±0.12	0.12±0.07	0.07±0.10	0.66±0.09	0.11±0.05	0.12±0.11	0.05±0.05	0.02±0.02	0.01±0.01	0.00±0.00	0.05±0.05	0.02±0.02	0.03±0.04
Bacteria;BD1-5;OTU 000182	0.05	0.00±0.00	0.00±0.00	0.00±0.00	0.00±0.00	0.00±0.00	0.00±0.00	0.00±0.00	0.41±0.05	0.09±0.16	0.02±0.00	0.03±0.05	0.41±0.15	0.02±0.02	0.01±0.01	0.07±0.07	0.01±0.01	0.01±0.00	0.01±0.01	0.15±0.08	0.01±0.01	0.00±0.00
Bacteria;BD1-5;OTU 000234	0.11	0.00±0.00	0.00±0.00	0.07±0.03	0.00±0.00	0.00±0.00	0.19±0.16	0.03±0.04	0.00±0.00	0.00±0.00	0.02±0.02	0.02±0.02	0.00±0.00	0.01±0.01	0.01±0.02	0.00±0.00	0.00±0.00	0.01±0.01	0.00±0.00	0.00±0.00	0.00±0.00	0.00±0.00
Bacteria;BD1-5;OTU 000448	0.02	0.00±0.00	0.00±0.00	0.02±0.03	0.00±0.00	0.00±0.00	0.24±0.05	0.67±0.29	0.00±0.00	0.00±0.00	0.00±0.00	0.00±0.00	0.00±0.00	0.00±0.00	0.00±0.00	0.00±0.00	0.00±0.00	0.00±0.00	0.00±0.00	0.00±0.00	0.00±0.00	0.00±0.00
Bacteria;BD1-5;OTU 000582	0.03	0.00±0.00	0.00±0.00	0.05±0.07	0.00±0.00	0.00±0.00	0.00±0.00	0.00±0.00	0.00±0.00	0.00±0.00	0.01±0.00	0.05±0.09	0.00±0.00	0.00±0.00	0.00±0.00	0.00±0.00	0.00±0.00	0.14±0.04	0.21±0.08	0.00±0.00	0.00±0.00	0.00±0.00
Bacteria;BD1-5;OTU 000712	0.03	0.00±0.00	0.00±0.00	0.00±0.00	0.00±0.00	0.00±0.00	0.00±0.00	0.00±0.00	0.00±0.00	0.00±0.00	0.12±0.16	0.77±0.93	0.00±0.00	0.00±0.00	0.05±0.09	0.00±0.00	0.00±0.00	0.00±0.00	0.00±0.00	0.00±0.00	0.00±0.00	0.00±0.00
Bacteria;BD1-5;OTU 000887	0.01	0.00±0.00	0.00±0.00	0.00±0.00	0.00±0.00	0.00±0.00	0.00±0.00	0.00±0.00	0.02±0.01	0.00±0.01	0.00±0.00	0.08±0.13	0.01±0.01	0.00±0.00	0.01±0.01	0.03±0.03	0.00±0.00	0.01±0.01	0.00±0.00	0.02±0.02	0.03±0.03	0.03±0.04
Bacteria;BD1-5;OTU 000901	0.01	0.00±0.00	0.00±0.00	0.00±0.00	0.00±0.00	0.00±0.00	0.00±0.00	0.82±1.16	0.00±0.00	0.00±0.00	0.00±0.00	0.00±0.00	0.00±0.00	0.00±0.00	0.00±0.00	0.00±0.00	0.00±0.00	0.00±0.00	0.00±0.00	0.00±0.00	0.00±0.00	0.00±0.00
Bacteria;BD1-5;OTU 000909	0.02	0.00±0.00	0.00±0.00	0.00±0.00	0.00±0.00	0.00±0.00	0.00±0.00	0.00±0.00	0.00±0.00	0.01±0.02	0.00±0.01	0.00±0.00	0.01±0.01	0.01±0.00	0.00±0.01	0.09±0.11	0.05±0.04	0.01±0.01	0.00±0.00	0.04±0.04	0.04±0.06	0.01±0.02
Bacteria;BD1-5;OTU 000985	0.01	0.00±0.00	0.00±0.00	0.00±0.00	0.00±0.00	0.00±0.00	0.00±0.00	0.00±0.00	0.00±0.00	0.01±0.01	0.00±0.00	0.00±0.00	0.01±0.01	0.01±0.01	0.00±0.00	0.01±0.01	0.00±0.01	0.01±0.00	0.00±0.00	0.01±0.01	0.05±0.02	0.04±0.02
Bacteria;BD1-5;OTU 001045	0.01	0.00±0.00	0.00±0.00	0.00±0.00	0.00±0.00	0.00±0.00	0.00±0.00	0.00±0.00	0.10±0.02	0.10±0.11	0.01±0.01	0.00±0.00	0.07±0.07	0.01±0.01	0.01±0.01	0.01±0.01	0.00±0.00	0.00±0.00	0.00±0.00	0.00±0.00	0.00±0.00	0.00±0.00
Bacteria;BD1-5;OTU 001415	0.01	0.00±0.00	0.00±0.00	0.00±0.00	0.00±0.00	0.00±0.00	0.00±0.00	0.00±0.00	0.01±0.00	0.04±0.07	0.03±0.03	0.02±0.04	0.01±0.01	0.00±0.01	0.00±0.00	0.03±0.02	0.00±0.00	0.00±0.00	0.00±0.00	0.01±0.01	0.00±0.00	0.00±0.00
Bacteria;BD1-5;OTU 001427	0	0.00±0.00	0.00±0.00	0.00±0.00	0.00±0.00	0.00±0.00	0.00±0.00	0.00±0.00	0.04±0.02	0.01±0.01	0.00±0.00	0.00±0.00	0.01±0.01	0.00±0.00	0.05±0.09	0.00±0.00	0.00±0.00	0.00±0.00	0.00±0.00	0.00±0.00	0.00±0.00	0.00±0.00
Bacteria;BD1-5;OTU 001539	0.01	0.00±0.00	0.00±0.00	0.00±0.00	0.00±0.00	0.00±0.00	0.00±0.00	0.00±0.00	0.01±0.01	0.11±0.16	0.00±0.00	0.01±0.01	0.02±0.02	0.00±0.01	0.00±0.00	0.01±0.01	0.00±0.00	0.00±0.00	0.00±0.00	0.01±0.01	0.00±0.00	0.00±0.00
Bacteria;BD1-5;OTU 001583	0	0.00±0.00	0.00±0.00	0.00±0.00	0.00±0.00	0.00±0.00	0.00±0.00	0.00±0.00	0.00±0.00	0.00±0.00	0.00±0.00	0.00±0.00	0.00±0.00	0.00±0.00	0.00±0.00	0.01±0.01	0.00±0.00	0.01±0.00	0.01±0.00	0.00±0.01	0.04±0.03	0.03±0.02
Bacteria;BD1-5;OTU 001707	0.01	0.00±0.00	0.00±0.00	0.00±0.00	0.00±0.00	0.00±0.00	0.00±0.00	0.00±0.00	0.00±0.00	0.00±0.00	0.00±0.00	0.00±0.00	0.00±0.00	0.00±0.00	0.00±0.00	0.00±0.00	0.00±0.00	0.00±0.00	0.00±0.00	0.00±0.00	0.00±0.00	0.00±0.00
Bacteria;BD1-5;OTU 001713	0.01	0.00±0.00	0.00±0.00	0.00±0.00	0.00±0.00	0.00±0.00	0.00±0.00	0.00±0.00	0.00±0.00	0.00±0.00	0.02±0.00	0.05±0.07	0.01±0.01	0.02±0.01	0.01±0.01	0.01±0.01	0.00±0.00	0.01±0.00	0.00±0.00	0.02±0.02	0.05±0.03	0.03±0.03
Bacteria;BD1-5;OTU 001973	0.01	0.00±0.00	0.00±0.00	0.00±0.00	0.00±0.00	0.00±0.00	0.00±0.00	0.00±0.00	0.00±0.00	0.00±0.00	0.00±0.00	0.00±0.00	0.00±0.01	0.01±0.00	0.01±0.01	0.01±0.01	0.04±0.06	0.00±0.00	0.00±0.00	0.02±0.03	0.01±0.01	0.00±0.00
Bacteria;BD1-5;OTU 002065	0.01	0.00±0.00	0.00±0.00	0.00±0.00	0.00±0.00	0.00±0.00	0.00±0.00	0.00±0.00	0.07±0.01	0.02±0.03	0.00±0.00	0.00±0.00	0.03±0.03	0.00±0.00	0.00±0.00	0.01±0.01	0.00±0.00	0.00±0.00	0.00±0.00	0.01±0.01	0.01±0.01	0.00±0.00
Bacteria;BD1-5;OTU 002174	0.05	0.00±0.00	0.00±0.00	0.01±0.01	0.00±0.00	0.00±0.00	0.00±0.00	0.00±0.00	0.23±0.04	0.14±0.07	0.06±0.01	0.09±0.09	0.20±0.03	0.08±0.03	0.11±0.04	0.07±0.06	0.06±0.05	0.02±0.02	0.00±0.00	0.07±0.07	0.10±0.07	0.04±0.06
Bacteria;BD1-5;OTU 002262	0	0.00±0.00	0.00±0.00	0.00±0.00	0.00±0.00	0.00±0.00	0.00±0.00	0.05±0.08	0.00±0.00	0.00±0.00	0.00±0.00	0.00±0.00	0.00±0.00	0.00±0.00	0.00±0.00	0.00±0.00	0.00±0.00	0.00±0.00	0.00±0.00	0.00±0.00	0.01±0.00	0.01±0.01
Bacteria;BD1-5;OTU 002356	0	0.00±0.00	0.00±0.00	0.00±0.00	0.00±0.00	0.00±0.00	0.00±0.00	0.00±0.00	0.00±0.00	0.00±0.00	0.00±0.00	0.00±0.00	0.01±0.01	0.00±0.00	0.00±0.00	0.00±0.00	0.00±0.00	0.00±0.00	0.00±0.00	0.00±0.00	0.00±0.01	0.01±0.01
Bacteria;BD1-5;OTU 002383	0	0.00±0.00	0.00±0.00	0.00±0.00	0.00±0.00	0.00±0.00	0.00±0.00	0.00±0.00	0.00±0.00	0.00±0.00	0.00±0.00	0.00±0.00	0.00±0.00	0.00±0.00	0.00±0.00	0.00±0.00	0.00±0.00	0.00±0.00	0.03±0.01	0.00±0.00	0.00±0.00	0.00±0.00
Bacteria;BD1-5;OTU 002385	0	0.00±0.00	0.00±0.00	0.00±0.00	0.00±0.00	0.00±0.00	0.00±0.00	0.00±0.00	0.00±0.00	0.00±0.00	0.00±0.00	0.00±0.00	0.00±0.00	0.00±0.00	0.00±0.00	0.01±0.02	0.04±0.02	0.00±0.00	0.00±0.00	0.01±0.01	0.02±0.02	0.02±0.02
Bacteria;BD1-5;OTU 002462	0	0.00±0.00	0.00±0.00	0.00±0.00	0.00±0.00	0.00±0.00	0.00±0.00	0.00±0.00	0.00±0.00	0.00±0.00	0.00±0.00	0.00±0.00	0.00±0.00	0.00±0.00	0.00±0.00	0.00±0.01	0.00±0.00	0.00±0.00	0.00±0.00	0.00±0.00	0.01±0.00	0.00±0.00
Bacteria;BD1-5;OTU 002497	0	0.00±0.00	0.00±0.00	0.00±0.00	0.00±0.00	0.00±0.00	0.00±0.00	0.00±0.00	0.01±0.01	0.00±0.00	0.01±0.00	0.00±0.00	0.00±0.00	0.00±0.01	0.00±0.00	0.00±0.00	0.00±0.00	0.00±0.00	0.00±0.00	0.00±0.00	0.00±0.00	0.00±0.00
Bacteria;BD1-5;OTU 002636	0	0.00±0.00	0.00±0.00	0.00±0.00	0.00±0.00	0.00±0.00	0.03±0.04	0.12±0.17	0.00±0.00	0.00±0.00	0.00±0.00	0.00±0.00	0.00±0.00	0.00±0.00	0.00±0.00	0.00±0.00	0.00±0.00	0.00±0.00	0.00±0.00	0.00±0.00	0.00±0.00	0.00±0.00
Bacteria;BD1-5;OTU 002841	0	0.00±0.00	0.00±0.00	0.00±0.00	0.00±0.00	0.00±0.00	0.00±0.00	0.00±0.00	0.00±0.00	0.00±0.00	0.00±0.00	0.03±0.05	0.00±0.01	0.00±0.00	0.00±0.00	0.00±0.00	0.00±0.00	0.00±0.00	0.00±0.00	0.00±0.00	0.00±0.00	0.00±0.00
Bacteria;BD1-5;OTU 002905	0.08	0.00±0.00	0.00±0.00	0.03±0.00	0.00±0.00	0.00±0.00	0.12±0.12	0.04±0.05	0.00±0.00	0.00±0.00	0.03±0.04	0.02±0.01	0.00±0.00	0.01±0.01	0.02±0.03	0.00±0.00	0.04±0.06	0.00±0.00	0.00±0.00	0.00±0.00	0.01±0.01	0.00±0.00
Bacteria;BD1-5;OTU 003208	0	0.00±0.00	0.00±0.00	0.00±0.00	0.00±0.00	0.00±0.00	0.00±0.00	0.07±0.10	0.00±0.00	0.00±0.00	0.00±0.00	0.04±0.06	0.00±0.00	0.00±0.00	0.00±0.00	0.00±0.00	0.00±0.00	0.00±0.00	0.00±0.00	0.00±0.00	0.00±0.00	0.00±0.00
Bacteria;BD1-5;OTU 003220	0	0.00±0.00	0.00±0.00	0.00±0.00	0.00±0.00	0.00±0.00	0.00±0.00	0.00±0.00	0.01±0.01	0.00±0.01	0.00±0.00	0.00±0.00	0.01±0.02	0.00±0.00	0.00±0.00	0.00±0.00	0.00±0.00	0.00±0.00	0.00±0.00	0.00±0.00	0.00±0.00	0.00±0.00
Bacteria;BD1-5;OTU 003245	0	0.00±0.00	0.00±0.00	0.00±0.00	0.00±0.00	0.00±0.00	0.00±0.00	0.00±0.00	0.00±0.00	0.00±0.00	0.00±0.00	0.00±0.00	0.00±0.00	0.00±0.00	0.00±0.00	0.00±0.00	0.00±0.00	0.00±0.00	0.00±0.00	0.00±0.00	0.00±0.00	0.00±0.00
Bacteria;BD1-5;OTU 003511	0	0.00±0.00	0.00±0.00	0.00±0.00	0.00±0.00	0.00±0.00	0.00±0.00	0.00±0.00	0.00±0.00	0.01±0.01	0.00±0.00	0.00±0.00	0.01±0.01	0.00±0.00	0.00±0.00	0.00±0.01	0.00±0.00	0.00±0.00	0.00±0.00	0.00±0.00	0.00±0.00	0.00±0.00
Bacteria;BD1-5;OTU 003550	0	0.00±0.00	0.00±0.00	0.00±0.00	0.00±0.00	0.00±0.00	0.00±0.00	0.00±0.00	0.00±0.00	0.00±0.00	0.00±0.00	0.02±0.04	0.00±0.00	0.00±0.00	0.00±0.00	0.00±0.00	0.00±0.00	0.00±0.00	0.00±0.00	0.00±0.00	0.00±0.00	0.00±0.00
Bacteria;BD1-5;OTU 003634	0	0.00±0.00	0.00±0.00	0.00±0.00	0.00±0.00	0.00±0.00	0.00±0.00	0.00±0.00	0.00±0.00	0.00±0.00	0.00±0.00	0.00±0.00	0.00±0.00	0.00±0.00	0.00±0.00	0.00±0.00	0.00±0.00	0.00±0.00	0.00±0.00	0.00±0.00	0.00±0.00	0.00±0.00
Bacteria;BD1-5;OTU 003922	0	0.00±0.00	0.00±0.00	0.00±0.00	0.00±0.00	0.00±0.00	0.00±0.00	0.00±0.00	0.02±0.01	0.01±0.01	0.00±0.00	0.00±0.00	0.01±0.01	0.00±0.00	0.00±0.00	0.00±0.00	0.00±0.00	0.00±0.00	0.00±0.00	0.00±0.01	0.00±0.00	0.00±0.00
Bacteria;BD1-5;OTU 003956	0	0.00±0.00	0.00±0.00	0.00±0.00	0.00±0.00	0.00±0.00	0.00±0.00	0.00±0.00	0.00±0.00	0.00±0.00	0.00±0.00	0.00±0.00	0.00±0.00	0.00±0.00	0.00±0.00	0.00±0.00	0.00±0.00	0.00±0.00	0.00±0.00	0.00±0.00	0.01±0.00	0.01±0.01
Bacteria;BD1-5;OTU 004042	0.23	0.00±0.00	0.00±0.00	0.05±0.01	0.00±0.00	0.00±0.00	0.36±0.36	0.09±0.13	0.00±0.00	0.00±0.00	0.08±0.08	0.05±0.05	0.00±0.00	0.02±0.02	0.12±0.18	0.00±0.00	0.10±0.14	0.00±0.00	0.00±0.00	0.00±0.00	0.01±0.01	0.06±0.08
Bacteria;BD1-5;OTU 004219	0	0.00±0.00	0.00±0.00	0.00±0.00	0.00±0.00	0.00±0.00	0.00±0.00	0.00±0.00	0.00±0.00	0.00±0.00	0.00±0.00	0.00±0.00	0.00±0.00	0.00±0.00	0.00±0.00	0.00±0.00	0.00±0.00	0.00±0.00	0.00±0.00	0.01±0.01	0.00±0.00	0.00±0.00
Bacteria;BD1-5;OTU 004258	0	0.00±0.00	0.00±0.00	0.00±0.00	0.00±0.00	0.00±0.00	0.00±0.00	0.00±0.00	0.01±0.00	0.00±0.01	0.00±0.00	0.00±0.00	0.01±0.02	0.00±0.00	0.00±0.00	0.01±0.01	0.00±0.00	0.00±0.00	0.00±0.00	0.05±0.08	0.00±0.00	0.00±0.00
Bacteria;BD1-5;OTU 004264	0	0.00±0.00	0.00±0.00	0.00±0.00	0.00±0.00	0.00±0.00	0.00±0.00	0.00±0.00	0.01±0.01	0.00±0.00	0.00±0.00	0.01±0.01	0.01±0.01	0.01±0.01	0.00±0.00	0.00±0.00	0.00±0.00	0.00±0.00	0.00±0.00	0.00±0.00	0.00±0.00	0.00±0.00
Bacteria;BD1-5;OTU 004462	0	0.00±0.00	0.00±0.00	0.00±0.00	0.00±0.00	0.00±0.00	0.00±0.00	0.00±0.00	0.00±0.00	0.12±0.19	0.00±0.00	0.00±0.00	0.00±0.00	0.00±0.00	0.00±0.00	0.01±0.01	0.00±0.00	0.00±0.00	0.00±0.00	0.00±0.01	0.00±0.00	0.00±0.00
Bacteria;BD1-5;OTU 004556	0	0.00±0.00	0.00±0.00	0.00±0.00	0.00±0.00	0.00±0.00	0.00±0.00	0.00±0.00	0.00±0.00	0.00±0.00	0.00±0.00	0.00±0.00	0.00±0.00	0.00±0.00	0.00±0.00	0.00±0.00	0.00±0.00	0.00±0.00	0.00±0.00	0.00±0.00	0.00±0.00	0.00±0.00
Bacteria;BD1-5;OTU 005118	0	0.00±0.00	0.00±0.00	0.00±0.00	0.00±0.00	0.00±0.00	0.00±0.00	0.00±0.00	0.00±0.00	0.00±0.00	0.00±0.00	0.00±0.00	0.01±0.01	0.00±0.00	0.00±0.01	0.00±0.01	0.00±0.00	0.00±0.00	0.00±0.00	0.00±0.01	0.00±0.00	0.00±0.00
Bacteria;BD1-5;OTU 005197	0	0.00±0.00	0.00±0.00	0.00±0.00	0.00±0.00	0.00±0.00	0.01±0.02	0.00±0.00	0.00±0.00	0.00±0.00	0.00±0.00	0.00±0.00	0.00±0.00	0.00±0.00	0.00±0.00	0.00±0.00	0.00±0.00	0.00±0.00	0.00±0.00	0.00±0.00	0.00±0.00	0.00±0.00
Bacteria;BD1-5;OTU 005346	0	0.00±0.00	0.00±0.00	0.00±0.00	0.00±0.00	0.00±0.00	0.00±0.00	0.00±0.00	0.00±0.00	0.00±0.00	0.00±0.00	0.00±0.00	0.00±0.00	0.00±0.00	0.00±0.00	0.00±0.00	0.00±0.00	0.00±0.00	0.00±0.00	0.00±0.00	0.00±0.00	0.00±0.00
Bacteria;BD1-5;OTU 005407	0	0.00±0.00	0.00±0.00	0.00±0.00	0.00±0.00	0.00±0.00	0.00±0.00	0.00±0.00	0.00±0.00	0.00±0.00	0.00±0.00	0.00±0.00	0.01±0.01	0.00±0.00	0.00±0.00	0.00±0.00	0.00±0.00	0.00±0.00	0.00±0.00	0.00±0.01	0.00±0.00	0.00±0.00
Bacteria;BD1-5;OTU 005509	0	0.00±0.00	0.00±0.00	0.00±0.00	0.00±0.00	0.00±0.00	0.00±0.00	0.00±0.00	0.00±0.00	0.00±0.00	0.00±0.00	0.00±0.00	0.00±0.00	0.00±0.00	0.00±0.00	0.00±0.00	0.00±0.00	0.00±0.00	0.00±0.00	0.00±0.00	0.00±0.00	0.00±0.00
Bacteria;BD1-5;OTU 005619	0	0.00±0.00	0.00±0.00	0.00±0.00	0.00±0.00	0.00±0.00	0.00±0.00	0.00±0.00	0.01±0.01	0.04±0.07	0.00±0.00	0.00±0.00	0.00±0.00	0.00±0.00	0.00±0.00	0.00±0.00	0.00±0.00	0.00±0.00	0.00±0.00	0.00±0.00	0.00±0.00	0.00±0.00
Bacteria;BD1-5;OTU 005927	0	0.00±0.00	0.00±0.00	0.00±0.00	0.00±0.00	0.00±0.00	0.00±0.00	0.00±0.00	0.00±0.00	0.00±0.00	0.00±0.00	0.00±0.00	0.00±0.00	0.00±0.00	0.00±0.00	0.00±0.00	0.00±0.00	0.00±0.00	0.00±0.00	0.00±0.00	0.01±0.01	0.00±0.00
Bacteria;BD1-5;OTU 005955	0	0.00±0.00	0.00±0.00	0.00±0.00	0.00±0.00	0.00±0.00	0.00±0.00	0.00±0.00	0.00±0.00	0.00±0.00	0.00±0.00	0.00±0.00	0.00±0.00	0.00±0.00	0.00±0.00	0.02±0.02	0.00±0.00	0.00±0.00	0.00±0.00	0.01±0.01	0.00±0.00	0.00±0.00
Bacteria;BD1-5;OTU 006014	0	0.00±0.00	0.00±0.00	0.00±0.00	0.00±0.00	0.00±0.00	0.00±0.00	0.00±0.00	0.00±0.00	0.00±0.00	0.00±0.00	0.00±0.00	0.00±0.00	0.00±0.00	0.00±0.00	0.00±0.00	0.00±0.00	0.00±0.00	0.00±0.00	0.00±0.00	0.00±0.00	0.00±0.00
Bacteria;BD1-5;OTU 006103	0.01	0.00±0.00	0.00±0.00	0.00±0.00	0.00±0.00	0.00±0.00	0.00±0.00	0.00±0.00	0.01±0.01	0.02±0.02	0.06±0.06	0.05±0.06	0.00±0.01	0.01±0.01	0.01±0.01	0.02±0.02	0.00±0.00	0.00±0.00	0.00±0.00	0.02±0.02	0.00±0.00	0.00±0.00
Bacteria;BD1-5;OTU 006134	0	0.00±0.00	0.00±0.00	0.01±0.02	0.00±0.00	0.00±0.00	0.00±0.00	0.00±0.00	0.00±0.00	0.00±0.00	0.00±0.00	0.00±0.00	0.00±0.00	0.00±0.00	0.00±0.00	0.00±0.00	0.00±0.00	0.00±0.00	0.00±0.00	0.00±0.00	0.00±0.00	0.00±0.00
Bacteria;BD1-5;OTU 006261	0	0.00±0.00	0.00±0.00	0.00±0.00	0.00±0.00	0.00±0.00	0.00±0.00	0.00±0.00	0.00±0.00	0.00±0.00	0.00±0.00	0.00±0.00	0.00±0.00	0.00±0.00	0.00±0.00	0.00±0.00	0.00±0.00	0.00±0.00	0.00±0.00	0.00±0.00	0.00±0.00	0.00±0.00
Bacteria;BD1-5;OTU 006271	0	0.00±0.00	0.00±0.00	0.00±0.00	0.00±0.00	0.00±0.00	0.00±0.00	0.00±0.00	0.00±0.01	0.00±0.00	0.00±0.00	0.00±0.00	0.00±0.00	0.00±0.00	0.00±0.00	0.00±0.01	0.00±0.00	0.00±0.00	0.00±0.00	0.00±0.00	0.00±0.00	0.00±0.00
Bacteria;BD1-5;OTU 006549	0	0.00±0.00	0.00±0.00	0.00±0.00	0.00±0.00	0.00±0.00	0.00±0.00	0.00±0.00	0.00±0.00	0.00±0.00	0.00±0.00	0.00±0.00	0.00±0.00	0.00±0.00	0.00±0.00	0.01±0.01	0.00±0.00	0.00±0.00	0.00±0.00	0.01±0.02	0.00±0.00	0.00±0.00
Bacteria;BD1-5;OTU 006727	0	0.00±0.00	0.00±0.00	0.00±0.00	0.00±0.00	0.00±0.00	0.00±0.00	0.00±0.00	0.00±0.00	0.00±0.00	0.00±0.00	0.00±0.00	0.00±0.00	0.00±0.00	0.00±0.00	0.00±0.01	0.00±0.00	0.00±0.00	0.00±0.00	0.00±0.00	0.00±0.00	0.00±0.00
Bacteria;Candidate division BRC1;OTU 002154	0	0.00±0.00	0.00±0.00	0.00±0.00	0.00±0.00	0.00±0.00	0.00±0.00	0.00±0.00	0.00±0.00	0.00±0.00	0.00±0.00	0.00±0.00	0.00±0.00	0.00±0.00	0.00±0.00	0.02±0.01	0.03±0.03	0.00±0.00	0.00±0.00	0.07±0.07	0.00±0.00	0.00±0.00
Bacteria;Candidate division BRC1;OTU 004124	0	0.00±0.00	0.00±0.00	0.00±0.00	0.00±0.00	0.00±0.00	0.00±0.00	0.00±0.00	0.00±0.00	0.00±0.00	0.00±0.00	0.00±0.00	0.00±0.00	0.00±0.00	0.00±0.00	0.00±0.00	0.00±0.00	0.00±0.00	0.00±0.00	0.00±0.00	0.00±0.00	0.00±0.00
Bacteria;Candidate division BRC1;OTU 004252	0	0.00±0.00	0.00±0.00	0.00±0.00	0.00±0.00	0.00±0.00	0.00±0.00	0.00±0.00	0.00±0.00	0.01±0.01	0.00±0.00	0.00±0.00	0.00±0.01	0.00±0.00	0.00±0.00	0.00±0.00	0.00±0.00	0.00±0.00	0.00±0.00	0.00±0.00	0.00±0.00	0.00±0.00
Bacteria;Candidate division BRC1;OTU 004303	0	0.00±0.00	0.00±0.00	0.00±0.00	0.00±0.00	0.00±0.00	0.00±0.00	0.00±0.00	0.00±0.00	0.00±0.00	0.00±0.00	0.00±0.00	0.00±0.00	0.00±0.00	0.00±0.00	0.00±0.00	0.00±0.00	0.00±0.00	0.00±0.00	0.00±0.00	0.00±0.00	0.00±0.00
Bacteria;Candidate division BRC1;OTU 004327	0	0.00±0.00	0.00±0.00	0.00±0.00	0.00±0.00	0.00±0.00	0.00±0.00	0.00±0.00	0.00±0.00	0.00±0.00	0.00±0.00	0.00±0.00	0.00±0.00	0.00±0.00	0.00±0.00	0.00±0.00	0.00±0.00	0.00±0.00	0.00±0.00	0.00±0.00	0.00±0.00	0.00±0.00
Bacteria;Candidate division BRC1;OTU 004766	0	0.00±0.00	0.00±0.00	0.00±0.00	0.00±0.00	0.00±0.00	0.00±0.00	0.00±0.00	0.00±0.00	0.00±0.00	0.00±0.00	0.00±0.00	0.00±0.00	0.00±0.00	0.00±0.00	0.00±0.00	0.00±0.00	0.00±0.00	0.00±0.00	0.00±0.00	0.00±0.00	0.00±0.00
Bacteria;Candidate division BRC1;OTU 005122	0	0.00±0.00	0.00±0.00	0.00±0.00	0.00±0.00	0.00±0.00	0.00±0.00	0.00±0.00	0.00±0.00	0.00±0.00	0.00±0.00	0.00±0.00	0.00±0.00	0.00±0.00	0.00±0.00	0.01±0.01	0.02±0.03	0.00±0.00	0.00±0.00	0.01±0.01	0.00±0.00	0.00±0.00
Bacteria;Candidate division BRC1;OTU 005289	0	0.00±0.00	0.00±0.00	0.00±0.00	0.00±0.00	0.00±0.00	0.00±0.00	0.00±0.00	0.00±0.00	0.00±0.00	0.00±0.00	0.00±0.00	0.00±0.00	0.00±0.00	0.00±0.00	0.00±0.00	0.00±0.00	0.00±0.00	0.00±0.00	0.00±0.01	0.00±0.00	0.00±0.00
Bacteria;Candidate division BRC1;OTU 005340	0	0.00±0.00	0.00±0.00	0.00±0.00	0.00±0.00	0.00±0.00	0.00±0.00	0.00±0.00	0.00±0.00	0.00±0.00	0.00±0.00	0.00±0.00	0.00±0.00	0.00±0.00	0.00±0.00	0.00±0.00	0.00±0.00	0.00±0.00	0.00±0.00	0.00±0.00	0.00±0.00	0.00±0.00
Bacteria;Candidate division BRC1;OTU 005345	0	0.00±0.00	0.00±0.00	0.00±0.00	0.00±0.00	0.00±0.00	0.00±0.00	0.00±0.00	0.00±0.00	0.00±0.00	0.00±0.00	0.00±0.00	0.00±0.01	0.00±0.00	0.00±0.00	0.00±0.00	0.00±0.00	0.00±0.00	0.00±0.00	0.00±0.00	0.00±0.00	0.00±0.00
Bacteria;Candidate division BRC1;OTU 005349	0	0.00±0.00	0.00±0.00	0.00±0.00	0.00±0.00	0.00±0.00	0.00±0.00	0.00±0.00	0.00±0.00	0.00±0.00	0.00±0.00	0.00±0.00	0.00±0.00	0.00±0.00	0.00±0.00	0.00±0.00	0.00±0.00	0.00±0.00	0.00±0.00	0.00±0.00	0.00±0.00	0.00±0.00
Bacteria;Candidate division BRC1;OTU 006406	0	0.00±0.00	0.00±0.00	0.00±0.00	0.00±0.00	0.00±0.00	0.00±0.00	0.00±0.00	0.00±0.00	0.00±0.00	0.00±0.00	0.00±0.00	0.00±0.00	0.00±0.00	0.00±0.00	0.00±0.00	0.00±0.00	0.00±0.00	0.00±0.00	0.00±0.00	0.00±0.00	0.00±0.00
Bacteria;Candidate division JS1;OTU 002998	0	0.00±0.00	0.00±0.00	0.00±0.00	0.00±0.00	0.00±0.00	0.00±0.00	0.00±0.00	0.00±0.00	0.00±0.00	0.00±0.00	0.00±0.00	0.00±0.00	0.00±0.00	0.00±0.00	0.00±0.00	0.00±0.00	0.00±0.00	0.00±0.00	0.00±0.00	0.00±0.00	0.00±0.00
Bacteria;Candidate division KB1;OTU 003462	0	0.00±0.00	0.00±0.00	0.00±0.00	0.00±0.00	0.00±0.00	0.00±0.00	0.00±0.00	0.00±0.00	0.00±0.00	0.00±0.00	0.00±0.00	0.00±0.00	0.00±0.00	0.00±0.00	0.00±0.00	0.00±0.00	0.00±0.00	0.00±0.00	0.00±0.00	0.00±0.00	0.00±0.00
Bacteria;Candidate division KB1;Unknown Class;Unknown Order;Unknown Family;Candidatus Acetothermus;OTU 003672	0	0.00±0.00	0.00±0.00	0.00±0.00	0.00±0.00	0.00±0.00	0.00±0.00	0.00±0.00	0.00±0.00	0.00±0.00	0.00±0.00	0.00±0.00	0.00±0.00	0.00±0.00	0.00±0.00	0.00±0.00	0.00±0.00	0.00±0.00	0.00±0.00	0.00±0.00	0.00±0.00	0.00±0.00
Bacteria;Candidate division OD1;OTU 000016	0.43	0.00±0.00	0.00±0.00	0.01±0.00	0.00±0.00	0.00±0.00	0.00±0.00	0.00±0.00	2.23±0.13	2.14±0.40	0.67±0.18	0.80±0.74	2.54±1.00	1.08±0.19	0.64±0.61	0.37±0.32	0.25±0.27	0.04±0.02	0.05±0.01	0.49±0.11	0.28±0.22	0.21±0.30
Bacteria;Candidate division OD1;OTU 000103	0.07	0.00±0.00	0.00±0.00	0.00±0.00	0.00±0.00	0.00±0.00	0.00±0.00	0.00±0.00	0.16±0.06	0.07±0.13	0.04±0.04	0.10±0.08	0.30±0.14	0.10±0.03	0.04±0.04	0.10±0.09	0.08±0.11	0.05±0.04	0.01±0.02	0.13±0.02	0.22±0.28	0.37±0.03
Bacteria;Candidate division OD1;OTU 000247	0.02	0.00±0.00	0.00±0.00	0.00±0.00	0.00±0.00	0.00±0.00	0.00±0.00	0.00±0.00	0.02±0.02	0.00±0.00	0.03±0.01	0.13±0.18	0.02±0.02	0.04±0.01	0.05±0.05	0.02±0.02	0.00±0.00	0.00±0.00	0.00±0.00	0.01±0.01	0.05±0.02	0.15±0.13
Bacteria;Candidate division OD1;OTU 000267	0.02	0.00±0.00	0.00±0.00	0.00±0.00	0.00±0.00	0.00±0.00	0.00±0.00	0.00±0.00	0.00±0.00	0.00±0.00	0.00±0.00	0.00±0.00	0.00±0.00	0.00±0.00	0.00±0.00	0.03±0.03	0.11±0.15	0.01±0.00	0.00±0.00	0.04±0.05	0.12±0.13	0.16±0.22
Bacteria;Candidate division OD1;OTU 000307	0.03	0.00±0.00	0.00±0.00	0.00±0.00	0.00±0.00	0.00±0.00	0.00±0.00	0.00±0.00	0.00±0.00	0.00±0.00	0.01±0.00	0.03±0.05	0.00±0.00	0.01±0.00	0.04±0.04	0.03±0.03	0.04±0.05	0.02±0.02	0.02±0.00	0.10±0.09	0.13±0.13	0.20±0.20
Bacteria;Candidate division OD1;OTU 000326	0.03	0.00±0.00	0.00±0.00	0.00±0.00	0.00±0.00	0.00±0.00	0.00±0.00	0.00±0.00	0.02±0.02	0.01±0.01	0.08±0.06	0.14±0.15	0.01±0.01	0.08±0.02	0.11±0.12	0.01±0.01	0.00±0.00	0.01±0.00	0.00±0.00	0.03±0.03	0.10±0.07	0.16±0.04
Bacteria;Candidate division OD1;OTU 000354	0.02	0.00±0.00	0.00±0.00	0.01±0.02	0.00±0.00	0.00±0.00	0.02±0.03	0.00±0.00	0.04±0.03	0.02±0.04	0.02±0.01	0.02±0.03	0.03±0.03	0.02±0.01	0.04±0.03	0.01±0.01	0.00±0.00	0.00±0.00	0.00±0.00	0.01±0.01	0.03±0.02	0.02±0.03
Bacteria;Candidate division OD1;OTU 000428	0.04	0.00±0.00	0.00±0.00	0.00±0.00	0.00±0.00	0.00±0.00	0.00±0.00	0.00±0.00	0.03±0.01	0.12±0.17	0.02±0.01	0.11±0.12	0.11±0.04	0.03±0.00	0.04±0.05	0.04±0.03	0.14±0.20	0.01±0.00	0.01±0.01	0.04±0.04	0.06±0.05	0.13±0.07
Bacteria;Candidate division OD1;OTU 000451	0.02	0.00±0.00	0.00±0.00	0.00±0.01	0.00±0.00	0.00±0.00	0.00±0.00	0.00±0.00	0.00±0.00	0.00±0.01	0.02±0.01	0.11±0.19	0.00±0.01	0.05±0.02	0.06±0.06	0.00±0.00	0.00±0.00	0.00±0.00	0.00±0.00	0.00±0.00	0.03±0.03	0.05±0.08
Bacteria;Candidate division OD1;OTU 000546	0.01	0.00±0.00	0.00±0.00	0.00±0.00	0.00±0.00	0.00±0.00	0.00±0.00	0.00±0.00	0.00±0.00	0.00±0.00	0.00±0.00	0.00±0.00	0.00±0.00	0.00±0.00	0.00±0.00	0.00±0.01	0.02±0.02	0.02±0.02	0.01±0.01	0.00±0.00	0.08±0.06	0.17±0.24
Bacteria;Candidate division OD1;OTU 000552	0.02	0.00±0.00	0.00±0.00	0.00±0.00	0.00±0.00	0.00±0.00	0.00±0.00	0.00±0.00	0.00±0.00	0.00±0.00	0.00±0.00	0.00±0.00	0.00±0.00	0.00±0.00	0.00±0.00	0.00±0.00	0.00±0.00	0.01±0.00	0.00±0.00	0.00±0.00	0.06±0.08	0.07±0.09
Bacteria;Candidate division OD1;OTU 000568	0.02	0.00±0.00	0.00±0.00	0.00±0.00	0.00±0.00	0.00±0.00	0.00±0.00	0.00±0.00	0.00±0.00	0.00±0.00	0.03±0.01	0.14±0.14	0.01±0.01	0.04±0.01	0.04±0.03	0.01±0.01	0.00±0.01	0.00±0.00	0.00±0.00	0.03±0.02	0.03±0.02	0.02±0.03
Bacteria;Candidate division OD1;OTU 000653	0.01	0.00±0.00	0.00±0.00	0.00±0.00	0.00±0.00	0.00±0.00	0.00±0.00	0.00±0.00	0.01±0.01	0.00±0.00	0.01±0.01	0.02±0.03	0.01±0.01	0.01±0.01	0.01±0.01	0.03±0.02	0.02±0.02	0.01±0.00	0.00±0.00	0.01±0.01	0.03±0.01	0.02±0.03
Bacteria;Candidate division OD1;OTU 000685	0.01	0.00±0.00	0.00±0.00	0.00±0.00	0.00±0.00	0.00±0.00	0.00±0.00	0.00±0.00	0.00±0.00	0.00±0.00	0.01±0.01	0.00±0.00	0.00±0.00	0.00±0.00	0.01±0.01	0.01±0.01	0.00±0.01	0.00±0.00	0.00±0.00	0.01±0.01	0.04±0.03	0.06±0.08
Bacteria;Candidate division OD1;OTU 000691	0.01	0.00±0.00	0.00±0.00	0.00±0.01	0.00±0.00	0.00±0.00	0.00±0.00	0.00±0.00	0.03±0.01	0.02±0.03	0.01±0.00	0.02±0.04	0.12±0.13	0.02±0.01	0.01±0.01	0.00±0.00	0.00±0.00	0.00±0.00	0.00±0.00	0.04±0.07	0.00±0.00	0.35±0.48
Bacteria;Candidate division OD1;OTU 000727	0.01	0.00±0.00	0.00±0.00	0.00±0.00	0.00±0.00	0.00±0.00	0.00±0.00	0.00±0.00	0.00±0.00	0.00±0.00	0.00±0.00	0.00±0.00	0.00±0.00	0.00±0.00	0.00±0.01	0.01±0.02	0.00±0.01	0.01±0.01	0.00±0.00	0.00±0.00	0.06±0.04	0.09±0.13
Bacteria;Candidate division OD1;OTU 000850	0.01	0.00±0.00	0.00±0.00	0.00±0.00	0.00±0.00	0.00±0.00	0.00±0.00	0.00±0.00	0.00±0.00	0.00±0.00	0.00±0.00	0.01±0.01	0.00±0.00	0.00±0.00	0.00±0.00	0.01±0.01	0.15±0.21	0.00±0.00	0.00±0.00	0.01±0.01	0.01±0.01	0.03±0.04
Bacteria;Candidate division OD1;OTU 000879	0.01	0.00±0.00	0.00±0.00	0.00±0.00	0.00±0.00	0.00±0.00	0.00±0.00	0.00±0.00	0.00±0.00	0.00±0.00	0.01±0.00	0.05±0.05	0.01±0.01	0.00±0.00	0.02±0.02	0.01±0.01	0.03±0.04	0.01±0.00	0.00±0.00	0.00±0.00	0.02±0.03	0.03±0.04
Bacteria;Candidate division OD1;OTU 000884	0.01	0.00±0.00	0.00±0.00	0.00±0.00	0.00±0.00	0.00±0.00	0.00±0.00	0.00±0.00	0.00±0.00	0.00±0.00	0.00±0.00	0.00±0.00	0.00±0.00	0.00±0.00	0.00±0.00	0.00±0.00	0.00±0.00	0.00±0.00	0.00±0.00	0.00±0.00	0.07±0.09	0.02±0.02
Bacteria;Candidate division OD1;OTU 000937	0.01	0.00±0.00	0.00±0.00	0.00±0.00	0.00±0.00	0.00±0.00	0.00±0.00	0.00±0.00	0.03±0.02	0.01±0.01	0.01±0.00	0.00±0.00	0.02±0.03	0.02±0.01	0.01±0.01	0.01±0.01	0.09±0.12	0.00±0.00	0.00±0.00	0.02±0.02	0.02±0.01	0.01±0.02
Bacteria;Candidate division OD1;OTU 000990	0.01	0.00±0.00	0.00±0.00	0.00±0.00	0.00±0.00	0.00±0.00	0.00±0.00	0.00±0.00	0.00±0.00	0.00±0.00	0.00±0.00	0.01±0.02	0.01±0.01	0.00±0.00	0.00±0.01	0.00±0.00	0.00±0.00	0.00±0.00	0.00±0.00	0.00±0.00	0.01±0.00	0.05±0.05
Bacteria;Candidate division OD1;OTU 000994	0.01	0.00±0.00	0.00±0.00	0.00±0.00	0.00±0.00	0.00±0.00	0.00±0.00	0.00±0.00	0.00±0.00	0.00±0.00	0.00±0.00	0.00±0.00	0.00±0.00	0.00±0.00	0.00±0.00	0.01±0.02	0.00±0.00	0.00±0.00	0.01±0.01	0.02±0.02	0.05±0.03	0.07±0.10
Bacteria;Candidate division OD1;OTU 001088	0.01	0.00±0.00	0.00±0.00	0.00±0.00	0.00±0.00	0.00±0.00	0.00±0.00	0.00±0.00	0.01±0.00	0.01±0.02	0.02±0.00	0.01±0.01	0.01±0.01	0.01±0.01	0.03±0.03	0.02±0.01	0.01±0.01	0.00±0.00	0.00±0.00	0.02±0.02	0.02±0.01	0.20±0.18
Bacteria;Candidate division OD1;OTU 001139	0.01	0.00±0.00	0.00±0.00	0.00±0.00	0.00±0.00	0.00±0.00	0.00±0.00	0.00±0.00	0.00±0.00	0.00±0.00	0.02±0.00	0.01±0.02	0.00±0.00	0.02±0.01	0.03±0.02	0.00±0.00	0.00±0.00	0.00±0.00	0.00±0.00	0.01±0.01	0.01±0.01	0.02±0.03
Bacteria;Candidate division OD1;OTU 001175	0.01	0.00±0.00	0.00±0.00	0.00±0.00	0.00±0.00	0.00±0.00	0.00±0.00	0.00±0.00	0.00±0.00	0.00±0.00	0.00±0.00	0.00±0.00	0.00±0.00	0.00±0.00	0.00±0.00	0.01±0.01	0.11±0.16	0.01±0.01	0.00±0.00	0.02±0.02	0.03±0.04	0.06±0.06
Bacteria;Candidate division OD1;OTU 001184	0.01	0.00±0.00	0.00±0.00	0.00±0.00	0.00±0.00	0.00±0.00	0.00±0.00	0.00±0.00	0.00±0.00	0.00±0.00	0.01±0.00	0.01±0.02	0.00±0.00	0.00±0.00	0.00±0.00	0.01±0.01	0.00±0.00	0.00±0.00	0.00±0.00	0.01±0.01	0.02±0.02	0.34±0.29
Bacteria;Candidate division OD1;OTU 001185	0.01	0.00±0.00	0.00±0.00	0.00±0.00	0.00±0.00	0.00±0.00	0.00±0.00	0.00±0.00	0.00±0.00	0.00±0.00	0.00±0.00	0.02±0.02	0.00±0.01	0.00±0.00	0.02±0.02	0.00±0.00	0.00±0.00	0.00±0.00	0.00±0.00	0.01±0.02	0.01±0.01	0.24±0.13
Bacteria;Candidate division OD1;OTU 001263	0	0.00±0.00	0.00±0.00	0.00±0.00	0.00±0.00	0.00±0.00	0.00±0.00	0.00±0.00	0.01±0.00	0.00±0.00	0.01±0.00	0.00±0.00	0.00±0.01	0.00±0.00	0.01±0.02	0.00±0.00	0.00±0.00	0.00±0.00	0.00±0.00	0.06±0.10	0.00±0.00	0.01±0.01
Bacteria;Candidate division OD1;OTU 001307	0	0.00±0.00	0.00±0.00	0.00±0.00	0.00±0.00	0.00±0.00	0.00±0.00	0.00±0.00	0.00±0.00	0.00±0.00	0.00±0.00	0.01±0.01	0.00±0.00	0.00±0.00	0.01±0.01	0.00±0.00	0.00±0.00	0.00±0.00	0.00±0.00	0.00±0.00	0.01±0.00	0.03±0.05
Bacteria;Candidate division OD1;OTU 001376	0.01	0.00±0.00	0.00±0.00	0.00±0.00	0.00±0.00	0.00±0.00	0.00±0.00	0.00±0.00	0.00±0.00	0.00±0.00	0.00±0.00	0.00±0.00	0.00±0.01	0.00±0.01	0.00±0.00	0.03±0.02	0.00±0.00	0.01±0.00	0.00±0.00	0.01±0.01	0.09±0.03	0.15±0.21
Bacteria;Candidate division OD1;OTU 001409	0	0.00±0.00	0.00±0.00	0.00±0.00	0.00±0.00	0.00±0.00	0.00±0.00	0.00±0.00	0.00±0.00	0.00±0.00	0.00±0.00	0.00±0.00	0.00±0.00	0.00±0.00	0.00±0.00	0.01±0.01	0.00±0.00	0.00±0.00	0.00±0.00	0.00±0.00	0.01±0.01	0.21±0.20
Bacteria;Candidate division OD1;OTU 001466	0.01	0.00±0.00	0.00±0.00	0.00±0.00	0.00±0.00	0.00±0.00	0.00±0.00	0.00±0.00	0.00±0.00	0.01±0.01	0.00±0.00	0.01±0.01	0.00±0.00	0.00±0.00	0.00±0.00	0.00±0.00	0.00±0.00	0.00±0.00	0.00±0.00	0.00±0.00	0.03±0.01	0.20±0.08
Bacteria;Candidate division OD1;OTU 001503	0	0.00±0.00	0.00±0.00	0.00±0.00	0.00±0.00	0.00±0.00	0.00±0.00	0.00±0.00	0.00±0.00	0.00±0.00	0.01±0.00	0.00±0.00	0.01±0.01	0.01±0.01	0.00±0.00	0.00±0.00	0.00±0.00	0.00±0.00	0.00±0.00	0.00±0.00	0.01±0.01	0.00±0.00
Bacteria;Candidate division OD1;OTU 001513	0	0.00±0.00	0.00±0.00	0.00±0.00	0.00±0.00	0.00±0.00	0.00±0.00	0.00±0.00	0.00±0.00	0.00±0.00	0.00±0.00	0.00±0.00	0.00±0.00	0.00±0.00	0.00±0.00	0.00±0.00	0.00±0.00	0.00±0.00	0.00±0.00	0.00±0.01	0.01±0.01	0.00±0.00
Bacteria;Candidate division OD1;OTU 001598	0	0.00±0.00	0.00±0.00	0.00±0.00	0.00±0.00	0.00±0.00	0.03±0.04	0.00±0.00	0.00±0.00	0.00±0.00	0.00±0.00	0.00±0.00	0.00±0.00	0.00±0.00	0.00±0.00	0.00±0.00	0.00±0.00	0.00±0.00	0.00±0.00	0.00±0.00	0.00±0.00	0.00±0.00
Bacteria;Candidate division OD1;OTU 001606	0	0.00±0.00	0.00±0.00	0.00±0.00	0.00±0.00	0.00±0.00	0.00±0.00	0.00±0.00	0.00±0.00	0.00±0.00	0.00±0.00	0.08±0.13	0.00±0.00	0.00±0.00	0.00±0.01	0.00±0.00	0.00±0.00	0.00±0.00	0.00±0.00	0.00±0.00	0.01±0.01	0.00±0.00
Bacteria;Candidate division OD1;OTU 001688	0.01	0.00±0.00	0.00±0.00	0.03±0.02	0.00±0.00	0.00±0.00	0.01±0.01	0.20±0.29	0.00±0.01	0.00±0.00	0.00±0.00	0.00±0.00	0.00±0.00	0.00±0.00	0.01±0.01	0.00±0.00	0.00±0.00	0.00±0.00	0.00±0.00	0.00±0.00	0.00±0.00	0.00±0.00
Bacteria;Candidate division OD1;OTU 001746	0	0.00±0.00	0.00±0.00	0.00±0.00	0.00±0.00	0.00±0.00	0.00±0.00	0.00±0.00	0.01±0.01	0.00±0.00	0.00±0.00	0.06±0.09	0.00±0.00	0.01±0.01	0.01±0.02	0.00±0.00	0.00±0.00	0.00±0.00	0.00±0.00	0.00±0.00	0.01±0.02	0.01±0.01
Bacteria;Candidate division OD1;OTU 001749	0.01	0.00±0.00	0.00±0.00	0.00±0.00	0.00±0.00	0.00±0.00	0.00±0.00	0.00±0.00	0.01±0.00	0.00±0.01	0.04±0.02	0.02±0.04	0.00±0.00	0.01±0.02	0.00±0.01	0.00±0.00	0.00±0.00	0.00±0.00	0.00±0.00	0.00±0.00	0.00±0.00	0.00±0.00
Bacteria;Candidate division OD1;OTU 001757	0	0.00±0.00	0.00±0.00	0.00±0.00	0.00±0.00	0.00±0.00	0.00±0.00	0.00±0.00	0.00±0.00	0.00±0.00	0.00±0.00	0.00±0.00	0.00±0.00	0.00±0.00	0.00±0.00	0.02±0.02	0.02±0.03	0.00±0.00	0.00±0.00	0.01±0.01	0.02±0.01	0.04±0.06
Bacteria;Candidate division OD1;OTU 001761	0	0.00±0.00	0.00±0.00	0.00±0.00	0.00±0.00	0.00±0.00	0.00±0.00	0.00±0.00	0.00±0.00	0.00±0.00	0.01±0.01	0.00±0.00	0.00±0.00	0.00±0.00	0.00±0.00	0.00±0.00	0.09±0.13	0.00±0.00	0.00±0.00	0.00±0.01	0.00±0.00	0.01±0.01
Bacteria;Candidate division OD1;OTU 002072	0	0.00±0.00	0.00±0.00	0.00±0.00	0.00±0.00	0.00±0.00	0.00±0.00	0.00±0.00	0.00±0.00	0.00±0.00	0.00±0.00	0.00±0.00	0.00±0.00	0.00±0.00	0.00±0.01	0.00±0.00	0.00±0.00	0.00±0.00	0.00±0.00	0.02±0.03	0.00±0.00	0.00±0.00
Bacteria;Candidate division OD1;OTU 002080	0	0.00±0.00	0.00±0.00	0.02±0.03	0.00±0.00	0.00±0.00	0.00±0.00	0.00±0.00	0.00±0.00	0.00±0.00	0.00±0.00	0.00±0.00	0.00±0.00	0.00±0.00	0.00±0.00	0.00±0.00	0.00±0.00	0.00±0.00	0.00±0.00	0.00±0.00	0.00±0.00	0.00±0.00
Bacteria;Candidate division OD1;OTU 002126	0.01	0.00±0.00	0.00±0.00	0.00±0.00	0.00±0.00	0.00±0.00	0.00±0.00	0.00±0.00	0.00±0.00	0.00±0.00	0.00±0.00	0.00±0.00	0.00±0.01	0.00±0.00	0.00±0.00	0.05±0.04	0.00±0.00	0.00±0.00	0.00±0.00	0.01±0.01	0.02±0.01	0.01±0.01
Bacteria;Candidate division OD1;OTU 002170	0	0.00±0.00	0.00±0.00	0.00±0.00	0.00±0.00	0.00±0.00	0.00±0.00	0.00±0.00	0.00±0.00	0.00±0.00	0.00±0.00	0.08±0.13	0.00±0.00	0.00±0.00	0.00±0.00	0.01±0.01	0.00±0.00	0.00±0.00	0.00±0.00	0.01±0.01	0.01±0.01	0.01±0.01
Bacteria;Candidate division OD1;OTU 002218	0	0.00±0.00	0.00±0.00	0.00±0.00	0.00±0.00	0.00±0.00	0.00±0.00	0.00±0.00	0.00±0.00	0.00±0.00	0.00±0.00	0.00±0.00	0.00±0.00	0.00±0.00	0.00±0.00	0.02±0.01	0.00±0.00	0.00±0.00	0.01±0.00	0.01±0.01	0.02±0.02	0.03±0.04
Bacteria;Candidate division OD1;OTU 002223	0	0.00±0.00	0.00±0.00	0.00±0.00	0.00±0.00	0.00±0.00	0.00±0.00	0.00±0.00	0.00±0.00	0.00±0.00	0.00±0.00	0.00±0.00	0.00±0.00	0.00±0.00	0.00±0.00	0.00±0.00	0.00±0.00	0.00±0.00	0.00±0.00	0.00±0.00	0.01±0.01	0.18±0.26
Bacteria;Candidate division OD1;OTU 002274	0	0.00±0.00	0.00±0.00	0.00±0.00	0.00±0.00	0.00±0.00	0.00±0.00	0.00±0.00	0.00±0.00	0.00±0.00	0.00±0.00	0.00±0.00	0.00±0.00	0.00±0.00	0.00±0.00	0.00±0.00	0.00±0.00	0.00±0.00	0.00±0.00	0.00±0.00	0.00±0.00	0.00±0.00
Bacteria;Candidate division OD1;OTU 002323	0	0.00±0.00	0.00±0.00	0.00±0.00	0.00±0.00	0.00±0.00	0.00±0.00	0.00±0.00	0.00±0.00	0.00±0.00	0.00±0.00	0.00±0.00	0.00±0.00	0.00±0.00	0.00±0.00	0.00±0.00	0.00±0.00	0.00±0.00	0.00±0.00	0.01±0.02	0.02±0.02	0.02±0.02
Bacteria;Candidate division OD1;OTU 002357	0	0.00±0.00	0.00±0.00	0.00±0.00	0.00±0.00	0.00±0.00	0.00±0.00	0.00±0.00	0.00±0.00	0.00±0.00	0.00±0.00	0.03±0.05	0.00±0.00	0.00±0.00	0.00±0.01	0.01±0.01	0.01±0.01	0.00±0.00	0.01±0.01	0.01±0.02	0.01±0.02	0.02±0.03
Bacteria;Candidate division OD1;OTU 002366	0	0.00±0.00	0.00±0.00	0.00±0.00	0.00±0.00	0.00±0.00	0.02±0.03	0.00±0.00	0.00±0.00	0.00±0.00	0.00±0.00	0.00±0.00	0.00±0.00	0.00±0.00	0.00±0.00	0.00±0.00	0.00±0.00	0.00±0.00	0.00±0.00	0.00±0.00	0.00±0.00	0.00±0.00
Bacteria;Candidate division OD1;OTU 002429	0	0.00±0.00	0.00±0.00	0.00±0.00	0.00±0.00	0.00±0.00	0.00±0.00	0.00±0.00	0.01±0.01	0.00±0.00	0.00±0.00	0.01±0.01	0.00±0.00	0.00±0.00	0.00±0.00	0.01±0.01	0.00±0.01	0.00±0.00	0.00±0.00	0.00±0.01	0.00±0.00	0.02±0.03
Bacteria;Candidate division OD1;OTU 002431	0	0.00±0.00	0.00±0.00	0.00±0.00	0.00±0.00	0.00±0.00	0.00±0.00	0.00±0.00	0.00±0.00	0.00±0.00	0.00±0.00	0.00±0.00	0.00±0.00	0.00±0.00	0.00±0.00	0.00±0.00	0.00±0.00	0.00±0.00	0.00±0.00	0.00±0.00	0.00±0.00	0.04±0.06
Bacteria;Candidate division OD1;OTU 002444	0	0.00±0.00	0.00±0.00	0.00±0.00	0.00±0.00	0.00±0.00	0.00±0.00	0.00±0.00	0.00±0.00	0.00±0.00	0.00±0.00	0.00±0.00	0.00±0.00	0.00±0.00	0.00±0.00	0.00±0.00	0.00±0.00	0.00±0.00	0.00±0.00	0.00±0.00	0.01±0.01	0.05±0.07
Bacteria;Candidate division OD1;OTU 002477	0	0.00±0.00	0.00±0.00	0.00±0.00	0.00±0.00	0.00±0.00	0.00±0.00	0.00±0.00	0.00±0.00	0.00±0.00	0.00±0.00	0.00±0.00	0.00±0.00	0.00±0.00	0.00±0.00	0.00±0.00	0.00±0.00	0.00±0.00	0.00±0.00	0.00±0.01	0.02±0.02	0.01±0.02
Bacteria;Candidate division OD1;OTU 002486	0	0.00±0.00	0.00±0.00	0.00±0.01	0.00±0.00	0.00±0.00	0.00±0.00	0.00±0.00	0.00±0.00	0.00±0.00	0.00±0.00	0.00±0.00	0.00±0.00	0.00±0.00	0.01±0.01	0.00±0.00	0.00±0.00	0.00±0.00	0.00±0.00	0.00±0.00	0.00±0.00	0.00±0.00
Bacteria;Candidate division OD1;OTU 002539	0	0.00±0.00	0.00±0.00	0.00±0.00	0.00±0.00	0.00±0.00	0.00±0.00	0.00±0.00	0.00±0.00	0.00±0.01	0.00±0.00	0.00±0.00	0.00±0.00	0.00±0.00	0.00±0.00	0.00±0.00	0.00±0.00	0.00±0.00	0.00±0.00	0.01±0.01	0.01±0.01	0.02±0.02
Bacteria;Candidate division OD1;OTU 002652	0	0.00±0.00	0.00±0.00	0.00±0.00	0.00±0.00	0.00±0.00	0.00±0.00	0.08±0.11	0.00±0.00	0.00±0.00	0.00±0.00	0.00±0.00	0.00±0.01	0.00±0.00	0.00±0.00	0.00±0.00	0.00±0.00	0.00±0.00	0.00±0.00	0.00±0.00	0.00±0.00	0.00±0.00
Bacteria;Candidate division OD1;OTU 002660	0	0.00±0.00	0.00±0.00	0.00±0.00	0.00±0.00	0.00±0.00	0.00±0.01	0.06±0.08	0.00±0.00	0.00±0.00	0.00±0.00	0.00±0.00	0.00±0.00	0.00±0.00	0.00±0.00	0.00±0.00	0.00±0.00	0.00±0.00	0.00±0.00	0.00±0.00	0.00±0.00	0.00±0.00
Bacteria;Candidate division OD1;OTU 002770	0	0.00±0.00	0.00±0.00	0.00±0.00	0.00±0.00	0.00±0.00	0.00±0.01	0.00±0.00	0.00±0.00	0.00±0.00	0.00±0.00	0.00±0.00	0.00±0.00	0.00±0.00	0.00±0.00	0.00±0.00	0.00±0.00	0.00±0.00	0.00±0.00	0.00±0.00	0.00±0.00	0.00±0.00
Bacteria;Candidate division OD1;OTU 002802	0	0.00±0.00	0.00±0.00	0.00±0.00	0.00±0.00	0.00±0.00	0.00±0.00	0.00±0.00	0.00±0.00	0.00±0.00	0.01±0.00	0.02±0.03	0.00±0.00	0.01±0.01	0.01±0.01	0.00±0.00	0.00±0.00	0.00±0.00	0.00±0.00	0.00±0.00	0.00±0.00	0.00±0.00
Bacteria;Candidate division OD1;OTU 002820	0	0.00±0.00	0.00±0.00	0.00±0.00	0.00±0.00	0.00±0.00	0.00±0.00	0.00±0.00	0.01±0.01	0.00±0.00	0.00±0.00	0.00±0.00	0.00±0.00	0.00±0.00	0.01±0.01	0.00±0.00	0.00±0.00	0.00±0.00	0.00±0.00	0.00±0.00	0.00±0.00	0.00±0.00
Bacteria;Candidate division OD1;OTU 002829	0	0.00±0.00	0.00±0.00	0.00±0.00	0.00±0.00	0.00±0.00	0.00±0.00	0.00±0.00	0.00±0.00	0.00±0.00	0.00±0.00	0.00±0.00	0.00±0.00	0.00±0.00	0.00±0.00	0.00±0.00	0.00±0.00	0.00±0.00	0.01±0.01	0.00±0.01	0.01±0.02	0.01±0.02
Bacteria;Candidate division OD1;OTU 002844	0	0.00±0.00	0.00±0.00	0.00±0.00	0.00±0.00	0.00±0.00	0.00±0.00	0.00±0.00	0.00±0.00	0.00±0.00	0.00±0.00	0.00±0.00	0.00±0.00	0.00±0.00	0.00±0.00	0.00±0.00	0.00±0.00	0.00±0.01	0.00±0.00	0.00±0.01	0.00±0.00	0.01±0.02
Bacteria;Candidate division OD1;OTU 002884	0	0.00±0.00	0.00±0.00	0.00±0.00	0.00±0.00	0.00±0.00	0.00±0.00	0.00±0.01	0.00±0.00	0.00±0.01	0.01±0.00	0.01±0.01	0.01±0.01	0.01±0.01	0.03±0.02	0.00±0.00	0.00±0.00	0.00±0.00	0.00±0.00	0.00±0.01	0.01±0.01	0.00±0.00
Bacteria;Candidate division OD1;OTU 002900	0	0.00±0.00	0.00±0.00	0.00±0.00	0.00±0.00	0.00±0.00	0.00±0.00	0.00±0.00	0.00±0.00	0.00±0.00	0.00±0.00	0.00±0.00	0.00±0.00	0.00±0.00	0.00±0.00	0.00±0.00	0.00±0.00	0.00±0.00	0.00±0.00	0.00±0.00	0.01±0.01	0.02±0.03
Bacteria;Candidate division OD1;OTU 002923	0	0.00±0.00	0.00±0.00	0.00±0.00	0.00±0.00	0.00±0.00	0.00±0.00	0.00±0.00	0.00±0.00	0.00±0.00	0.00±0.00	0.00±0.00	0.00±0.00	0.00±0.00	0.00±0.00	0.00±0.00	0.00±0.00	0.00±0.00	0.00±0.00	0.00±0.01	0.00±0.00	0.00±0.00
Bacteria;Candidate division OD1;OTU 002929	0	0.00±0.00	0.00±0.00	0.00±0.00	0.00±0.00	0.00±0.00	0.00±0.00	0.00±0.00	0.00±0.00	0.00±0.00	0.00±0.00	0.00±0.00	0.00±0.00	0.00±0.00	0.00±0.00	0.00±0.00	0.00±0.00	0.00±0.00	0.00±0.00	0.00±0.01	0.01±0.01	0.04±0.05
Bacteria;Candidate division OD1;OTU 002933	0	0.00±0.00	0.00±0.00	0.00±0.00	0.00±0.00	0.00±0.00	0.00±0.00	0.00±0.00	0.00±0.00	0.00±0.00	0.00±0.00	0.00±0.00	0.00±0.00	0.00±0.00	0.00±0.00	0.01±0.01	0.00±0.00	0.00±0.00	0.01±0.00	0.02±0.02	0.03±0.02	0.02±0.03
Bacteria;Candidate division OD1;OTU 002985	0	0.00±0.00	0.00±0.00	0.00±0.00	0.00±0.00	0.00±0.00	0.00±0.00	0.00±0.00	0.00±0.00	0.00±0.00	0.00±0.00	0.00±0.00	0.00±0.00	0.00±0.00	0.00±0.00	0.00±0.00	0.00±0.00	0.00±0.00	0.00±0.00	0.00±0.00	0.00±0.00	0.00±0.00
Bacteria;Candidate division OD1;OTU 003085	0	0.00±0.00	0.00±0.00	0.00±0.00	0.00±0.00	0.00±0.00	0.00±0.00	0.00±0.00	0.00±0.00	0.00±0.00	0.00±0.00	0.00±0.00	0.00±0.00	0.00±0.00	0.00±0.00	0.00±0.00	0.00±0.00	0.00±0.00	0.00±0.00	0.00±0.01	0.02±0.01	0.04±0.06
Bacteria;Candidate division OD1;OTU 003225	0	0.00±0.00	0.00±0.00	0.00±0.00	0.00±0.00	0.00±0.00	0.00±0.00	0.00±0.00	0.00±0.00	0.00±0.00	0.00±0.00	0.00±0.00	0.00±0.00	0.00±0.00	0.00±0.00	0.00±0.00	0.01±0.01	0.00±0.00	0.00±0.00	0.00±0.00	0.01±0.00	0.01±0.01
Bacteria;Candidate division OD1;OTU 003247	0	0.00±0.00	0.00±0.00	0.00±0.00	0.00±0.00	0.00±0.00	0.00±0.00	0.05±0.08	0.00±0.00	0.00±0.00	0.00±0.00	0.00±0.00	0.00±0.00	0.00±0.00	0.00±0.00	0.00±0.00	0.00±0.00	0.00±0.00	0.00±0.00	0.00±0.00	0.00±0.00	0.00±0.00
Bacteria;Candidate division OD1;OTU 003346	0	0.00±0.00	0.00±0.00	0.00±0.00	0.00±0.00	0.07±0.09	0.00±0.00	0.00±0.00	0.00±0.00	0.00±0.00	0.00±0.00	0.00±0.00	0.00±0.00	0.00±0.00	0.00±0.00	0.00±0.00	0.00±0.00	0.00±0.00	0.00±0.00	0.00±0.00	0.00±0.00	0.00±0.00
Bacteria;Candidate division OD1;OTU 003360	0	0.00±0.00	0.00±0.00	0.00±0.00	0.00±0.00	0.00±0.00	0.00±0.00	0.00±0.00	0.00±0.00	0.00±0.00	0.00±0.00	0.00±0.00	0.00±0.01	0.00±0.00	0.00±0.00	0.00±0.00	0.00±0.00	0.00±0.00	0.00±0.00	0.00±0.00	0.00±0.00	0.00±0.00
Bacteria;Candidate division OD1;OTU 003389	0	0.00±0.00	0.00±0.00	0.00±0.00	0.00±0.00	0.00±0.00	0.00±0.00	0.00±0.00	0.00±0.01	0.00±0.01	0.00±0.00	0.00±0.00	0.00±0.00	0.00±0.00	0.00±0.00	0.00±0.00	0.00±0.00	0.00±0.00	0.00±0.00	0.00±0.00	0.00±0.00	0.00±0.00
Bacteria;Candidate division OD1;OTU 003449	0	0.00±0.00	0.00±0.00	0.00±0.00	0.00±0.00	0.00±0.00	0.03±0.04	0.00±0.00	0.00±0.00	0.00±0.00	0.00±0.00	0.00±0.00	0.00±0.00	0.00±0.00	0.00±0.00	0.00±0.00	0.00±0.00	0.00±0.00	0.00±0.00	0.00±0.00	0.00±0.00	0.00±0.00
Bacteria;Candidate division OD1;OTU 003504	0	0.00±0.00	0.00±0.00	0.00±0.00	0.00±0.00	0.00±0.00	0.00±0.01	0.00±0.00	0.00±0.00	0.00±0.00	0.00±0.00	0.00±0.00	0.00±0.00	0.00±0.00	0.00±0.00	0.00±0.00	0.00±0.00	0.00±0.00	0.00±0.00	0.00±0.00	0.00±0.00	0.00±0.00
Bacteria;Candidate division OD1;OTU 003567	0	0.00±0.00	0.00±0.00	0.00±0.00	0.00±0.00	0.00±0.00	0.00±0.00	0.00±0.00	0.00±0.00	0.00±0.00	0.00±0.00	0.00±0.00	0.00±0.00	0.00±0.00	0.00±0.00	0.00±0.00	0.00±0.00	0.00±0.00	0.00±0.00	0.00±0.00	0.00±0.00	0.00±0.00
Bacteria;Candidate division OD1;OTU 003603	0	0.00±0.00	0.00±0.00	0.00±0.00	0.00±0.00	0.00±0.00	0.00±0.00	0.00±0.00	0.00±0.00	0.00±0.00	0.00±0.00	0.00±0.00	0.00±0.00	0.00±0.00	0.00±0.00	0.00±0.00	0.00±0.00	0.00±0.00	0.00±0.00	0.00±0.00	0.00±0.00	0.00±0.00
Bacteria;Candidate division OD1;OTU 003638	0	0.00±0.00	0.00±0.00	0.00±0.00	0.00±0.00	0.00±0.00	0.00±0.00	0.00±0.00	0.00±0.00	0.00±0.00	0.01±0.01	0.03±0.04	0.01±0.01	0.00±0.00	0.01±0.01	0.00±0.00	0.00±0.00	0.00±0.00	0.00±0.00	0.01±0.01	0.00±0.00	0.02±0.00
Bacteria;Candidate division OD1;OTU 003714	0	0.00±0.00	0.00±0.00	0.00±0.00	0.00±0.00	0.00±0.00	0.00±0.00	0.00±0.00	0.00±0.00	0.00±0.00	0.00±0.00	0.00±0.00	0.00±0.01	0.00±0.00	0.00±0.00	0.00±0.00	0.00±0.00	0.00±0.00	0.00±0.00	0.00±0.00	0.00±0.00	0.00±0.00
Bacteria;Candidate division OD1;OTU 003730	0	0.00±0.00	0.00±0.00	0.00±0.00	0.00±0.00	0.00±0.00	0.00±0.00	0.00±0.00	0.00±0.00	0.00±0.00	0.00±0.00	0.00±0.00	0.00±0.00	0.00±0.00	0.00±0.00	0.01±0.01	0.00±0.00	0.00±0.00	0.00±0.00	0.00±0.00	0.00±0.00	0.00±0.00
Bacteria;Candidate division OD1;OTU 003907	0	0.00±0.00	0.00±0.00	0.00±0.00	0.00±0.00	0.00±0.00	0.00±0.00	0.00±0.00	0.00±0.00	0.00±0.00	0.00±0.00	0.00±0.00	0.00±0.00	0.00±0.00	0.00±0.00	0.00±0.00	0.00±0.00	0.00±0.00	0.00±0.00	0.00±0.00	0.00±0.00	0.00±0.00
Bacteria;Candidate division OD1;OTU 003955	0	0.00±0.00	0.00±0.00	0.00±0.00	0.00±0.00	0.00±0.00	0.00±0.00	0.00±0.00	0.00±0.00	0.00±0.00	0.00±0.00	0.00±0.00	0.00±0.00	0.00±0.00	0.04±0.04	0.00±0.00	0.00±0.00	0.00±0.00	0.00±0.00	0.00±0.00	0.00±0.00	0.01±0.00
Bacteria;Candidate division OD1;OTU 003991	0	0.00±0.00	0.00±0.00	0.00±0.00	0.00±0.00	0.00±0.00	0.00±0.00	0.00±0.00	0.00±0.00	0.01±0.01	0.00±0.00	0.00±0.00	0.00±0.00	0.00±0.00	0.00±0.00	0.00±0.00	0.00±0.00	0.00±0.00	0.00±0.00	0.00±0.00	0.00±0.00	0.00±0.00
Bacteria;Candidate division OD1;OTU 004035	0	0.00±0.00	0.00±0.00	0.00±0.00	0.00±0.00	0.00±0.00	0.00±0.00	0.03±0.04	0.00±0.00	0.00±0.00	0.00±0.00	0.00±0.00	0.00±0.00	0.00±0.00	0.00±0.00	0.00±0.00	0.00±0.00	0.00±0.00	0.00±0.00	0.00±0.01	0.00±0.00	0.00±0.00
Bacteria;Candidate division OD1;OTU 004221	0	0.00±0.00	0.00±0.00	0.00±0.00	0.00±0.00	0.00±0.00	0.00±0.00	0.00±0.00	0.00±0.00	0.00±0.00	0.00±0.00	0.00±0.00	0.00±0.00	0.00±0.00	0.00±0.00	0.00±0.00	0.00±0.00	0.00±0.00	0.00±0.00	0.00±0.00	0.00±0.00	0.00±0.00
Bacteria;Candidate division OD1;OTU 004323	0	0.00±0.00	0.00±0.00	0.00±0.00	0.00±0.00	0.00±0.00	0.00±0.00	0.00±0.00	0.00±0.00	0.00±0.00	0.00±0.00	0.00±0.00	0.00±0.00	0.00±0.00	0.00±0.00	0.00±0.00	0.00±0.00	0.00±0.00	0.00±0.00	0.00±0.00	0.00±0.00	0.00±0.00
Bacteria;Candidate division OD1;OTU 004504	0	0.00±0.00	0.00±0.00	0.00±0.00	0.00±0.00	0.00±0.00	0.00±0.01	0.00±0.00	0.00±0.00	0.00±0.00	0.00±0.00	0.00±0.00	0.01±0.01	0.00±0.00	0.00±0.00	0.00±0.00	0.00±0.00	0.00±0.00	0.00±0.00	0.00±0.01	0.00±0.00	0.00±0.00
Bacteria;Candidate division OD1;OTU 004543	0	0.00±0.00	0.00±0.00	0.00±0.00	0.00±0.00	0.00±0.00	0.00±0.00	0.00±0.00	0.01±0.01	0.00±0.00	0.00±0.00	0.00±0.00	0.00±0.00	0.00±0.00	0.00±0.00	0.00±0.00	0.00±0.00	0.00±0.00	0.00±0.00	0.00±0.01	0.00±0.00	0.01±0.01
Bacteria;Candidate division OD1;OTU 004579	0	0.00±0.00	0.00±0.00	0.00±0.00	0.00±0.00	0.00±0.00	0.00±0.00	0.00±0.00	0.00±0.00	0.00±0.00	0.00±0.00	0.00±0.00	0.00±0.00	0.00±0.00	0.00±0.00	0.00±0.00	0.00±0.00	0.00±0.00	0.00±0.00	0.00±0.00	0.00±0.00	0.00±0.00
Bacteria;Candidate division OD1;OTU 004697	0	0.00±0.00	0.00±0.00	0.01±0.01	0.00±0.00	0.00±0.00	0.00±0.01	0.00±0.00	0.00±0.00	0.00±0.00	0.00±0.00	0.00±0.00	0.00±0.00	0.00±0.00	0.00±0.00	0.00±0.00	0.00±0.00	0.00±0.00	0.00±0.00	0.00±0.00	0.00±0.00	0.00±0.00
Bacteria;Candidate division OD1;OTU 004708	0	0.00±0.00	0.00±0.00	0.00±0.00	0.00±0.00	0.00±0.00	0.02±0.03	0.00±0.00	0.00±0.00	0.00±0.00	0.00±0.00	0.00±0.00	0.00±0.00	0.00±0.00	0.00±0.00	0.00±0.00	0.00±0.00	0.00±0.00	0.00±0.00	0.00±0.00	0.00±0.00	0.00±0.00
Bacteria;Candidate division OD1;OTU 004731	0	0.00±0.00	0.00±0.00	0.00±0.00	0.00±0.00	0.00±0.00	0.00±0.00	0.00±0.00	0.00±0.00	0.00±0.00	0.00±0.00	0.01±0.02	0.00±0.00	0.00±0.00	0.00±0.00	0.00±0.00	0.00±0.00	0.00±0.00	0.00±0.00	0.00±0.00	0.00±0.00	0.00±0.00
Bacteria;Candidate division OD1;OTU 004771	0	0.00±0.00	0.00±0.00	0.00±0.00	0.00±0.00	0.00±0.00	0.04±0.04	0.00±0.00	0.00±0.00	0.00±0.00	0.00±0.00	0.00±0.00	0.00±0.00	0.00±0.00	0.00±0.00	0.00±0.00	0.00±0.00	0.00±0.00	0.00±0.00	0.00±0.00	0.00±0.00	0.00±0.00
Bacteria;Candidate division OD1;OTU 004777	0	0.00±0.00	0.00±0.00	0.02±0.03	0.00±0.00	0.00±0.00	0.00±0.00	0.00±0.00	0.00±0.00	0.00±0.00	0.00±0.00	0.00±0.00	0.00±0.00	0.00±0.00	0.00±0.00	0.00±0.00	0.00±0.00	0.00±0.00	0.00±0.00	0.00±0.00	0.00±0.00	0.00±0.00
Bacteria;Candidate division OD1;OTU 004794	0	0.00±0.00	0.00±0.00	0.00±0.00	0.00±0.00	0.00±0.00	0.00±0.00	0.00±0.00	0.00±0.00	0.00±0.00	0.00±0.00	0.00±0.00	0.00±0.00	0.00±0.00	0.00±0.00	0.00±0.00	0.00±0.00	0.00±0.00	0.00±0.00	0.00±0.01	0.00±0.00	0.01±0.02
Bacteria;Candidate division OD1;OTU 004837	0.01	0.00±0.00	0.00±0.00	0.00±0.00	0.00±0.00	0.00±0.00	0.05±0.07	0.00±0.00	0.00±0.00	0.00±0.00	0.00±0.01	0.00±0.00	0.00±0.00	0.01±0.01	0.01±0.01	0.00±0.00	0.00±0.00	0.00±0.00	0.00±0.00	0.00±0.00	0.01±0.00	0.02±0.02
Bacteria;Candidate division OD1;OTU 004925	0	0.00±0.00	0.00±0.00	0.00±0.00	0.00±0.00	0.00±0.00	0.01±0.02	0.00±0.00	0.00±0.00	0.00±0.00	0.00±0.00	0.00±0.00	0.00±0.00	0.00±0.00	0.00±0.00	0.00±0.00	0.00±0.00	0.00±0.00	0.00±0.00	0.00±0.00	0.00±0.00	0.00±0.00
Bacteria;Candidate division OD1;OTU 005071	0	0.00±0.00	0.00±0.00	0.00±0.00	0.00±0.00	0.00±0.00	0.00±0.00	0.00±0.00	0.00±0.00	0.00±0.00	0.00±0.00	0.00±0.00	0.00±0.01	0.00±0.00	0.00±0.00	0.00±0.00	0.00±0.00	0.00±0.00	0.00±0.00	0.00±0.00	0.00±0.00	0.00±0.00
Bacteria;Candidate division OD1;OTU 005120	0	0.00±0.00	0.00±0.00	0.00±0.00	0.00±0.00	0.00±0.00	0.00±0.00	0.00±0.00	0.00±0.00	0.00±0.00	0.00±0.00	0.00±0.00	0.00±0.00	0.00±0.00	0.00±0.00	0.00±0.00	0.00±0.00	0.00±0.00	0.00±0.00	0.00±0.00	0.00±0.00	0.00±0.00
Bacteria;Candidate division OD1;OTU 005149	0.01	0.00±0.00	0.00±0.00	0.00±0.00	0.00±0.00	0.00±0.00	0.01±0.01	0.07±0.10	0.02±0.02	0.01±0.02	0.01±0.00	0.00±0.01	0.01±0.01	0.01±0.01	0.02±0.02	0.00±0.00	0.00±0.00	0.00±0.00	0.00±0.00	0.00±0.00	0.02±0.01	0.02±0.03
Bacteria;Candidate division OD1;OTU 005228	0	0.00±0.00	0.00±0.00	0.00±0.00	0.00±0.00	0.00±0.00	0.00±0.00	0.00±0.00	0.00±0.00	0.00±0.00	0.00±0.00	0.00±0.00	0.00±0.00	0.00±0.00	0.00±0.00	0.00±0.00	0.00±0.00	0.00±0.00	0.00±0.00	0.00±0.00	0.00±0.00	0.00±0.00
Bacteria;Candidate division OD1;OTU 005247	0	0.00±0.00	0.00±0.00	0.00±0.00	0.00±0.00	0.00±0.00	0.00±0.01	0.00±0.00	0.00±0.00	0.00±0.00	0.00±0.00	0.00±0.00	0.00±0.00	0.00±0.00	0.00±0.00	0.00±0.00	0.00±0.00	0.00±0.00	0.00±0.00	0.00±0.00	0.00±0.00	0.00±0.00
Bacteria;Candidate division OD1;OTU 005355	0	0.00±0.00	0.00±0.00	0.00±0.00	0.00±0.00	0.00±0.00	0.00±0.00	0.00±0.00	0.00±0.00	0.00±0.00	0.00±0.00	0.00±0.00	0.00±0.00	0.00±0.00	0.00±0.00	0.00±0.01	0.00±0.00	0.00±0.00	0.00±0.00	0.00±0.00	0.01±0.01	0.01±0.02
Bacteria;Candidate division OD1;OTU 005396	0	0.00±0.00	0.00±0.00	0.00±0.00	0.00±0.00	0.00±0.00	0.00±0.00	0.00±0.00	0.00±0.00	0.00±0.00	0.00±0.00	0.00±0.00	0.00±0.00	0.00±0.00	0.00±0.00	0.00±0.00	0.00±0.00	0.00±0.00	0.00±0.00	0.00±0.00	0.00±0.01	0.02±0.03
Bacteria;Candidate division OD1;OTU 005399	0	0.00±0.00	0.00±0.00	0.00±0.00	0.00±0.00	0.00±0.00	0.00±0.00	0.00±0.00	0.00±0.00	0.00±0.00	0.00±0.00	0.01±0.02	0.00±0.00	0.00±0.00	0.00±0.00	0.00±0.00	0.00±0.00	0.00±0.00	0.00±0.00	0.00±0.00	0.00±0.00	0.00±0.00
Bacteria;Candidate division OD1;OTU 005569	0	0.00±0.00	0.00±0.00	0.00±0.00	0.00±0.00	0.00±0.00	0.00±0.00	0.00±0.00	0.00±0.00	0.00±0.00	0.00±0.00	0.00±0.00	0.00±0.01	0.00±0.00	0.00±0.00	0.00±0.00	0.00±0.00	0.00±0.00	0.00±0.00	0.00±0.00	0.02±0.01	0.01±0.02
Bacteria;Candidate division OD1;OTU 005601	0	0.00±0.00	0.00±0.00	0.00±0.00	0.00±0.00	0.00±0.00	0.00±0.00	0.00±0.00	0.00±0.00	0.00±0.00	0.00±0.00	0.00±0.00	0.00±0.00	0.00±0.00	0.01±0.01	0.00±0.00	0.00±0.00	0.00±0.00	0.00±0.00	0.00±0.00	0.00±0.00	0.00±0.00
Bacteria;Candidate division OD1;OTU 005645	0	0.00±0.00	0.00±0.00	0.00±0.00	0.00±0.00	0.00±0.00	0.00±0.00	0.00±0.00	0.00±0.00	0.00±0.00	0.00±0.00	0.00±0.00	0.00±0.00	0.00±0.00	0.00±0.00	0.00±0.00	0.00±0.00	0.00±0.00	0.00±0.00	0.00±0.00	0.00±0.00	0.00±0.00
Bacteria;Candidate division OD1;OTU 005694	0	0.00±0.00	0.00±0.00	0.00±0.00	0.00±0.00	0.00±0.00	0.00±0.00	0.00±0.00	0.00±0.00	0.00±0.00	0.00±0.00	0.00±0.00	0.00±0.00	0.00±0.00	0.00±0.00	0.00±0.00	0.00±0.00	0.00±0.00	0.00±0.00	0.00±0.00	0.00±0.00	0.01±0.01
Bacteria;Candidate division OD1;OTU 005734	0	0.10±0.14	0.00±0.00	0.00±0.00	0.00±0.00	0.00±0.00	0.00±0.00	0.00±0.00	0.00±0.00	0.00±0.00	0.00±0.00	0.00±0.00	0.00±0.00	0.00±0.00	0.00±0.00	0.00±0.00	0.00±0.00	0.00±0.00	0.00±0.00	0.00±0.00	0.00±0.00	0.00±0.00
Bacteria;Candidate division OD1;OTU 005797	0	0.00±0.00	0.00±0.00	0.00±0.00	0.00±0.00	0.00±0.00	0.00±0.00	0.00±0.00	0.00±0.00	0.00±0.00	0.00±0.00	0.00±0.00	0.00±0.00	0.00±0.00	0.00±0.00	0.00±0.00	0.00±0.00	0.00±0.00	0.00±0.00	0.00±0.01	0.00±0.00	0.00±0.00
Bacteria;Candidate division OD1;OTU 005811	0	0.07±0.10	0.00±0.00	0.00±0.00	0.00±0.00	0.00±0.00	0.00±0.00	0.00±0.00	0.00±0.00	0.00±0.00	0.00±0.00	0.00±0.00	0.00±0.00	0.00±0.00	0.00±0.00	0.00±0.00	0.00±0.00	0.00±0.00	0.00±0.00	0.00±0.00	0.00±0.00	0.00±0.00
Bacteria;Candidate division OD1;OTU 005849	0	0.00±0.00	0.00±0.00	0.00±0.00	0.00±0.00	0.00±0.00	0.00±0.00	0.00±0.00	0.00±0.00	0.00±0.00	0.00±0.00	0.00±0.00	0.00±0.00	0.00±0.00	0.00±0.00	0.00±0.00	0.00±0.00	0.00±0.00	0.00±0.00	0.00±0.00	0.00±0.00	0.00±0.00
Bacteria;Candidate division OD1;OTU 005936	0	0.00±0.00	0.00±0.00	0.00±0.00	0.00±0.00	0.00±0.00	0.00±0.00	0.00±0.00	0.00±0.00	0.00±0.00	0.00±0.00	0.02±0.04	0.00±0.00	0.00±0.00	0.00±0.00	0.00±0.00	0.00±0.00	0.00±0.00	0.00±0.00	0.00±0.00	0.00±0.00	0.00±0.00
Bacteria;Candidate division OD1;OTU 006123	0	0.00±0.00	0.00±0.00	0.00±0.00	0.00±0.00	0.00±0.00	0.00±0.00	0.00±0.00	0.00±0.00	0.01±0.02	0.00±0.00	0.01±0.02	0.00±0.00	0.00±0.01	0.00±0.00	0.00±0.00	0.00±0.00	0.00±0.00	0.00±0.00	0.00±0.00	0.00±0.00	0.00±0.00
Bacteria;Candidate division OD1;OTU 006136	0	0.00±0.00	0.00±0.00	0.00±0.00	0.00±0.00	0.00±0.00	0.00±0.00	0.00±0.00	0.00±0.00	0.00±0.00	0.00±0.00	0.01±0.01	0.00±0.00	0.00±0.00	0.00±0.00	0.00±0.00	0.00±0.00	0.00±0.00	0.00±0.00	0.00±0.00	0.00±0.00	0.00±0.00
Bacteria;Candidate division OD1;OTU 006208	0	0.00±0.00	0.00±0.00	0.00±0.00	0.00±0.00	0.00±0.00	0.00±0.00	0.00±0.00	0.00±0.00	0.00±0.00	0.00±0.00	0.00±0.00	0.00±0.00	0.00±0.00	0.00±0.00	0.00±0.00	0.00±0.00	0.00±0.00	0.00±0.00	0.00±0.00	0.00±0.00	0.02±0.03
Bacteria;Candidate division OD1;OTU 006287	0	0.00±0.00	0.00±0.00	0.02±0.02	0.00±0.00	0.00±0.00	0.00±0.00	0.00±0.00	0.00±0.00	0.00±0.00	0.00±0.00	0.00±0.00	0.00±0.00	0.00±0.00	0.00±0.01	0.00±0.00	0.00±0.00	0.00±0.00	0.00±0.00	0.00±0.00	0.00±0.00	0.00±0.00
Bacteria;Candidate division OD1;OTU 006330	0	0.00±0.00	0.00±0.00	0.00±0.00	0.00±0.00	0.00±0.00	0.00±0.00	0.00±0.00	0.00±0.00	0.00±0.00	0.00±0.00	0.00±0.00	0.00±0.00	0.00±0.00	0.00±0.00	0.00±0.00	0.00±0.00	0.00±0.00	0.00±0.00	0.00±0.00	0.02±0.02	0.05±0.06
Bacteria;Candidate division OD1;OTU 006458	0	0.00±0.00	0.00±0.00	0.00±0.00	0.00±0.00	0.00±0.00	0.00±0.00	0.00±0.00	0.00±0.00	0.00±0.00	0.00±0.00	0.00±0.00	0.00±0.00	0.00±0.00	0.00±0.01	0.01±0.01	0.00±0.00	0.00±0.00	0.00±0.00	0.00±0.00	0.00±0.00	0.01±0.01
Bacteria;Candidate division OD1;OTU 006653	0	0.00±0.00	0.00±0.00	0.00±0.00	0.00±0.00	0.00±0.00	0.00±0.00	0.00±0.00	0.00±0.00	0.00±0.00	0.00±0.00	0.00±0.00	0.00±0.00	0.00±0.00	0.00±0.00	0.01±0.01	0.00±0.00	0.00±0.00	0.00±0.00	0.00±0.01	0.01±0.01	0.00±0.00
Bacteria;Candidate division OD1;OTU 006758	0	0.00±0.00	0.00±0.00	0.00±0.00	0.00±0.00	0.00±0.00	0.00±0.00	0.00±0.00	0.00±0.00	0.00±0.00	0.00±0.00	0.00±0.00	0.00±0.00	0.00±0.00	0.00±0.00	0.00±0.00	0.00±0.00	0.00±0.00	0.00±0.00	0.00±0.00	0.01±0.00	0.01±0.01
Bacteria;Candidate division OD1;OTU 006843	0	0.00±0.00	0.00±0.00	0.00±0.00	0.00±0.00	0.00±0.00	0.00±0.00	0.00±0.00	0.00±0.00	0.00±0.00	0.00±0.00	0.00±0.00	0.00±0.00	0.00±0.00	0.00±0.00	0.00±0.00	0.00±0.00	0.00±0.00	0.00±0.00	0.01±0.01	0.00±0.00	0.00±0.00
Bacteria;Candidate division OD1;OTU 006857	0	0.00±0.00	0.00±0.00	0.00±0.00	0.00±0.00	0.00±0.00	0.00±0.00	0.00±0.00	0.00±0.00	0.00±0.00	0.00±0.00	0.00±0.00	0.00±0.00	0.00±0.00	0.00±0.00	0.00±0.00	0.00±0.00	0.01±0.01	0.00±0.00	0.00±0.00	0.00±0.00	0.00±0.00
Bacteria;Candidate division OD1;OTU 006937	0	0.00±0.00	0.00±0.00	0.00±0.00	0.00±0.00	0.00±0.00	0.00±0.00	0.00±0.00	0.00±0.00	0.00±0.00	0.00±0.00	0.00±0.00	0.00±0.00	0.00±0.00	0.00±0.00	0.00±0.00	0.00±0.00	0.00±0.00	0.00±0.00	0.00±0.00	0.00±0.00	0.00±0.00
Bacteria;Candidate division OD1;OTU 006987	0	0.00±0.00	0.00±0.00	0.00±0.00	0.00±0.00	0.00±0.00	0.00±0.01	0.00±0.00	0.00±0.00	0.00±0.00	0.00±0.00	0.00±0.00	0.00±0.00	0.00±0.00	0.00±0.00	0.00±0.00	0.00±0.00	0.00±0.00	0.00±0.00	0.00±0.00	0.01±0.00	0.00±0.00
Bacteria;Candidate division OD1;OTU 006988	0	0.00±0.00	0.00±0.00	0.00±0.00	0.00±0.00	0.00±0.00	0.00±0.00	0.00±0.00	0.00±0.00	0.00±0.00	0.00±0.00	0.00±0.00	0.00±0.00	0.00±0.00	0.00±0.00	0.00±0.00	0.00±0.00	0.00±0.00	0.00±0.00	0.00±0.00	0.00±0.00	0.00±0.00
Bacteria;Candidate division OP11;OTU 001227	0	0.00±0.00	0.00±0.00	0.00±0.00	0.00±0.00	0.00±0.00	0.00±0.00	0.01±0.01	0.00±0.00	0.00±0.00	0.00±0.00	0.01±0.01	0.00±0.00	0.00±0.00	0.01±0.01	0.00±0.00	0.04±0.03	0.00±0.00	0.00±0.00	0.06±0.08	0.00±0.01	0.01±0.01
Bacteria;Candidate division OP11;OTU 001369	0.01	0.00±0.00	0.00±0.00	0.00±0.00	0.00±0.00	0.00±0.00	0.00±0.00	0.00±0.00	0.00±0.00	0.00±0.00	0.00±0.00	0.00±0.00	0.00±0.00	0.00±0.00	0.00±0.00	0.00±0.00	0.00±0.00	0.00±0.00	0.00±0.00	0.01±0.01	0.05±0.06	0.21±0.12
Bacteria;Candidate division OP11;OTU 002179	0	0.00±0.00	0.00±0.00	0.00±0.00	0.00±0.00	0.00±0.00	0.00±0.00	0.00±0.00	0.00±0.01	0.00±0.00	0.00±0.00	0.00±0.00	0.03±0.03	0.00±0.00	0.00±0.01	0.01±0.00	0.00±0.00	0.00±0.00	0.00±0.00	0.01±0.01	0.01±0.00	0.01±0.01
Bacteria;Candidate division OP11;OTU 002397	0	0.00±0.00	0.00±0.00	0.00±0.00	0.00±0.00	0.00±0.00	0.00±0.00	0.00±0.00	0.00±0.00	0.00±0.00	0.00±0.00	0.00±0.00	0.00±0.00	0.00±0.00	0.00±0.00	0.00±0.00	0.00±0.00	0.00±0.00	0.00±0.00	0.00±0.00	0.00±0.00	0.01±0.01
Bacteria;Candidate division OP11;OTU 002645	0	0.00±0.00	0.00±0.00	0.00±0.00	0.00±0.00	0.00±0.00	0.00±0.00	0.00±0.00	0.00±0.00	0.00±0.00	0.00±0.00	0.00±0.00	0.00±0.01	0.00±0.00	0.00±0.00	0.01±0.01	0.00±0.00	0.00±0.00	0.00±0.00	0.01±0.01	0.01±0.01	0.01±0.02
Bacteria;Candidate division OP11;OTU 003657	0	0.00±0.00	0.00±0.00	0.00±0.00	0.00±0.00	0.00±0.00	0.00±0.00	0.00±0.00	0.00±0.00	0.00±0.01	0.01±0.00	0.00±0.00	0.00±0.00	0.00±0.00	0.00±0.00	0.00±0.00	0.00±0.00	0.00±0.00	0.00±0.00	0.01±0.01	0.00±0.00	0.00±0.00
Bacteria;Candidate division OP11;OTU 004254	0	0.00±0.00	0.00±0.00	0.00±0.00	0.00±0.00	0.00±0.00	0.00±0.00	0.00±0.00	0.00±0.00	0.00±0.01	0.00±0.00	0.00±0.00	0.00±0.00	0.00±0.00	0.00±0.00	0.01±0.00	0.00±0.00	0.00±0.00	0.00±0.00	0.00±0.00	0.01±0.00	0.02±0.02
Bacteria;Candidate division OP11;OTU 004894	0	0.00±0.00	0.00±0.00	0.05±0.02	0.00±0.00	0.00±0.00	0.02±0.02	0.00±0.00	0.00±0.00	0.00±0.00	0.00±0.00	0.00±0.00	0.00±0.00	0.00±0.00	0.00±0.00	0.00±0.00	0.00±0.00	0.00±0.00	0.00±0.00	0.00±0.00	0.00±0.00	0.00±0.00
Bacteria;Candidate division OP11;OTU 005330	0	0.00±0.00	0.00±0.00	0.00±0.00	0.00±0.00	0.00±0.00	0.00±0.00	0.00±0.00	0.00±0.00	0.00±0.00	0.00±0.00	0.00±0.00	0.00±0.00	0.00±0.00	0.00±0.00	0.00±0.00	0.00±0.00	0.00±0.00	0.00±0.00	0.00±0.00	0.00±0.00	0.00±0.00
Bacteria;Candidate division OP11;OTU 005896	0	0.00±0.00	0.00±0.00	0.00±0.00	0.00±0.00	0.00±0.00	0.00±0.00	0.00±0.00	0.01±0.01	0.00±0.00	0.00±0.00	0.00±0.00	0.00±0.00	0.00±0.00	0.00±0.00	0.00±0.00	0.00±0.00	0.00±0.00	0.00±0.00	0.00±0.00	0.00±0.00	0.00±0.00
Bacteria;Candidate division OP11;OTU 006414	0	0.00±0.00	0.00±0.00	0.00±0.00	0.00±0.00	0.00±0.00	0.00±0.00	0.00±0.00	0.00±0.00	0.00±0.00	0.00±0.00	0.00±0.00	0.00±0.00	0.00±0.00	0.00±0.00	0.00±0.01	0.00±0.00	0.00±0.00	0.00±0.00	0.00±0.00	0.00±0.00	0.01±0.02
Bacteria;Candidate division OP11;OTU 006742	0	0.00±0.00	0.00±0.00	0.00±0.00	0.00±0.00	0.00±0.00	0.00±0.00	0.00±0.00	0.00±0.00	0.00±0.00	0.00±0.00	0.00±0.00	0.00±0.00	0.00±0.00	0.00±0.00	0.00±0.00	0.00±0.00	0.00±0.00	0.00±0.00	0.00±0.00	0.00±0.00	0.01±0.01
Bacteria;Candidate division OP11;OTU 006991	0	0.00±0.00	0.00±0.00	0.00±0.00	0.00±0.00	0.00±0.00	0.00±0.00	0.00±0.00	0.00±0.00	0.00±0.00	0.00±0.00	0.00±0.00	0.00±0.00	0.00±0.00	0.00±0.00	0.00±0.00	0.00±0.00	0.00±0.00	0.00±0.00	0.00±0.01	0.01±0.01	0.01±0.01
Bacteria;Candidate division OP3;OTU 000037	0.29	0.00±0.00	0.00±0.00	0.00±0.00	0.00±0.00	0.00±0.00	0.01±0.01	0.00±0.00	0.00±0.00	0.00±0.00	0.01±0.00	0.00±0.00	0.00±0.00	0.00±0.00	0.00±0.00	0.01±0.01	0.02±0.01	0.35±0.04	0.00±0.00	0.00±0.01	3.16±1.98	0.04±0.02
Bacteria;Candidate division OP3;OTU 000324	0.03	0.00±0.00	0.00±0.00	0.00±0.00	0.00±0.00	0.00±0.00	0.00±0.00	0.00±0.00	0.00±0.00	0.00±0.00	0.00±0.00	0.00±0.00	0.00±0.00	0.00±0.00	0.00±0.00	0.00±0.00	0.00±0.01	0.04±0.04	0.00±0.00	0.00±0.00	0.31±0.13	0.01±0.01
Bacteria;Candidate division OP3;OTU 000367	0.05	0.00±0.00	0.00±0.00	0.00±0.00	0.00±0.00	0.00±0.00	0.00±0.00	0.00±0.00	0.00±0.00	0.00±0.00	0.00±0.00	0.00±0.00	0.00±0.00	0.00±0.00	0.00±0.00	0.00±0.00	0.00±0.00	0.05±0.02	0.00±0.00	0.00±0.00	0.50±0.26	0.00±0.00
Bacteria;Candidate division OP3;OTU 000818	0.01	0.00±0.00	0.00±0.00	0.00±0.00	0.00±0.00	0.00±0.00	0.00±0.00	0.00±0.00	0.00±0.00	0.00±0.00	0.00±0.00	0.00±0.00	0.00±0.00	0.00±0.00	0.00±0.00	0.02±0.01	0.12±0.02	0.01±0.00	0.00±0.00	0.02±0.02	0.06±0.04	0.01±0.02
Bacteria;Candidate division OP3;OTU 000989	0.03	0.00±0.00	0.00±0.00	0.00±0.00	0.00±0.00	0.00±0.00	0.00±0.00	0.00±0.00	0.00±0.00	0.00±0.00	0.00±0.00	0.00±0.00	0.00±0.00	0.01±0.00	0.00±0.00	0.00±0.00	0.00±0.00	0.05±0.04	0.00±0.00	0.00±0.00	0.23±0.13	0.00±0.00
Bacteria;Candidate division OP3;OTU 001012	0	0.00±0.00	0.00±0.00	0.00±0.00	0.00±0.00	0.00±0.00	0.06±0.08	0.00±0.00	0.00±0.00	0.00±0.00	0.00±0.00	0.00±0.00	0.00±0.00	0.00±0.00	0.00±0.00	0.01±0.01	0.00±0.00	0.00±0.00	0.00±0.00	0.00±0.01	0.00±0.00	0.00±0.00
Bacteria;Candidate division OP3;OTU 001186	0	0.00±0.00	0.00±0.00	0.00±0.00	0.00±0.00	0.00±0.00	0.00±0.00	0.00±0.00	0.00±0.00	0.00±0.00	0.00±0.00	0.00±0.00	0.00±0.00	0.00±0.00	0.00±0.00	0.00±0.00	0.00±0.00	0.00±0.01	0.00±0.00	0.00±0.00	0.03±0.02	0.01±0.00
Bacteria;Candidate division OP3;OTU 001986	0.01	0.00±0.00	0.00±0.00	0.00±0.00	0.00±0.00	0.00±0.00	0.00±0.00	0.00±0.00	0.00±0.00	0.00±0.00	0.00±0.00	0.00±0.00	0.00±0.00	0.00±0.00	0.00±0.00	0.00±0.00	0.00±0.00	0.01±0.01	0.00±0.00	0.00±0.00	0.12±0.06	0.00±0.00
Bacteria;Candidate division OP3;OTU 002325	0.01	0.00±0.00	0.00±0.00	0.00±0.00	0.00±0.00	0.00±0.00	0.00±0.00	0.00±0.00	0.00±0.00	0.00±0.00	0.00±0.00	0.00±0.00	0.00±0.00	0.00±0.00	0.00±0.00	0.00±0.00	0.00±0.00	0.01±0.01	0.00±0.00	0.00±0.00	0.06±0.03	0.00±0.00
Bacteria;Candidate division OP3;OTU 002430	0	0.00±0.00	0.00±0.00	0.00±0.00	0.00±0.00	0.00±0.00	0.00±0.00	0.00±0.00	0.00±0.00	0.00±0.00	0.00±0.00	0.00±0.00	0.00±0.00	0.00±0.00	0.00±0.00	0.00±0.00	0.00±0.00	0.00±0.00	0.00±0.00	0.00±0.00	0.03±0.02	0.00±0.00
Bacteria;Candidate division OP3;OTU 002503	0	0.00±0.00	0.00±0.00	0.00±0.00	0.00±0.00	0.04±0.06	0.00±0.00	0.00±0.00	0.00±0.00	0.00±0.00	0.00±0.00	0.00±0.00	0.00±0.00	0.00±0.00	0.00±0.00	0.00±0.00	0.00±0.00	0.00±0.00	0.00±0.00	0.00±0.00	0.00±0.00	0.00±0.00
Bacteria;Candidate division OP3;OTU 002605	0	0.00±0.00	0.00±0.00	0.00±0.00	0.00±0.00	0.00±0.00	0.00±0.00	0.00±0.00	0.00±0.00	0.00±0.00	0.00±0.00	0.00±0.00	0.00±0.00	0.00±0.00	0.00±0.00	0.00±0.00	0.00±0.00	0.01±0.01	0.00±0.00	0.00±0.00	0.01±0.01	0.01±0.00
Bacteria;Candidate division OP3;OTU 002621	0	0.00±0.00	0.00±0.00	0.00±0.00	0.00±0.00	0.00±0.00	0.00±0.00	0.00±0.00	0.00±0.00	0.00±0.00	0.00±0.00	0.00±0.00	0.00±0.00	0.00±0.00	0.00±0.00	0.00±0.00	0.01±0.01	0.02±0.02	0.00±0.00	0.00±0.00	0.03±0.02	0.00±0.00
Bacteria;Candidate division OP3;OTU 002792	0	0.00±0.00	0.00±0.00	0.00±0.00	0.00±0.00	0.00±0.00	0.00±0.00	0.00±0.00	0.00±0.00	0.00±0.00	0.00±0.00	0.00±0.00	0.00±0.00	0.00±0.00	0.00±0.00	0.00±0.00	0.00±0.00	0.00±0.00	0.00±0.00	0.02±0.02	0.02±0.01	0.01±0.01
Bacteria;Candidate division OP3;OTU 002950	0	0.00±0.00	0.00±0.00	0.00±0.00	0.00±0.00	0.00±0.00	0.00±0.00	0.00±0.00	0.00±0.00	0.00±0.00	0.00±0.00	0.00±0.00	0.00±0.00	0.00±0.00	0.00±0.00	0.00±0.00	0.01±0.02	0.00±0.00	0.00±0.00	0.00±0.00	0.01±0.00	0.01±0.01
Bacteria;Candidate division OP3;OTU 003089	0	0.00±0.00	0.00±0.00	0.00±0.00	0.00±0.00	0.00±0.00	0.00±0.00	0.00±0.00	0.00±0.00	0.00±0.00	0.00±0.00	0.00±0.00	0.00±0.00	0.00±0.00	0.00±0.00	0.00±0.00	0.00±0.00	0.00±0.00	0.00±0.00	0.00±0.00	0.01±0.00	0.00±0.00
Bacteria;Candidate division OP3;OTU 003163	0	0.00±0.00	0.00±0.00	0.00±0.00	0.00±0.00	0.00±0.00	0.00±0.00	0.00±0.00	0.00±0.00	0.00±0.00	0.00±0.00	0.00±0.00	0.00±0.00	0.00±0.00	0.00±0.00	0.00±0.00	0.00±0.00	0.00±0.00	0.00±0.00	0.00±0.00	0.01±0.00	0.00±0.00
Bacteria;Candidate division OP3;OTU 003202	0	0.00±0.00	0.00±0.00	0.00±0.00	0.00±0.00	0.00±0.00	0.00±0.00	0.00±0.00	0.00±0.00	0.00±0.00	0.00±0.00	0.00±0.00	0.00±0.00	0.00±0.00	0.00±0.00	0.00±0.00	0.00±0.00	0.00±0.00	0.00±0.00	0.00±0.00	0.01±0.01	0.00±0.00
Bacteria;Candidate division OP3;OTU 003249	0	0.00±0.00	0.00±0.00	0.00±0.00	0.00±0.00	0.00±0.00	0.00±0.00	0.00±0.00	0.00±0.00	0.00±0.00	0.00±0.00	0.00±0.00	0.00±0.00	0.00±0.00	0.00±0.00	0.00±0.00	0.00±0.00	0.00±0.00	0.00±0.00	0.00±0.00	0.01±0.01	0.00±0.00
Bacteria;Candidate division OP3;OTU 003254	0	0.00±0.00	0.00±0.00	0.00±0.00	0.00±0.00	0.00±0.00	0.00±0.00	0.00±0.00	0.00±0.00	0.00±0.00	0.00±0.00	0.00±0.00	0.00±0.00	0.00±0.00	0.00±0.00	0.00±0.00	0.00±0.00	0.00±0.00	0.00±0.00	0.00±0.00	0.00±0.00	0.00±0.00
Bacteria;Candidate division OP3;OTU 003298	0	0.00±0.00	0.00±0.00	0.00±0.00	0.00±0.00	0.00±0.00	0.00±0.00	0.00±0.00	0.00±0.00	0.00±0.00	0.00±0.00	0.00±0.00	0.00±0.00	0.00±0.00	0.00±0.00	0.01±0.01	0.00±0.00	0.00±0.00	0.00±0.00	0.01±0.01	0.01±0.01	0.01±0.01
Bacteria;Candidate division OP3;OTU 003314	0	0.00±0.00	0.00±0.00	0.00±0.00	0.00±0.00	0.00±0.00	0.00±0.00	0.00±0.00	0.00±0.00	0.00±0.00	0.00±0.00	0.00±0.00	0.00±0.00	0.00±0.00	0.00±0.00	0.00±0.00	0.00±0.00	0.00±0.00	0.00±0.00	0.00±0.00	0.01±0.00	0.00±0.00
Bacteria;Candidate division OP3;OTU 003342	0	0.00±0.00	0.00±0.00	0.00±0.00	0.00±0.00	0.00±0.00	0.00±0.00	0.00±0.00	0.00±0.00	0.00±0.00	0.00±0.00	0.00±0.00	0.00±0.00	0.00±0.00	0.00±0.00	0.00±0.00	0.00±0.00	0.01±0.00	0.00±0.00	0.00±0.00	0.03±0.02	0.00±0.00
Bacteria;Candidate division OP3;OTU 003420	0	0.00±0.00	0.00±0.00	0.00±0.00	0.00±0.00	0.00±0.00	0.00±0.00	0.00±0.00	0.00±0.00	0.00±0.00	0.00±0.00	0.00±0.00	0.00±0.00	0.00±0.00	0.00±0.00	0.00±0.00	0.00±0.00	0.00±0.00	0.00±0.00	0.00±0.00	0.01±0.01	0.00±0.00
Bacteria;Candidate division OP3;OTU 003575	0	0.00±0.00	0.00±0.00	0.00±0.00	0.00±0.00	0.00±0.00	0.00±0.00	0.00±0.00	0.00±0.00	0.00±0.00	0.00±0.00	0.00±0.00	0.00±0.00	0.00±0.00	0.00±0.00	0.00±0.00	0.00±0.00	0.00±0.00	0.00±0.00	0.00±0.00	0.02±0.01	0.00±0.00
Bacteria;Candidate division OP3;OTU 003579	0	0.00±0.00	0.00±0.00	0.00±0.00	0.00±0.00	0.00±0.00	0.00±0.00	0.00±0.00	0.00±0.00	0.00±0.00	0.00±0.00	0.00±0.00	0.00±0.00	0.00±0.00	0.00±0.00	0.00±0.00	0.00±0.00	0.00±0.00	0.00±0.00	0.00±0.00	0.00±0.00	0.00±0.00
Bacteria;Candidate division OP3;OTU 003598	0	0.00±0.00	0.00±0.00	0.00±0.00	0.00±0.00	0.00±0.00	0.00±0.00	0.00±0.00	0.00±0.00	0.00±0.00	0.00±0.00	0.00±0.00	0.00±0.00	0.00±0.00	0.00±0.00	0.00±0.00	0.00±0.00	0.01±0.01	0.00±0.00	0.00±0.00	0.02±0.02	0.00±0.00
Bacteria;Candidate division OP3;OTU 003712	0	0.00±0.00	0.00±0.00	0.00±0.00	0.00±0.00	0.00±0.00	0.00±0.00	0.00±0.00	0.00±0.00	0.00±0.00	0.00±0.00	0.00±0.00	0.00±0.00	0.00±0.00	0.00±0.00	0.00±0.00	0.00±0.00	0.00±0.00	0.00±0.00	0.00±0.00	0.01±0.01	0.00±0.00
Bacteria;Candidate division OP3;OTU 003727	0.01	0.00±0.00	0.00±0.00	0.00±0.00	0.00±0.00	0.00±0.00	0.00±0.00	0.00±0.00	0.00±0.00	0.00±0.00	0.00±0.00	0.00±0.00	0.00±0.00	0.00±0.00	0.00±0.00	0.00±0.00	0.00±0.00	0.01±0.01	0.00±0.00	0.00±0.00	0.05±0.02	0.00±0.00
Bacteria;Candidate division OP3;OTU 004174	0	0.00±0.00	0.00±0.00	0.00±0.00	0.00±0.00	0.00±0.00	0.01±0.01	0.00±0.00	0.00±0.00	0.00±0.00	0.00±0.00	0.00±0.00	0.00±0.00	0.00±0.00	0.00±0.00	0.01±0.01	0.00±0.00	0.00±0.00	0.00±0.00	0.00±0.01	0.01±0.01	0.01±0.01
Bacteria;Candidate division OP3;OTU 004186	0	0.00±0.00	0.00±0.00	0.00±0.00	0.00±0.00	0.00±0.00	0.00±0.00	0.00±0.00	0.00±0.00	0.00±0.00	0.00±0.00	0.00±0.00	0.00±0.00	0.00±0.00	0.00±0.00	0.00±0.00	0.00±0.00	0.00±0.00	0.00±0.00	0.00±0.00	0.01±0.00	0.00±0.00
Bacteria;Candidate division OP3;OTU 005225	0	0.00±0.00	0.00±0.00	0.00±0.00	0.00±0.00	0.00±0.00	0.00±0.00	0.00±0.00	0.00±0.00	0.00±0.00	0.00±0.00	0.00±0.00	0.00±0.00	0.00±0.00	0.00±0.00	0.00±0.00	0.00±0.00	0.00±0.00	0.00±0.00	0.00±0.00	0.00±0.00	0.00±0.00
Bacteria;Candidate division OP3;OTU 005291	0	0.00±0.00	0.00±0.00	0.00±0.00	0.00±0.00	0.00±0.00	0.00±0.00	0.00±0.00	0.00±0.00	0.00±0.00	0.00±0.00	0.00±0.00	0.00±0.00	0.00±0.00	0.00±0.00	0.00±0.00	0.00±0.00	0.00±0.00	0.00±0.00	0.00±0.00	0.00±0.00	0.00±0.00
Bacteria;Candidate division OP3;OTU 006386	0	0.00±0.00	0.00±0.00	0.00±0.00	0.00±0.00	0.00±0.00	0.00±0.00	0.00±0.00	0.00±0.00	0.00±0.00	0.00±0.00	0.00±0.00	0.00±0.00	0.00±0.00	0.00±0.00	0.00±0.00	0.00±0.00	0.00±0.00	0.00±0.00	0.00±0.00	0.01±0.00	0.00±0.00
Bacteria;Candidate division OP3;OTU 006457	0	0.00±0.00	0.00±0.00	0.00±0.00	0.00±0.00	0.00±0.00	0.00±0.00	0.00±0.00	0.00±0.00	0.00±0.00	0.00±0.00	0.00±0.00	0.00±0.00	0.00±0.00	0.00±0.00	0.00±0.00	0.00±0.00	0.00±0.00	0.00±0.00	0.00±0.00	0.00±0.00	0.00±0.00
Bacteria;Candidate division OP3;OTU 006798	0	0.00±0.00	0.00±0.00	0.00±0.00	0.00±0.00	0.00±0.00	0.00±0.00	0.00±0.00	0.00±0.00	0.00±0.00	0.00±0.00	0.00±0.00	0.00±0.00	0.00±0.01	0.00±0.00	0.00±0.00	0.00±0.00	0.00±0.00	0.00±0.00	0.00±0.00	0.00±0.00	0.00±0.00
Bacteria;Candidate division OP3;OTU 006802	0	0.00±0.00	0.00±0.00	0.00±0.00	0.00±0.00	0.00±0.00	0.02±0.02	0.00±0.00	0.00±0.00	0.00±0.00	0.00±0.00	0.00±0.00	0.00±0.00	0.00±0.00	0.00±0.00	0.00±0.00	0.00±0.00	0.00±0.00	0.00±0.00	0.00±0.00	0.03±0.02	0.00±0.00
Bacteria;Candidate division OP3;OTU 006854	0.03	0.00±0.00	0.00±0.00	0.00±0.00	0.00±0.00	0.00±0.00	0.00±0.00	0.00±0.00	0.00±0.00	0.00±0.00	0.00±0.00	0.00±0.00	0.00±0.00	0.00±0.00	0.00±0.00	0.00±0.00	0.00±0.00	0.04±0.03	0.00±0.00	0.00±0.00	0.24±0.11	0.00±0.00
Bacteria;Candidate division OP3;OTU 006930	0	0.00±0.00	0.00±0.00	0.00±0.00	0.00±0.00	0.00±0.00	0.00±0.00	0.00±0.00	0.00±0.00	0.00±0.00	0.00±0.00	0.00±0.00	0.00±0.00	0.00±0.00	0.00±0.00	0.00±0.00	0.00±0.00	0.00±0.00	0.00±0.00	0.00±0.00	0.00±0.00	0.00±0.00
Bacteria;Candidate division OP3;OTU 006950	0	0.00±0.00	0.00±0.00	0.00±0.00	0.00±0.00	0.00±0.00	0.00±0.00	0.00±0.00	0.00±0.00	0.00±0.00	0.00±0.00	0.00±0.00	0.00±0.00	0.00±0.00	0.00±0.00	0.00±0.00	0.00±0.00	0.01±0.01	0.00±0.00	0.00±0.00	0.01±0.00	0.00±0.00
Bacteria;Candidate division OP3;OTU 006992	0	0.00±0.00	0.00±0.00	0.00±0.00	0.00±0.00	0.00±0.00	0.00±0.00	0.00±0.00	0.00±0.00	0.00±0.00	0.00±0.00	0.00±0.00	0.00±0.00	0.00±0.00	0.00±0.00	0.00±0.00	0.00±0.00	0.00±0.00	0.00±0.00	0.00±0.00	0.01±0.01	0.00±0.00
Bacteria;Candidate division OP8;OTU 000612	0.01	0.00±0.00	0.00±0.00	0.00±0.00	0.00±0.00	0.00±0.00	0.00±0.00	0.00±0.00	0.00±0.00	0.00±0.00	0.00±0.00	0.00±0.00	0.01±0.01	0.00±0.00	0.00±0.00	0.00±0.00	0.00±0.00	0.00±0.00	0.00±0.00	0.00±0.01	0.00±0.00	0.00±0.00
Bacteria;Candidate division OP8;OTU 000980	0.01	0.00±0.00	0.00±0.00	0.00±0.00	0.00±0.00	0.00±0.00	0.00±0.00	0.00±0.00	0.00±0.00	0.01±0.01	0.00±0.00	0.00±0.00	0.00±0.00	0.00±0.00	0.00±0.00	0.00±0.00	0.00±0.00	0.00±0.00	0.00±0.00	0.01±0.02	0.00±0.00	0.00±0.00
Bacteria;Candidate division OP8;OTU 001144	0.01	0.00±0.00	0.00±0.00	0.00±0.00	0.00±0.00	0.00±0.00	0.00±0.00	0.00±0.00	0.00±0.00	0.00±0.01	0.00±0.00	0.00±0.00	0.00±0.00	0.00±0.00	0.00±0.00	0.00±0.00	0.00±0.00	0.00±0.00	0.00±0.00	0.01±0.01	0.00±0.00	0.00±0.00
Bacteria;Candidate division OP8;OTU 002124	0	0.00±0.00	0.00±0.00	0.00±0.00	0.00±0.00	0.00±0.00	0.00±0.00	0.00±0.00	0.00±0.00	0.00±0.00	0.00±0.00	0.00±0.00	0.00±0.00	0.00±0.00	0.00±0.00	0.00±0.00	0.00±0.00	0.00±0.00	0.00±0.00	0.00±0.00	0.00±0.00	0.00±0.00
Bacteria;Candidate division OP8;OTU 002306	0	0.00±0.00	0.00±0.00	0.00±0.00	0.00±0.00	0.00±0.00	0.00±0.00	0.00±0.00	0.00±0.00	0.00±0.00	0.00±0.00	0.00±0.00	0.00±0.00	0.00±0.00	0.00±0.00	0.00±0.00	0.00±0.00	0.00±0.00	0.00±0.00	0.00±0.00	0.00±0.00	0.00±0.00
Bacteria;Candidate division OP8;OTU 002398	0.01	0.00±0.00	0.00±0.00	0.00±0.00	0.00±0.00	0.00±0.00	0.00±0.00	0.00±0.00	0.00±0.00	0.00±0.00	0.00±0.00	0.00±0.00	0.00±0.00	0.00±0.00	0.00±0.00	0.00±0.00	0.00±0.00	0.00±0.00	0.00±0.00	0.01±0.01	0.00±0.00	0.00±0.00
Bacteria;Candidate division OP8;OTU 002587	0.02	0.00±0.00	0.00±0.00	0.00±0.00	0.00±0.00	0.00±0.00	0.00±0.00	0.00±0.00	0.01±0.00	0.00±0.01	0.00±0.00	0.00±0.00	0.00±0.00	0.00±0.00	0.00±0.00	0.00±0.00	0.00±0.00	0.00±0.00	0.00±0.00	0.01±0.02	0.00±0.00	0.00±0.00
Bacteria;Candidate division OP8;OTU 003122	0	0.00±0.00	0.00±0.00	0.00±0.00	0.00±0.00	0.00±0.00	0.00±0.00	0.00±0.00	0.00±0.00	0.00±0.00	0.00±0.00	0.00±0.00	0.00±0.00	0.00±0.00	0.00±0.00	0.00±0.00	0.00±0.00	0.00±0.00	0.00±0.00	0.00±0.00	0.00±0.00	0.00±0.00
Bacteria;Candidate division OP8;OTU 005020	0	0.00±0.00	0.00±0.00	0.00±0.00	0.00±0.00	0.00±0.00	0.00±0.00	0.00±0.00	0.00±0.00	0.00±0.00	0.00±0.00	0.00±0.00	0.00±0.00	0.00±0.00	0.00±0.00	0.00±0.00	0.00±0.00	0.00±0.00	0.00±0.00	0.00±0.00	0.00±0.00	0.00±0.00
Bacteria;Candidate division OP8;OTU 005046	0	0.00±0.00	0.00±0.00	0.00±0.00	0.00±0.00	0.00±0.00	0.00±0.00	0.00±0.00	0.00±0.00	0.00±0.00	0.00±0.00	0.00±0.00	0.00±0.00	0.00±0.00	0.00±0.00	0.00±0.00	0.00±0.00	0.00±0.00	0.00±0.00	0.00±0.00	0.00±0.00	0.00±0.00
Bacteria;Candidate division OP8;OTU 005709	0	0.00±0.00	0.00±0.00	0.00±0.00	0.00±0.00	0.00±0.00	0.00±0.00	0.00±0.00	0.00±0.00	0.00±0.00	0.00±0.00	0.00±0.00	0.00±0.00	0.00±0.00	0.00±0.00	0.00±0.00	0.00±0.00	0.00±0.00	0.00±0.00	0.00±0.00	0.00±0.00	0.00±0.00
Bacteria;Candidate division OP8;OTU 005844	0	0.00±0.00	0.00±0.00	0.00±0.00	0.00±0.00	0.00±0.00	0.00±0.00	0.00±0.00	0.00±0.00	0.00±0.00	0.00±0.00	0.00±0.00	0.00±0.00	0.00±0.00	0.00±0.00	0.00±0.00	0.00±0.00	0.00±0.00	0.00±0.00	0.00±0.00	0.00±0.00	0.00±0.00
Bacteria;Candidate division OP8;OTU 006321	0	0.00±0.00	0.00±0.00	0.00±0.00	0.00±0.00	0.00±0.00	0.00±0.00	0.00±0.00	0.00±0.00	0.00±0.00	0.00±0.00	0.00±0.00	0.00±0.00	0.00±0.00	0.00±0.00	0.00±0.00	0.00±0.00	0.00±0.00	0.00±0.00	0.00±0.00	0.00±0.00	0.00±0.00
Bacteria;Candidate division OP8;OTU 006971	0	0.00±0.00	0.00±0.00	0.00±0.00	0.00±0.00	0.00±0.00	0.00±0.00	0.00±0.00	0.00±0.00	0.00±0.00	0.00±0.00	0.00±0.00	0.00±0.00	0.00±0.00	0.00±0.00	0.00±0.00	0.00±0.00	0.00±0.00	0.00±0.00	0.00±0.00	0.00±0.00	0.00±0.00
Bacteria;Candidate division SR1;OTU 000022	0.33	0.00±0.00	0.00±0.00	0.00±0.00	0.00±0.00	0.00±0.00	0.00±0.00	0.00±0.00	2.65±0.16	1.79±0.90	0.26±0.06	0.24±0.20	3.01±0.48	0.44±0.30	0.28±0.02	0.35±0.30	0.20±0.01	0.01±0.00	0.02±0.02	0.37±0.32	0.09±0.09	0.04±0.06
Bacteria;Candidate division SR1;OTU 000149	0.08	0.00±0.00	0.00±0.00	0.00±0.00	0.00±0.00	0.00±0.00	0.00±0.00	0.00±0.00	0.68±0.14	0.21±0.37	0.07±0.00	0.07±0.12	0.76±0.38	0.05±0.04	0.09±0.06	0.05±0.05	0.00±0.00	0.02±0.02	0.02±0.02	0.06±0.07	0.02±0.01	0.03±0.04
Bacteria;Candidate division SR1;OTU 000870	0	0.00±0.00	0.00±0.00	0.00±0.00	0.00±0.00	0.00±0.00	0.00±0.00	0.00±0.00	0.00±0.00	0.00±0.00	0.00±0.00	0.00±0.00	0.01±0.01	0.00±0.00	0.00±0.00	0.00±0.00	0.05±0.07	0.00±0.00	0.00±0.00	0.01±0.01	0.01±0.00	0.04±0.05
Bacteria;Candidate division SR1;OTU 001609	0	0.00±0.00	0.00±0.00	0.00±0.00	0.00±0.00	0.00±0.00	0.00±0.00	0.00±0.00	0.00±0.00	0.01±0.01	0.00±0.00	0.00±0.00	0.00±0.01	0.01±0.02	0.00±0.00	0.02±0.02	0.00±0.00	0.00±0.00	0.00±0.00	0.03±0.03	0.00±0.00	0.00±0.00
Bacteria;Candidate division SR1;OTU 001670	0.01	0.00±0.00	0.00±0.00	0.00±0.00	0.00±0.00	0.00±0.00	0.00±0.00	0.00±0.00	0.01±0.01	0.15±0.24	0.00±0.00	0.00±0.00	0.00±0.01	0.00±0.00	0.00±0.00	0.04±0.03	0.00±0.00	0.01±0.01	0.00±0.00	0.02±0.02	0.03±0.03	0.01±0.01
Bacteria;Candidate division SR1;OTU 001741	0.01	0.00±0.00	0.00±0.00	0.00±0.00	0.00±0.00	0.00±0.00	0.00±0.00	0.00±0.00	0.00±0.00	0.00±0.00	0.01±0.00	0.07±0.12	0.00±0.01	0.02±0.01	0.00±0.00	0.00±0.00	0.00±0.00	0.00±0.00	0.00±0.00	0.00±0.00	0.01±0.01	0.00±0.00
Bacteria;Candidate division SR1;OTU 001860	0	0.00±0.00	0.00±0.00	0.00±0.00	0.00±0.00	0.00±0.00	0.00±0.00	0.00±0.00	0.00±0.00	0.00±0.00	0.00±0.00	0.00±0.00	0.00±0.00	0.00±0.00	0.00±0.00	0.01±0.01	0.00±0.00	0.00±0.00	0.00±0.00	0.01±0.02	0.02±0.01	0.04±0.05
Bacteria;Candidate division SR1;OTU 001982	0	0.00±0.00	0.00±0.00	0.00±0.00	0.00±0.00	0.00±0.00	0.00±0.00	0.00±0.00	0.01±0.01	0.01±0.02	0.00±0.00	0.01±0.03	0.00±0.00	0.01±0.00	0.01±0.02	0.00±0.00	0.00±0.00	0.00±0.00	0.00±0.01	0.00±0.00	0.00±0.01	0.00±0.00
Bacteria;Candidate division SR1;OTU 002013	0	0.00±0.00	0.00±0.00	0.00±0.00	0.00±0.00	0.00±0.00	0.00±0.00	0.00±0.00	0.00±0.00	0.01±0.02	0.00±0.00	0.00±0.00	0.01±0.01	0.00±0.00	0.00±0.00	0.01±0.01	0.01±0.02	0.00±0.00	0.00±0.00	0.01±0.01	0.01±0.01	0.03±0.04
Bacteria;Candidate division SR1;OTU 002099	0	0.00±0.00	0.00±0.00	0.00±0.00	0.00±0.00	0.00±0.00	0.00±0.00	0.00±0.00	0.00±0.00	0.00±0.00	0.01±0.00	0.00±0.00	0.00±0.00	0.00±0.00	0.00±0.00	0.01±0.01	0.00±0.00	0.01±0.01	0.00±0.00	0.01±0.02	0.01±0.00	0.02±0.03
Bacteria;Candidate division SR1;OTU 002440	0	0.00±0.00	0.00±0.00	0.00±0.00	0.00±0.00	0.00±0.00	0.00±0.00	0.00±0.00	0.01±0.00	0.01±0.01	0.00±0.00	0.00±0.00	0.01±0.01	0.00±0.00	0.00±0.00	0.00±0.00	0.00±0.00	0.00±0.00	0.00±0.00	0.01±0.02	0.01±0.01	0.01±0.01
Bacteria;Candidate division SR1;OTU 002592	0	0.00±0.00	0.00±0.00	0.00±0.00	0.00±0.00	0.00±0.00	0.00±0.00	0.00±0.00	0.01±0.00	0.00±0.00	0.00±0.00	0.00±0.00	0.00±0.01	0.00±0.00	0.00±0.00	0.00±0.01	0.00±0.00	0.00±0.00	0.00±0.01	0.00±0.01	0.00±0.00	0.01±0.01
Bacteria;Candidate division SR1;OTU 003153	0	0.00±0.00	0.00±0.00	0.00±0.00	0.00±0.00	0.00±0.00	0.00±0.00	0.00±0.00	0.00±0.00	0.00±0.00	0.00±0.00	0.00±0.00	0.00±0.00	0.00±0.00	0.00±0.00	0.01±0.01	0.00±0.00	0.00±0.00	0.00±0.00	0.01±0.02	0.02±0.02	0.00±0.00
Bacteria;Candidate division SR1;OTU 003322	0	0.00±0.00	0.00±0.00	0.00±0.00	0.00±0.00	0.00±0.00	0.00±0.00	0.00±0.00	0.00±0.00	0.00±0.00	0.00±0.00	0.00±0.00	0.00±0.00	0.00±0.00	0.00±0.00	0.01±0.01	0.01±0.02	0.00±0.00	0.00±0.00	0.02±0.03	0.00±0.00	0.00±0.00
Bacteria;Candidate division SR1;OTU 003431	0.05	0.00±0.00	0.00±0.00	0.00±0.00	0.00±0.00	0.00±0.00	0.00±0.00	0.00±0.00	0.44±0.02	0.22±0.05	0.04±0.00	0.03±0.02	0.55±0.06	0.05±0.02	0.02±0.02	0.05±0.06	0.03±0.02	0.00±0.00	0.01±0.00	0.05±0.04	0.02±0.02	0.01±0.02
Bacteria;Candidate division SR1;OTU 003704	0	0.00±0.00	0.00±0.00	0.00±0.00	0.00±0.00	0.00±0.00	0.00±0.00	0.00±0.00	0.00±0.00	0.00±0.00	0.00±0.00	0.01±0.02	0.00±0.00	0.00±0.00	0.00±0.00	0.00±0.00	0.03±0.04	0.00±0.00	0.00±0.00	0.01±0.01	0.01±0.00	0.02±0.02
Bacteria;Candidate division SR1;OTU 003832	0	0.00±0.00	0.00±0.00	0.00±0.00	0.00±0.00	0.00±0.00	0.00±0.00	0.00±0.00	0.00±0.00	0.00±0.00	0.00±0.00	0.00±0.00	0.00±0.00	0.00±0.00	0.00±0.00	0.00±0.00	0.00±0.00	0.00±0.00	0.00±0.00	0.00±0.01	0.00±0.00	0.00±0.00
Bacteria;Candidate division SR1;OTU 003942	0	0.00±0.00	0.00±0.00	0.00±0.00	0.00±0.00	0.00±0.00	0.00±0.00	0.00±0.00	0.00±0.00	0.00±0.00	0.00±0.00	0.00±0.00	0.00±0.00	0.00±0.00	0.00±0.00	0.00±0.00	0.07±0.10	0.00±0.00	0.00±0.00	0.00±0.01	0.00±0.00	0.01±0.01
Bacteria;Candidate division SR1;OTU 004092	0	0.00±0.00	0.00±0.00	0.00±0.00	0.00±0.00	0.00±0.00	0.00±0.00	0.00±0.00	0.00±0.00	0.01±0.01	0.00±0.00	0.01±0.02	0.00±0.00	0.00±0.01	0.00±0.00	0.00±0.00	0.00±0.00	0.00±0.00	0.00±0.00	0.00±0.00	0.00±0.00	0.00±0.00
Bacteria;Candidate division SR1;OTU 004204	0	0.00±0.00	0.00±0.00	0.00±0.00	0.00±0.00	0.00±0.00	0.00±0.00	0.00±0.00	0.00±0.00	0.00±0.00	0.00±0.00	0.00±0.00	0.00±0.01	0.00±0.00	0.00±0.00	0.00±0.00	0.00±0.00	0.01±0.02	0.00±0.00	0.00±0.01	0.00±0.00	0.01±0.01
Bacteria;Candidate division SR1;OTU 005185	0	0.00±0.00	0.00±0.00	0.00±0.00	0.00±0.00	0.00±0.00	0.00±0.00	0.00±0.00	0.00±0.00	0.00±0.00	0.00±0.00	0.00±0.00	0.00±0.00	0.00±0.00	0.00±0.00	0.00±0.00	0.00±0.00	0.00±0.00	0.00±0.00	0.00±0.00	0.00±0.00	0.00±0.00
Bacteria;Candidate division SR1;OTU 005713	0	0.00±0.00	0.00±0.00	0.00±0.00	0.00±0.00	0.00±0.00	0.00±0.00	0.00±0.00	0.00±0.00	0.00±0.00	0.00±0.00	0.00±0.00	0.00±0.00	0.00±0.00	0.01±0.02	0.00±0.00	0.00±0.00	0.00±0.00	0.00±0.00	0.00±0.00	0.00±0.00	0.00±0.00
Bacteria;Candidate division SR1;OTU 005760	0	0.00±0.00	0.00±0.00	0.00±0.00	0.00±0.00	0.49±0.70	0.00±0.00	0.00±0.00	0.00±0.00	0.00±0.00	0.00±0.00	0.00±0.00	0.00±0.00	0.00±0.00	0.00±0.00	0.00±0.00	0.00±0.00	0.00±0.00	0.00±0.00	0.00±0.00	0.00±0.00	0.00±0.00
Bacteria;Candidate division TM7;OTU 000173	0.06	0.00±0.00	1.16±0.33	0.00±0.00	0.00±0.00	2.09±1.49	0.00±0.00	0.00±0.00	0.00±0.00	0.13±0.23	0.00±0.00	0.18±0.31	0.00±0.00	0.00±0.00	0.00±0.00	0.00±0.00	0.24±0.34	0.00±0.00	0.00±0.00	0.00±0.00	0.00±0.00	0.00±0.00
Bacteria;Candidate division TM7;OTU 000506	0.03	0.00±0.00	0.00±0.00	0.00±0.00	0.00±0.00	0.00±0.00	0.00±0.00	0.00±0.00	0.03±0.00	0.01±0.01	0.00±0.00	0.05±0.08	0.04±0.05	0.02±0.02	0.02±0.02	0.04±0.03	0.03±0.04	0.00±0.01	0.00±0.00	0.05±0.04	0.12±0.10	0.12±0.16
Bacteria;Candidate division TM7;OTU 000765	0.02	0.00±0.00	0.00±0.00	0.00±0.00	0.00±0.00	0.00±0.00	0.00±0.00	0.00±0.00	0.00±0.00	0.00±0.00	0.00±0.00	0.03±0.04	0.00±0.01	0.01±0.01	0.00±0.00	0.05±0.07	0.00±0.01	0.00±0.00	0.01±0.00	0.10±0.04	0.09±0.07	0.37±0.15
Bacteria;Candidate division TM7;OTU 000918	0.01	0.00±0.00	0.32±0.46	0.00±0.00	0.00±0.00	0.00±0.00	0.00±0.00	0.00±0.00	0.00±0.00	0.00±0.00	0.00±0.00	0.00±0.00	0.00±0.00	0.00±0.00	0.00±0.00	0.00±0.00	0.00±0.00	0.00±0.00	0.00±0.00	0.00±0.00	0.00±0.00	0.00±0.00
Bacteria;Candidate division TM7;OTU 000965	0	0.00±0.00	0.00±0.00	0.00±0.00	0.00±0.00	0.00±0.00	0.00±0.00	0.00±0.00	0.00±0.00	0.00±0.00	0.00±0.00	0.00±0.00	0.00±0.00	0.00±0.00	0.00±0.01	0.02±0.01	0.01±0.02	0.00±0.00	0.00±0.00	0.01±0.03	0.01±0.00	0.01±0.02
Bacteria;Candidate division TM7;OTU 001518	0	0.00±0.00	0.00±0.00	0.00±0.00	0.00±0.00	0.00±0.00	0.00±0.00	0.00±0.00	0.00±0.00	0.00±0.00	0.00±0.00	0.00±0.00	0.00±0.00	0.00±0.00	0.00±0.00	0.01±0.01	0.01±0.02	0.00±0.00	0.00±0.00	0.02±0.02	0.02±0.01	0.05±0.07
Bacteria;Candidate division TM7;OTU 001590	0	0.00±0.00	0.00±0.00	0.00±0.00	0.00±0.00	0.00±0.00	0.00±0.00	0.00±0.00	0.00±0.00	0.00±0.00	0.00±0.00	0.00±0.00	0.00±0.00	0.00±0.00	0.00±0.00	0.01±0.01	0.00±0.00	0.00±0.00	0.00±0.00	0.00±0.01	0.01±0.01	0.02±0.03
Bacteria;Candidate division TM7;OTU 001622	0.01	0.00±0.00	0.10±0.01	0.00±0.00	0.00±0.00	0.18±0.15	0.00±0.00	0.00±0.00	0.00±0.00	0.03±0.05	0.00±0.00	0.01±0.02	0.00±0.00	0.00±0.00	0.00±0.00	0.00±0.00	0.03±0.04	0.00±0.00	0.00±0.00	0.00±0.00	0.00±0.00	0.00±0.00
Bacteria;Candidate division TM7;OTU 001700	0	0.00±0.00	0.00±0.00	0.00±0.00	0.00±0.00	0.00±0.00	0.00±0.00	0.00±0.00	0.00±0.00	0.00±0.00	0.00±0.00	0.00±0.00	0.00±0.00	0.00±0.00	0.00±0.00	0.00±0.01	0.00±0.00	0.00±0.00	0.00±0.00	0.01±0.01	0.01±0.01	0.01±0.02
Bacteria;Candidate division TM7;OTU 001974	0.01	0.00±0.00	0.00±0.00	0.00±0.00	0.00±0.00	0.00±0.00	0.00±0.00	0.00±0.00	0.00±0.00	0.00±0.00	0.00±0.00	0.00±0.00	0.00±0.00	0.00±0.00	0.00±0.00	0.01±0.02	0.16±0.23	0.00±0.00	0.00±0.00	0.01±0.01	0.00±0.01	0.01±0.02
Bacteria;Candidate division TM7;OTU 002128	0	0.00±0.00	0.00±0.00	0.00±0.00	0.00±0.00	0.00±0.00	0.00±0.00	0.00±0.00	0.00±0.00	0.00±0.00	0.00±0.00	0.00±0.00	0.00±0.00	0.00±0.00	0.00±0.00	0.00±0.00	0.12±0.17	0.00±0.00	0.00±0.00	0.00±0.00	0.00±0.00	0.00±0.00
Bacteria;Candidate division TM7;OTU 002267	0	0.00±0.00	0.00±0.00	0.00±0.00	0.00±0.00	0.00±0.00	0.00±0.00	0.00±0.00	0.00±0.00	0.00±0.00	0.00±0.00	0.00±0.00	0.00±0.00	0.00±0.00	0.00±0.00	0.00±0.00	0.00±0.00	0.00±0.00	0.00±0.00	0.00±0.00	0.00±0.00	0.00±0.00
Bacteria;Candidate division TM7;OTU 002692	0	0.00±0.00	0.00±0.00	0.00±0.00	0.00±0.00	0.00±0.00	0.00±0.00	0.00±0.00	0.00±0.00	0.00±0.00	0.00±0.00	0.01±0.02	0.00±0.00	0.00±0.00	0.00±0.00	0.02±0.01	0.00±0.00	0.00±0.00	0.00±0.00	0.02±0.02	0.02±0.01	0.06±0.09
Bacteria;Candidate division TM7;OTU 002772	0	0.00±0.00	0.00±0.00	0.00±0.00	0.00±0.00	0.00±0.00	0.00±0.00	0.00±0.00	0.03±0.00	0.02±0.03	0.01±0.00	0.00±0.00	0.03±0.04	0.00±0.00	0.00±0.00	0.01±0.01	0.00±0.00	0.00±0.00	0.00±0.00	0.01±0.01	0.00±0.01	0.01±0.01
Bacteria;Candidate division TM7;OTU 003016	0.01	0.00±0.00	0.00±0.00	0.00±0.00	0.00±0.00	0.00±0.00	0.00±0.00	0.00±0.00	0.00±0.00	0.00±0.00	0.00±0.00	0.00±0.00	0.00±0.00	0.00±0.00	0.00±0.00	0.01±0.01	0.01±0.01	0.00±0.00	0.01±0.01	0.00±0.00	0.05±0.03	0.07±0.10
Bacteria;Candidate division TM7;OTU 003115	0	0.00±0.00	0.00±0.00	0.00±0.00	0.00±0.00	0.00±0.00	0.00±0.00	0.00±0.00	0.00±0.00	0.00±0.00	0.00±0.00	0.00±0.00	0.00±0.00	0.00±0.00	0.00±0.00	0.00±0.00	0.00±0.00	0.00±0.00	0.00±0.00	0.00±0.00	0.01±0.01	0.01±0.01
Bacteria;Candidate division TM7;OTU 003491	0	0.00±0.00	0.01±0.02	0.00±0.00	0.00±0.00	0.00±0.00	0.00±0.00	0.00±0.00	0.00±0.00	0.00±0.00	0.00±0.00	0.00±0.00	0.00±0.00	0.00±0.00	0.00±0.00	0.00±0.00	0.00±0.00	0.00±0.00	0.00±0.00	0.05±0.09	0.00±0.00	0.01±0.01
Bacteria;Candidate division TM7;OTU 004751	0	0.00±0.00	0.00±0.00	0.00±0.00	0.00±0.00	0.00±0.00	0.00±0.00	0.00±0.00	0.00±0.00	0.00±0.01	0.00±0.00	0.00±0.00	0.00±0.00	0.00±0.00	0.00±0.00	0.00±0.00	0.00±0.00	0.00±0.00	0.00±0.00	0.00±0.00	0.00±0.00	0.02±0.03
Bacteria;Candidate division TM7;OTU 005496	0	0.00±0.00	0.00±0.00	0.00±0.00	0.00±0.00	0.11±0.15	0.00±0.00	0.00±0.00	0.00±0.00	0.00±0.00	0.00±0.00	0.00±0.00	0.00±0.00	0.00±0.00	0.00±0.00	0.00±0.00	0.00±0.00	0.00±0.00	0.00±0.00	0.00±0.00	0.00±0.00	0.00±0.00
Bacteria;Candidate division TM7;OTU 005596	0	0.00±0.00	0.00±0.00	0.00±0.00	0.00±0.00	0.00±0.00	0.00±0.00	0.00±0.00	0.01±0.01	0.00±0.00	0.00±0.00	0.00±0.00	0.00±0.00	0.00±0.00	0.01±0.01	0.01±0.02	0.00±0.00	0.00±0.00	0.00±0.00	0.04±0.04	0.00±0.00	0.01±0.01
Bacteria;Candidate division TM7;OTU 005642	0	0.00±0.00	0.00±0.00	0.00±0.00	0.00±0.00	0.10±0.14	0.00±0.00	0.00±0.00	0.00±0.00	0.00±0.00	0.00±0.00	0.00±0.00	0.00±0.00	0.00±0.00	0.00±0.00	0.00±0.00	0.00±0.00	0.00±0.00	0.00±0.00	0.00±0.00	0.00±0.00	0.00±0.00
Bacteria;Candidate division TM7;OTU 005699	0	0.00±0.00	0.22±0.32	0.00±0.00	0.00±0.00	0.00±0.00	0.00±0.00	0.00±0.00	0.00±0.00	0.00±0.00	0.00±0.00	0.00±0.00	0.00±0.00	0.00±0.00	0.00±0.00	0.00±0.00	0.00±0.00	0.00±0.00	0.00±0.00	0.00±0.00	0.00±0.00	0.00±0.00
Bacteria;Candidate division TM7;OTU 005700	0	0.00±0.00	0.45±0.63	0.00±0.00	0.00±0.00	0.00±0.00	0.00±0.00	0.00±0.00	0.00±0.00	0.00±0.00	0.00±0.00	0.00±0.00	0.00±0.00	0.00±0.00	0.00±0.00	0.00±0.00	0.00±0.00	0.00±0.00	0.00±0.00	0.00±0.00	0.00±0.00	0.00±0.00
Bacteria;Candidate division TM7;OTU 005843	0	0.00±0.00	0.00±0.00	0.00±0.00	0.00±0.00	0.00±0.00	0.00±0.00	0.00±0.00	0.00±0.00	0.00±0.00	0.00±0.00	0.01±0.02	0.00±0.00	0.00±0.00	0.00±0.00	0.00±0.00	0.00±0.00	0.00±0.00	0.00±0.00	0.01±0.02	0.01±0.00	0.02±0.03
Bacteria;Candidate division TM7;OTU 005993	0	0.00±0.00	0.00±0.00	0.00±0.00	0.00±0.00	0.00±0.00	0.00±0.00	0.00±0.00	0.00±0.00	0.00±0.01	0.00±0.00	0.00±0.00	0.00±0.01	0.00±0.00	0.00±0.00	0.00±0.00	0.00±0.00	0.00±0.00	0.00±0.00	0.00±0.00	0.00±0.00	0.01±0.01
Bacteria;Candidate division TM7;OTU 006215	0	0.00±0.00	0.00±0.00	0.00±0.00	0.00±0.00	0.00±0.00	0.00±0.00	0.00±0.00	0.00±0.00	0.00±0.00	0.00±0.00	0.00±0.00	0.00±0.00	0.00±0.00	0.00±0.00	0.00±0.00	0.00±0.00	0.00±0.00	0.00±0.00	0.01±0.02	0.00±0.00	0.00±0.00
Bacteria;Candidate division TM7;OTU 006279	0	0.00±0.00	0.00±0.00	0.00±0.00	0.00±0.00	0.00±0.00	0.00±0.00	0.00±0.00	0.00±0.00	0.00±0.00	0.00±0.00	0.00±0.00	0.00±0.00	0.00±0.00	0.00±0.00	0.00±0.00	0.00±0.00	0.00±0.00	0.00±0.00	0.00±0.00	0.00±0.01	0.01±0.02
Bacteria;Candidate division TM7;OTU 006359	0	0.00±0.00	0.00±0.00	0.00±0.00	0.00±0.00	0.00±0.00	0.00±0.00	0.00±0.00	0.00±0.00	0.00±0.00	0.00±0.00	0.00±0.00	0.00±0.00	0.00±0.00	0.00±0.00	0.00±0.00	0.00±0.00	0.00±0.00	0.00±0.00	0.00±0.00	0.00±0.00	0.00±0.00
Bacteria;Candidate division WS3;OTU 000416	0.04	0.00±0.00	0.00±0.00	0.00±0.00	0.00±0.00	0.00±0.00	0.00±0.00	0.00±0.00	0.00±0.00	0.00±0.00	0.00±0.00	0.00±0.00	0.00±0.00	0.00±0.00	0.00±0.00	0.00±0.00	0.00±0.00	0.13±0.14	0.00±0.00	0.00±0.00	0.00±0.00	0.00±0.00
Bacteria;Candidate division WS3;OTU 000433	0.03	0.00±0.00	0.00±0.00	0.00±0.00	0.00±0.00	0.00±0.00	0.00±0.00	0.00±0.00	0.00±0.00	0.00±0.00	0.02±0.00	0.00±0.00	0.00±0.00	0.01±0.00	0.00±0.00	0.00±0.00	0.00±0.00	0.10±0.12	0.00±0.00	0.00±0.00	0.01±0.01	0.00±0.00
Bacteria;Candidate division WS3;OTU 000549	0.01	0.00±0.00	0.00±0.00	0.00±0.00	0.00±0.00	0.00±0.00	0.00±0.00	0.00±0.00	0.00±0.00	0.00±0.00	0.00±0.00	0.00±0.00	0.00±0.00	0.00±0.00	0.00±0.00	0.00±0.00	0.00±0.00	0.00±0.00	0.00±0.00	0.00±0.00	0.00±0.00	0.00±0.00
Bacteria;Candidate division WS3;OTU 000915	0.01	0.00±0.00	0.00±0.00	0.00±0.00	0.00±0.00	0.00±0.00	0.00±0.00	0.00±0.00	0.00±0.00	0.00±0.00	0.01±0.00	0.00±0.00	0.00±0.00	0.00±0.00	0.00±0.00	0.00±0.00	0.00±0.01	0.06±0.07	0.00±0.00	0.00±0.00	0.00±0.00	0.00±0.00
Bacteria;Candidate division WS3;OTU 001049	0	0.00±0.00	0.00±0.00	0.00±0.00	0.00±0.00	0.00±0.00	0.00±0.00	0.00±0.00	0.00±0.00	0.00±0.00	0.00±0.00	0.00±0.00	0.00±0.00	0.00±0.00	0.00±0.00	0.00±0.00	0.00±0.00	0.00±0.00	0.00±0.00	0.00±0.00	0.00±0.00	0.00±0.00
Bacteria;Candidate division WS3;OTU 001259	0.01	0.00±0.00	0.00±0.00	0.00±0.00	0.00±0.00	0.00±0.00	0.00±0.00	0.00±0.00	0.00±0.00	0.00±0.00	0.00±0.00	0.00±0.00	0.00±0.00	0.00±0.00	0.00±0.00	0.00±0.00	0.00±0.00	0.00±0.00	0.00±0.00	0.00±0.00	0.00±0.00	0.00±0.00
Bacteria;Candidate division WS3;OTU 001793	0.01	0.00±0.00	0.00±0.00	0.00±0.00	0.00±0.00	0.00±0.00	0.00±0.00	0.00±0.00	0.00±0.00	0.00±0.00	0.00±0.00	0.00±0.00	0.00±0.00	0.00±0.00	0.00±0.00	0.00±0.00	0.00±0.00	0.00±0.00	0.00±0.00	0.00±0.00	0.00±0.00	0.00±0.00
Bacteria;Candidate division WS3;OTU 001856	0.01	0.00±0.00	0.00±0.00	0.00±0.00	0.00±0.00	0.00±0.00	0.00±0.00	0.00±0.00	0.00±0.00	0.00±0.00	0.00±0.00	0.00±0.00	0.00±0.00	0.00±0.00	0.00±0.00	0.00±0.00	0.00±0.00	0.00±0.00	0.00±0.00	0.00±0.00	0.00±0.00	0.00±0.00
Bacteria;Candidate division WS3;OTU 001925	0	0.00±0.00	0.00±0.00	0.00±0.00	0.00±0.00	0.00±0.00	0.00±0.00	0.00±0.00	0.00±0.00	0.00±0.00	0.00±0.00	0.00±0.00	0.00±0.00	0.00±0.00	0.00±0.00	0.00±0.00	0.00±0.00	0.00±0.00	0.00±0.00	0.00±0.00	0.00±0.00	0.00±0.00
Bacteria;Candidate division WS3;OTU 002038	0.01	0.00±0.00	0.00±0.00	0.00±0.00	0.00±0.00	0.00±0.00	0.00±0.00	0.00±0.00	0.00±0.00	0.00±0.00	0.00±0.00	0.00±0.00	0.00±0.00	0.00±0.00	0.00±0.00	0.00±0.00	0.00±0.00	0.00±0.00	0.00±0.00	0.00±0.00	0.00±0.00	0.00±0.00
Bacteria;Candidate division WS3;OTU 002084	0	0.00±0.00	0.00±0.00	0.00±0.00	0.00±0.00	0.00±0.00	0.00±0.00	0.00±0.00	0.00±0.00	0.00±0.00	0.00±0.00	0.00±0.00	0.00±0.00	0.00±0.00	0.00±0.00	0.00±0.00	0.00±0.00	0.00±0.00	0.00±0.00	0.00±0.00	0.00±0.00	0.00±0.00
Bacteria;Candidate division WS3;OTU 002201	0	0.00±0.00	0.00±0.00	0.00±0.00	0.00±0.00	0.00±0.00	0.00±0.00	0.00±0.00	0.00±0.00	0.00±0.00	0.00±0.00	0.00±0.00	0.00±0.00	0.00±0.00	0.00±0.00	0.00±0.00	0.00±0.00	0.01±0.00	0.00±0.00	0.00±0.01	0.00±0.00	0.00±0.00
Bacteria;Candidate division WS3;OTU 002453	0	0.00±0.00	0.00±0.00	0.00±0.00	0.00±0.00	0.00±0.00	0.00±0.00	0.00±0.00	0.00±0.00	0.00±0.00	0.00±0.00	0.00±0.00	0.00±0.00	0.00±0.00	0.00±0.00	0.00±0.00	0.00±0.00	0.00±0.00	0.00±0.00	0.00±0.00	0.00±0.00	0.00±0.00
Bacteria;Candidate division WS3;OTU 002603	0.01	0.00±0.00	0.00±0.00	0.00±0.00	0.00±0.00	0.00±0.00	0.00±0.00	0.00±0.00	0.00±0.00	0.00±0.00	0.00±0.00	0.00±0.00	0.00±0.00	0.01±0.02	0.00±0.00	0.00±0.00	0.00±0.00	0.01±0.02	0.00±0.00	0.00±0.00	0.00±0.00	0.00±0.00
Bacteria;Candidate division WS3;OTU 002784	0	0.00±0.00	0.00±0.00	0.00±0.00	0.00±0.00	0.00±0.00	0.00±0.00	0.00±0.00	0.00±0.00	0.00±0.00	0.00±0.00	0.00±0.00	0.00±0.00	0.00±0.00	0.00±0.00	0.00±0.00	0.00±0.00	0.00±0.00	0.00±0.00	0.00±0.00	0.00±0.00	0.00±0.00
Bacteria;Candidate division WS3;OTU 002976	0	0.00±0.00	0.00±0.00	0.00±0.00	0.00±0.00	0.00±0.00	0.00±0.00	0.00±0.00	0.00±0.00	0.00±0.00	0.00±0.00	0.00±0.00	0.00±0.00	0.00±0.00	0.00±0.00	0.00±0.00	0.00±0.00	0.00±0.00	0.00±0.00	0.00±0.00	0.00±0.00	0.00±0.00
Bacteria;Candidate division WS3;OTU 003227	0	0.00±0.00	0.00±0.00	0.00±0.00	0.00±0.00	0.00±0.00	0.00±0.00	0.00±0.00	0.00±0.00	0.00±0.00	0.00±0.00	0.00±0.00	0.00±0.00	0.00±0.00	0.00±0.00	0.00±0.00	0.00±0.00	0.00±0.00	0.00±0.00	0.00±0.00	0.00±0.00	0.00±0.00
Bacteria;Candidate division WS3;OTU 003281	0	0.00±0.00	0.00±0.00	0.00±0.00	0.00±0.00	0.00±0.00	0.00±0.00	0.00±0.00	0.00±0.00	0.00±0.00	0.00±0.00	0.00±0.00	0.00±0.00	0.00±0.00	0.00±0.00	0.00±0.00	0.00±0.00	0.00±0.00	0.00±0.00	0.00±0.00	0.00±0.00	0.00±0.00
Bacteria;Candidate division WS3;OTU 003392	0	0.00±0.00	0.00±0.00	0.00±0.00	0.00±0.00	0.00±0.00	0.00±0.00	0.00±0.00	0.00±0.00	0.00±0.00	0.00±0.00	0.00±0.00	0.00±0.00	0.00±0.00	0.00±0.00	0.00±0.00	0.00±0.00	0.00±0.00	0.00±0.00	0.00±0.00	0.00±0.00	0.00±0.00
Bacteria;Candidate division WS3;OTU 003592	0.01	0.00±0.00	0.00±0.00	0.00±0.00	0.00±0.00	0.00±0.00	0.00±0.00	0.00±0.00	0.00±0.00	0.00±0.00	0.00±0.00	0.00±0.00	0.00±0.00	0.00±0.00	0.00±0.00	0.00±0.00	0.00±0.00	0.00±0.00	0.00±0.00	0.00±0.00	0.00±0.00	0.00±0.00
Bacteria;Candidate division WS3;OTU 003625	0	0.00±0.00	0.00±0.00	0.00±0.00	0.00±0.00	0.01±0.01	0.00±0.00	0.00±0.00	0.00±0.00	0.00±0.00	0.00±0.00	0.00±0.00	0.00±0.00	0.00±0.00	0.00±0.00	0.00±0.00	0.00±0.00	0.00±0.00	0.00±0.00	0.00±0.00	0.00±0.00	0.00±0.00
Bacteria;Candidate division WS3;OTU 003777	0	0.00±0.00	0.00±0.00	0.00±0.00	0.00±0.00	0.00±0.00	0.00±0.00	0.00±0.00	0.00±0.00	0.00±0.00	0.00±0.00	0.00±0.00	0.00±0.00	0.00±0.00	0.00±0.00	0.00±0.00	0.00±0.00	0.00±0.00	0.00±0.00	0.00±0.00	0.00±0.00	0.00±0.00
Bacteria;Candidate division WS3;OTU 003841	0	0.00±0.00	0.00±0.00	0.00±0.00	0.00±0.00	0.00±0.00	0.00±0.00	0.00±0.00	0.00±0.00	0.00±0.00	0.00±0.00	0.00±0.00	0.00±0.00	0.00±0.00	0.00±0.00	0.00±0.00	0.00±0.00	0.00±0.00	0.00±0.00	0.00±0.00	0.00±0.00	0.00±0.00
Bacteria;Candidate division WS3;OTU 003854	0	0.00±0.00	0.00±0.00	0.00±0.00	0.00±0.00	0.00±0.00	0.00±0.00	0.00±0.00	0.00±0.00	0.00±0.00	0.00±0.00	0.00±0.00	0.00±0.00	0.00±0.00	0.00±0.00	0.00±0.00	0.00±0.00	0.00±0.00	0.00±0.00	0.00±0.00	0.00±0.00	0.00±0.00
Bacteria;Candidate division WS3;OTU 003868	0	0.00±0.00	0.00±0.00	0.00±0.00	0.00±0.00	0.00±0.00	0.00±0.00	0.00±0.00	0.00±0.00	0.00±0.00	0.00±0.00	0.00±0.00	0.00±0.00	0.00±0.00	0.00±0.00	0.00±0.00	0.00±0.00	0.00±0.00	0.00±0.00	0.00±0.00	0.00±0.00	0.00±0.00
Bacteria;Candidate division WS3;OTU 003943	0	0.00±0.00	0.00±0.00	0.00±0.00	0.00±0.00	0.00±0.00	0.00±0.00	0.00±0.00	0.00±0.00	0.00±0.00	0.00±0.00	0.00±0.00	0.00±0.00	0.00±0.00	0.00±0.00	0.00±0.00	0.00±0.00	0.00±0.00	0.00±0.00	0.00±0.00	0.00±0.00	0.00±0.00
Bacteria;Candidate division WS3;OTU 004013	0	0.00±0.00	0.00±0.00	0.00±0.00	0.00±0.00	0.00±0.00	0.00±0.00	0.00±0.00	0.00±0.00	0.00±0.00	0.00±0.00	0.00±0.00	0.00±0.00	0.00±0.00	0.00±0.00	0.00±0.00	0.00±0.00	0.00±0.00	0.00±0.00	0.00±0.00	0.00±0.00	0.00±0.00
Bacteria;Candidate division WS3;OTU 004083	0	0.00±0.00	0.00±0.00	0.00±0.00	0.00±0.00	0.00±0.00	0.00±0.00	0.00±0.00	0.00±0.00	0.00±0.00	0.00±0.00	0.00±0.00	0.00±0.00	0.00±0.00	0.00±0.00	0.00±0.00	0.00±0.00	0.00±0.00	0.00±0.00	0.00±0.00	0.00±0.00	0.00±0.00
Bacteria;Candidate division WS3;OTU 004273	0	0.00±0.00	0.00±0.00	0.00±0.00	0.00±0.00	0.00±0.00	0.00±0.00	0.00±0.00	0.00±0.00	0.00±0.00	0.00±0.00	0.00±0.00	0.00±0.00	0.00±0.00	0.00±0.00	0.00±0.00	0.00±0.00	0.00±0.00	0.00±0.00	0.00±0.00	0.00±0.00	0.00±0.00
Bacteria;Candidate division WS3;OTU 004336	0	0.00±0.00	0.00±0.00	0.00±0.00	0.00±0.00	0.00±0.00	0.00±0.00	0.00±0.00	0.00±0.00	0.00±0.00	0.00±0.00	0.00±0.00	0.00±0.00	0.00±0.00	0.00±0.00	0.00±0.00	0.00±0.00	0.00±0.01	0.00±0.00	0.00±0.00	0.00±0.00	0.00±0.00
Bacteria;Candidate division WS3;OTU 004411	0	0.00±0.00	0.00±0.00	0.00±0.00	0.00±0.00	0.00±0.00	0.00±0.00	0.00±0.00	0.00±0.00	0.00±0.00	0.00±0.00	0.00±0.00	0.00±0.00	0.00±0.00	0.00±0.00	0.00±0.00	0.00±0.00	0.00±0.00	0.00±0.00	0.00±0.00	0.00±0.00	0.00±0.00
Bacteria;Candidate division WS3;OTU 004447	0	0.00±0.00	0.00±0.00	0.00±0.00	0.00±0.00	0.00±0.00	0.00±0.00	0.00±0.00	0.00±0.00	0.00±0.00	0.00±0.00	0.00±0.00	0.00±0.00	0.00±0.00	0.00±0.00	0.00±0.00	0.00±0.00	0.00±0.00	0.00±0.00	0.00±0.00	0.00±0.00	0.00±0.00
Bacteria;Candidate division WS3;OTU 004615	0	0.00±0.00	0.00±0.00	0.00±0.00	0.00±0.00	0.00±0.00	0.00±0.00	0.00±0.00	0.00±0.00	0.00±0.00	0.00±0.00	0.00±0.00	0.00±0.00	0.00±0.00	0.00±0.00	0.00±0.00	0.00±0.00	0.00±0.00	0.00±0.00	0.00±0.00	0.00±0.00	0.00±0.00
Bacteria;Candidate division WS3;OTU 005286	0	0.00±0.00	0.00±0.00	0.00±0.00	0.00±0.00	0.00±0.00	0.00±0.00	0.00±0.00	0.00±0.00	0.00±0.00	0.00±0.00	0.00±0.00	0.00±0.00	0.00±0.00	0.00±0.00	0.00±0.00	0.00±0.00	0.00±0.00	0.00±0.00	0.00±0.00	0.00±0.00	0.00±0.00
Bacteria;Candidate division WS3;OTU 005394	0	0.00±0.00	0.00±0.00	0.00±0.00	0.00±0.00	0.00±0.00	0.00±0.00	0.00±0.00	0.00±0.00	0.00±0.00	0.00±0.00	0.00±0.00	0.00±0.00	0.00±0.00	0.00±0.00	0.00±0.00	0.00±0.00	0.00±0.00	0.00±0.00	0.00±0.00	0.00±0.00	0.00±0.00
Bacteria;Candidate division WS3;OTU 005550	0	0.00±0.00	0.00±0.00	0.00±0.00	0.00±0.00	0.00±0.00	0.00±0.00	0.00±0.00	0.00±0.00	0.00±0.00	0.00±0.00	0.00±0.00	0.00±0.00	0.00±0.00	0.00±0.00	0.00±0.00	0.00±0.00	0.00±0.00	0.00±0.00	0.00±0.00	0.00±0.00	0.00±0.00
Bacteria;Candidate division WS3;OTU 005635	0	0.00±0.00	0.00±0.00	0.00±0.00	0.00±0.00	0.00±0.00	0.00±0.00	0.00±0.00	0.00±0.00	0.00±0.00	0.00±0.00	0.00±0.00	0.00±0.00	0.00±0.00	0.00±0.00	0.00±0.00	0.00±0.00	0.00±0.00	0.00±0.00	0.00±0.00	0.00±0.00	0.00±0.00
Bacteria;Candidate division WS3;OTU 005753	0	0.00±0.00	0.00±0.00	0.00±0.00	0.00±0.00	0.00±0.00	0.00±0.00	0.00±0.00	0.00±0.00	0.00±0.00	0.00±0.00	0.00±0.00	0.00±0.00	0.00±0.00	0.00±0.00	0.00±0.00	0.00±0.00	0.00±0.00	0.00±0.00	0.00±0.00	0.00±0.00	0.00±0.00
Bacteria;Candidate division WS3;OTU 005788	0	0.00±0.00	0.00±0.00	0.00±0.00	0.00±0.00	0.00±0.00	0.00±0.00	0.00±0.00	0.00±0.00	0.00±0.00	0.00±0.00	0.00±0.00	0.00±0.00	0.00±0.00	0.00±0.00	0.00±0.00	0.00±0.00	0.00±0.00	0.00±0.00	0.00±0.00	0.00±0.00	0.00±0.00
Bacteria;Candidate division WS3;OTU 005893	0	0.00±0.00	0.00±0.00	0.00±0.00	0.00±0.00	0.00±0.00	0.00±0.00	0.00±0.00	0.00±0.00	0.00±0.00	0.00±0.00	0.00±0.00	0.00±0.00	0.00±0.00	0.00±0.00	0.00±0.00	0.00±0.00	0.00±0.00	0.00±0.00	0.00±0.00	0.00±0.00	0.00±0.00
Bacteria;Candidate division WS3;OTU 006309	0	0.00±0.00	0.00±0.00	0.00±0.00	0.00±0.00	0.00±0.00	0.00±0.00	0.00±0.00	0.00±0.00	0.00±0.00	0.00±0.00	0.00±0.00	0.00±0.00	0.00±0.00	0.00±0.00	0.00±0.00	0.00±0.00	0.00±0.00	0.00±0.00	0.00±0.00	0.00±0.00	0.00±0.00
Bacteria;Candidate division WS3;OTU 006428	0	0.00±0.00	0.00±0.00	0.00±0.00	0.00±0.00	0.00±0.00	0.00±0.00	0.00±0.00	0.00±0.00	0.00±0.00	0.00±0.00	0.00±0.00	0.00±0.00	0.00±0.00	0.00±0.00	0.00±0.00	0.00±0.00	0.00±0.00	0.00±0.00	0.00±0.00	0.00±0.00	0.00±0.00
Bacteria;Candidate division WS3;OTU 006806	0	0.00±0.00	0.00±0.00	0.00±0.00	0.00±0.00	0.00±0.00	0.00±0.00	0.00±0.00	0.00±0.00	0.00±0.00	0.00±0.00	0.00±0.00	0.00±0.00	0.00±0.00	0.00±0.00	0.00±0.00	0.00±0.00	0.00±0.00	0.00±0.00	0.00±0.00	0.00±0.00	0.00±0.00
Bacteria;Candidate division WS6;OTU 001435	0.01	0.00±0.00	0.00±0.00	0.00±0.00	0.00±0.00	0.00±0.00	0.00±0.00	0.00±0.00	0.03±0.00	0.10±0.15	0.01±0.01	0.04±0.06	0.01±0.01	0.02±0.01	0.02±0.01	0.01±0.01	0.00±0.00	0.00±0.00	0.00±0.00	0.01±0.02	0.01±0.01	0.02±0.03
Bacteria;Candidate division WS6;OTU 003480	0	0.00±0.00	0.00±0.00	0.00±0.00	0.00±0.00	0.00±0.00	0.00±0.00	0.00±0.00	0.00±0.00	0.01±0.02	0.02±0.00	0.00±0.01	0.00±0.00	0.01±0.01	0.00±0.00	0.00±0.00	0.00±0.00	0.00±0.00	0.00±0.00	0.00±0.01	0.00±0.00	0.00±0.00
Bacteria;Candidate division WS6;OTU 005555	0	0.00±0.00	0.00±0.00	0.00±0.00	0.00±0.00	0.00±0.00	0.00±0.00	0.00±0.00	0.00±0.00	0.00±0.00	0.00±0.00	0.00±0.00	0.00±0.00	0.00±0.00	0.00±0.00	0.00±0.00	0.00±0.00	0.00±0.00	0.00±0.00	0.00±0.00	0.00±0.00	0.00±0.00
Bacteria;Chlamydiae;Chlamydiae;Chlamydiales;cvE6;OTU 003585	0	0.00±0.00	0.00±0.00	0.00±0.00	0.00±0.00	0.00±0.00	0.02±0.03	0.00±0.00	0.00±0.00	0.00±0.00	0.00±0.00	0.00±0.00	0.00±0.00	0.00±0.00	0.00±0.00	0.00±0.00	0.00±0.00	0.00±0.00	0.00±0.00	0.00±0.00	0.00±0.00	0.00±0.00
Bacteria;Chlamydiae;Chlamydiae;Chlamydiales;Simkaniaceae;Candidatus Rhabdochlamydia;OTU 003176	0	0.00±0.00	0.00±0.00	0.00±0.00	0.00±0.00	0.00±0.00	0.00±0.00	0.00±0.00	0.00±0.00	0.00±0.00	0.00±0.00	0.00±0.00	0.00±0.00	0.00±0.00	0.00±0.00	0.00±0.00	0.00±0.00	0.00±0.00	0.00±0.00	0.01±0.01	0.01±0.00	0.01±0.02
Bacteria;Chlamydiae;Chlamydiae;Chlamydiales;Simkaniaceae;Candidatus Rhabdochlamydia;OTU 006306	0	0.00±0.00	0.00±0.00	0.00±0.00	0.00±0.00	0.00±0.00	0.00±0.00	0.00±0.00	0.00±0.00	0.00±0.00	0.00±0.00	0.00±0.00	0.00±0.00	0.00±0.00	0.00±0.00	0.00±0.00	0.00±0.00	0.00±0.00	0.00±0.00	0.00±0.00	0.00±0.00	0.00±0.00
Bacteria;Chlorobi;Chlorobia;Chlorobiales;Chlorobiaceae;Chlorobaculum;OTU 006172	0	0.00±0.00	0.00±0.00	0.00±0.00	0.00±0.00	0.00±0.00	0.00±0.00	0.00±0.00	0.00±0.00	0.00±0.00	0.00±0.00	0.00±0.00	0.00±0.00	0.00±0.00	0.00±0.00	0.00±0.00	0.00±0.00	0.00±0.00	0.00±0.00	0.00±0.00	0.00±0.00	0.00±0.00
Bacteria;Chlorobi;Chlorobia;Chlorobiales;OPB56;OTU 000595	0.02	0.00±0.00	0.00±0.00	0.00±0.00	0.00±0.00	0.03±0.04	0.00±0.00	0.00±0.00	0.00±0.00	0.00±0.00	0.00±0.00	0.00±0.00	0.00±0.00	0.00±0.00	0.00±0.00	0.00±0.00	0.00±0.00	0.00±0.00	0.00±0.00	0.00±0.00	0.00±0.00	0.00±0.00
Bacteria;Chlorobi;Chlorobia;Chlorobiales;OPB56;OTU 001177	0.01	0.00±0.00	0.00±0.00	0.00±0.00	0.00±0.00	0.00±0.00	0.00±0.00	0.00±0.00	0.00±0.00	0.00±0.00	0.00±0.00	0.00±0.00	0.00±0.00	0.00±0.00	0.00±0.00	0.00±0.00	0.00±0.00	0.00±0.00	0.00±0.00	0.00±0.00	0.00±0.00	0.00±0.00
[truncated: 12,021 more rows]

## Sheet: metagenomes relative abundance
Sediment metagenome Taxonomy based on 16S/18S Sequences at the end of the incubation after 21 days of incubation
[truncated: 4,794 more rows]
