# Supplementary material for: Shifts in coastal sediment oxygenation cause pronounced changes in microbial community composition and associated metabolism
Source: Microbiome. 2017 Aug 9;5:96. doi: 10.1186/s40168-017-0311-5 (PMC5549381; doi:10.1186/s40168-017-0311-5)
Supplement: Supplementary file 9 — Data S2. The list shows all results (FPKM), with a following separate list of the significant results, from the UniprotKB/Swiss-Prot database annotation of the de novo metatranscriptomic assemblies (n = 2, for each treatment except oxic control: n = 1), SD = 1. The second sheet shows the results from annotation of functional genes derived from the metagenome. (XLSX 2747 kb) [file 40168_2017_311_MOESM9_ESM.xlsx]

## Sheet: All metatransriptomes
Metatranscriptomic data, SD =1	Number of genes
Sediment sample	Total	Sig.	n
Anoxic to Oxic	8274±319	1022±29	2
Anoxic Control	7859±414	1016±49	2
Intermediate to Oxic	7771±375	944±28	2
Intermediate to Anoxic	7643±303	1014±68	2
Oxic to Anoxic	6272±176	906±30	2
Oxic Control	4938±0	973±0	1
All results from the UniprotKB/Swiss-Prot annotation
Uniprot ID (FPKM values)	EC number	gene symbol	Protein name	Anoxic to Oxic 1	Anoxic to Oxic 2	Anoxic Control 1	Anoxic Control 2	Intermediate to Oxic 1	Intermediate to Oxic 2	Intermediate to Anoxic 1	Intermediate to Anoxic 2	Oxic to Anoxic 1	Oxic to Anoxic 2	Oxic Control
12S_PROFR	2.1.3.1		Methylmalonyl-CoA carboxyltransferase 12S subunit (Transcarboxylase 12S subunit)	0	0	0	0	6	1.5	1.5	0	5	0.5	3.5
1433_CANAL		BMH1	14-3-3 protein homolog	0	4	1	0	0	0	0	0	0	0	0
1433_DICDI		fttB	14-3-3-like protein	16.5	6	4	0	16	22	2	8	0	12	0
1433_ENCCU			14-3-3 protein homolog	0	0	0	0	0	0	0	0	0	0	0
1433_FUCVE			14-3-3-like protein	0	0	0	0	0	0	0	0	0	0	0
1433_TRIHA			14-3-3 protein homolog (Th1433)	0	0	0	1.5	0	0	0	0	0	0	0
14331_ARATH		GRF1	14-3-3-like protein GF14 chi (General regulatory factor 1)	0	0	0	0	0	0	0	0	0	0	0
14331_ENTHI			14-3-3 protein 1 (14-3-3-1)	0	0	0	0	0	0	0	1	0	1	0
14331_SCHMA			14-3-3 protein homolog 1	0	0	0	0	0	0	0	0	0	0	0
14332_ENTHI			14-3-3 protein 2 (14-3-3-2)	0	0	0	0	0	0	0	0	2.5	0.5	0
14332_SCHMA			14-3-3 protein homolog 2 (14-3-3-2) (Fragment)	0	0	0	0	0	0	0	0	0	0	0
14332_SOLLC		TFT2	14-3-3 protein 2	0.5	0	0	0	0	0	0	0	0	0	0
14333_ARATH		GRF3	14-3-3-like protein GF14 psi (General regulatory factor 3) (Protein RARE COLD INDUCIBLE 1A)	0	0	0	0	2	0	0	0	0	0	0
14337_SOLLC		TFT7	14-3-3 protein 7	0	0	0	0	0	0	0	0	0	0	0
14338_ARATH		GRF8	14-3-3-like protein GF14 kappa (General regulatory factor 8)	0	1	0	0	0	1	0	0	0	0	0
14338_SOLLC		TFT8	14-3-3 protein 8	0	0	0	0	1.5	0	0.5	1	0	0.5	0
1433B_CHICK		YWHAB	14-3-3 protein beta/alpha	0	0	0	0	0	0	0	0	1	0	0
1433B_SHEEP		YWHAB	14-3-3 protein beta/alpha (Protein kinase C inhibitor protein 1) (KCIP-1) [Cleaved into: 14-3-3 protein beta/alpha, N-terminally processed] (Fragments)	0	0	0	0	0	0	0	0	0	0	0
1433C_SOYBN		GF14C	14-3-3-like protein C (SGF14C)	0	0	0.5	0	1.5	0	2.5	0.5	0	0	0
1433E_DROME		14-3-3epsilon	14-3-3 protein epsilon (Suppressor of Ras1 3-9)	5	2.5	0	0	2	3	2	0.5	0	0.5	4
1433E_SHEEP		YWHAE	14-3-3 protein epsilon (14-3-3E) (Protein kinase C inhibitor protein 1) (KCIP-1)	4.5	2.5	0	0	2	3	2	0	0	0.5	3.5
1433Z_CHICK		YWHAZ	14-3-3 protein zeta	0	0	0	0	0	0	0	0	0	0	0
143B1_ONCMY			14-3-3 protein beta/alpha-1 (Protein 14-3-3B1)	0	0	0	0	0	0	0	0	0	0	0
18K1_MYCIT			18 kDa antigen 1 (18 kDa antigen clone MINTC73)	0	0	0	1	0	0	0	0	0	0	0
18K2_MYCAV			18 kDa antigen 2 (Clone MAVC83)	0	0	0	1	0	0	0	0	3	0.5	1.5
1A_PZSVT	3.6.4.-; 2.1.1.-		Replication protein 1a [Includes: ATP-dependent helicase ; Methyltransferase ]	0	0	0.5	0	0	0	0	0	0	0	0
1A1D_THEMA	3.5.99.7		Putative 1-aminocyclopropane-1-carboxylate deaminase (ACC deaminase)	0.5	0	0	0	0	0	0	0	0	0	0.5
261R_IIV6			Uncharacterized protein 261R	0	0	0.5	0	0	0	0	2	0	0	0
2AAA_DICDI		pppA	Serine/threonine-protein phosphatase 2A regulatory subunit pppA (Protein phosphatase 2A 65 kDa regulatory subunit) (Protein phosphatase 2A A subunit) (Protein phosphatase 2A scaffold subunit)	0	0	0	0	0.5	1.5	0	0	0	0	0
2AAB_PIG		PPP2R1B	Serine/threonine-protein phosphatase 2A 65 kDa regulatory subunit A beta isoform (PP2A subunit A isoform PR65-beta) (PP2A subunit A isoform R1-beta) (Fragment)	0	0	0	0	0	0	0	0	0	0	0
2ABA_CANTR		CDC55	Protein phosphatase PP2A regulatory subunit B (Cell division control protein 55) (PR55)	0	0	0	0	0	4	0	0	1	0	0
2NPD_PSEAE	1.13.12.16		Nitronate monooxygenase (Nitroalkane oxidase)	0	0	0	0	0	0	0	0	0	0	0
2NPD_STAAR	1.13.12.16		Probable nitronate monooxygenase (Nitroalkane oxidase)	2.5	3	2.5	0	2.5	7	0.5	1	0	2	0
2NPD_STAHJ	1.13.12.16		Probable nitronate monooxygenase (Nitroalkane oxidase)	0	0	0	0	0	0	0	0	6	1	0
2OCL_HYDTT	6.4.1.7	cfiA	2-oxoglutarate carboxylase large subunit (2-oxoglutarate carboxylase alpha subunit)	0	0	0	1.5	2	2	2	1.5	0	0	0
2OCS_HYDTT	6.4.1.7	cfiB	2-oxoglutarate carboxylase small subunit (2-oxoglutarate carboxylase beta subunit)	0	0	0	0	1.5	0	0.5	0	0	0	0
3BHS_MYCTU	1.1.1.145; 5.3.3.1		3 beta-hydroxysteroid dehydrogenase/Delta 5-->4-isomerase (Cholesterol dehydrogenase) [Includes: 3-beta-hydroxy-Delta(5)-steroid dehydrogenase (3-beta-HSD) (3BHSD) (3-beta hydroxysterol dehydrogenase) (3-beta-hydroxy-5-ene steroid dehydrogenase) (Progesterone reductase); Steroid Delta-isomerase (Delta-5-3-ketosteroid isomerase)]	0	0	0	0	0	0	0	0.5	0	0	0.5
3HAO_BOVIN	1.13.11.6	HAAO	3-hydroxyanthranilate 3,4-dioxygenase (3-hydroxyanthranilate oxygenase) (3-HAO) (3-hydroxyanthranilic acid dioxygenase) (HAD)	1	0	0.5	0	0	0	0	0	0	0	0.5
3HAPM_CUPPJ	5.4.4.3		3-hydroxylaminophenol mutase (3HAP mutase) (3-(hydroxyamino)phenol mutase)	0	0	0	0	0	0	0	0	0	0	0
3PASE_CLOTH	3.6.1.25; 3.6.1.3		Inorganic triphosphatase (PPPase) (Adenosinetriphosphatase) (ATPase) (Polyphosphatase)	0	0	0	0	1.5	0	0	0	0	0	0
3PASE_ECOLI	3.6.1.25	ygiF	Inorganic triphosphatase (PPPase) (ORFXE)	0	0	0	0	0	0	0	1	0	0	0
4CL_PINTA	6.2.1.12	4CL	4-coumarate--CoA ligase (4CL) (4-coumaroyl-CoA synthase)	0	0	0	0	1	0	0	0	0	0	0
4CL1_TOBAC	6.2.1.12	4CL1	4-coumarate--CoA ligase 1 (4CL 1) (4-coumaroyl-CoA synthase 1)	0	0	0	1.5	0	0	0	0	0	0	0
4CL2_ARATH	6.2.1.12	4CL2	4-coumarate--CoA ligase 2 (4CL 2) (4-coumarate--CoA ligase isoform 2) (At4CL2) (4-coumaroyl-CoA synthase 2)	0	0	0	0	0	0	0	0	0	0	0
4CL2_SOYBN	6.2.1.12		4-coumarate--CoA ligase 2 (4CL 2) (4-coumaroyl-CoA synthase 2) (Clone 4CL16)	0	0	0	0	0	0	1.5	0	0	0	0
4CL2_TOBAC	6.2.1.12	4CL2	4-coumarate--CoA ligase 2 (4CL 2) (4-coumaroyl-CoA synthase 2)	0.5	1	0.5	0.5	0	0	0	1.5	0	0	0
4CLL1_ORYSJ	6.2.1.-	4CLL1	4-coumarate--CoA ligase-like 1	0	0	0	0	0	0	1	0	0	0	0
4CLL4_ARATH	6.2.1.-	4CLL4	4-coumarate--CoA ligase-like 4	0	0	0	0	1.5	0	0	0	0	0	0
4CLL4_ORYSJ	6.2.1.-	4CLL4	4-coumarate--CoA ligase-like 4	0	0	0	0	0	0.5	0	0	0	0	0
4HDB_CLOK5	1.1.1.61	4hbD	NAD-dependent 4-hydroxybutyrate dehydrogenase (4HBD)	0	0	1	0	0	0.5	1.5	0	6.5	2	5
5FCL_ECOLI	6.3.3.2	ygfA	5-formyltetrahydrofolate cyclo-ligase (5-FCL) (5,10-methenyltetrahydrofolate synthetase) (MTHFS)	0.5	0	0	0	0.5	0	0.5	0	0	0	0
5NT1A_MOUSE	3.1.3.5	Nt5c1a	Cytosolic 5'-nucleotidase 1A (cN1A) (Cytosolic 5'-nucleotidase IA) (cN-IA)	1	0	0	0	0	0	0	0	0	0	0
5NTD_BOVIN	3.1.3.5	NT5E	5'-nucleotidase (5'-NT) (CD antigen CD73)	0.5	0	1	0	0	1	0.5	0	0	0	0.5
5NTD_DIPOM	3.1.3.5		5'-nucleotidase	0	0	1	2.5	3.5	0	1	0	0	0	0
5NTD_MOUSE	3.1.3.5	Nt5e	5'-nucleotidase (5'-NT) (CD antigen CD73)	0	0	0	0	0	0.5	0.5	0	0	0	0
5NTD_VIBCH	3.1.3.5	nutA	5'-nucleotidase	0	0	0	0.5	0.5	0	1.5	0	0	0	0
5S_PROFR	2.1.3.1		Methylmalonyl-CoA carboxyltransferase 5S subunit (Transcarboxylase 5S subunit)	0	1	0	0	0	0.5	1.5	0	0	0	0
6PGD_BUCAP	1.1.1.44	gnd	6-phosphogluconate dehydrogenase, decarboxylating	0	0	0	0	0	3	0	0	0	0	0
6PGD_CAEEL	1.1.1.44		6-phosphogluconate dehydrogenase, decarboxylating	0	0	0	0	0	0	0	0	0	0	0
6PGD_CITKO	1.1.1.44	gnd	6-phosphogluconate dehydrogenase, decarboxylating (Fragment)	0	0	0	0	1.5	0	0	0	0	0	0
6PGD_CUNEL	1.1.1.44	6-PGD	6-phosphogluconate dehydrogenase, decarboxylating	0	0	0	0	0	0	0	0	0	0	0
6PGD_DICDI	1.1.1.44	gnd	6-phosphogluconate dehydrogenase, decarboxylating	0	1.5	0	0	0	0	0	0	0	0	0
6PGD_HAEIN	1.1.1.44	gnd	6-phosphogluconate dehydrogenase, decarboxylating	0	0	0	0	0	0	0	0	0	0	0
6PGD_LACLM	1.1.1.44	gnd	6-phosphogluconate dehydrogenase, decarboxylating	0	0	0	0	0	0	0.5	0	0	0	0
6PGD_SCHPO	1.1.1.44		6-phosphogluconate dehydrogenase, decarboxylating	0	0	0	0	0	0	0	0	0	0	0
6PGD_SYNE7	1.1.1.44	gnd	6-phosphogluconate dehydrogenase, decarboxylating	0	0	0	0	0	0	0	0	0	0	0
6PGD_SYNY3	1.1.1.44	gnd	6-phosphogluconate dehydrogenase, decarboxylating	0	0	0	1.5	0	0	0	0	0	0	0
6PGD1_ARATH	1.1.1.44		6-phosphogluconate dehydrogenase, decarboxylating 1, chloroplastic	0	0	0	0	0	0	0	0	0	0	0
6PGD2_ARATH	1.1.1.44		6-phosphogluconate dehydrogenase, decarboxylating 2, chloroplastic	1	0	0	2	0	0	0	0	0	1	0
6PGL_SYNY3	3.1.1.31	pgl	6-phosphogluconolactonase (6PGL)	0	0	0	0	0	0	0	0	0	0	0
A1A1A_DANRE	1.1.1.2	akr1a1a	Alcohol dehydrogenase [NADP(+)] A (Aldehyde reductase-A) (Aldo-keto reductase family 1 member A1-A)	0	0	0	0	1.5	0	0	0	0	1	0
A4_TAKRU		app	Amyloid beta A4 protein (ABPP) (APP) (Alzheimer disease amyloid A4 protein homolog) (Amyloid precursor protein) (Beta-amyloid precursor protein) [Cleaved into: Beta-amyloid protein (A-beta) (Beta-APP)]	0	2	0	0	0	0	0	0	0	0	0
A494_ARATH	3.4.22.-		Probable cysteine proteinase A494	0	0	0	1.5	0	0	0	0	0	0	0
A625_PBCV1			Putative transposase A625R	0	0	0	0	0	0	0.5	0	0	0	0
AAC4_DICDI		AAC4	AAC-rich mRNA clone AAC4 protein	0	0	0	0	0.5	0	0	0	0	2	0
AACS_CHICK	6.2.1.16	AACS	Acetoacetyl-CoA synthetase	0	0	6	6	2	0	2	2	0	0	1
AACS_HUMAN	6.2.1.16	AACS	Acetoacetyl-CoA synthetase (Acyl-CoA synthetase family member 1) (Protein sur-5 homolog)	0	0	3	3	1	0	1	1	0	0	0.5
AAE1_ARATH	6.2.1.-	AAE1	Probable acyl-activating enzyme 1, peroxisomal (AMP-binding protein 1) (AtAMPBP1)	0	0	0	0	0	0	0	0	0	0	0
AAE13_ARATH	6.2.1.n3	AAE13	Malonate--CoA ligase (Acyl-activating enzyme 13) (Malonyl-CoA synthetase)	1	0	0	0	0	0	0	0	0	0	0
AAE15_ARATH	6.2.1.20	AAE15	Long-chain-fatty-acid--[acyl-carrier-protein] ligase AEE15, chloroplastic (Acyl-[acyl-carrier-protein] synthetase) (Acyl-activating enzyme 15)	0	0	0	0	0	0	0	0	0	0	0
AAE16_ARATH	6.2.1.-	AAE16	Probable acyl-activating enzyme 16, chloroplastic	0	0	0	0	0	0	0	0	0	0	0
AAGAR_ALTAG	3.2.1.158	agaA	Alpha-agarase	187	45	28	22	424	636	22	47	27	282	47
AAGAR_THASX	3.2.1.158	agaA33	Alpha-agarase (AgaraseA33)	157	298.5	69	42	377.5	497.5	92	51	30	159	88
AAKB1_PIG		PRKAB1	5'-AMP-activated protein kinase subunit beta-1 (AMPK subunit beta-1) (AMPKb) (5'-AMP-activated protein kinase 40 kDa subunit) (Fragment)	1	0	6.5	3.5	1	0	0	3	0	1	0.5
AAPC_CENCI	5.1.3.15		Putative glucose-6-phosphate 1-epimerase (Putative D-hexose-6-phosphate mutarotase) (Putative apospory-associated protein C)	28.5	16	46	110	33.5	14.5	83.5	42.5	2.5	15.5	12
AAPJ_RHIL3		aapJ	General L-amino acid-binding periplasmic protein AapJ	16	3	14.5	11	7	4.5	24.5	10	20.5	12	3.5
AAPP_RHIL3		aapP	General L-amino acid transport ATP-binding protein AapP	0	0	0	0	0	0	0	0	0	0	0
AAPQ_RHIL3		aapQ	General L-amino acid transport system permease protein AapQ	0	1	0	0	0	0	0	0	0.5	0	0
AAS_PECCP	2.3.1.40; 6.2.1.20	aas	Bifunctional protein Aas [Includes: 2-acylglycerophosphoethanolamine acyltransferase (2-acyl-GPE acyltransferase) (Acyl-[acyl-carrier-protein]--phospholipid O-acyltransferase); Acyl-[acyl-carrier-protein] synthetase (Acyl-ACP synthetase) (Long-chain-fatty-acid--[acyl-carrier-protein] ligase)]	0.5	0	0	0	0	1	0.5	0	0	0.5	0
AAS_SALHS	2.3.1.40; 6.2.1.20	aas	Bifunctional protein Aas [Includes: 2-acylglycerophosphoethanolamine acyltransferase (2-acyl-GPE acyltransferase) (Acyl-[acyl-carrier-protein]--phospholipid O-acyltransferase); Acyl-[acyl-carrier-protein] synthetase (Acyl-ACP synthetase) (Long-chain-fatty-acid--[acyl-carrier-protein] ligase)]	0	0	0	0	0	0	0	0	0	0	0
AASS_BOVIN	1.5.1.8; 1.5.1.9	AASS	Alpha-aminoadipic semialdehyde synthase, mitochondrial (LKR/SDH) [Includes: Lysine ketoglutarate reductase (LKR) (LOR) ; Saccharopine dehydrogenase (SDH) ]	0	0	0	0	0	0	0	0	0	0	0
AAT_AQUAE	2.6.1.1	aspC	Aspartate aminotransferase (AspAT) (Transaminase A)	0	0	0	0	0	0	0	0	0	0	0
AAT_BACY2	2.6.1.1		Aspartate aminotransferase (AspAT) (Transaminase A)	3	2.5	2.5	2	10	26.5	6	6	0	7	6
AAT_GEOSE	2.6.1.1	aspC	Aspartate aminotransferase (AspAT) (Transaminase A)	0	1	0	1.5	0	0	0	0	0	0	0
AAT_HAEIN	2.6.1.1	aspC	Aspartate aminotransferase (AspAT) (Transaminase A)	0	0	0	0	0	0	0	0	0	0	0
AAT_MYCTU	2.6.1.1	aspC	Probable aspartate aminotransferase (AspAT) (Transaminase A)	0	0	0	0	0	0	0	0	1	0	0
AAT_PYRHO	2.6.1.1	aspC	Aspartate aminotransferase (AspAT) (Transaminase A)	0	0	0	0	0	0	0	0	0	0	0
AAT_RICCN	2.6.1.1	aatA	Aspartate aminotransferase (AspAT) (Transaminase A)	0	0	0	0	1	0.5	0	0	0	0	0
AAT_RICFE	2.6.1.1	aatA	Aspartate aminotransferase (AspAT) (Transaminase A)	1	1	0.5	1	5	13	3	3	0	3.5	3
AAT_SYNY3	2.6.1.1	aspC	Aspartate aminotransferase (AspAT) (Transaminase A)	2	2	1	4	3	0	9	2	3	1	5
AAT_THEAQ	2.6.1.1	aspC	Aspartate aminotransferase (AspAT) (Transaminase A)	0	0	0.5	0	0	0	0	0	0	0	0
AAT_THEMA	2.6.1.1	aspC	Aspartate aminotransferase (AspAT) (Transaminase A)	0.5	2	1	3.5	0	0	0	0	0	0	1
AAT_THET8	2.6.1.1	aspC	Aspartate aminotransferase (AspAT) (Transaminase A)	0	0	0	0	0	0	0	0	0	0	0
AAT1_ARATH	2.6.1.1	ASP1	Aspartate aminotransferase, mitochondrial (Transaminase A)	0	0	3	0	0	0.5	0	0	0	0.5	0
AAT1_BACSU	2.6.1.1	aspB	Aspartate aminotransferase (AspAT) (Transaminase A)	0	0	1.5	0	0	0	0	1	0.5	0.5	3
AAT2_METJA	2.6.1.108	mfnC	(5-formylfuran-3-yl)methyl phosphate transaminase (4-HFC-P:alanine aminotransferase)	0.5	0.5	1	0	0	0	0	0	0	0	0
AAT3_BACSU	2.6.1.1	yhdR	Putative aspartate aminotransferase YhdR (AspAT) (Transaminase A)	0	0	6	6	0	0	3	0	1	0	0
AATA_RHIME	2.6.1.1	aatA	Aspartate aminotransferase A (AspAT) (Transaminase A)	0	0	0	1	0	0	0	0	0	0	0
AATC_RHIME	2.6.1.-	aatC	Putative aminotransferase AatC	9	21.5	1.5	1	9	12.5	6	6	0	2	2
AATM_CHICK	2.6.1.1; 2.6.1.7	GOT2	Aspartate aminotransferase, mitochondrial (mAspAT) (Glutamate oxaloacetate transaminase 2) (Kynurenine aminotransferase 4) (Kynurenine aminotransferase IV) (Kynurenine--oxoglutarate transaminase 4) (Kynurenine--oxoglutarate transaminase IV) (Transaminase A)	1	0	0	0	0	0	0	0	0	0	0
AATM_DICDI	2.6.1.1; 2.6.1.7	aatA	Aspartate aminotransferase, mitochondrial (Kynurenine aminotransferase 4) (Kynurenine aminotransferase IV) (Kynurenine--oxoglutarate transaminase 4) (Kynurenine--oxoglutarate transaminase IV) (Transaminase A)	0	0	2	0	0	0	0.5	0	0	0	0
AATM_HUMAN	2.6.1.1; 2.6.1.7	GOT2	Aspartate aminotransferase, mitochondrial (mAspAT) (Fatty acid-binding protein) (FABP-1) (Glutamate oxaloacetate transaminase 2) (Kynurenine aminotransferase 4) (Kynurenine aminotransferase IV) (Kynurenine--oxoglutarate transaminase 4) (Kynurenine--oxoglutarate transaminase IV) (Plasma membrane-associated fatty acid-binding protein) (FABPpm) (Transaminase A)	0	0	0	0	0.5	0	1	0	0	0	0.5
AATM_XENTR	2.6.1.1; 2.6.1.7	got2	Aspartate aminotransferase, mitochondrial (mAspAT) (Glutamate oxaloacetate transaminase 2) (Kynurenine aminotransferase 4) (Kynurenine aminotransferase IV) (Kynurenine--oxoglutarate transaminase 4) (Kynurenine--oxoglutarate transaminase IV) (Transaminase A)	0	0	0	0	0	0	0	0	0	0	0
AB10I_ARATH		ABCI10	ABC transporter I family member 10, chloroplastic (ABC transporter ABCI.10) (AtABCI10) (Non-intrinsic ABC protein 13) (Protein EMBRYO DEFECTIVE 2751)	2.5	2	7	3	4.5	0.5	4.5	2	0	0.5	4
AB12G_ARATH		ABCG12	ABC transporter G family member 12 (ABC transporter ABCG.12) (AtABCG12) (Protein ECERIFERUM 5) (White-brown complex homolog protein 12) (AtWBC12)	1	0	0	0	0	0	0	0.5	0	0	0
AB13B_ARATH		ABCB13	ABC transporter B family member 13 (ABC transporter ABCB.13) (AtABCB13) (P-glycoprotein 13) (Putative multidrug resistance protein 15)	0	0	0	0	0	0.5	1.5	0	0	0	0
AB13I_ARATH		TGD3	Protein TRIGALACTOSYLDIACYLGLYCEROL 3, chloroplastic (ABC transporter I family member 13) (ABC transporter ABCI.13) (AtABCI13) (Non-intrinsic ABC protein 11) (AtNAP11)	0	0	0	0	0	0	0	0	0	1.5	0
AB14B_ARATH		ABCB14	ABC transporter B family member 14 (ABC transporter ABCB.14) (AtABCB14) (Multidrug resistance protein 12) (P-glycoprotein 14)	0	0	0	0	0	0	0	0	0	0	0
AB14C_ARATH	3.6.3.44	ABCC14	ABC transporter C family member 14 (ABC transporter ABCC.14) (AtABCC14) (ATP-energized glutathione S-conjugate pump 10) (Glutathione S-conjugate-transporting ATPase 10) (Multidrug resistance-associated protein 10)	0	0	0	0	0	0	0	0	0	0	0
AB17A_BOVIN	3.-.-.-	ABHD17A	Protein ABHD17A (Alpha/beta hydrolase domain-containing protein 17A) (Abhydrolase domain-containing protein 17A)	0	0	2	1.5	0	0	0	2	0	0	0
AB17B_XENTR	3.-.-.-	abhd17b	Protein ABHD17B (Alpha/beta hydrolase domain-containing protein 17B) (Abhydrolase domain-containing protein 17B)	1	0	1.5	5.5	0	0	2	0.5	0	0	1
AB1C_ARATH	3.6.3.44	ABCC1	ABC transporter C family member 1 (ABC transporter ABCC.1) (AtABCC1) (ATP-energized glutathione S-conjugate pump 1) (Glutathione S-conjugate-transporting ATPase 1) (Multidrug resistance-associated protein 1)	0	0	0	0	0	0	0	0	0	0	0
AB1F_ARATH		ABCF1	ABC transporter F family member 1 (ABC transporter ABCF.1) (AtABCF1) (GCN20-type ATP-binding cassette protein GCN1)	1	2	3	4	3	4	0	0	0	3	0
AB22G_ARATH		ABCG22	ABC transporter G family member 22 (ABC transporter ABCG.22) (AtABCG22) (White-brown complex homolog protein 23) (AtWBC23)	0	0	0	0	0	0	0	0	0	0	0
AB25B_ORYSJ		OsABCB25	ABC transporter B family member 25 (ABC transporter ABCB.25) (OsABCB25) (Protein ALS1 homolog)	0	0	0	0.5	0	0	0	0	0	0	0
AB27G_ARATH		ABCG27	ABC transporter G family member 27 (ABC transporter ABCG.27) (AtABCG27) (Probable white-brown complex homolog protein 28) (AtWBC28)	0	0	0	1	0.5	0	0	0	0	0	0
AB2E_ARATH		ABCE2	ABC transporter E family member 2 (ABC transporter ABCE.2) (AtABCE2) (RNase L inhibitor-like protein 2) (AtRLI2) (AthaRLI2)	0	0	0	0	0	0	0	0	0	0	0
AB2F_ARATH		ABCF2	ABC transporter F family member 2 (ABC transporter ABCF.2) (AtABCF2) (GCN20-type ATP-binding cassette protein GCN2)	6	16	12	23	7	3	22	9	5	5	9
AB3F_ARATH		ABCF3	ABC transporter F family member 3 (ABC transporter ABCF.3) (AtABCF3) (GCN20-type ATP-binding cassette protein GCN3)	0	0	0	0	0	0	0	0	0	0	0
AB4F_ARATH		ABCF4	ABC transporter F family member 4 (ABC transporter ABCF.4) (AtABCF4) (GCN20-type ATP-binding cassette protein GCN4)	0	0	0	0	0	0	1	0	0	0	0
AB5F_ARATH		ABCF5	ABC transporter F family member 5 (ABC transporter ABCF.5) (AtABCF5) (GCN20-type ATP-binding cassette protein GCN5)	0	0	0	0	0	0.5	0	0	0	1	0
AB6B_ARATH		ABCB6	ABC transporter B family member 6 (ABC transporter ABCB.6) (AtABCB6) (Multidrug resistance protein 6) (P-glycoprotein 6)	0	0	0	0	0	0	0	0	0	0	0
AB7G_ARATH		ABCG7	ABC transporter G family member 7 (ABC transporter ABCG.7) (AtABCG7) (White-brown complex homolog protein 7) (AtWBC7)	0	0	0	0	0	0	0	0	0.5	0	0
ABC1_MYCTU	3.6.3.-		ABC transporter ATP-binding/permease protein Rv1747	0	0	0	0	0	0	0	0	1	0	1
ABCA1_DICDI		abcA1	ABC transporter A family member 1 (ABC transporter ABCA.1)	0	0	0	0	0	0	0	0	0	0	0
ABCAC_HUMAN		ABCA12	ATP-binding cassette sub-family A member 12 (ATP-binding cassette transporter 12) (ATP-binding cassette 12)	0	1	0	0	0	0	0	0	0	0	0
ABCB3_DICDI		abcB3	ABC transporter B family member 3 (ABC transporter ABCB.3)	12	18	6	4	20	28	8	8	2	4	14
ABCB8_DANRE		abcb8	ATP-binding cassette sub-family B member 8, mitochondrial	0	0	0	0	0	0	0	0	0	0	0
ABCBB_HUMAN		ABCB11	Bile salt export pump (ATP-binding cassette sub-family B member 11)	0	0.5	0	0	0	0	0	0	0	0	0.5
ABCC8_DICDI		abcC8	ABC transporter C family member 8 (ABC transporter ABCC.8)	0	1	2	8	0	2	0	2	0	0	1
ABCF2_DICDI		abcF2	ABC transporter F family member 2	0	0	0	0	0	0	0	0	0	0	0
ABCF3_HUMAN		ABCF3	ATP-binding cassette sub-family F member 3	1	0	3	0	3	0	0	0	0	0	0
ABCF3_PONAB		ABCF3	ATP-binding cassette sub-family F member 3	0	0	0	0	0	0	2.5	0	0	0	0
ABCG1_DICDI		abcG1	ABC transporter G family member 1 (ABC transporter ABCG.1)	1	0.5	0	0	0	0	0	0	0	0	0
ABCG2_HUMAN		ABCG2	ATP-binding cassette sub-family G member 2 (Breast cancer resistance protein) (CDw338) (Mitoxantrone resistance-associated protein) (Placenta-specific ATP-binding cassette transporter) (Urate exporter) (CD antigen CD338)	0	0	0	0	0	0	0	0	0	0	0
ABCGN_DICDI		abcG23	ABC transporter G family member 23 (ABC transporter ABCG.23)	0	0	0	0	0.5	0	0	0	0	0	0
ABCX_CYAPA		ycf16	Probable ATP-dependent transporter ycf16	0.5	0	0	3	2.5	3	1.5	0	0	0	0
ABCX_ODOSI		ycf16	Probable ATP-dependent transporter ycf16	1.5	4.5	3.5	14.5	2.5	4	6.5	5	0	3	0
ABCX_PORPU		ycf16	Probable ATP-dependent transporter ycf16	0	0	0	0	0	0	0	0.5	0	0	0
ABHDD_CHICK	3.-.-.-	ABHD13	Protein ABHD13 (Alpha/beta hydrolase domain-containing protein 13) (Abhydrolase domain-containing protein 13)	0	0	0.5	0.5	0	0	2.5	0	0	0	0
ABHDD_XENLA	3.-.-.-	abhd13	Protein ABHD13 (Alpha/beta hydrolase domain-containing protein 13) (Abhydrolase domain-containing protein 13)	0	0	0	0	0	0	0	0	0	0	0
ABKC_DICDI	2.7.11.-	abkC	Probable serine/threonine-protein kinase abkC	0	0	0	0	0	0	0	0	0	0	0
ABLA_METMA	5.4.3.2	ablA	L-lysine 2,3-aminomutase (LAM)	0.5	0.5	0	4	0.5	0	0	0	0	1.5	1
ABLA_METMP	5.4.3.2	ablA	L-lysine 2,3-aminomutase (LAM)	0	0	0	0	0	0.5	0	0	0	0	0
ABPF_DICDI		abpF	Actin-binding protein F	1.5	1.5	0	0	0	0	0	0	0	0	0
ACA1_ARATH	3.6.3.8	ACA1	Calcium-transporting ATPase 1, chloroplastic (Ca(2+)-ATPase isoform 1) (Plastid envelope ATPase 1)	0	0	0	0	0	0	0	1.5	0	0	0
ACA1_ORYSJ	3.6.3.8		Calcium-transporting ATPase 1, plasma membrane-type (Ca(2+)-ATPase isoform 1) (Plastid envelope ATPase 1)	0	1.5	0	0	0	0	1	0	0	0	0
ACA2_ARATH	3.6.3.8	ACA2	Calcium-transporting ATPase 2, plasma membrane-type (Ca(2+)-ATPase isoform 2)	1	0	0	0	0	0	0	0	0	0	0
ACA2_ORYSJ	3.6.3.8		Calcium-transporting ATPase 2, plasma membrane-type (Ca(2+)-ATPase isoform 2)	0	0	0	0	0	0	0	0	0	0	0.5
ACA3_ORYSJ	3.6.3.8		Calcium-transporting ATPase 3, plasma membrane-type (Ca(2+)-ATPase isoform 3)	0	0	0	1.5	0	0	0	0	0	0	0
ACA5_ORYSJ	3.6.3.8		Probable calcium-transporting ATPase 5, plasma membrane-type (Ca(2+)-ATPase isoform 5)	0	0	0	0	0	0	0	0	0	0	0
ACA8_ARATH	3.6.3.8	ACA8	Calcium-transporting ATPase 8, plasma membrane-type (Ca(2+)-ATPase isoform 8)	0	0	0	1	0	0	0	0	0	0	0
ACACB_MOUSE	6.4.1.2; 6.3.4.14	Acacb	Acetyl-CoA carboxylase 2 (ACC-beta) [Includes: Biotin carboxylase ]	0	0	0	0	0	0	0	0	0	0	0
ACAD8_BOVIN	1.3.99.-	ACAD8	Isobutyryl-CoA dehydrogenase, mitochondrial (Acyl-CoA dehydrogenase family member 8) (ACAD-8)	0	1.5	0	0	0	0	0	0	0	0	0
ACAD8_DICDI	1.3.99.-	acad8	Isobutyryl-CoA dehydrogenase, mitochondrial (Acyl-CoA dehydrogenase family member 8 homolog)	0	0	0.5	0.5	0	0	0	0	0	0	0
ACAD8_MOUSE	1.3.99.-	Acad8	Isobutyryl-CoA dehydrogenase, mitochondrial (Acyl-CoA dehydrogenase family member 8) (ACAD-8)	0	0	0	0	0	0	0	0	0	0	0
ACADL_HUMAN	1.3.8.8	ACADL	Long-chain specific acyl-CoA dehydrogenase, mitochondrial (LCAD)	0	0	0	0	0	0	0	0	0	0.5	0
ACADL_PIG	1.3.8.8	ACADL	Long-chain specific acyl-CoA dehydrogenase, mitochondrial (LCAD)	0	0	0	1	0.5	0	0	0	0	0	0
ACADL_RAT	1.3.8.8	Acadl	Long-chain specific acyl-CoA dehydrogenase, mitochondrial (LCAD)	0	0	1	2	0	1.5	0	0	0	0	0
ACADM_DROME	1.3.8.7		Probable medium-chain specific acyl-CoA dehydrogenase, mitochondrial (MCAD)	0	0	0	0	0	0	0	0	0	0	0
ACADM_MACFA	1.3.8.7	ACADM	Medium-chain specific acyl-CoA dehydrogenase, mitochondrial (MCAD)	0	0	0	0	1.5	0	0.5	1	0	0	0
ACADM_PIG	1.3.8.7	ACADM	Medium-chain specific acyl-CoA dehydrogenase, mitochondrial (MCAD)	0.5	0	0	0	1	2	0	0	0	0	0
ACADS_BOVIN	1.3.8.1	ACADS	Short-chain specific acyl-CoA dehydrogenase, mitochondrial (SCAD) (Butyryl-CoA dehydrogenase)	0	2	0	0	0	0	0	0	0	0	0
ACADS_MOUSE	1.3.8.1	Acads	Short-chain specific acyl-CoA dehydrogenase, mitochondrial (SCAD) (Butyryl-CoA dehydrogenase)	0	0	5.5	3	0	0	1	0	0	1	0
ACADS_PONAB	1.3.8.1	ACADS	Short-chain specific acyl-CoA dehydrogenase, mitochondrial (SCAD) (Butyryl-CoA dehydrogenase)	0	0	0.5	2	0	0.5	0	0	0	0	0
ACADS_RAT	1.3.8.1	Acads	Short-chain specific acyl-CoA dehydrogenase, mitochondrial (SCAD) (Butyryl-CoA dehydrogenase)	0	0	0	0	0	0	0	0	0	0	0
ACADV_HUMAN	1.3.8.9	ACADVL	Very long-chain specific acyl-CoA dehydrogenase, mitochondrial (VLCAD)	0.5	0	0	0.5	0	0	0	1.5	0	0	0
ACAP1_ARATH		CAP1	Cyclase-associated protein 1 (AtCAP1) (Adenylyl cyclase-associated protein)	0	6	0	0	0	5	0	0	2	2	0
ACBG1_BOVIN	6.2.1.3	ACSBG1	Long-chain-fatty-acid--CoA ligase ACSBG1 (Acyl-CoA synthetase bubblegum family member 1)	0	0	0	2	0	0	0	2	0	0	0
ACBG1_MOUSE	6.2.1.3	Acsbg1	Long-chain-fatty-acid--CoA ligase ACSBG1 (Acyl-CoA synthetase bubblegum family member 1) (mBG1) (Gonadotropin-regulated long chain acyl CoA synthetase) (GR-LACS) (Lipidosin)	0	0	0	1.5	0	0	0	0	0	0	0
ACBG2_CHICK	6.2.1.3	ACSBG2	Long-chain-fatty-acid--CoA ligase ACSBG2 (Acyl-CoA synthetase bubblegum family member 2)	0	0	3	4.5	0	2	0	4	0	0	0
ACBG2_XENLA	6.2.1.3	acsbg2	Long-chain-fatty-acid--CoA ligase ACSBG2 (Acyl-CoA synthetase bubblegum family member 2)	7.5	0	7.5	21	5	0.5	7.5	6	0	0	0
ACBP_DROME		Dbi	Acyl-CoA-binding protein homolog (ACBP) (Diazepam-binding inhibitor homolog) (DBI)	1	0	0	0	0	0	0	1	0	0	0
ACBP_RABIT		DBI	Acyl-CoA-binding protein (ACBP) (Diazepam-binding inhibitor) (DBI) (Endozepine) (EP)	0.5	1.5	1	0	0	0	0.5	0	0	0	0
ACBP1_ARATH		ACBP1	Acyl-CoA-binding domain-containing protein 1 (Acyl-CoA binding protein 1)	0	0	0	0	0	0	0	0	0	0	0
ACCA_FLAPJ	6.4.1.2	accA	Acetyl-coenzyme A carboxylase carboxyl transferase subunit alpha (ACCase subunit alpha) (Acetyl-CoA carboxylase carboxyltransferase subunit alpha)	0	0	0	0	2.5	1	0	0	0	0	0
ACCA_LARHH	6.4.1.2	accA	Acetyl-coenzyme A carboxylase carboxyl transferase subunit alpha (ACCase subunit alpha) (Acetyl-CoA carboxylase carboxyltransferase subunit alpha)	0	0	1	0	0	0	0	0	0	0	0
ACCA_NITSB	6.4.1.2	accA	Acetyl-coenzyme A carboxylase carboxyl transferase subunit alpha (ACCase subunit alpha) (Acetyl-CoA carboxylase carboxyltransferase subunit alpha)	29	34	3	2	38	48	20	22	1	23	15
ACCA_PELLD	6.4.1.2	accA	Acetyl-coenzyme A carboxylase carboxyl transferase subunit alpha (ACCase subunit alpha) (Acetyl-CoA carboxylase carboxyltransferase subunit alpha)	0	0.5	0	1	0	0	0	0	0	0	0
ACCA_SULNB	6.4.1.2	accA	Acetyl-coenzyme A carboxylase carboxyl transferase subunit alpha (ACCase subunit alpha) (Acetyl-CoA carboxylase carboxyltransferase subunit alpha)	0	1	0	0	0	0	0	0	0	0	0
ACCC_ALLVD	6.3.4.14; 6.4.1.2	accC	Biotin carboxylase (Acetyl-CoA carboxylase subunit A) (ACC)	1	0	0.5	0	3	0.5	3	0	0	0.5	1.5
ACCC_BACHD	6.3.4.14; 6.4.1.2	accC	Biotin carboxylase (Acetyl-CoA carboxylase subunit A) (ACC)	0	0	0	0	0	0	0	0	0	0	0
ACCC_HAEIN	6.3.4.14; 6.4.1.2	accC	Biotin carboxylase (Acetyl-CoA carboxylase subunit A) (ACC)	0	0	0	0	0	0	0	0	0	0	0
ACCC_NOSS1	6.3.4.14; 6.4.1.2	accC	Biotin carboxylase (Acetyl-CoA carboxylase subunit A) (ACC)	17.5	20	2	0.5	22	28.5	12.5	11	0	10	10
ACCC1_BACSU	6.3.4.14; 6.4.1.2	accC1	Biotin carboxylase 1 (Acetyl-CoA carboxylase subunit A 1) (ACC 1)	0	0	0	0	0	0	0	0	0	0	0
ACCC1_POPTR	6.3.4.14; 6.4.1.2		Biotin carboxylase 1, chloroplastic (Acetyl-CoA carboxylase subunit A 1) (ACC)	0	0.5	0.5	0.5	0.5	0	0	0	0	0.5	0
ACCC2_BACSU	6.3.4.14; 6.4.1.2	accC2	Biotin carboxylase 2 (Acetyl-CoA carboxylase subunit A 2) (ACC 2)	0	0	0	0	0	0	0	0	0	0	0
ACCC2_POPTR	6.3.4.14; 6.4.1.2		Biotin carboxylase 2, chloroplastic (Acetyl-CoA carboxylase subunit A 2) (ACC)	0	0	0	0	0	0	0	0	0	0	0
ACCD_ALKEH	6.4.1.2	accD	Acetyl-coenzyme A carboxylase carboxyl transferase subunit beta (ACCase subunit beta) (Acetyl-CoA carboxylase carboxyltransferase subunit beta)	0	0	0	0	0	0	0	0	0	0	0
ACCD_COXBU	6.4.1.2	accD	Acetyl-coenzyme A carboxylase carboxyl transferase subunit beta (ACCase subunit beta) (Acetyl-CoA carboxylase carboxyltransferase subunit beta)	0	0	0	0	0	0.5	0	0	0	0	0
ACCD_NOSP7	6.4.1.2	accD	Acetyl-coenzyme A carboxylase carboxyl transferase subunit beta (ACCase subunit beta) (Acetyl-CoA carboxylase carboxyltransferase subunit beta)	0.5	0	0	0	0	0	0	0	0	0	0
ACCD_PARUW	6.4.1.2	accD	Acetyl-coenzyme A carboxylase carboxyl transferase subunit beta (ACCase subunit beta) (Acetyl-CoA carboxylase carboxyltransferase subunit beta)	0	0	0	0	0	0	0	0	0	0	0
ACCD_PELCD	6.4.1.2	accD	Acetyl-coenzyme A carboxylase carboxyl transferase subunit beta (ACCase subunit beta) (Acetyl-CoA carboxylase carboxyltransferase subunit beta)	0.5	0	0.5	0	0	0	0	0	0	0	0
ACCD_SULSY	6.4.1.2	accD	Acetyl-coenzyme A carboxylase carboxyl transferase subunit beta (ACCase subunit beta) (Acetyl-CoA carboxylase carboxyltransferase subunit beta)	0	1.5	0.5	0	1	0	0	0	0	0	0
ACCD_WOLSU	6.4.1.2	accD	Acetyl-coenzyme A carboxylase carboxyl transferase subunit beta (ACCase subunit beta) (Acetyl-CoA carboxylase carboxyltransferase subunit beta)	2.5	8	1	0	1	2	0.5	2	0	1.5	0
ACCD1_EUBE2	6.4.1.2	accD1	Acetyl-coenzyme A carboxylase carboxyl transferase subunit beta 1 (ACCase subunit beta 1) (Acetyl-CoA carboxylase carboxyltransferase subunit beta 1)	0.5	0	0.5	0	0	0	0	0	0	0	0
ACD_DESML	1.3.99.32	Acd	Glutaryl-CoA dehydrogenase (GDH(Des))	1	1	3.5	6	3.5	0	3.5	4	0	1	2
ACD_METJA	6.2.1.13		Acetate--CoA ligase [ADP-forming] (ADP-forming acetyl coenzyme A synthetase) (ACS)	0	2	0	1	0	0.5	1.5	0	0	1	0.5
ACD1_ARCFU	6.2.1.13		Acetate--CoA ligase [ADP-forming] I (ADP-forming acetyl coenzyme A synthetase I) (ACS I)	1	2	2.5	1.5	1	4	1	0.5	0	1.5	0.5
ACD11_PONAB	1.3.99.-	ACAD11	Acyl-CoA dehydrogenase family member 11 (ACAD-11)	0	0	0	0	1	0	0	0	0	0	0
ACD2_ARCFU	6.2.1.13		Acetate--CoA ligase [ADP-forming] II (ADP-forming acetyl coenzyme A synthetase II) (ACS II)	0	1.5	0.5	0.5	0.5	1.5	0.5	0	0	0.5	0
ACDA_BACSU	1.3.99.-	acdA	Acyl-CoA dehydrogenase	3	1.5	1	5.5	2	0	0.5	2	0	0	3.5
ACDA_METCN	1.2.99.2	cdhA	Acetyl-CoA decarbonylase/synthase complex subunit alpha (ACDS complex subunit alpha) (ACDS complex carbon monoxide dehydrogenase) (ACDS CODH)	0	0	0	0	0	0	0	0	0	0	0
ACDA_METJA	1.2.99.2	cdhA	Acetyl-CoA decarbonylase/synthase complex subunit alpha (ACDS complex subunit alpha) (ACDS complex carbon monoxide dehydrogenase) (ACDS CODH)	0	0	0	0	0	0	0	1	0	2.5	1
ACDA_METTH	1.2.99.2	cdhA	Acetyl-CoA decarbonylase/synthase complex subunit alpha (ACDS complex subunit alpha) (ACDS complex carbon monoxide dehydrogenase) (ACDS CODH)	0	0	0	0	0	0	2.5	0	7.5	1	1
ACDA1_ARCFU	1.2.99.2	cdhA1	Acetyl-CoA decarbonylase/synthase complex subunit alpha 1 (ACDS complex subunit alpha 1) (ACDS complex carbon monoxide dehydrogenase 1) (ACDS CODH 1)	0	0	0	0	0	0	0	0	0.5	0	0
ACDA1_METKA	1.2.99.2	cdhA1	Acetyl-CoA decarbonylase/synthase complex subunit alpha 1 (ACDS complex subunit alpha 1) (ACDS complex carbon monoxide dehydrogenase 1) (ACDS CODH 1)	0	0	0.5	0	0	0	0	0	0	0.5	0
ACDA1_PYRFU	6.2.1.13	acdAI	Acetate--CoA ligase [ADP-forming] I subunit alpha (ADP-forming acetyl coenzyme A synthetase I subunit alpha) (ACS I subunit alpha)	5	0.5	4.5	2	1	0	0.5	2.5	9.5	2	1
ACDA2_ARCFU	1.2.99.2	cdhA2	Acetyl-CoA decarbonylase/synthase complex subunit alpha 2 (ACDS complex subunit alpha 2) (ACDS complex carbon monoxide dehydrogenase 2) (ACDS CODH 2)	0.5	0	0	0	0	0	0	0	1	0	0
ACDA2_METTE	1.2.99.2	cdhA2	Acetyl-CoA decarbonylase/synthase complex subunit alpha 2 (ACDS complex subunit alpha 2) (ACDS complex carbon monoxide dehydrogenase 2) (ACDS CODH 2)	0	0	0	0	0	0	0	0	2.5	0	0
ACDA2_PYRFU	6.2.1.13	acdAII	Acetate--CoA ligase [ADP-forming] II subunit alpha (ADP-forming acetyl coenzyme A synthetase II subunit alpha) (ACS II subunit alpha)	0.5	0	0	1	0	0	0.5	0	0	0	0
ACDB_BACSU	1.3.99.-	mmgC	Acyl-CoA dehydrogenase	0	1	1	5.5	0	0	0	0	0	0	0
ACDB_METTH	2.3.1.169	cdhC	Acetyl-CoA decarbonylase/synthase complex subunit beta (ACDS complex subunit beta) (ACDS complex acyltransferase)	0	0	0	0	0	0	0	0	0	0	0
ACDB1_METJA	2.3.1.169	cdhC1	Acetyl-CoA decarbonylase/synthase complex subunit beta 1 (ACDS complex subunit beta 1) (ACDS complex acyltransferase 1)	3	3	7.5	4.5	4.5	4.5	5.5	4	0	1.5	1.5
ACDB1_PYRFU	6.2.1.13	acdBI	Acetate--CoA ligase [ADP-forming] I subunit beta (ADP-forming acetyl coenzyme A synthetase I subunit beta) (ACS I subunit beta)	3	0	1	4	0	0	1	0	0	0	1
ACDB2_METJA	2.3.1.169	cdhC2	Acetyl-CoA decarbonylase/synthase complex subunit beta 2 (ACDS complex subunit beta 2) (ACDS complex acyltransferase 2)	0	0	1	0	0	0	0	0	0	0	0
ACDB2_PYRFU	6.2.1.13	acdBII	Acetate--CoA ligase [ADP-forming] II subunit beta (ADP-forming acetyl coenzyme A synthetase II subunit beta) (ACS II subunit beta)	0	1	0	0	0	0	1	0	0	0	0
ACDC_BACSU	1.3.99.-	yngJ	Probable acyl-CoA dehydrogenase YngJ	10	7	17	9.5	3.5	4	4.5	4.5	0	0	3.5
ACDD_ARCFU		cdhD	Acetyl-CoA decarbonylase/synthase complex subunit delta (ACDS complex subunit delta) (Corrinoid/iron-sulfur component small subunit)	0	0	0	0	0	0	0	0	0	0	0
ACDD_METKA		cdhD	Acetyl-CoA decarbonylase/synthase complex subunit delta (ACDS complex subunit delta) (Corrinoid/iron-sulfur component small subunit)	0	0	0	0	0	0	0	0	1.5	0	0
ACDG_ARCFU	2.1.1.245	cdhE	Acetyl-CoA decarbonylase/synthase complex subunit gamma (ACDS complex subunit gamma) (5-methyltetrahydrosarcinapterin:corrinoid/iron-sulfur protein Co-methyltransferase) (ACDS complex methyltransferase) (Corrinoid/iron-sulfur component large subunit)	0.5	0	1	1	0	0	1.5	0	0	0	0
ACDG_METJA	2.1.1.245	cdhE	Acetyl-CoA decarbonylase/synthase complex subunit gamma (ACDS complex subunit gamma) (5-methyltetrahydrosarcinapterin:corrinoid/iron-sulfur protein Co-methyltransferase) (ACDS complex methyltransferase) (Corrinoid/iron-sulfur component large subunit)	0	0	0	0	0	0	0	0	0	0	0
ACDG_METKA	2.1.1.245	cdhE	Acetyl-CoA decarbonylase/synthase complex subunit gamma (ACDS complex subunit gamma) (5-methyltetrahydrosarcinapterin:corrinoid/iron-sulfur protein Co-methyltransferase) (ACDS complex methyltransferase) (Corrinoid/iron-sulfur component large subunit)	1.5	1.5	1.5	9	0	0	12	4.5	0	4.5	1.5
ACDG1_METTE	2.1.1.245	cdhE1	Acetyl-CoA decarbonylase/synthase complex subunit gamma 1 (ACDS complex subunit gamma 1) (5-methyltetrahydrosarcinapterin:corrinoid/iron-sulfur protein Co-methyltransferase 1) (ACDS complex methyltransferase 1) (Corrinoid/iron-sulfur component large subunit 1)	0	0	0	0	0	0	0	0	0	0	0
ACDG2_METMA	2.1.1.245	cdhE2	Acetyl-CoA decarbonylase/synthase complex subunit gamma 2 (ACDS complex subunit gamma 2) (5-methyltetrahydrosarcinapterin:corrinoid/iron-sulfur protein Co-methyltransferase 2) (ACDS complex methyltransferase 2) (Corrinoid/iron-sulfur component large subunit 2)	0	0	3	0	0	0	0	0	0	0	0
ACDP_MYCTU	1.3.99.-	fadE25	Probable acyl-CoA dehydrogenase fadE25	0	0	2	1	0	0	1	0	0	0	1
ACDS_CLOAB	1.3.8.1	bcd	Acyl-CoA dehydrogenase, short-chain specific (Butyryl-CoA dehydrogenase) (SCAD)	3	3	1.5	2	0	0	0	0	0	0	0.5
ACDS_MEGEL	1.3.8.1		Acyl-CoA dehydrogenase, short-chain specific (Butyryl-CoA dehydrogenase) (BCAD) (SCAD)	2.5	0	1	3	4.5	0	2.5	0	0	0	0.5
ACDSB_MOUSE	1.3.8.5	Acadsb	Short/branched chain specific acyl-CoA dehydrogenase, mitochondrial (SBCAD) (2-methyl branched chain acyl-CoA dehydrogenase) (2-MEBCAD) (2-methylbutyryl-coenzyme A dehydrogenase) (2-methylbutyryl-CoA dehydrogenase)	0	0	0	0	0	0	0	0	0	0	0
ACDSB_RAT	1.3.8.5	Acadsb	Short/branched chain specific acyl-CoA dehydrogenase, mitochondrial (SBCAD) (2-methyl branched chain acyl-CoA dehydrogenase) (2-MEBCAD) (2-methylbutyryl-coenzyme A dehydrogenase) (2-methylbutyryl-CoA dehydrogenase)	0	0	0	0	0	0	0	0	0	0	0
ACE_HAEIX	3.4.15.1	ACE	Angiotensin-converting enzyme (Dipeptidyl carboxypeptidase I) (Kininase II)	0	0	0	0.5	0	0	0	0	0	0	0
ACE_RABIT	3.2.1.-; 3.4.15.1	ACE	Angiotensin-converting enzyme (ACE) (Dipeptidyl carboxypeptidase I) (Kininase II) (CD antigen CD143) [Cleaved into: Angiotensin-converting enzyme, soluble form]	0	0	0	0	0	0	0	0	0	0	0
ACEA_ARATH	4.1.3.1	ICL	Isocitrate lyase (ICL) (Isocitrase) (Isocitratsysase)	0	0	0	0	0	0	0	0	1	0.5	0
ACEA_COPCI	4.1.3.1; 4.1.3.30	ACU-7	Isocitrate lyase (ICL) (Isocitrase) (Isocitratase) (Methylisocitrate lyase) (MICA) (Threo-D(S)-isocitrate glyoxylate-lyase)	0	0	0	0	0	0	0	0	0	0	0
ACEA_DEBHA	4.1.3.1; 4.1.3.30	ICL1	Isocitrate lyase (ICL) (Isocitrase) (Isocitratase) (Methylisocitrate lyase) (MICA) (Threo-D(S)-isocitrate glyoxylate-lyase)	0	0	0	0	0	0.5	0	0	0	0.5	0
ACEA_DENCR	4.1.3.1	ICL	Isocitrate lyase (ICL) (Isocitrase) (Isocitratsysase)	0	0.5	0	0	0.5	0	0	0	0	0.5	0
ACEA_ORYSJ	4.1.3.1	ICL	Isocitrate lyase (ICL) (Isocitrase) (Isocitratase)	0	0	0	0	0	0.5	0	0	0	0	0
ACEA_PSEAE	4.1.3.1		Isocitrate lyase (ICL) (Isocitrase) (Isocitratase)	0.5	0	0	0	0	0	0	0	0	0	7
ACES_HUMAN	3.1.1.7	ACHE	Acetylcholinesterase (AChE)	0.5	1.5	0	0	0	0	0	0	0	0	0
ACH1_CANAL	3.1.2.1	ACH1	Acetyl-CoA hydrolase (Acetyl-CoA deacylase) (Acetyl-CoA acylase)	0	1	4	1	0	2	0	0	0	0	0
ACH1_NEUCR	3.1.2.1	acu-8	Acetyl-CoA hydrolase (Acetate utilization protein) (Acetyl-CoA deacylase) (Acetyl-CoA acylase)	0	0	1	1	0	0	0	0	0	0	1
ACH1_YARLI	3.1.2.1	ACH1	Acetyl-CoA hydrolase (Acetyl-CoA deacylase) (Acetyl-CoA acylase)	0	0	0	0	0	0	0	0	0	0	0
ACKA_CALS8	2.7.2.1	ackA	Acetate kinase (Acetokinase)	0	0	0	0	0	0	0	0	0	0	0
ACKA_FUSNN	2.7.2.1	ackA	Acetate kinase (Acetokinase)	0	0	0	0	0	0	0	0	0	0	0
ACKA_THEAB	2.7.2.1	ackA	Acetate kinase (Acetokinase)	0	0	1	1	0	0	0	1	0	0	0
ACKA_THEM4	2.7.2.1	ackA	Acetate kinase (Acetokinase)	0	0	0.5	0	0	0	0	0	0	0	0
ACKA_THEMA	2.7.2.1	ackA	Acetate kinase (Acetokinase)	3	0	0	2	0	0	0	0	0	0	0
ACL1_NEUCR	2.3.3.8		Probable ATP-citrate synthase subunit 1 (ATP-citrate (pro-S-)-lyase 1) (Citrate cleavage enzyme subunit 1)	0	6	0	0	0	0	10	0	0	0	0
ACL1_SCHPO	2.3.3.8		Probable ATP-citrate synthase subunit 1 (ATP-citrate (pro-S-)-lyase 1) (Citrate cleavage enzyme subunit 1)	0	0	0	0	0	0	0.5	0	0	0	0
ACL1_SORMK	2.3.3.8	ACL1	ATP-citrate synthase subunit 1 (ATP-citrate (pro-S-)-lyase 1) (Citrate cleavage enzyme subunit 1)	4	0	0	0	0	0.5	1.5	0	0	0	0
ACL2_SCHPO	2.3.3.8		Probable ATP-citrate synthase subunit 2 (ATP-citrate (pro-S-)-lyase 2) (Citrate cleavage enzyme subunit 2)	1	0	0	0	0	0	0	1.5	0	0	0
ACLA1_ARATH	2.3.3.8	ACLA-1	ATP-citrate synthase alpha chain protein 1 (ATP-citrate synthase A-1) (ATP-citrate lyase A-1) (Citrate cleavage enzyme A-1)	0	0	0	0	0	0	0	0	0	0	0
ACLA1_ORYSJ	2.3.3.8	ACLA-1	ATP-citrate synthase subunit alpha chain protein 1 (ATP-citrate synthase A-1) (ATP-citrate lyase A-1) (Citrate cleavage enzyme A-1)	0	0	7.5	0	0	0	1	0	0	0.5	0
ACLA2_ARATH	2.3.3.8	ACLA-2	ATP-citrate synthase alpha chain protein 2 (ATP-citrate synthase A-2) (ATP-citrate lyase A-2) (Citrate cleavage enzyme A-2)	310.5	32	99	73	842	544	915	252	44	302.5	114
ACLA2_ORYSJ	2.3.3.8	ACLA-2	ATP-citrate synthase alpha chain protein 2 (ATP-citrate synthase A-2) (ATP-citrate lyase A-2) (Citrate cleavage enzyme A-2)	0	0	3	1	0	0	0	0	0	0	0
ACLA3_ARATH	2.3.3.8	ACLA-3	ATP-citrate synthase alpha chain protein 3 (ATP-citrate synthase A-3) (ATP-citrate lyase A-3) (Citrate cleavage enzyme A-3)	0	0	1.5	1	0	0	0	1	0	0	0
ACLA3_ORYSJ	2.3.3.8	ACLA-3	ATP-citrate synthase alpha chain protein 3 (ATP-citrate synthase A-3) (ATP-citrate lyase A-3) (Citrate cleavage enzyme A-3)	0	0	14	0	0	0	0	0	0	0	0
ACLB1_ARATH	2.3.3.8	ACLB-1	ATP-citrate synthase beta chain protein 1 (ATP-citrate synthase B-1) (ATP-citrate lyase B-1) (Citrate cleavage enzyme B-1)	0	0	0	0	0	0	0	0	0	0	0.5
ACLB1_ORYSJ	2.3.3.8	ACLB-1	ATP-citrate synthase beta chain protein 1 (ATP-citrate synthase B-1) (ATP-citrate lyase B-1) (Citrate cleavage enzyme B-1)	0	0	2	2.5	0	0	0.5	0	0	0	1.5
ACLB2_ARATH	2.3.3.8	ACLB-2	ATP-citrate synthase beta chain protein 2 (ATP-citrate synthase B-2) (ATP-citrate lyase B-2) (Citrate cleavage enzyme B-2)	0	0	0.5	0	0	0	0	0	0	0	0
ACLY_BOVIN	2.3.3.8	ACLY	ATP-citrate synthase (ATP-citrate (pro-S-)-lyase) (Citrate cleavage enzyme)	0	0	0	0	0	0	0	0	0	0	0
ACLY_CAEEL	2.3.3.8		Probable ATP-citrate synthase (ATP-citrate (pro-S-)-lyase) (Citrate cleavage enzyme)	3.5	0	3.5	4	0	0	3	0	0	0	0
ACLY_DICDI	2.3.3.8	acly	Probable ATP-citrate synthase (ATP-citrate (pro-S-)-lyase) (Citrate cleavage enzyme)	1	1	5.5	5	4	1	6	11	1.5	3	0
ACLY_MOUSE	2.3.3.8	Acly	ATP-citrate synthase (ATP-citrate (pro-S-)-lyase) (Citrate cleavage enzyme)	3.5	19	2	3.5	4.5	9.5	3	3	0	2	3
ACLY_RAT	2.3.3.8	Acly	ATP-citrate synthase (ATP-citrate (pro-S-)-lyase) (Citrate cleavage enzyme)	0	0	0	0	0	0	0	0	0	0	0
ACLY_SHEEP	2.3.3.8	ACLY	ATP-citrate synthase (ATP-citrate (pro-S-)-lyase) (Citrate cleavage enzyme)	1.5	17	1.5	1	4	9.5	2	1.5	1.5	2	2
ACO1_AJECA	1.14.19.1	OLE1	Acyl-CoA desaturase (Delta(9)-desaturase) (Delta-9 desaturase) (Fatty acid desaturase) (Stearoyl-CoA desaturase)	0	0	0	0	0	0.5	0	0	0	0	0
ACOA_BACSU	1.1.1.-	acoA	Acetoin:2,6-dichlorophenolindophenol oxidoreductase subunit alpha (Acetoin:DCPIP oxidoreductase-alpha) (Ao:DCPIP OR) (TPP-dependent acetoin dehydrogenase E1 subunit alpha)	5	2.5	3.5	32.5	0	0	7	3	0	0	1.5
ACOB_BACSU	1.1.1.-	acoB	Acetoin:2,6-dichlorophenolindophenol oxidoreductase subunit beta (Acetoin:DCPIP oxidoreductase-beta) (Ao:DCPIP OR) (TPP-dependent acetoin dehydrogenase E1 subunit beta)	1	0	1	2	0	0	0	0	0	0	0
ACOB_CUPNH	1.1.1.-	acoB	Acetoin:2,6-dichlorophenolindophenol oxidoreductase subunit beta (Acetoin:DCPIP oxidoreductase-beta) (Ao:DCPIP OR) (TPP-dependent acetoin dehydrogenase E1 subunit beta)	0	1	2	3	0	0	3	0	2	0	0
ACOC_CUCMA	4.2.1.3		Aconitate hydratase, cytoplasmic (Aconitase) (Citrate hydro-lyase)	1	0	0	0	0	0	0	0	0	1	0
ACOC_DICDI	4.2.1.3	aco1	Probable cytoplasmic aconitate hydratase (Aconitase) (Citrate hydro-lyase)	1.5	0	0	0	0	0	0	0	0	0	0
ACOC_MOUSE	4.2.1.3	Aco1	Cytoplasmic aconitate hydratase (Aconitase) (Citrate hydro-lyase) (Iron regulatory protein 1) (IRP1) (Iron-responsive element-binding protein 1) (IRE-BP 1)	2	0	0	0	0	0	0	0	0	0	0
ACOCT_ECOLI	2.8.3.19	yfdE	Acetyl-CoA:oxalate CoA-transferase (ACOCT) (Acetyl-coenzyme A transferase) (CoA:oxalate CoA-transferase)	0	0	1.5	0	0	0.5	0	0	1	0	3.5
ACOD_CYPCA	1.14.19.1		Acyl-CoA desaturase (Delta(9)-desaturase) (Delta-9 desaturase) (Fatty acid desaturase) (Stearoyl-CoA desaturase)	1	0	0.5	0	0	0	0	0	0	0.5	0
ACOHO_THET8	4.2.1.3; 4.2.1.99	acoA	Aconitate hydratase A (ACN) (Aconitase) ((2R,3S)-2-methylisocitrate dehydratase) ((2S,3R)-3-hydroxybutane-1,2,3-tricarboxylate dehydratase) (Iron-responsive protein-like) (IRP-like) (Probable 2-methyl-cis-aconitate hydratase) (RNA-binding protein)	0	0	0	0	0	0	0	0	0	0	0
ACON_ASPFU	4.2.1.3; 4.2.1.-	acoA	Aconitate hydratase, mitochondrial (Aconitase) (Citrate hydro-lyase) (Homocitrate dehydratase)	0	0	0	0.5	3	1	0	0	0	0	0
ACON_CAEEL	4.2.1.3	aco-2	Probable aconitate hydratase, mitochondrial (Aconitase) (Citrate hydro-lyase)	15	0	2	1	23	16	41	4	0	13	3
ACON_CANAL	4.2.1.3	ACO1	Aconitate hydratase, mitochondrial (Aconitase) (Citrate hydro-lyase)	52.5	0	7	3.5	80.5	56	143.5	14	0	45.5	10.5
ACON_DICDI	4.2.1.3	aco2	Probable aconitate hydratase, mitochondrial (Aconitase) (Citrate hydro-lyase)	0	0	0	0	0	0	0	0	0	0	0
ACON_GRAGA	4.2.1.3		Aconitate hydratase, mitochondrial (Aconitase) (Citrate hydro-lyase)	30.5	0	4	2	46.5	32	82	8	0	26	6
ACON_PIG	4.2.1.3	ACO2	Aconitate hydratase, mitochondrial (Aconitase) (Citrate hydro-lyase)	0	0	0	0	1.5	0	0	0	0	0	0
ACON_SCHPO	4.2.1.3		Aconitate hydratase, mitochondrial (Aconitase) (Citrate hydro-lyase)	0	0.5	2	1	0	0	0	3.5	0.5	0	0.5
ACON_STAEQ	4.2.1.3; 4.2.1.99	acnA	Aconitate hydratase A (ACN) (Aconitase) ((2R,3S)-2-methylisocitrate dehydratase) ((2S,3R)-3-hydroxybutane-1,2,3-tricarboxylate dehydratase) (Iron-responsive protein-like) (IRP-like) (Probable 2-methyl-cis-aconitate hydratase) (RNA-binding protein)	0	0	0	0	0	0	0	0	0	0	0
ACON2_ECOLI	4.2.1.3; 4.2.1.99	acnB	Aconitate hydratase B (ACN) (Aconitase) ((2R,3S)-2-methylisocitrate dehydratase) ((2S,3R)-3-hydroxybutane-1,2,3-tricarboxylate dehydratase) (2-methyl-cis-aconitate hydratase) (Iron-responsive protein-like) (IRP-like) (RNA-binding protein)	1.5	0	1	0	0.5	0	0	0	0	0	1
ACON2_HELPJ	4.2.1.3; 4.2.1.99	acnB	Aconitate hydratase B (ACN) (Aconitase) ((2R,3S)-2-methylisocitrate dehydratase) ((2S,3R)-3-hydroxybutane-1,2,3-tricarboxylate dehydratase) (2-methyl-cis-aconitate hydratase) (Iron-responsive protein-like) (IRP-like) (RNA-binding protein)	0	0	0	0	1.5	0	0	0	0	0	0
ACON2_HELPY	4.2.1.3; 4.2.1.99	acnB	Aconitate hydratase B (ACN) (Aconitase) ((2R,3S)-2-methylisocitrate dehydratase) ((2S,3R)-3-hydroxybutane-1,2,3-tricarboxylate dehydratase) (2-methyl-cis-aconitate hydratase) (Iron-responsive protein-like) (IRP-like) (RNA-binding protein)	14.5	18	3.5	2	11	21.5	11.5	4	0.5	11.5	2
ACON2_PSEAE	4.2.1.3; 4.2.1.99	acnB	Aconitate hydratase B (ACN) (Aconitase) ((2R,3S)-2-methylisocitrate dehydratase) ((2S,3R)-3-hydroxybutane-1,2,3-tricarboxylate dehydratase) (2-methyl-cis-aconitate hydratase) (Iron-responsive protein-like) (IRP-like) (RNA-binding protein)	0	0	0	0	0	0	0	0	0	0	0
ACON2_SCHPO	4.2.1.-		Homocitrate dehydratase, mitochondrial (Aconitase 2)	0	0	0	0	0	0	0	0	0	0	0
ACON2_SYNY3	4.2.1.3; 4.2.1.99	acnB	Aconitate hydratase B (ACN) (Aconitase) ((2R,3S)-2-methylisocitrate dehydratase) ((2S,3R)-3-hydroxybutane-1,2,3-tricarboxylate dehydratase) (2-methyl-cis-aconitate hydratase) (Iron-responsive protein-like) (IRP-like) (RNA-binding protein)	0.5	0	0	0.5	0.5	0	1.5	2.5	0	0.5	0
ACOR_BACSU		acoR	Acetoin dehydrogenase operon transcriptional activator AcoR	5	3.5	3.5	14	4.5	0.5	13	7	1.5	1.5	1.5
ACOR_CUPNH		acoR	Acetoin catabolism regulatory protein	0	0	0	0	0.5	0	0	0	0	1	0
ACOX_CUPNH		acoX	Acetoin catabolism protein X	0	0	0	0	0	0	0	0	0	0	0
ACOX4_ARATH	1.3.3.6	ACX4	Acyl-coenzyme A oxidase 4, peroxisomal (AOX 4) (G6p) (Short-chain acyl-CoA oxidase) (AtCX4) (AtG6) (SAOX)	0	0	0	0	0	0	0	0	0	0	0
ACP_AGRT5		acpP	Acyl carrier protein AcpP (ACP)	0.5	1	0.5	1	0	0	1	2	0	0	0
ACP_ALKEH		acpP	Acyl carrier protein (ACP)	0	0	0	0	0	0	0	0	1	0.5	0
ACP_ANADF		acpP	Acyl carrier protein (ACP)	0	0	0	0	0	0	1	0	0	0	0
ACP_AQUAE		acpP	Acyl carrier protein (ACP)	0	0	0	0	0	0	0	0	0	2	0
ACP_BACTN		acpP	Acyl carrier protein (ACP)	0	2.5	0	0	0.5	0	0	0	0	0	0
ACP_BACV8		acpP	Acyl carrier protein (ACP)	0.5	2.5	0	0	0	1.5	0.5	1	0.5	1	0
ACP_BDEBA		acpP	Acyl carrier protein (ACP)	0	0	0	0	0	0	0	0	0	0	0
ACP_BLOFL		acpP	Acyl carrier protein (ACP)	0	0	0	0	0	0	0	0	0	0	0
ACP_BREBN		acpP	Acyl carrier protein (ACP)	0	0	0	0	1	0	0	0	0	0	0
ACP_CHESB		acpP	Acyl carrier protein (ACP)	0	0	0	0	0	0	0	0	0	0	0
ACP_CHLCH		acpP	Acyl carrier protein (ACP)	0	0	0.5	0	0	0	0	0	0	0	0
ACP_CHLP8		acpP	Acyl carrier protein (ACP)	0	0	0	0	0	0	0	0	0	0	0
ACP_CLOAB		acpP	Acyl carrier protein (ACP)	0	0	0	0	0	0	0	0	0	0	0
ACP_CYLSN		acpP	Acyl carrier protein (ACP)	0	3	3	15	12	5	2	2	0	4	0
ACP_DESAH		acpP	Acyl carrier protein (ACP)	0	0	0	0	0	0	0	0	0	0	1
ACP_DESMR		acpP	Acyl carrier protein (ACP)	0	0	0	0	0	0	0	0	0	0	0
ACP_DESVV		acpP	Acyl carrier protein (ACP)	2	0	0	0	0	0	0	0	0	0	0
ACP_FLAJ1		acpP	Acyl carrier protein (ACP)	2	8	5	3	2	4	1	0	0	4	0
ACP_FUSNN		acpP	Acyl carrier protein (ACP)	0	0	0	0	0	0	0	0	0	0	0
ACP_GEMAT		acpP	Acyl carrier protein (ACP)	0	0	0	0	0	0	0	0	0	0	0
ACP_GEOLS		acpP	Acyl carrier protein (ACP)	0	0	0	0	0	0	0	0	0	0	0
ACP_HYDS0		acpP	Acyl carrier protein (ACP)	0	0	0	0	0	0	0	0	0	0	0
ACP_KORVE		acpP	Acyl carrier protein (ACP)	0	0	0.5	0	0	0	0	2.5	0	0	0
ACP_LEPIN		acpP	Acyl carrier protein (ACP)	0	0	0	0	0	1	1.5	0.5	0	0	0
ACP_METCA		acpP	Acyl carrier protein (ACP)	0	0	0	0	0	0	0	0	0	0	0
ACP_PASMU		acpP	Acyl carrier protein (ACP)	0	0	0	0	0	0	0	0	0	0	0
ACP_PORGI		acpP	Acyl carrier protein (ACP)	1	0	0.5	0.5	0	0	0	0	0	0	0
ACP_PROMH		acpP	Acyl carrier protein (ACP)	0	0	0	1.5	0	1.5	0	0	0	0	0
ACP_PSEE4		acpP	Acyl carrier protein (ACP)	0.5	2	0	1.5	0.5	0	0.5	0	0	0	0
ACP_PSEPW		acpP	Acyl carrier protein (ACP)	0	0	0	0	0	0	0	0	0	0	0
ACP_RHOCS		acpP	Acyl carrier protein (ACP)	0	1	0	0	0	0	0	0	0	0	0
ACP_RICBR		acpP	Acyl carrier protein (ACP)	0	0	0	0	0	0	0	0	0	0	0
ACP_SULNB		acpP	Acyl carrier protein (ACP)	1.5	0	0	0.5	0	0	1.5	1	0	0	0
ACP_SYNFM		acpP	Acyl carrier protein (ACP)	0	0	0	0	0	0	0	0	0.5	0	0
ACP_THET8		acpP	Acyl carrier protein (ACP)	0.5	1.5	0	0.5	0	0	0	0	0	0	0
ACP_TREDE		acpP	Acyl carrier protein (ACP)	0	0	1.5	0.5	0.5	0	0	0	0	0	0
ACP_TREPS		acpP	Acyl carrier protein (ACP)	0.5	0.5	1	1	0.5	1.5	0.5	0.5	2.5	0	0
ACP_VARPS		acpP	Acyl carrier protein (ACP)	0	0	0	0	0	0	0	0	0	0	0
ACP_WOLSU		acpP	Acyl carrier protein (ACP)	14.5	17	1.5	1	19	24	10	11	0.5	11.5	7.5
ACP_XANAL		acpP	Acyl carrier protein (ACP)	0	0	0	0	0	0	0	0	0	0	0
ACPH_CLOAB			Acyl carrier protein homolog (ACP)	2	0	3	2	0	0	2	0	0	0	2
ACPS_MYCPA	2.7.8.7	acpS	Holo-[acyl-carrier-protein] synthase (Holo-ACP synthase) (4'-phosphopantetheinyl transferase AcpS)	0	1	0	0	0	0	0	0	0	0	0
ACPS_NAUPA	2.7.8.7	acpS	Holo-[acyl-carrier-protein] synthase (Holo-ACP synthase) (4'-phosphopantetheinyl transferase AcpS)	0	5	0	0	0	2	0	0	0	2	0
ACPS_SULNB	2.7.8.7	acpS	Holo-[acyl-carrier-protein] synthase (Holo-ACP synthase) (4'-phosphopantetheinyl transferase AcpS)	0	0.5	0	0	0	0	0	0	0	0	1
ACR1_ACIAD	1.2.1.n2	acr1	Fatty acyl-CoA reductase	0	0	0	0	0	0	0	2	0	0	0
ACRC_CLOPR	1.3.1.95	acrC	Acryloyl-CoA reductase (NADH) (Propionyl-CoA dehydrogenase)	1.5	1.5	1.5	0.5	0	1	0.5	1	0	0	1
ACRD_ECOLI		acrD	Probable aminoglycoside efflux pump (Acriflavine resistance protein D)	10	2	0	0	8	9.5	7	2	0	5	3
ACRF_ECOLI		acrF	Multidrug export protein AcrF (Acriflavine resistance protein F) (Protein EnvD)	0	1	0	0	0	2	0	1.5	0	0	0.5
ACSA_AERS4	6.2.1.1	acsA	Acetyl-coenzyme A synthetase (AcCoA synthetase) (Acs) (Acetate--CoA ligase) (Acyl-activating enzyme)	0	0	0	0	0	0	0.5	0	0	0	0
ACSA_ALKEH	6.2.1.1	acsA	Acetyl-coenzyme A synthetase (AcCoA synthetase) (Acs) (Acetate--CoA ligase) (Acyl-activating enzyme)	0	0	33	14	6	12	36	24	0	8	8
ACSA_BACSU	6.2.1.1	acsA	Acetyl-coenzyme A synthetase (AcCoA synthetase) (Acs) (Acetate--CoA ligase) (Acyl-activating enzyme)	0.5	0.5	0	5.5	0	1.5	0	1	0.5	0	0
ACSA_BART1	6.2.1.1	acsA	Acetyl-coenzyme A synthetase (AcCoA synthetase) (Acs) (Acetate--CoA ligase) (Acyl-activating enzyme)	0	0	0	0	0	0	0	0	0	0	0
ACSA_CAMJJ	6.2.1.1	acsA	Acetyl-coenzyme A synthetase (AcCoA synthetase) (Acs) (Acetate--CoA ligase) (Acyl-activating enzyme)	0	0	0	0	0	0	0	0	0	0	0
ACSA_CAUCR	6.2.1.1	acsA	Acetyl-coenzyme A synthetase (AcCoA synthetase) (Acs) (Acetate--CoA ligase) (Acyl-activating enzyme)	0	0	2	0.5	0	0	3	0	0	1	0
ACSA_CHRVO	6.2.1.1	acsA	Acetyl-coenzyme A synthetase (AcCoA synthetase) (Acs) (Acetate--CoA ligase) (Acyl-activating enzyme)	0	0.5	0	0	0.5	0	0.5	1	0	0.5	0
ACSA_COPC7	6.2.1.1	ACS-1	Acetyl-coenzyme A synthetase (Acetate--CoA ligase) (Acyl-activating enzyme)	0	0	0	0	0	0	0	1	0	0	0
ACSA_DEIRA	6.2.1.1	acsA	Acetyl-coenzyme A synthetase (AcCoA synthetase) (Acs) (Acetate--CoA ligase) (Acyl-activating enzyme)	1	0	0	0	2.5	0	1	0	0	0	0
ACSA_DESAA	6.2.1.1	acsA	Acetyl-coenzyme A synthetase (AcCoA synthetase) (Acs) (Acetate--CoA ligase) (Acyl-activating enzyme)	0	0	0	0	0	0	0.5	0	1.5	0	0
ACSA_DICDI	6.2.1.1	acsA	Acetyl-coenzyme A synthetase (Acetate--CoA ligase) (Acyl-activating enzyme)	0	0	0	0	0	0	0	1	0	0	0
ACSA_GEMAT	6.2.1.1	acsA	Acetyl-coenzyme A synthetase (AcCoA synthetase) (Acs) (Acetate--CoA ligase) (Acyl-activating enzyme)	19	8	36	45	6	0	22	0	2	12	2
ACSA_HALHL	6.2.1.1	acsA	Acetyl-coenzyme A synthetase (AcCoA synthetase) (Acs) (Acetate--CoA ligase) (Acyl-activating enzyme)	0	0	0	0	4	0	0	0	9	2	1
ACSA_HELAH	6.2.1.1	acsA	Acetyl-coenzyme A synthetase (AcCoA synthetase) (Acs) (Acetate--CoA ligase) (Acyl-activating enzyme)	0.5	3.5	3.5	3.5	1.5	1	10.5	7	0	2	0
ACSA_HELP2	6.2.1.1	acsA	Acetyl-coenzyme A synthetase (AcCoA synthetase) (Acs) (Acetate--CoA ligase) (Acyl-activating enzyme)	0	0	0	0	0	0	0	0	0	0	0
ACSA_HELPG	6.2.1.1	acsA	Acetyl-coenzyme A synthetase (AcCoA synthetase) (Acs) (Acetate--CoA ligase) (Acyl-activating enzyme)	0	0	0	0	0	1.5	0.5	0.5	0	0	0
ACSA_HELPY	6.2.1.1	acsA	Acetyl-coenzyme A synthetase (AcCoA synthetase) (Acs) (Acetate--CoA ligase) (Acyl-activating enzyme)	0	0	0	0	0	0	2	2	0	0.5	0
ACSA_LARHH	6.2.1.1	acsA	Acetyl-coenzyme A synthetase (AcCoA synthetase) (Acs) (Acetate--CoA ligase) (Acyl-activating enzyme)	0	0	5	1	0	0	2	1	0	2	3
ACSA_LEPBJ	6.2.1.1	acsA	Acetyl-coenzyme A synthetase (AcCoA synthetase) (Acs) (Acetate--CoA ligase) (Acyl-activating enzyme)	0	0	1	0	0	0	0	0	0	0	0
ACSA_LEPBL	6.2.1.1	acsA	Acetyl-coenzyme A synthetase (AcCoA synthetase) (Acs) (Acetate--CoA ligase) (Acyl-activating enzyme)	0	0	0	0	0	0	0	0	0	0	0
ACSA_LEPIC	6.2.1.1	acsA	Acetyl-coenzyme A synthetase (AcCoA synthetase) (Acs) (Acetate--CoA ligase) (Acyl-activating enzyme)	0	0	0	0	0	0	0	0	0	0	0
ACSA_LEPIN	6.2.1.1	acsA	Acetyl-coenzyme A synthetase (AcCoA synthetase) (Acs) (Acetate--CoA ligase) (Acyl-activating enzyme)	1	0	1	7	0	0	3	0	0	0	0
ACSA_MAGSM	6.2.1.1	acsA	Acetyl-coenzyme A synthetase (AcCoA synthetase) (Acs) (Acetate--CoA ligase) (Acyl-activating enzyme)	0	0	32	14	6	12	36	24	0	8	8.5
ACSA_METC4	6.2.1.1	acsA	Acetyl-coenzyme A synthetase (AcCoA synthetase) (Acs) (Acetate--CoA ligase) (Acyl-activating enzyme)	0	0	0	0	0	0	0	0	0	0	0
ACSA_METCN	6.2.1.1	acsA	Acetyl-coenzyme A synthetase (AcCoA synthetase) (Acs) (Acetate--CoA ligase) (Acyl-activating enzyme)	0	0	0	0	0	0	0	0	0	1.5	0
ACSA_METEP	6.2.1.1	acsA	Acetyl-coenzyme A synthetase (AcCoA synthetase) (Acs) (Acetate--CoA ligase) (Acyl-activating enzyme)	4.5	2	8.5	11	1.5	0	5.5	0	0.5	3	0.5
ACSA_METFK	6.2.1.1	acsA	Acetyl-coenzyme A synthetase (AcCoA synthetase) (Acs) (Acetate--CoA ligase) (Acyl-activating enzyme)	25	5.5	5	2.5	80.5	45	71.5	23.5	12.5	30.5	25
ACSA_METPB	6.2.1.1	acsA	Acetyl-coenzyme A synthetase (AcCoA synthetase) (Acs) (Acetate--CoA ligase) (Acyl-activating enzyme)	0.5	0	0	0	0	0	1.5	1.5	0	0	0
ACSA_METTP	6.2.1.1	acsA	Acetyl-coenzyme A synthetase (AcCoA synthetase) (Acs) (Acetate--CoA ligase) (Acyl-activating enzyme)	0	0	0	2	0	0	0	0	0	0	0
ACSA_MYCS2	6.2.1.1	acsA	Acetyl-coenzyme A synthetase (AcCoA synthetase) (Acs) (Acetate--CoA ligase) (Acyl-activating enzyme)	0	1	4	1	0	0	3	0	0	0	0
ACSA_NITEC	6.2.1.1	acsA	Acetyl-coenzyme A synthetase (AcCoA synthetase) (Acs) (Acetate--CoA ligase) (Acyl-activating enzyme)	0	0.5	0	0	0	0.5	0	0	0	0	0
ACSA_PARL1	6.2.1.1	acsA	Acetyl-coenzyme A synthetase (AcCoA synthetase) (Acs) (Acetate--CoA ligase) (Acyl-activating enzyme)	0	1	25	15.5	4.5	9	27	18	0	6	6
ACSA_PASMU	6.2.1.1	acsA	Acetyl-coenzyme A synthetase (AcCoA synthetase) (Acs) (Acetate--CoA ligase) (Acyl-activating enzyme)	0	0.5	0	0	0	0	0	0	0	0	0
ACSA_PSEHT	6.2.1.1	acsA	Acetyl-coenzyme A synthetase (AcCoA synthetase) (Acs) (Acetate--CoA ligase) (Acyl-activating enzyme)	0	0	0	0	0	0	0.5	0	0	0	0
ACSA_PYRAE	6.2.1.1	acsA	Acetyl-coenzyme A synthetase (AcCoA synthetase) (Acs) (Acetate--CoA ligase) (Acyl-activating enzyme)	0	0	0	2	0.5	0	0.5	0	0	0	1
ACSA_PYRAR	6.2.1.1	acsA	Acetyl-coenzyme A synthetase (AcCoA synthetase) (Acs) (Acetate--CoA ligase) (Acyl-activating enzyme)	0	0	1.5	12	0	0	13	0	0	6	0
ACSA_RHIEC	6.2.1.1	acsA	Acetyl-coenzyme A synthetase (AcCoA synthetase) (Acs) (Acetate--CoA ligase) (Acyl-activating enzyme)	3.5	0	0	0	0	0	0	0	0	0	0
ACSA_RHILO	6.2.1.1	acsA	Acetyl-coenzyme A synthetase (AcCoA synthetase) (Acs) (Acetate--CoA ligase) (Acyl-activating enzyme)	1	1	16	19	2	0	4	3	1	0	0
ACSA_RHILW	6.2.1.1	acsA	Acetyl-coenzyme A synthetase (AcCoA synthetase) (Acs) (Acetate--CoA ligase) (Acyl-activating enzyme)	0	0	0	0	0	0	0	0	1	0	0
ACSA_RHISN	6.2.1.1	acsA	Acetyl-coenzyme A synthetase (AcCoA synthetase) (Acs) (Acetate--CoA ligase) (Acyl-activating enzyme)	0	0	2.5	0.5	0	0	3	0.5	0	1	1
ACSA_RHOBA	6.2.1.1	acsA	Acetyl-coenzyme A synthetase (AcCoA synthetase) (Acs) (Acetate--CoA ligase) (Acyl-activating enzyme)	0	0	0	0	0	0	0	0	0	0	0
ACSA_RHOCB	6.2.1.1	acsA	Acetyl-coenzyme A synthetase (AcCoA synthetase) (Acs) (Acetate--CoA ligase) (Acyl-activating enzyme)	4	0	4	12	0	2	13	0	2	2	0
ACSA_RHOP5	6.2.1.1	acsA	Acetyl-coenzyme A synthetase (AcCoA synthetase) (Acs) (Acetate--CoA ligase) (Acyl-activating enzyme)	0	0	0	0	0	0	0	0	0	0	0
ACSA_RUBXD	6.2.1.1	acsA	Acetyl-coenzyme A synthetase (AcCoA synthetase) (Acs) (Acetate--CoA ligase) (Acyl-activating enzyme)	0	0	0	0	0	0	0	0	0	0	0
ACSA_SACD2	6.2.1.1	acsA	Acetyl-coenzyme A synthetase (AcCoA synthetase) (Acs) (Acetate--CoA ligase) (Acyl-activating enzyme)	0	0	0	0	0	0	0	0	0	0	0
ACSA_STRAW	6.2.1.1	acsA	Acetyl-coenzyme A synthetase (AcCoA synthetase) (Acs) (Acetate--CoA ligase) (Acyl-activating enzyme)	0	0	0	0	0	0	0	0	0	0	0
ACSA_STRCO	6.2.1.1	acsA	Acetyl-coenzyme A synthetase (AcCoA synthetase) (Acs) (Acetate--CoA ligase) (Acyl-activating enzyme)	0	0	0	0	0	0	0	0	0	0	0
ACSA_SYNAS	6.2.1.1	acsA	Acetyl-coenzyme A synthetase (AcCoA synthetase) (Acs) (Acetate--CoA ligase) (Acyl-activating enzyme)	0	0	0	2	0	0	0	0	0	0	0
ACSA_SYNY3	6.2.1.1	acsA	Acetyl-coenzyme A synthetase (AcCoA synthetase) (Acs) (Acetate--CoA ligase) (Acyl-activating enzyme)	0	0	0	0	0	0	0	0	0	0	0
ACSA_THEEB	6.2.1.1	acsA	Acetyl-coenzyme A synthetase (AcCoA synthetase) (Acs) (Acetate--CoA ligase) (Acyl-activating enzyme)	0	0	0.5	0	0	0	0	0	0	0	0.5
ACSA_THET2	6.2.1.1	acsA	Acetyl-coenzyme A synthetase (AcCoA synthetase) (Acs) (Acetate--CoA ligase) (Acyl-activating enzyme)	1	1.5	0.5	1.5	0.5	0	0.5	1	0	0	0
ACSA_THET8	6.2.1.1	acsA	Acetyl-coenzyme A synthetase (AcCoA synthetase) (Acs) (Acetate--CoA ligase) (Acyl-activating enzyme)	4.5	4	5	7.5	3	1	3.5	1	0	0.5	0.5
ACSA_THIDA	6.2.1.1	acsA	Acetyl-coenzyme A synthetase (AcCoA synthetase) (Acs) (Acetate--CoA ligase) (Acyl-activating enzyme)	0	0	0	0	0	0	0	0	0	0	0
ACSA_VIBCH	6.2.1.1	acsA	Acetyl-coenzyme A synthetase (AcCoA synthetase) (Acs) (Acetate--CoA ligase) (Acyl-activating enzyme)	3	0	0	0	0	0	0	0	0	0	0
ACSA_WOLSU	6.2.1.1	acsA	Acetyl-coenzyme A synthetase (AcCoA synthetase) (Acs) (Acetate--CoA ligase) (Acyl-activating enzyme)	8.5	15	55.5	86	14	7.5	38.5	18	0	13	3.5
ACSA_XANP2	6.2.1.1	acsA	Acetyl-coenzyme A synthetase (AcCoA synthetase) (Acs) (Acetate--CoA ligase) (Acyl-activating enzyme)	0	0	0	0	0	0	0	0	0	0	0
ACSA1_PSEAE	6.2.1.1	acsA1	Acetyl-coenzyme A synthetase 1 (AcCoA synthetase 1) (Acs 1) (Acetate--CoA ligase 1) (Acyl-activating enzyme 1)	2.5	0	0	0.5	0	0	0.5	0	0	0	0
ACSA1_PSEPK	6.2.1.1	acsA1	Acetyl-coenzyme A synthetase 1 (AcCoA synthetase 1) (Acs 1) (Acetate--CoA ligase 1) (Acyl-activating enzyme 1)	0	0	0	0	0	0	0	0	0	0	0
ACSA1_RHIME	6.2.1.16	acsA2	Acetoacetyl-coenzyme A synthetase (Acetoacetyl-CoA synthetase)	0	1	0	0	0	0.5	0	0	0	0	1
ACSA2_PSEAE	6.2.1.1	acsA2	Acetyl-coenzyme A synthetase 2 (AcCoA synthetase 2) (Acs 2) (Acetate--CoA ligase 2) (Acyl-activating enzyme 2)	0	0	0	0	0	0	0	0	0	0	0
ACSA2_PSEPK	6.2.1.1	acsA2	Acetyl-coenzyme A synthetase 2 (AcCoA synthetase 2) (Acs 2) (Acetate--CoA ligase 2) (Acyl-activating enzyme 2)	0	0	0	0	0	0	0	0	0	0	0
ACSB_DICDI	6.2.1.1	aslB	Acyl-CoA synthetase short-chain family member B, mitochondrial	0	0	0.5	0	0	0	1	0	0	0	0
ACSC_MOOTH		acsC	Corrinoid/iron-sulfur protein large subunit (C/Fe-SP large subunit) (CFeSP large subunit)	34.5	15.5	43.5	46	28	0.5	39	3	6.5	15.5	8
ACSD_MOOTH		acsD	Corrinoid/iron-sulfur protein small subunit (C/Fe-SP small subunit) (CFeSP small subunit)	4	1	9.5	19	10	1.5	10.5	12.5	5	4.5	1.5
ACSE_MOOTH	2.1.1.258	acsE	5-methyltetrahydrofolate:corrinoid/iron-sulfur protein co-methyltransferase (5-methyltetrahydrofolate corrinoid/iron sulfur protein methyltransferase) (MeTr)	19.5	7.5	15.5	18	9	5	18.5	5	1	8	2
ACSF2_MOUSE	6.2.1.-	Acsf2	Acyl-CoA synthetase family member 2, mitochondrial	0	0	0	0	0	0	0	0	0	0	0
ACSF2_NOSS1	1.14.13.81	acsF2	Magnesium-protoporphyrin IX monomethyl ester [oxidative] cyclase 2 (Mg-protoporphyrin IX monomethyl ester oxidative cyclase 2)	0	1	0.5	0	0	0	0	0	0	0	0
ACSF3_MOUSE	6.2.1.-	Acsf3	Acyl-CoA synthetase family member 3, mitochondrial	0	0	4	0	0	0	0	0	0	0	0
ACSF3_NOSS1	1.14.13.81	acsF3	Magnesium-protoporphyrin IX monomethyl ester [oxidative] cyclase 3 (Mg-protoporphyrin IX monomethyl ester oxidative cyclase 3)	1	4	1	1.5	1	1.5	0	0.5	0	1	0
ACSF3_XENLA	6.2.1.-	acsf3	Acyl-CoA synthetase family member 3, mitochondrial	0	0	0	0	0	0	0	0	0	0	0
ACSL3_HUMAN	6.2.1.3	ACSL3	Long-chain-fatty-acid--CoA ligase 3 (Long-chain acyl-CoA synthetase 3) (LACS 3)	0	0	2	0	0	0	0	0	0	0	0
ACSL3_MOUSE	6.2.1.3	Acsl3	Long-chain-fatty-acid--CoA ligase 3 (Long-chain acyl-CoA synthetase 3) (LACS 3)	0	0	0	0	0	0	0	1.5	0	0	0
ACSL3_RAT	6.2.1.3	Acsl3	Long-chain-fatty-acid--CoA ligase 3 (Brain acyl-CoA synthetase II) (Long-chain acyl-CoA synthetase 3) (LACS 3)	0	0	1	0	0	0	0	0	0	0	0
ACSL4_RAT	6.2.1.3	Acsl4	Long-chain-fatty-acid--CoA ligase 4 (Long-chain acyl-CoA synthetase 4) (LACS 4)	0.5	0	0	0	0	1	0	0	0	0	0
ACSL5_HUMAN	6.2.1.3	ACSL5	Long-chain-fatty-acid--CoA ligase 5 (Long-chain acyl-CoA synthetase 5) (LACS 5)	0	0	0	0	0	0	0	0	0	0	0
ACSL5_RAT	6.2.1.3	Acsl5	Long-chain-fatty-acid--CoA ligase 5 (Long-chain acyl-CoA synthetase 5) (LACS 5)	0	0	0	0	0	0	0	0	0	0	0
ACSM1_BOVIN	6.2.1.2	ACSM1	Acyl-coenzyme A synthetase ACSM1, mitochondrial (Acyl-CoA synthetase medium-chain family member 1) (Butyrate--CoA ligase 1) (Butyryl-coenzyme A synthetase 1) (Lipoate-activating enzyme) (Middle-chain acyl-CoA synthetase 1) (XL-III) (Xenobiotic/medium-chain fatty acid:CoA ligase XL-3) (XM-ligase 3)	4	2	18	10	2	0	4	4	0	4	0
ACSM3_HUMAN	6.2.1.2	ACSM3	Acyl-coenzyme A synthetase ACSM3, mitochondrial (Acyl-CoA synthetase medium-chain family member 3) (Butyrate--CoA ligase 3) (Butyryl-coenzyme A synthetase 3) (Middle-chain acyl-CoA synthetase 3) (Protein SA homolog)	5	1	10	6	0	0	1	0	0	1	2
ACSM3_PONAB	6.2.1.2	ACSM3	Acyl-coenzyme A synthetase ACSM3, mitochondrial (Acyl-CoA synthetase medium-chain family member 3) (Butyrate--CoA ligase 3) (Butyryl-coenzyme A synthetase 3) (Middle-chain acyl-CoA synthetase 3) (Protein SA homolog)	0	0.5	0	0	0	0	0	0	0	0	0
ACSM3_RAT	6.2.1.2	Acsm3	Acyl-coenzyme A synthetase ACSM3, mitochondrial (Acyl-CoA synthetase medium-chain family member 3) (Butyrate--CoA ligase 3) (Butyryl-coenzyme A synthetase 3) (Middle-chain acyl-CoA synthetase 3) (SA rat hypertension-associated protein) (Protein SA)	6	1	13	6	0	0	1	0	0	1	2
ACSM4_RAT	6.2.1.2	Acsm4	Acyl-coenzyme A synthetase ACSM4, mitochondrial (Olfactory specific medium-chain acyl CoA synthetase) (O-MACS)	0	0	0	0	0	0	0	0	0.5	0	0
ACSM5_MOUSE	6.2.1.2	Acsm5	Acyl-coenzyme A synthetase ACSM5, mitochondrial	0	0	0.5	0.5	0	0	0.5	0	0	0.5	0
ACSS3_HUMAN	6.2.1.1	ACSS3	Acyl-CoA synthetase short-chain family member 3, mitochondrial (Acyl-CoA synthetase short-chain family member 3)	34	19	65	78	12	4.5	51.5	18	2.5	15	9
ACSS3_MOUSE	6.2.1.1	Acss3	Acyl-CoA synthetase short-chain family member 3, mitochondrial	1	1.5	2.5	2.5	0.5	0.5	3	2	0	0	0.5
ACSS3_PONAB	6.2.1.1	ACSS3	Acyl-CoA synthetase short-chain family member 3, mitochondrial	0	0	0	0	0	0	0	0	0	0	0
ACT_ACHBI			Actin	0	0	0	0	0	0	0	0	0	0	0
ACT_AJECG			Actin	0	0	0	0	0	0	3.5	1	0	0	0
ACT_ASHGO		ACT1	Actin	0	0	0	1.5	0	0	0	0.5	0	0	0
ACT_COPC7		ACT1	Actin	0	0	0.5	1	1	0	1	1	0	1	0
ACT_COSCS			Actin (Fragment)	0	0	0	0	0	0	0	0	0	0	0
ACT_CRAVI			Actin (Fragment)	8	1	1.5	4	5.5	8	16.5	2	3	4.5	4.5
ACT_ENCCU			Actin	0	0	0	0	0	0	0	0	0	0	0
ACT_ENTHI			Actin	0	0	0	0	0	0	0	0	0	0	0
ACT_FUCVE			Actin	4	0	1	0	0	0	0	0	0	0	1
ACT_GIAIN			Actin	0	0	0	0	0	0	0	0	0	0	0
ACT_HYDVU			Actin, non-muscle 6.2	0	0	0	0	0	0	0	0	0	0	0
ACT_LEIMA			Actin	0	0	0	0	0	0	0	0	0	0	0
ACT_LUMRU			Actin (Fragment)	21	3	18	12	27	0	30	15	135	39	129
ACT_NEUCR		act	Actin	0	0	0	0	0	0	0	0	0	0	0
ACT_OXYRB			Actin (Fragment)	0	0	0	0	0	0.5	0	1	1	0.5	0
ACT_PHARH			Actin	0.5	0	0	0	0	0.5	0	0	0	0	0
ACT_PHYME			Actin	0	0	0	0	0	0	0	0	0	0	0
ACT_PINCO			Actin (Fragment)	3.5	8.5	0.5	0.5	7	10	0	0	2.5	5.5	1
ACT_SCHPO		act1	Actin	0	0	0	0	0	0	0	0	0	0	0
ACT_SPOLI			Actin (Fragment)	0.5	0	0.5	1	1	3	4	4	3	3.5	0.5
ACT_THELA			Actin	0	0	0	0	0	0	0	0	0	0	0
ACT_TOXGO		ACT1	Actin	2	5	0	0	4	3	7	0	18	26	12
ACT_TRYCR			Actin	0	0	1.5	3.5	0	0	0	0	0	0	0
ACT_VOLCA			Actin	0	0	0	0	0	0	0	0	0	0	0
ACT1_ABSGL		ACT1	Actin-1 (Fragment)	0	0	0.5	1	1	0	1	1	0	1	0
ACT1_ACACA			Actin-1	45	11	0	2	27.5	47	7.5	0	0	11	3
ACT1_AEDAE		ACT-1	Actin-1	0	0	0	0	0	0	0	0	0	0	0
ACT1_DICDI		act1; act2; act4; act5; act6; act7; act8; act9; act11; act12; act13; act14; act15; act16; act19; act20; act21	Major actin (Actin A1) (Actin A12) (Actin A8) (Actin III) (Actin M6) (Actin-1) (Actin-11) (Actin-12) (Actin-13) (Actin-14) (Actin-15) (Actin-16) (Actin-19) (Actin-2) (Actin-2-sub 1) (Actin-20) (Actin-21) (Actin-3a) (Actin-4) (Actin-5) (Actin-6) (Actin-7) (Actin-8) (Actin-9) (Actin-IEL1)	12.5	3.5	0.5	0	7	13.5	0	1	0	7	1
ACT1_NAEFO			Actin-1 (Actin I)	1	2.5	0	0	2	1.5	0.5	0	0	2.5	0
ACT1_ONCVO		act-1a	Actin-1	0.5	0	0	0	0	0.5	0	0	0	0	0
ACT1_PHYIN		ACTA	Actin-1	1	0	0	0	0	3.5	6	0	0	1	1
ACT1_PLAYO			Actin-1 (Actin I)	3.5	8.5	0.5	0.5	7	10	0	0	2.5	5.5	1
ACT1_PNECA			Actin-1 (Actin I)	0	0	0	0	0	0	0	0	0	0	0
ACT1_PODCA		ACTIA; ACTIIB	Actin-1/2	0	0	0	0	0	0	0	0	0	0	0
ACT1_TETTH			Actin, macronuclear	2.5	1	3	2.5	0.5	1.5	4.5	1	0	0.5	2
ACT1_TRYBB			Actin A	1	0	0	0	0	0	0	0	0	0.5	0.5
ACT10_DICDI		act10	Actin-10	10.5	25.5	1.5	1.5	21	30	0	0	7.5	16.5	3
ACT10_SOLTU		AC85C	Actin-85C (Fragment)	4.5	8.5	2	2	7	13	7	0	2.5	7.5	3.5
ACT13_SOLTU		AC101	Actin-101	0	0	1.5	1.5	0	0	1	0	0	1	1
ACT2_DROME		Act42A	Actin-42A	4.5	0.5	0.5	0	5.5	6	0	0	0	1	1
ACT2_ECHGR		ACTII	Actin-2	1	0	0	0	0	3	6	0	0	1	1
ACT2_ORYSJ		ACT2	Actin-2	0	0	0	0	0	1	2	0	0	0	0
ACT2_OXYTR			Actin, cytoplasmic (Actin, micronuclear)	0	0	0	0	0	0	0	0	0	0	0
ACT2_PLAYO			Actin-2 (Actin II)	0	0	0	0	0	0	0	0	0	0	0
ACT2_SCHCO		ACT2	Actin-2	0	0	0	0	0	0	3.5	1	0	0	0
ACT2_SCHMA			Actin-2	0	0	0	0	0	0	1	2	0	0	0
ACT2_STENO		MIC-ACT-1; MIC-ACT-2	Actin, cytoplasmic (Actin, micronuclear)	0	0.5	0	2	0	0	0	0	0	0	0
ACT2_TETPY			Actin, cytoplasmic (Actin, micronuclear)	2.5	1	3	2.5	0.5	1.5	4.5	1	0	0.5	2
ACT22_DICDI		act22	Putative actin-22	0	0	0	0	0.5	0	0.5	0	0	0	0
ACT3_ARTSX			Actin, clone 302 (Fragment)	4.5	8.5	0.5	0.5	7	13	6	0	2.5	6.5	2
ACT3_BOMMO			Actin, cytoplasmic A3	0	0	0	0	0	0	0	0	0	0	0
ACT3_ECHGR		ACTIII	Actin-3 (Fragment)	1	0	0	0	0	3	6	0	0	1	1
ACT3_LIMPO			Actin-3	1	0	0.5	0.5	0	0	0	0	0	1	0
ACT3_LYTPI			Actin, cytoskeletal 3 (LPC3) (Fragment)	0	0	0	1.5	0	0	0	0	0	0	0
ACT4_DROME		Act79B	Actin, larval muscle (Actin-79B)	2	5	0	0	4	3	1	0	0	5	0
ACT4_LYTPI			Actin, cytoskeletal 4 (LPC4) (Fragment)	0	0	0	0	0	0	0	0	0	0	0
ACT4_TOBAC			Actin-66 (Fragment)	0	0	0	0	0	0	0	0	0	0	0
ACT5_DIPDE		ACT5	Actin-5 (Fragment)	0	0	0	0	0	0	0	0	0	0	0
ACT5_TOBAC			Actin-93 (Fragment)	0	0	0	0	0	0	0	0	0	0	0
ACT6_DIPDE		ACT6	Actin-6 (Fragment)	1.5	0	1	2.5	2.5	0.5	1.5	0	0	1.5	0.5
ACT9_SOLTU			Actin-82 (Fragment)	1	0	0	0	0.5	0.5	0	0.5	2.5	2	0
ACTA_PHYPO		ARDA; ARDB; ARDC	Actin, plasmodial isoform	75	21	3	0	44	81	2	6	0	42	6
ACTB_DICDI		abpB	Calcium-regulated actin-bundling protein (34 kDa actin-binding protein)	2	0	0	0	1	5	1	0	1	0	0
ACTB_RABIT		ACTB	Actin, cytoplasmic 1 (Beta-actin) [Cleaved into: Actin, cytoplasmic 1, N-terminally processed]	0	0	0	0	0	0	0	0	0	0	0
ACTC_BRAFL			Actin, cytoplasmic (BfCA1) [Cleaved into: Actin, cytoplasmic, N-terminally processed]	0	0	0	0	0	0	0	0	0	0	0
ACTC_PISOC			Actin, cytoplasmic	10.5	0	52.5	35	45.5	0	91	17.5	0	7	17.5
ACTM_BRABE			Actin, muscle (BbMA1)	1	0	0	0	0	0	1	0	0	0.5	0
ACTM_LYTPI			Actin, muscle (LPM) (Fragment)	5	8.5	8	5.5	13.5	10	13	2.5	2.5	6.5	3.5
ACTN_ACTDE	3.4.22.14		Actinidain (Actinidin) (Allergen Act d 1) (allergen Act d 1)	0.5	0	0	0	0	0	0	0.5	0	0	0
ACTN_ANOGA		Actn	Alpha-actinin, sarcomeric (F-actin cross-linking protein)	0	0	0	0	0	0	0	0	0	0	0
ACTN_DROME		Actn	Alpha-actinin, sarcomeric (F-actin cross-linking protein)	0	0	0	0.5	0	0	0	0	0	0	0
ACTN1_CHICK		ACTN1	Alpha-actinin-1 (Alpha-actinin cytoskeletal isoform) (F-actin cross-linking protein) (Non-muscle alpha-actinin-1)	0	0	0.5	1	0.5	0	0	0	0	0	0
ACTN1_MACFA		ACTN1	Alpha-actinin-1 (Alpha-actinin cytoskeletal isoform) (F-actin cross-linking protein) (Non-muscle alpha-actinin-1)	0	0	0	0	0	0	0	0	0	0	0
ACTN2_BOVIN		ACTN2	Alpha-actinin-2 (Alpha-actinin skeletal muscle isoform 2) (F-actin cross-linking protein)	0	0	0	0	0	0	4.5	0	0	0	0
ACTN2_CHICK		ACTN2	Alpha-actinin-2 (Alpha-actinin skeletal muscle isoform 2) (F-actin cross-linking protein)	0	0	0	0	0	0	2	0.5	0	4	2
ACTN2_MOUSE		Actn2	Alpha-actinin-2 (Alpha-actinin skeletal muscle isoform 2) (F-actin cross-linking protein)	0	0	0	0	0	0.5	0	0	0	0	0
ACTN3_HUMAN		ACTN3	Alpha-actinin-3 (Alpha-actinin skeletal muscle isoform 3) (F-actin cross-linking protein)	0	0	0	0	0	0	0	0	0	0	0
ACTN4_PONAB		ACTN4	Alpha-actinin-4 (Non-muscle alpha-actinin 4)	0.5	0	0.5	0	1	0	1	0	0	0	0
ACTN4_RAT		Actn4	Alpha-actinin-4 (Non-muscle alpha-actinin 4)	0	0	0	0	0	0	1	0	0	0	0
ACTNA_DICDI		abpA	Alpha-actinin A (Actin-binding protein A) (F-actin cross-linking protein)	1	0	0	2	0	2	1.5	1.5	0	0	0
ACTO_ENTHI			Actobindin homolog (Fragment)	0	0	0	0	0	0	0	0	1	0	0
ACTP_ACACA			Actophorin	11	8	0	0	5	19	0	1	2	11	0
ACTP_CITK8		actP	Cation/acetate symporter ActP (Acetate permease) (Acetate transporter ActP)	0	0	0	0	0	0	0	0	0	0	0
ACTP_PECAS		actP	Cation/acetate symporter ActP (Acetate permease) (Acetate transporter ActP)	4	0	0	0	0	0	0	0	0	1.5	0
ACTP_PECCP		actP	Cation/acetate symporter ActP (Acetate permease) (Acetate transporter ActP)	0	0	0	0	0	0	0	0	0	0	0
ACTP_SHISS		actP	Cation/acetate symporter ActP (Acetate permease) (Acetate transporter ActP)	0	0	0	0	0	0	0	0	0	0.5	0
ACTP_YERE8		actP	Cation/acetate symporter ActP (Acetate permease) (Acetate transporter ActP)	0	0	0	0	1	0	0	0	0	0	0
ACTP_YERPP		actP	Cation/acetate symporter ActP (Acetate permease) (Acetate transporter ActP)	0	0	0	0	0	0	0	0	0	0	0
ACTP_YERPY		actP	Cation/acetate symporter ActP (Acetate permease) (Acetate transporter ActP)	0	0	0	0	0	0	0	0	0	0	0
ACTR_SINMW		actR	Acid tolerance regulatory protein ActR	0	0	0	0	0	0	0	0	0	0	0
ACTS_PLEWA			Actin, alpha skeletal muscle (Fragment)	0	0	0	0	0	0	0	0	0	0	0
ACTY_LIMPO			Actin-11	0.5	0	0	0	0	1.5	3	0	0	0.5	0.5
ACUB_BACSU		acuB	Acetoin utilization protein AcuB	8.5	6.5	8	10.5	0	0	0.5	0.5	1.5	1	1
ACXA_XANP2	6.4.1.6	acxA	Acetone carboxylase beta subunit	19.5	1.5	1.5	0	0	2	0	4.5	1.5	0	4.5
ACXB_XANP2	6.4.1.6	acxB	Acetone carboxylase alpha subunit	12.5	3	2.5	0	2	5	4	1.5	0	2	4
ACXC_XANP2	6.4.1.6	acxC	Acetone carboxylase gamma subunit	0	0	0	0	0.5	0	0	0	0	0	0
ACYP_METCA	3.6.1.7	acyP	Acylphosphatase (Acylphosphate phosphohydrolase)	2	2	0	0	1	0	0	1.5	0	1	0.5
ACYP_SYNAS	3.6.1.7	acyP	Acylphosphatase (Acylphosphate phosphohydrolase)	0	0	1	2	0	0	0	3	2	0	0
ADA_DICDI	3.5.4.4	ada	Probable adenosine deaminase (Adenosine aminohydrolase)	0	0	1	0	1	0	0	0	0	0	0
ADC_CLOAB	4.1.1.4	adc	Acetoacetate decarboxylase (AAD) (ADC)	22.5	6	4.5	18	36	9	37.5	42	222	81	148.5
ADCB_DICDI		adcB	Arrestin domain-containing protein B	0.5	0.5	3	0	0	0	4.5	0	0	0	0
ADD_SHEAM	3.5.4.4	add	Adenosine deaminase (Adenosine aminohydrolase)	0	0	0.5	0	0	0.5	0	0	1.5	0	0
ADE_ACIAD	3.5.4.2		Adenine deaminase (ADE) (Adenine aminohydrolase) (AAH)	0	0	0	0	0	0	0	0	0	1	0
ADEC_CENSY	3.5.4.2	ade	Adenine deaminase (Adenase) (Adenine aminase)	0	0	1	0	0	0	0	0	0	0	0.5
ADEC_FLAPJ	3.5.4.2	ade	Adenine deaminase (Adenase) (Adenine aminase)	0	0	0	0.5	0	0	0	0	0	0	0
ADEC_KOSOT	3.5.4.2	ade	Adenine deaminase (Adenase) (Adenine aminase)	0	0	0	1	0	0	0	0	0	0	0
ADEC_SALRD	3.5.4.2	ade	Adenine deaminase (Adenase) (Adenine aminase)	0	0	4.5	0	0	0	0	1.5	0	0	0
ADEQ_ECOLI		adeQ	Adenine permease AdeQ	0	0	1	1	0	0	1	0	0	0	0.5
ADF_BRANA			Actin-depolymerizing factor (ADF) (Fragment)	0	0	0	0	0	0	0	0	0	0	0
ADF_VITVI			Actin-depolymerizing factor (ADF)	0.5	0.5	1.5	0	0	0	0	0	0	0	0
ADF7_ARATH		ADF7	Actin-depolymerizing factor 7 (ADF-7) (AtADF7)	0	0	0	0	0	0	0	0	0	1	2
ADH_SULSR	1.1.1.1	adh	NAD-dependent alcohol dehydrogenase	0	0	0	0	0	0	0	0	0	0	0
ADH_SULTO	1.1.1.1	adh	NAD-dependent alcohol dehydrogenase	0	0	0	0	0	0	0	0	1	0	0
ADH1_CLOSA	1.1.1.-	adh1	NADPH-dependent butanol dehydrogenase (BDH)	0	1	0.5	0.5	0.5	1	0.5	1	0	0	0
ADH1_GEOTN	1.1.1.192; 1.1.1.6	adh1	Long-chain-alcohol dehydrogenase 1 (Alcohol dehydrogenase 1) (ADH1) (Fatty alcohol oxidoreductase 1) (Glycerol dehydrogenase)	0	0	0	1	0	0	0	2	0.5	0	0.5
ADH2_ECOLI	1.1.1.1	yiaY	Probable alcohol dehydrogenase	8	0	113	61	1	0	7	1	0	2	0
ADH2_ENTHI	1.1.1.1; 1.2.1.10	ADH2	Aldehyde-alcohol dehydrogenase 2 [Includes: Alcohol dehydrogenase (ADH) ; Acetaldehyde dehydrogenase (ACDH) ]	1	0	0	1.5	0	0	0	0.5	0	0	0
ADH2_YEAST	1.1.1.1	ADH2	Alcohol dehydrogenase 2 (Alcohol dehydrogenase II) (YADH-2)	0	0	0	0	0	0	0	0	0	0	0
ADH2_ZYMMA	1.1.1.1	adhB	Alcohol dehydrogenase 2 (Alcohol dehydrogenase II) (ADH II)	0	2	9.5	10	4	1	7.5	1	0	0.5	0.5
ADH2_ZYMMO	1.1.1.1	adhB	Alcohol dehydrogenase 2 (Alcohol dehydrogenase II) (ADH II)	0	6	28.5	30	12	3	22.5	3	0	1.5	1.5
ADH4_KLULA	1.1.1.1	ADH4	Alcohol dehydrogenase 4, mitochondrial (Alcohol dehydrogenase IV)	0	0	0	0	0	0	0	0	1.5	0	0
ADH4_SCHPO	1.1.1.1	adh4	Alcohol dehydrogenase 4 (Alcohol dehydrogenase IV)	0	0	0	0	0	0	0	0	0	0	0
ADH4_YEAS7	1.1.1.1	ADH4	Alcohol dehydrogenase 4 (Alcohol dehydrogenase IV) (ADHIV)	0.5	0	0	0	0	0	1.5	0	0	0	1
ADHA_THEET	1.1.1.2	adhA	Long-chain primary alcohol dehydrogenase AdhA	0	0	3.5	1.5	0	0.5	3	1	0	0	0
ADHE_CLOAB	1.1.1.1; 1.2.1.10	adhE	Aldehyde-alcohol dehydrogenase [Includes: Alcohol dehydrogenase (ADH) ; Acetaldehyde dehydrogenase [acetylating] (ACDH) ]	0	0	0	0	0	0	0	1	0	0	0
ADHE_ECOLI	1.1.1.1; 1.2.1.10	adhE	Aldehyde-alcohol dehydrogenase [Includes: Alcohol dehydrogenase (ADH) ; Acetaldehyde dehydrogenase [acetylating] (ACDH) ; Pyruvate-formate-lyase deactivase (PFL deactivase)]	0	0	0	0	0	0	0	0	0	0	0
ADHL5_ARATH	1.1.1.1		Alcohol dehydrogenase-like 5	0	1.5	7.5	3	0	0	1.5	0	1.5	0	0
ADHN_AMYME	1.1.99.36		NDMA-dependent alcohol dehydrogenase (NDMA-ADH) (Nicotinoprotein alcohol/aldehyde oxidoreductase)	0.5	0	1	0.5	0.5	0	1	0	0	0	0
ADHS_AQUAE	2.2.1.10	aroA'	2-amino-3,7-dideoxy-D-threo-hept-6-ulosonate synthase (ADH synthase) (ADHS) (ADTH synthase)	0	0	3	1	0	0	0	0	0	0	0
ADHS_METM7	2.2.1.10	aroA'	2-amino-3,7-dideoxy-D-threo-hept-6-ulosonate synthase (ADH synthase) (ADHS) (ADTH synthase)	0	0	1	0	0	0	0	0	0	0	0
ADIA_ECOLI	4.1.1.19	adiA	Biodegradative arginine decarboxylase (ADC)	0	1	1	1	0	0	0	0	0	0	0
ADK_DICDI	2.7.1.20	adk	Adenosine kinase (AK) (Adenosine 5'-phosphotransferase)	0	0	0	0	0	0	0	0	0	0	0
ADK2_ARATH	2.7.1.20	ADK2	Adenosine kinase 2 (AK 2) (Adenosine 5'-phosphotransferase 2)	0	0	0	0	0	0	0	0	0.5	0	0
ADMB_TRIVH	3.4.24.-	ADM-B	Disintegrin and metalloproteinase domain-containing protein B (ADAM B)	0	1	0	0	0	0	0	0	0	0	0
ADNT1_ARATH		ADNT1	Mitochondrial adenine nucleotide transporter ADNT1 (Adenine nucleotide transporter 1)	0	0	1	0	0	1.5	0	1.5	0	0	0
ADOK_MYCTU	2.7.1.20	adoK	Adenosine kinase (AK)	0.5	0	1	0	0.5	0	2	0	0	0.5	0
ADPP_METJA	3.6.1.13	nudF	ADP-ribose pyrophosphatase (ADP-ribose diphosphatase) (ADP-ribose phosphohydrolase) (Adenosine diphosphoribose pyrophosphatase) (ADPR-PPase)	0	1	0	0	2	0	6	2	11	6	10
ADRA_ECOLI	2.7.7.65	adrA	Probable diguanylate cyclase AdrA (DGC)	0.5	0	2	0	0	0	0	1	0	0	0
ADRO_SALFO	1.18.1.6	fdxr	NADPH:adrenodoxin oxidoreductase, mitochondrial (AR) (Adrenodoxin reductase) (Ferredoxin--NADP(+) reductase) (Ferredoxin reductase)	0.5	0	0	0	0	0	0	0	0	0	0
ADS3_ARATH	1.14.19.42	ADS3	Palmitoyl-monogalactosyldiacylglycerol delta-7 desaturase, chloroplastic (Acyl-lipid desaturase 3) (Fatty acid desaturase 5) (FAD5) (Fatty acid desaturase B) (FADB) (Monogalactosyldiacylglycerol-specific palmitic acid desaturase)	4	8	6	11	5	2	4	6	3	9	0
ADSV_PIG		SCIN	Adseverin (Scinderin) (Fragment)	0	0	0	0	0	0	0	0	0	0	0
ADT_CHLRE		ABT	ADP,ATP carrier protein (ADP/ATP translocase) (Adenine nucleotide translocator) (ANT)	3	0	0	0	6	3	0	0	0	1.5	0
ADT_DICDI		ancA	Mitochondrial substrate carrier family protein ancA (ADP,ATP carrier protein) (ADP/ATP translocase) (Adenine nucleotide translocator) (ANT)	0.5	0	0	0	0	0	0	0	0	0	0
ADT_DROME		sesB	ADP,ATP carrier protein (ADP/ATP translocase) (Adenine nucleotide translocator) (ANT) (Stress-sensitive protein B)	0	0	0	0	0	0	0	0	0	0	0
ADT_NEUCR		aac	ADP,ATP carrier protein (ADP/ATP translocase) (Adenine nucleotide translocator) (ANT)	1.5	0	1.5	0	0	0	0	0	0	0	0
ADT_PARKE			ADP,ATP carrier protein (ADP/ATP translocase) (Adenine nucleotide translocator) (ANT)	5.5	0.5	0	0	0	4	4.5	0	0	5	3
ADT1_ANOGA			ADP,ATP carrier protein 1 (ADP/ATP translocase 1) (Adenine nucleotide translocator 1) (ANT 1)	5.5	1.5	1	1.5	8	5.5	5	2	0.5	3	0
ADT1_ARATH		AAC1	ADP,ATP carrier protein 1, mitochondrial (ADP/ATP translocase 1) (Adenine nucleotide translocator 1) (ANT 1)	0	0	0	0	4	0	0	0	0	1	0
ADT1_MAIZE		ANT1	ADP,ATP carrier protein 1, mitochondrial (ADP/ATP translocase 1) (Adenine nucleotide translocator 1) (ANT 1)	0	0	0	0	0	0	0	0	0	0	0
ADT2_YEAST		PET9	ADP,ATP carrier protein 2 (ADP/ATP translocase 2) (Adenine nucleotide translocator 2) (ANT 2) (Petite colonies protein 9)	0	0	0	0	0	0	0	0	0	0	0
ADT3_BOVIN		SLC25A6	ADP/ATP translocase 3 (ADP,ATP carrier protein 3) (ADP,ATP carrier protein, isoform T2) (ANT 2) (Adenine nucleotide translocator 3) (ANT 3) (Solute carrier family 25 member 6) [Cleaved into: ADP/ATP translocase 3, N-terminally processed]	0	0	3.5	1.5	0.5	0.5	1.5	1	0.5	1.5	0
ADT3_HUMAN		SLC25A6	ADP/ATP translocase 3 (ADP,ATP carrier protein 3) (ADP,ATP carrier protein, isoform T2) (ANT 2) (Adenine nucleotide translocator 3) (ANT 3) (Solute carrier family 25 member 6) [Cleaved into: ADP/ATP translocase 3, N-terminally processed]	0	0	2	6.5	0	0.5	1.5	0.5	1.5	0	0
ADT4_BOVIN		SLC25A31	ADP/ATP translocase 4 (ADP,ATP carrier protein 4) (Adenine nucleotide translocator 4) (ANT 4) (Solute carrier family 25 member 31)	0	0	0	0	0	0.5	0	0	0	0	0
ADT4_HUMAN		SLC25A31	ADP/ATP translocase 4 (ADP,ATP carrier protein 4) (Adenine nucleotide translocator 4) (ANT 4) (Solute carrier family 25 member 31) (Sperm flagellar energy carrier protein)	0	0	0	0	0.5	0	0	0	0	0	0
AEDO_DICDI	1.13.11.19	ado-1; ado-2	Probable 2-aminoethanethiol dioxygenase (Cysteamine dioxygenase)	1	0	5	3	1	1	6	2	0	0	0
AEGA_ECOLI		aegA	Protein AegA	0	0	2	2.5	0	0	0	0	0	0	0
AER_ECOLI		aer	Aerotaxis receptor	37.5	77	15.5	13.5	62.5	74	90.5	21	1.5	42.5	31
AFG32_HUMAN	3.4.24.-	AFG3L2	AFG3-like protein 2 (Paraplegin-like protein)	0	0	0	0	0	0	0	0	0	0	0
AFK_PHYPO	2.7.11.1		Actin-fragmin kinase (AFK)	0	1	1.5	6.5	0.5	0	0	0	0	0	0
AFR_ENSAD	1.1.1.292	afr	1,5-anhydro-D-fructose reductase (Anhydrofructose reductase) (1,5-anhydro-D-fructose reductase (1,5-anhydro-D-mannitol-forming))	1	1	0	0.5	0	0	0	0	0	0	0
AFSQ1_STRCO		afsQ1	Transcriptional regulatory protein AfsQ1	0.5	0.5	0.5	0	0	0	1	0.5	0.5	0	2
AGAL_ORYSJ	3.2.1.22		Alpha-galactosidase (Alpha-D-galactoside galactohydrolase) (Melibiase)	0	0	0	0	1	0	0	0	0	0	0
AGAL_RHIME	3.2.1.22	melA	Alpha-galactosidase (Melibiase)	0	0	0	0	0	0	0	0	0	0	0
AGC1_YEAST		AGC1	Mitochondrial aspartate-glutamate transporter AGC1 (Aspartate-glutamate carrier 1)	0	0	0	0	0	0	1	0	0	0	0
AGCS_METMP		agcS	Sodium/alanine symporter AgcS (Alanine permease)	0	0.5	0	0	0	0	1	0	0	0	0.5
AGD14_ARATH		AGD14	Probable ADP-ribosylation factor GTPase-activating protein AGD14 (ARF GAP AGD14) (Protein ARF-GAP DOMAIN 14) (AtAGD14) (Protein ZIGA4)	0	0	0	0	0	0	0	0	0	0	0
AGGF1_MOUSE		Aggf1	Angiogenic factor with G patch and FHA domains 1 (Angiogenic factor VG5Q) (mVG5Q)	0	0	0	0	0	0	0	0	0	0	0
AGL11_HALVD	2.7.7.-	agl11	Low-salt glycan biosynthesis nucleotidyltransferase Agl11	0	0	4	3.5	0	0	0	0	0	0	0
AGL12_HALVD	4.2.1.-	agl12	Low-salt glycan biosynthesis protein Agl12	1.5	1	0	0	2	0	0	0	0	0.5	0
AGL16_SULAC	2.4.1.-	agl16	Archaeal glycosylation protein 16	1.5	0.5	0	2	4	1	4	1.5	1	0	0
AGLE_HALVD	2.4.1.-	aglE	Glycosyltransferase AglE (Archaeal glycosylation protein E)	1	1	1	8	1.5	3.5	5.5	2	0	1.5	0
AGLE_RHIME		aglE	Alpha-glucosides-binding periplasmic protein AglE	11.5	1	7.5	10.5	10.5	17.5	17.5	1.5	0.5	15.5	5.5
AGLF_HALVD	2.7.7.9	aglF	UTP--glucose-1-phosphate uridylyltransferase AglF (Archaeal glycosylation protein F)	0	0	0	0	1	0	0	0	0	0	0
AGLU_SPIOL	3.2.1.20		Alpha-glucosidase (Maltase)	0.5	0	0	0	0	0	0	0	0	0	0.5
AGLUP_ARATH	2.7.7.-		ADP-glucose phosphorylase (ADP-glucose:phosphate adenylyltransferase)	2.5	0	0	0	0	0	0	0	0	0	0
AGLUS_METJA	1.4.1.13		Archaeal glutamate synthase [NADPH] (Archaeal NADPH-GOGAT)	0	0	0	0	0	0	0	0	0	0	0
AGLUS_THENN	1.4.1.13	gltB	Archaeal-type glutamate synthase [NADPH] (Archaeal-type NADPH-GOGAT)	3	1	2	2	0	0	0	0	0	0	0
AGO3_DROME		AGO3	Protein argonaute-3	0	0	0	0	0	0	0	0	0	0	0
AGPA_RHIME		agpA	Periplasmic alpha-galactoside-binding protein	0.5	2.5	0	3.5	0	0	1.5	1	1.5	0	0
AGS1_SCHPO	2.4.1.183	ags1	Cell wall alpha-1,3-glucan synthase ags1 (Cell wall alpha-1,4-glucan synthase)	0	0	0	0	0	0	0.5	0	0	0	0
AGT2_RAT	2.6.1.44; 2.6.1.40	Agxt2	Alanine--glyoxylate aminotransferase 2, mitochondrial (AGT 2) ((R)-3-amino-2-methylpropionate--pyruvate transaminase) (Beta-ALAAT II) (Beta-alanine-pyruvate aminotransferase) (D-AIBAT)	0	0	0	0	0	0	0	0	0	0	0
AGT21_ARATH	2.6.1.44	AGT2	Alanine--glyoxylate aminotransferase 2 homolog 1, mitochondrial (Beta-alanine-pyruvate aminotransferase 1)	0	0	0	0	0	0	0	0	0	0	0
AGT22_ARATH	2.6.1.44	AGT3	Alanine--glyoxylate aminotransferase 2 homolog 2, mitochondrial (Beta-alanine-pyruvate aminotransferase 2)	0	0	0	0.5	0	0	0	0	0	0	0
AGT23_ARATH	2.6.1.44		Alanine--glyoxylate aminotransferase 2 homolog 3, mitochondrial (Beta-alanine-pyruvate aminotransferase 3)	1.5	0	0	0	0	0.5	0.5	0	0	0	1
AGUA_PSEA7	3.5.3.12	aguA	Agmatine deiminase (Agmatine iminohydrolase)	0	0	0	0	0	0.5	1	0	0	0	0
AGUA_PSEP1	3.5.3.12	aguA	Agmatine deiminase (Agmatine iminohydrolase)	0	0	0	0	0	0	0	0	0	0	0
AGUA_STRZP	3.5.3.12	aguA	Putative agmatine deiminase (Agmatine iminohydrolase)	7.5	12	0	0	13.5	21	3	4.5	3	1.5	4.5
AGUB_ORYSJ	3.5.1.53	CPA	N-carbamoylputrescine amidase	1	1.5	1.5	0	2	0.5	1	0	0	0	0.5
AHK1_ARATH	2.7.13.3	AHK1	Histidine kinase 1 (Arabidopsis histidine kinase 1) (AtHK1) (Protein AUTHENTIC HIS-KINASE 1)	0	0	0	0	0	0	2	1	0	0	1
AHK2_ARATH	2.7.13.3	AHK2	Histidine kinase 2 (Arabidopsis histidine kinase 2) (AtHK2) (Protein AUTHENTIC HIS-KINASE 2)	0	1	0	0	0	0.5	0	0	0	0	0
AHK3_ARATH	2.7.13.3	AHK3	Histidine kinase 3 (Arabidopsis histidine kinase 3) (AtHK3) (Protein AUTHENTIC HIS-KINASE 3) (Protein ORESARA 12)	0	0	0	0	0	0	0	0	0	0	0
AHK4_ARATH	2.7.13.3; 3.1.3.16	AHK4	Histidine kinase 4 (Arabidopsis histidine kinase 4) (AtHK4) (Cytokinin receptor CYTOKININ RESPONSE 1) (AtCRE1) (Cytokinin receptor CRE1) (Phosphoprotein phosphatase AHK4) (Protein AUTHENTIC HIS-KINASE 4) (Protein ROOT AS IN WOL 1) (Protein WOODEN LEG)	0	0	0.5	0	0	0	0	0	0	0	0
AHK5_ARATH	2.7.13.3	AHK5	Histidine kinase 5 (Arabidopsis histidine kinase 5) (AtHK5) (Protein AUTHENTIC HIS-KINASE 5) (Protein CYTOKININ-INDEPENDENT 2)	0	0	0	1	0	2	2	0	0	0	0
AHLLM_AZOC5	3.1.1.81	attM	N-acyl homoserine lactonase AttM (AHL-lactonase AttM)	3	0	0	0	1	1	4	0	4	4	1
AHLLM_RHIL3	3.1.1.81	attM	N-acyl homoserine lactonase AttM (AHL-lactonase AttM)	0	0.5	0	0	0.5	0	0	0	0	0	0
AHPC_BACSU	1.11.1.15	ahpC	Alkyl hydroperoxide reductase subunit C (Alkyl hydroperoxide reductase protein C22) (General stress protein 22) (Peroxiredoxin) (Thioredoxin peroxidase)	1	0	0	0	7.5	4	0	0	0.5	2.5	0.5
AHPC_MYCTU	1.11.1.15	ahpC	Alkyl hydroperoxide reductase subunit C (MtAhpC) (Peroxiredoxin) (Thioredoxin peroxidase)	0	0	0	0	0	0	0	0	0	0	0
AHPC_PSEAB	1.11.1.15	ahpC	Alkyl hydroperoxide reductase subunit C (Peroxiredoxin) (Thioredoxin peroxidase)	6	7.5	6	1.5	3	10.5	0	0	6	0	0
AHPC_SALTY	1.11.1.15	ahpC	Alkyl hydroperoxide reductase subunit C (Alkyl hydroperoxide reductase protein C22) (Peroxiredoxin) (Thioredoxin peroxidase)	0.5	0	0	0	0	0	0	0	0	0.5	0
AHPC_SHIFL	1.11.1.15	ahpC	Alkyl hydroperoxide reductase subunit C (Alkyl hydroperoxide reductase protein C22) (Peroxiredoxin) (SCRP-23) (Sulfate starvation-induced protein 8) (SSI8) (Thioredoxin peroxidase)	46	5.5	4	0	6.5	6	13.5	1.5	0	9	4
AHPF_PSEAE	1.8.1.-	ahpF	Alkyl hydroperoxide reductase subunit F	0	0	0	0	0	0	0	0	0	0	0
AHR_ECOLI	1.1.1.2	ahr	Aldehyde reductase Ahr (Zinc-dependent alcohol dehydrogenase Ahr)	0	0	0	0	0	0	0	0	0	0	0
AHY_PELAE	4.2.1.112		Acetylene hydratase (Ahy)	0	0	0	0	0.5	0	2	0	1	0	0
AI1M_YEAST		AI1	Putative COX1/OXI3 intron 1 protein	0	0	0	0	0.5	0.5	0	0	0	0	0.5
AI2M_YEAST		AI2	Putative COX1/OXI3 intron 2 protein	0.5	1	0	0	0.5	0.5	1	0.5	0.5	0	1
AI4_USTMA	3.1.-.-	aI4	Probable intron-encoded endonuclease aI4 [Cleaved into: Truncated non-functional cytochrome oxidase 1; Intron-encoded endonuclease aI4 ]	0	0	1	3	0	0	2	1	0	0	0
AI5_USTMA	3.1.-.-	aI5	Probable intron-encoded endonuclease aI5 [Cleaved into: Truncated non-functional cytochrome oxidase 1; Intron-encoded endonuclease aI5 ]	0	0	0	0	1	1	0	0	0	0	0
AIM1_ARATH	4.2.1.17; 5.1.2.3; 5.3.3.8; 1.1.1.35	AIM1	Peroxisomal fatty acid beta-oxidation multifunctional protein AIM1 (Protein ABNORMAL INFLORESCENCE MERISTEM 1) (AtAIM1) [Includes: Enoyl-CoA hydratase/3-2-trans-enoyl-CoA isomerase/3-hydroxybutyryl-CoA epimerase ; 3-hydroxyacyl-CoA dehydrogenase ]	0	0	0	0	0	0	0	0	0	0	0
AIM41_KLULA		AIM41	Altered inheritance of mitochondria protein 41, mitochondrial	1	0.5	0.5	0	0	0	1.5	0	0	0	0
AIN1_SCHPO		ain1	Alpha-actinin-like protein 1	0	0	0	0	0	0	0	0	0	0	0
AIOB_ALCFA	1.20.9.1	aioB	Arsenite oxidase subunit AioB (AOII) (Arsenite oxidase Rieske subunit)	0	0	0	0	0	0	0	0	0	1	0
AIP1_DICDI		aip1	Actin-interacting protein 1 (DAip1) (WD repeat-containing protein 2 homolog)	0	0	0	0	0	0	0	0	0	1	0.5
AIR3_ARATH	3.4.21.-	AIR3	Subtilisin-like protease SBT5.3 (Auxin-induced in root cultures protein 3) (Subtilase subfamily 5 member 3) (AtSBT5.3) (Subtilisin-like protease AIR3)	1.5	0	0	0	0	1.5	1.5	3	0	1.5	4.5
AK_AQUAE	2.7.2.4	lysC	Aspartokinase (Aspartate kinase)	0	0	1	0	0	0	2	0	0	0	0
AK_HELPJ	2.7.2.4	lysC	Aspartokinase (Aspartate kinase)	22	58	20	0	34	48	34	14	6	24	18
AK_PSEAE	2.7.2.4	lysC	Aspartokinase (Aspartate kinase)	92.5	17.5	30	12.5	220	155	207.5	67.5	17.5	112.5	37.5
AK_PSEFS	2.7.2.4		Aspartate kinase (Aspartokinase)	0	0	0	0	0	0	0.5	0	0	0	0
AK_PSEPK	2.7.2.4		Aspartate kinase (Aspartokinase)	1.5	0	3	0	0	0	0	0	0	0	3
AK1A1_PONAB	1.1.1.2	AKR1A1	Alcohol dehydrogenase [NADP(+)] (Aldehyde reductase) (Aldo-keto reductase family 1 member A1)	0	0	0	0	0	0	0	0	0	0	0
AKH1_ARATH	2.7.2.4; 1.1.1.3	AKHSDH1	Bifunctional aspartokinase/homoserine dehydrogenase 1, chloroplastic (AK-HD 1) (AK-HSDH 1) (Beta-aspartyl phosphate homoserine 1) [Includes: Aspartokinase ; Homoserine dehydrogenase ]	0	0	0	0.5	0	0.5	0	0	0	0	0
AKLYS_PSEU5	2.7.2.4	lysC	Aspartate kinase Ask_LysC (Aspartokinase)	1	2	0	3	0	0	0	0	0	1	0
AKR2_ORYSI	1.1.1.-		Probable aldo-keto reductase 2	1	0	0	0	0	0	0	0	0	0	0
AKSA_METJA	2.3.3.14; 2.3.3.-	aksA	Probable homocitrate synthase AksA ((R)-homo(2)citrate synthase) ((R)-homo(3)citrate synthase)	1	0	0	0	0	0	0	0	0	0	0
AKSA_METKA	2.3.3.14; 2.3.3.-	aksA	Putative homocitrate synthase AksA ((R)-homo(2)citrate synthase) ((R)-homo(3)citrate synthase)	0	0	0	0	0	0	0	0	0	0	0
AKT3_ORYSJ			Potassium channel AKT3	0.5	0	0	0	0	0	0	1.5	0	0	0
AL121_ARATH	1.2.1.88	ALDH12A1	Delta-1-pyrroline-5-carboxylate dehydrogenase 12A1, mitochondrial (AtP5CDH) (P5C dehydrogenase) (Aldehyde dehydrogenase family 12 member A1) (L-glutamate gamma-semialdehyde dehydrogenase)	0	0	0	0	0	0	0	0	0	0	0
AL1A1_CHICK	1.2.1.36	ALDH1A1	Retinal dehydrogenase 1 (RALDH 1) (RalDH1) (ALDH-E1) (ALHDII) (Aldehyde dehydrogenase family 1 member A1) (Aldehyde dehydrogenase, cytosolic)	0	0	0	0	0	0	0	0	0	0	0
AL1B1_MOUSE	1.2.1.3	Aldh1b1	Aldehyde dehydrogenase X, mitochondrial (Aldehyde dehydrogenase family 1 member B1)	2	0	0	0.5	2	0	0.5	1	0	1	0
AL4A1_DANRE	1.2.1.88	aldh4a1	Delta-1-pyrroline-5-carboxylate dehydrogenase, mitochondrial (P5C dehydrogenase) (Aldehyde dehydrogenase family 4 member A1) (L-glutamate gamma-semialdehyde dehydrogenase)	0	0	0	0	0	0	0	0	0	0	0
AL4A1_DICDI	1.2.1.88		Delta-1-pyrroline-5-carboxylate dehydrogenase, mitochondrial (P5C dehydrogenase) (Aldehyde dehydrogenase family 4 member A1 homolog) (L-glutamate gamma-semialdehyde dehydrogenase)	0.5	0	3	0	3.5	1	1	0	0.5	0	1.5
AL4A1_RAT	1.2.1.88	Aldh4a1	Delta-1-pyrroline-5-carboxylate dehydrogenase, mitochondrial (P5C dehydrogenase) (Aldehyde dehydrogenase family 4 member A1) (L-glutamate gamma-semialdehyde dehydrogenase)	0	0	0	0	0	0	0	0	0	0	0
AL7A1_BRANA	1.2.1.3	BTG-26	Aldehyde dehydrogenase family 7 member A1 (Antiquitin-1) (Brassica turgor-responsive/drought-induced gene 26 protein) (Btg-26)	0	0	0	0	0	0	1	0	0	0	0
AL7A1_CAEEL	1.2.1.3	alh-9	Putative aldehyde dehydrogenase family 7 member A1 homolog (ALH-9)	0	0	0	0	0	0	0	0	0	0	0
AL7A1_HUMAN	1.2.1.31; 1.2.1.3; 1.2.1.8	ALDH7A1	Alpha-aminoadipic semialdehyde dehydrogenase (Alpha-AASA dehydrogenase) (Aldehyde dehydrogenase family 7 member A1) (Antiquitin-1) (Betaine aldehyde dehydrogenase) (Delta1-piperideine-6-carboxylate dehydrogenase) (P6c dehydrogenase)	0	0	0	0	0	0	0	0	0	0	0
AL7B4_ARATH	1.2.1.3	ALDH7B4	Aldehyde dehydrogenase family 7 member B4 (Antiquitin-1) (Turgor-responsive ALDH)	0	0	0	0	0	0	0	0	0	0	0
ALA1_ARATH	3.6.3.1	ALA1	Phospholipid-transporting ATPase 1 (AtALA1) (Aminophospholipid flippase 1)	0	0	0	0.5	0	0	0	0	0	0	0
ALAA_SHIFL	2.6.1.2	alaA	Glutamate-pyruvate aminotransferase AlaA	0	0	0	0.5	0	0	0	0	0	1	0
ALAC_ECOLI	2.6.1.2	alaC	Glutamate-pyruvate aminotransferase AlaC	63	150.5	12.5	7	65	88.5	42	42	0	15	14
ALADH_ARCFU	1.4.1.1	ala	Alanine dehydrogenase (AlaDH)	0	0	0	0	0	0	0	0	0	0	0
ALAM_DICDI	2.6.1.2	gpt	Probable alanine aminotransferase, mitochondrial (ALT) (Glutamate pyruvate transaminase) (GPT) (Glutamic--alanine transaminase) (Glutamic--pyruvic transaminase)	0.5	0	0	0	0	0	0	0	0	1	0
ALAT1_ARATH	2.6.1.2; 2.6.1.-	ALAAT1	Alanine aminotransferase 1, mitochondrial (AtAlaAT1) (AtAlaATc) (Alanine-2-oxoglutarate aminotransferase 4)	0	0	0.5	1.5	1.5	0	0.5	0	0	0.5	0
ALBA_IGNH4		albA	DNA/RNA-binding protein Alba	0	0	0	0	0	0	0	0	1	0.5	0
ALBA_NITMS		albA	DNA/RNA-binding protein Alba	0	0	0	0	0	0	0.5	0	0.5	0	0.5
ALBA_UNCMA		albA	DNA/RNA-binding protein Alba	0	0	0	0	0	0	0	0	0	0	0
ALBA2_ARCFU		albA2	DNA/RNA-binding protein Alba 2 (Af1)	0	0	0	0	0	0	0	0	1	0	0
ALDA_ECOLI	1.2.1.22; 1.2.1.21	aldA	Lactaldehyde dehydrogenase (Aldehyde dehydrogenase A) (Glycolaldehyde dehydrogenase)	215	55.5	16.5	5.5	69.5	63	20.5	14.5	14.5	43.5	124.5
ALDCB_DANRE	4.1.2.13	aldocb	Fructose-bisphosphate aldolase C-B (Brain-type aldolase-B)	0.5	1.5	0.5	0	1	1	2.5	1	0	1	0
ALDEC_NOSP7	4.1.99.5		Aldehyde decarbonylase (AD) (Fatty aldehyde decarbonylase)	0.5	0	0	0.5	1	1	0	0	0	0	0
ALDH_DAVTA	1.2.1.3	CLAH10	Aldehyde dehydrogenase (ALDDH) (ALDH) (Allergen Cla h 3) (Allergen Cla h III) (allergen Cla h 10)	0	0	0	0	0	0	0	0	0	0.5	0
ALDH_DEIRA	1.2.1.3	aldA	Aldehyde dehydrogenase	0	0	22	16	1	0	0	0	0	0	0
ALDH_GEOSE	1.2.1.5	aldHT	Aldehyde dehydrogenase, thermostable	0	0.5	1	0.5	0	0	0	0	0	0	0
ALDH4_BACSU	1.2.1.3	dhaS	Putative aldehyde dehydrogenase DhaS	0	0.5	0	0	0	0	0	0	0	0	0
ALE1_SCHPO	2.3.1.23; 2.3.1.51	ale1	Lysophospholipid acyltransferase (LPLAT) (1-acyl-sn-glycerol-3-phosphate acyltransferase) (AGPAT) (Lysophosphatidic acid acyltransferase) (LPAAT) (Lysophosphatidylcholine acyltransferase) (LPCAT) (Lysophosphatidylethanolamine acyltransferase) (LPEAT)	0	0	0	0	0	1	0	0	0	0	0
ALF_ARATH	4.1.2.13		Fructose-bisphosphate aldolase, cytoplasmic isozyme	0.5	0	0	0	0.5	0	5.5	2	0	0	0
ALF_BORBU	4.1.2.13	fba	Fructose-bisphosphate aldolase (FBP aldolase) (FBPA) (Fructose-1,6-bisphosphate aldolase)	0	0	0	0	0	0	0	0	0	0	0
ALF_CAMJE	4.1.2.13	fba	Fructose-bisphosphate aldolase (FBP aldolase) (FBPA) (Fructose-1,6-bisphosphate aldolase)	0.5	5	0	3	3	0	8	2	1	0	0
ALF_CAMJJ	4.1.2.13	fba	Fructose-bisphosphate aldolase (FBP aldolase) (FBPA) (Fructose-1,6-bisphosphate aldolase)	1	2.5	0.5	0	2	3	0	0	0	0	0
ALF_CANAL	4.1.2.13	FBA1	Fructose-bisphosphate aldolase (FBP aldolase) (FBPA) (37 kDa major allergen) (Fructose-1,6-bisphosphate aldolase) (IgE-binding allergen)	8	2	1	2	6	14	3	2	4	2	0
ALF_DROME	4.1.2.13	Ald	Fructose-bisphosphate aldolase	0	0	0	0	0	0	0	0	0	0	0
ALF_EDWI9	4.1.2.13	fba	Fructose-bisphosphate aldolase (FBP aldolase) (FBPA) (Fructose-1,6-bisphosphate aldolase)	1	0	0	0	0	2.5	0	0	0	0	0
ALF_HAEIN	4.1.2.13	fba	Fructose-bisphosphate aldolase (FBP aldolase) (FBPA) (Fructose-1,6-bisphosphate aldolase)	7.5	0	0	1	3	0	0	0	0	0	0
ALF_HELPJ	4.1.2.13	fba	Fructose-bisphosphate aldolase (FBP aldolase) (FBPA) (Fructose-1,6-bisphosphate aldolase)	0	0	0	0	0	0	0	0	0	0	0
ALF_HELPY	4.1.2.13	fba	Fructose-bisphosphate aldolase (FBP aldolase) (FBPA) (Fructose-1,6-bisphosphate aldolase)	3	22.5	10.5	7.5	24	42	7.5	6	1.5	15	3
ALF_KLULA	4.1.2.13	FBA1	Fructose-bisphosphate aldolase (FBP aldolase) (FBPA) (Fructose-1,6-bisphosphate aldolase)	0	0	0	0	0	0	0	0	0	0	0
ALF_MYCLE	4.1.2.13	fba	Fructose-bisphosphate aldolase (FBP aldolase) (FBPA) (Fructose-1,6-bisphosphate aldolase)	0	0	0	0	0	0	0	0	0	0	0
ALF_NOSS1	4.1.2.13	fda	Fructose-bisphosphate aldolase (FBP aldolase) (FBPA) (Fructose-1,6-bisphosphate aldolase)	1	0.5	0.5	0	0.5	1	0	2	0	0.5	0
ALF_PSEAE	4.1.2.13	fba	Fructose-bisphosphate aldolase (FBP aldolase) (FBPA) (Fructose-1,6-bisphosphate aldolase)	5	0	0	0	0	3	0	0	1.5	0.5	1
ALF_PSEST	4.1.2.13	fba	Fructose-bisphosphate aldolase (FBP aldolase) (FBPA) (Fructose-1,6-bisphosphate aldolase)	72	4	16	10	118.5	102	152	24	4	48	32
ALF_SHIFL	4.1.2.13	fbaA	Fructose-bisphosphate aldolase class 2 (FBP aldolase) (FBPA) (Fructose-1,6-bisphosphate aldolase) (Fructose-bisphosphate aldolase class II)	8.5	0	0	0	3	0	0	0	0	0.5	0
ALF_SPIOL	4.1.2.13		Fructose-bisphosphate aldolase, cytoplasmic isozyme	0.5	1.5	0	0	0.5	0	5.5	2	0	0	0
ALF_THECA	4.1.2.13	fba	Fructose-bisphosphate aldolase (FBP aldolase) (FBPA) (Fructose-1,6-bisphosphate aldolase)	1	0	1.5	1	0	0	0	2	0	0	0
ALF_TREPA	4.1.2.13	fba	Fructose-bisphosphate aldolase (FBP aldolase) (FBPA) (Fructose-1,6-bisphosphate aldolase)	0.5	1	1	2	0.5	0	1	0	0	0	1
ALF_XANFL	4.1.2.13	cbbA	Fructose-bisphosphate aldolase (FBP aldolase) (FBPA) (Fructose-1,6-bisphosphate aldolase)	3	0	0	0	0	0	0	0	1	0	0.5
ALF1_ECOLI	4.1.2.13	fbaB	Fructose-bisphosphate aldolase class 1 (Fructose-bisphosphate aldolase class I) (FBP aldolase)	5	0	0	0	0	0	0	0	0	1	0
ALF1_FUSNN	4.1.2.13	fda	Fructose-bisphosphate aldolase class 1 (Fructose-bisphosphate aldolase class I) (FBP aldolase)	1	0.5	0	0.5	0	0	0.5	0.5	0	0	0
ALF1_LAMJA	4.1.2.13		Fructose-bisphosphate aldolase, muscle type	0.5	1.5	0.5	0	1	1	2.5	1	0	1	0
ALF1_OCEIH	4.1.2.13	fda	Fructose-bisphosphate aldolase class 1 (Fructose-bisphosphate aldolase class I) (FBP aldolase)	8.5	8.5	12.5	23.5	6.5	13	13.5	8.5	4	7	3.5
ALF1_PEA	4.1.2.13		Fructose-bisphosphate aldolase, cytoplasmic isozyme 1	0	0	1	0	0	0	0.5	0	0	0	0
ALF1_SYNY3	4.1.2.13	fda	Fructose-bisphosphate aldolase class 1 (Fructose-bisphosphate aldolase class I) (FBP aldolase)	1	0.5	0	0.5	0	0	0.5	0.5	0	0	0
ALF1_XYLFT	4.1.2.13		Probable fructose-bisphosphate aldolase class 1 (Fructose-bisphosphate aldolase class I) (FBP aldolase)	0.5	4.5	0	0	0	0	0	0	0	0	0
ALF2_CUPNH	4.1.2.13	cbbAP	Fructose-bisphosphate aldolase, plasmid (FBP aldolase) (FBPA) (Fructose-1,6-bisphosphate aldolase)	0	0	0	0	0	0	0	0	1	0	0
ALF2_PEA	4.1.2.13		Fructose-bisphosphate aldolase, cytoplasmic isozyme 2	0.5	0	0	0	0	0	0	0	3	0	0
ALF2_STAAW	4.1.2.13	fba	Fructose-bisphosphate aldolase (FBP aldolase) (FBPA) (Fructose-1,6-bisphosphate aldolase)	0	0	0	0	0	0	0	1	0	0	0
ALF2_STAES	4.1.2.13	fba	Fructose-bisphosphate aldolase (FBP aldolase) (FBPA) (Fructose-1,6-bisphosphate aldolase)	0	0	0	0	0	0.5	1	0	0	0	0
ALF2_SYNY3	4.1.2.13	fbaA	Fructose-bisphosphate aldolase class 2 (FBP aldolase) (FBPA) (Fructose-1,6-bisphosphate aldolase) (Fructose-bisphosphate aldolase class II)	0	0	0	0	0	0	0	0	0	0	0
ALFC_CHLRE	4.1.2.13	ALDCHL	Fructose-bisphosphate aldolase 1, chloroplastic	0	0	0.5	0	0	0	0	0	0	0	0
ALGA_PSEAE	5.3.1.8; 2.7.7.13	algA	Alginate biosynthesis protein AlgA [Includes: Mannose-6-phosphate isomerase (Phosphohexomutase) (Phosphomannose isomerase) (PMI); Mannose-1-phosphate guanylyltransferase (GDP-mannose pyrophosphorylase) (GMP) (GMPP) (GTP--mannose-1-phosphate guanylyltransferase)]	0.5	4.5	0	0	0	0	1	0	0.5	0.5	1
ALGC_PSEPK	5.4.2.2; 5.4.2.8	algC	Phosphomannomutase/phosphoglucomutase (PMM / PGM)	0	0.5	5.5	3	0	0	0.5	0	0	0	0
ALGE1_AZOVI	5.1.3.-	algE1	Poly(beta-D-mannuronate) C5 epimerase 1 (Mannuronan epimerase 1)	0	0	0	0	0	0	0	0	0	0	0
ALGE7_AZOVI	4.2.2.3; 5.1.3.-	algE7	Alginate lyase 7 (Mannuronan epimerase 7) (Poly(beta-D-mannuronate) C5 epimerase 7) (Poly(beta-D-mannuronate) lyase 7) (Poly(mana) alginate lyase 7)	2	0	0	0	0	0	0	0	0	0	0
ALGI_PSEAE	2.3.1.-	algI	Probable alginate O-acetylase AlgI (Alginate biosynthesis protein AlgI)	0	0	0	0.5	0	0.5	0	0	0	0	0
ALGR_PSEAE		algR	Positive alginate biosynthesis regulatory protein	0	0	0	0	0	0	0	0	0	0	0
ALIA_STRPN		aliA	Oligopeptide-binding protein AliA (Exported protein 1)	7	4	5.5	9.5	12.5	7	20.5	16.5	4	6	10
ALIB_STRR6		aliB	Oligopeptide-binding protein AliB	0	0	0	0	0	0	0.5	0	0	0	0
ALKH_DICD3	4.1.3.16; 4.1.2.14	eda	KHG/KDPG aldolase [Includes: 4-hydroxy-2-oxoglutarate aldolase (2-keto-4-hydroxyglutarate aldolase) (KHG-aldolase); 2-dehydro-3-deoxy-phosphogluconate aldolase (2-keto-3-deoxy-6-phosphogluconate aldolase) (KDPG-aldolase) (Phospho-2-dehydro-3-deoxygluconate aldolase) (Phospho-2-keto-3-deoxygluconate aldolase)]	0.5	0	0	5	0.5	0	1	1	0	0	0
ALKJ_PSEPU	1.1.99.-	alkJ	Alcohol dehydrogenase [acceptor]	0	0	0	0	0	0	0	0	0	0	0
ALKN_ALCBS			Putative methyl-accepting chemotaxis AlkN	2.5	0	0.5	0	0	0	1	0	0	0	0
ALKN_PSEOL		alkN	Putative methyl-accepting chemotaxis AlkN	0	0	0	0	0	0	1	0	0	0	0
ALKR3_ARATH	1.1.1.-		Probable aldo-keto reductase 3	0	0	0	0	0	0	0	0	0	0	0
ALL8_OLEEU			Calcium-binding allergen Ole e 8 (PCA18/PCA23) (allergen Ole e 8)	0	0	1	0	3	0	0	0	0	0	0
ALLB_BACHD	3.5.2.5	allB	Allantoinase (Allantoin-utilizing enzyme)	4.5	0	1.5	14	1	1.5	0.5	0	0	0	0.5
ALLB_SOLUE	3.5.2.5	allB	Allantoinase (Allantoin-utilizing enzyme)	0	0	0	0	0	0	1	0	0	0	0
ALLC_MOUSE	3.5.3.4	Allc	Probable allantoicase (Allantoate amidinohydrolase)	3	7.5	3	3	1.5	0	0	7.5	0	0	0
ALLC_XENTR	3.5.3.4	allc	Allantoicase (Allantoate amidinohydrolase)	0	0.5	0	1	0	0	0	0	0	0	0.5
ALLD_ECOLI	1.1.1.350	allD	Ureidoglycolate dehydrogenase (NAD(+))	0	1	0	0	2	0	0	0	0	0	0
ALP_LECPS	3.4.21.-		Alkaline serine protease ver112	0	0	0	0	0	0	0	0	1.5	0.5	0
ALPH_ELIME	3.1.3.1	pafA	Alkaline phosphatase PafA (AP PafA)	0	0	0	1	0	0	0	0	0	0	0
ALPH_SYNE7	3.1.3.1	phoV	Alkaline phosphatase PhoV (APase PhoV)	0	0	0	0	0	0.5	0	0	0	0	0
ALR_ARCB4	5.1.1.1	alr	Alanine racemase	0	0	0	0	0	0	0	0	0	0	0
ALR_NITSB	5.1.1.1	alr	Alanine racemase	0	0	0	0	0	0	1	0	0	0	0
ALR_NOSS1	5.1.1.1	alr	Alanine racemase	240	275	892.5	1515	362.5	205	577.5	590	37.5	162.5	185
ALR_TREDE	5.1.1.1	alr	Alanine racemase	0	0	0	0	0	0	0	0.5	0	0	0
ALRB_DICDI	1.1.1.21	alrB	Aldose reductase B (ARB) (Aldehyde reductase B)	0	0	0	1	1	1	0.5	0	0	1	0
ALSB_ECOLI		alsB	D-allose-binding periplasmic protein (ALBP)	0.5	1	4	3	1	0.5	8.5	1.5	2.5	0	0.5
AMAA_GEOSE	3.5.1.14	amaA	N-acyl-L-amino acid amidohydrolase (L-aminoacylase)	0.5	0	0.5	0	0	1	0	0	0	0	0
AMACR_MOUSE	5.1.99.4	Amacr	Alpha-methylacyl-CoA racemase (2-methylacyl-CoA racemase)	0	1	0	0	0	0	0	0	0	0	0
AMACR_RAT	5.1.99.4	Amacr	Alpha-methylacyl-CoA racemase (2-arylpropionyl-CoA epimerase) (2-methylacyl-CoA racemase)	0	0	0	0	0	0	0	0	0	0	0
AMCY_METEA		mauC	Amicyanin-alpha	2	0	1	1	8	0	7	2	56	15	23
AMCY_PARDE		mauC	Amicyanin	0	0	0	0	0	0	0	0	0	0	0
AMCY_PARVE		mauC	Amicyanin	3.5	0	2	4	11	1.5	2	9.5	27.5	9.5	28
AMIA_ECOLI	3.5.1.28	amiA	N-acetylmuramoyl-L-alanine amidase AmiA	0	0	0	1	0	0	0	0	0	0	0
AMIB_BUCBP	3.5.1.28	amiB	Putative N-acetylmuramoyl-L-alanine amidase	1	0	0	0	0	3	0	0	0	0	0
AMIC_ECOLI	3.5.1.28	amiC	N-acetylmuramoyl-L-alanine amidase AmiC	1.5	0	0	0	2	0	0.5	0	0	0	0
AMIC_PSEAE		amiC	Aliphatic amidase expression-regulating protein	1	0	2	0.5	0	0.5	3	3	13	2	5.5
AMID_SULSO	3.5.1.4		Amidase	6	6.5	24.5	53	2	0	2.5	9	0	2.5	3.5
AMID_SYNY3	3.5.1.4		Putative amidase	0	4	0	9	3	5	3	4	3	2	1
AMIE_STRR6		amiE	Oligopeptide transport ATP-binding protein AmiE	0.5	0	0.5	2	0	0.5	1	0	0	0	0
AMIF_STRPN		amiF	Oligopeptide transport ATP-binding protein AmiF	0	0	0	0.5	0	0	0	2.5	0	0	0
AMIS_PSEAE		amiS	Putative transporter protein AmiS	0.5	0	3	1	0.5	0	2	1.5	11.5	6.5	0.5
AMOA_NITEU	1.13.12.-	amoA1; amoA2	Ammonia monooxygenase, acetylene-binding (AMO)	211.5	13.5	28	29.5	296.5	194	36	37	1588.5	484.5	365
AMOB_NITEU	1.13.12.-	amoB1; amoB2	Ammonia monooxygenase	241	22.5	25	16	345.5	338	15	29.5	644	315.5	155
AMP_CLOTM	3.4.11.-	celM	Putative aminopeptidase	0	0	0.5	0	0	0	0	0	0	0	0
AMPA_CAMJE	3.4.11.1; 3.4.11.10	pepA	Probable cytosol aminopeptidase (Leucine aminopeptidase) (LAP) (Leucyl aminopeptidase)	0	0	0	0	0	0	0	0	0	0	0
AMPA_DESAH	3.4.11.1; 3.4.11.10	pepA	Probable cytosol aminopeptidase (Leucine aminopeptidase) (LAP) (Leucyl aminopeptidase)	0	0	0	0	0	0	0	1.5	0	0	0
AMPA_GEOSL	3.4.11.1; 3.4.11.10	pepA	Probable cytosol aminopeptidase (Leucine aminopeptidase) (LAP) (Leucyl aminopeptidase)	0	0.5	0	0.5	0	0	0	0	0	0	0
AMPA_GEOTN	3.4.11.1; 3.4.11.10	pepA	Probable cytosol aminopeptidase (Leucine aminopeptidase) (LAP) (Leucyl aminopeptidase)	0	0	0	0	0	0	0	0	0	0	0
AMPA_IDILO	3.4.11.1; 3.4.11.10	pepA	Probable cytosol aminopeptidase (Leucine aminopeptidase) (LAP) (Leucyl aminopeptidase)	1	0	0	0	1	0	4	3	1	0	1
AMPA_THISH	3.4.11.1; 3.4.11.10	pepA	Probable cytosol aminopeptidase (Leucine aminopeptidase) (LAP) (Leucyl aminopeptidase)	0	0	0	0	0	0	0	0	0	0	0
AMPA_WOLSU	3.4.11.1; 3.4.11.10	pepA	Probable cytosol aminopeptidase (Leucine aminopeptidase) (LAP) (Leucyl aminopeptidase)	0	26	2.5	0	8	6	11	4	4	12	2
AMPD_ECOLI	3.5.1.28	ampD	1,6-anhydro-N-acetylmuramyl-L-alanine amidase AmpD (N-acetylmuramoyl-L-alanine amidase)	0	0	0	0	0	0	0	0	0.5	0	0
AMPEP_HELPY	3.4.11.-		Aminopeptidase HP_1037	20	88	24	10	46	36	26	4	6	14	12
AMPG_ECOLI		ampG	Protein AmpG	0	0.5	0	0.5	0	0	0	0	0.5	0	0
AMPL_CAEEL	3.4.11.1	lap-1	Leucine aminopeptidase 1	0	0	0	0	0	0	0	0	0	0	0
AMPN_ECOLI	3.4.11.2	pepN	Aminopeptidase N (Alpha-aminoacylpeptide hydrolase)	0	0.5	0	0	0	0	1	0	0	0.5	0
AMPP_ECOLI	3.4.11.9	pepP	Xaa-Pro aminopeptidase (Aminoacylproline aminopeptidase) (Aminopeptidase P II) (APP-II) (X-Pro aminopeptidase)	0	0	0	0	1	0.5	0	0.5	0	0	0
AMPP1_SORMK	3.4.11.9	AMPP	Probable Xaa-Pro aminopeptidase P (AMPP) (Aminopeptidase P) (Aminoacylproline aminopeptidase) (Prolidase)	5	3	1	6	5	12	6	2	0	0	0
AMPP2_CHAGB	3.4.11.9		Probable Xaa-Pro aminopeptidase CHGG_02942 (Aminoacylproline aminopeptidase) (Prolidase)	0	0	0	0	0	1.5	0	0	0	0.5	0
AMPP3_PODAN	3.4.11.9	PEPP	Probable Xaa-Pro aminopeptidase PEPP (Aminoacylproline aminopeptidase) (Prolidase)	0	0	0	0	0	0	0	0	0	0	0
AMPPA_METLZ	2.4.2.57		AMP phosphorylase (AMPpase) (Nucleoside monophosphate phosphorylase) (NMP phosphorylase)	0	0	1	0	0	0	3.5	1.5	0	0	1.5
AMSK_ERWAM	2.4.-.-	amsK	Amylovoran biosynthesis glycosyltransferase AmsK	0	1	0.5	0	0	0	0	0	0	0	0.5
AMT_AQUAE		amt	Ammonia channel (Ammonia transporter)	0	0	0	0	3	0	0	0	1	1	0
AMT_MYCTU		amt	Probable ammonia channel (Ammonia transporter)	63.5	9	46.5	31.5	46	3.5	68	86	166	68	393
AMT1_DICDI		amtA	Ammonium transporter 1	0	0	0	0	0	0	0	0	1.5	1	0
AMT12_ARATH		AMT1-2	Ammonium transporter 1 member 2 (AtAMT1;2)	0.5	0	0	0	0	0	0	0	0	0	0
AMT13_ARATH		AMT1-3	Ammonium transporter 1 member 3 (AtAMT1;3)	0	0	0	0	0	0	0	0	0	0	0
AMT3_DICDI		amtC	Ammonium transporter 3	0.5	0	2	0	0	0.5	0	0	0	0	0
AMY_GEOSE	3.2.1.1	amyS	Alpha-amylase (1,4-alpha-D-glucan glucanohydrolase)	0	0	0	0	0	0	0	0	1	0	0
AMY1_DICT6	3.2.1.1	amyA	Alpha-amylase 1 (1,4-alpha-D-glucan glucanohydrolase)	1	0.5	0	5	0	0	0	0	0	0	0
AMY1_LIPKO	3.2.1.1	LKA1	Alpha-amylase 1 (1,4-alpha-D-glucan glucanohydrolase 1)	0	0	0	0	0	0	0	0	0	0	0
AMY1_SCHOC	3.2.1.1	AMY1	Alpha-amylase 1 (1,4-alpha-D-glucan glucanohydrolase 1)	0	0	0	0	0	0	0	0	1.5	0	0
AMYD_THETU		amyD	Probable starch degradation products transport system permease protein AmyD	0	0	0	0	0	0	0	0	0	0	0
AMYG_AMORE	3.2.1.3	GAMP	Glucoamylase P (1,4-alpha-D-glucan glucohydrolase) (Glucan 1,4-alpha-glucosidase)	0	0	1.5	0	0	0	0.5	2	0	0	0.5
AMYG_ASPKA	3.2.1.3	gaI	Glucoamylase I (1,4-alpha-D-glucan glucohydrolase) (Glucan 1,4-alpha-glucosidase)	0	0	1.5	0.5	0	0	0	0	0	1	0
AMYG_RHIOR	3.2.1.3		Glucoamylase 1 (Gluc 1) (1,4-alpha-D-glucan glucohydrolase) (Glucan 1,4-alpha-glucosidase) [Cleaved into: Glucoamylase 2 (Gluc 2); Glucoamylase 3 (Gluc 3)]	0	0	3	0.5	0	0	0	2	0	1	0
AMYG_SACFI	3.2.1.3	GLU1	Glucoamylase GLU1 (1,4-alpha-D-glucan glucohydrolase) (Glucan 1,4-alpha-glucosidase)	0	1	0	0	1.5	0.5	3	0	0	0.5	0
AMYG_SCHPO	3.2.1.3	meu17	Probable glucoamylase (1,4-alpha-D-glucan glucohydrolase) (Glucan 1,4-alpha-glucosidase) (Meiotic expression up-regulated protein 17)	0	0	0	0	1	0	1	3	0	0	0
AMZ2_MACFA	3.4.-.-	AMZ2	Archaemetzincin-2 (Archeobacterial metalloproteinase-like protein 2)	0	0	0	0	0	0	0	0	0	0	0
AMZA_METKA	3.4.-.-	amzA	Archaemetzincin	0	0	0	0	0	0	1	0	0	0	0
AMZA_PYRAB	3.4.-.-	amzA	Archaemetzincin	0	0	0	0	0	0	0	0	1	0	0
AN32_ARATH			Acidic leucine-rich nuclear phosphoprotein 32-related protein (ANP32/acidic nuclear phosphoprotein-like protein)	1	0	0	0	0.5	0	0.5	0	0.5	0	0
ANAG_HUMAN	3.2.1.50	NAGLU	Alpha-N-acetylglucosaminidase (N-acetyl-alpha-glucosaminidase) (NAG) [Cleaved into: Alpha-N-acetylglucosaminidase 82 kDa form; Alpha-N-acetylglucosaminidase 77 kDa form]	1	0	0	0	0	0	0	0	0	0	0
ANAN_ANACO	3.4.22.31	AN1	Ananain	0	0	0	2	0	0	0	0	0	0	0
ANCA_CLOTH		ancA	Cellulosome-anchoring protein	0	0	0	0	0.5	0.5	1.5	1	0	0	0.5
ANFA_AZOVI		anfA	Nitrogen fixation protein AnfA	8.5	15	7	8.5	3	5	3	4	4	1	2
ANGL6_MOUSE		Angptl6	Angiopoietin-related protein 6 (Angiopoietin-like protein 6) (Angiopoietin-related growth factor)	0	0	0	0	0	0	0	0	0	1.5	0
ANGR_VIBAN		angR	Anguibactin system regulator	0	0	0	0	0	0	0	0	0	0	0
ANIA_NEIGO	1.7.2.1	aniA	Copper-containing nitrite reductase (Major outer membrane protein Pan 1)	0.5	0	0	0	2	0	0	0	2.5	1	0
ANIA_NEIMB	1.7.2.1	aniA	Copper-containing nitrite reductase	1	0	0	0	0	0	0	0	8	1.5	1
ANK1_HUMAN		ANK1	Ankyrin-1 (ANK-1) (Ankyrin-R) (Erythrocyte ankyrin)	5	9	7.5	20.5	20	7.5	21	2	1	3	1
ANK2_HUMAN		ANK2	Ankyrin-2 (ANK-2) (Ankyrin-B) (Brain ankyrin) (Non-erythroid ankyrin)	0	0	0	0.5	0	0	0	0	0	0	0
ANK3_HUMAN		ANK3	Ankyrin-3 (ANK-3) (Ankyrin-G)	0	0	0	0	0	0.5	0	0	0	0.5	0
ANKR7_MACFA		ANKRD7	Ankyrin repeat domain-containing protein 7	0	0	0	0	0	1	0	0	0	0	0
ANM1_SCHPO	2.1.1.-	rmt1	Protein arginine N-methyltransferase 1 (Type I protein arginine N-methyltransferase) (Type I PRMT)	0	0	0	0	0	0	0	0	0	0	0
ANMK_SULNB	2.7.1.170	anmK	Anhydro-N-acetylmuramic acid kinase (AnhMurNAc kinase)	0	0	1	0	0	0	0	0	0	0	0
ANO4_MOUSE		Ano4	Anoctamin-4 (Transmembrane protein 16D)	0	0	0	0.5	0	0.5	0	0	0	1.5	0
ANO8_MOUSE		Ano8	Anoctamin-8 (Transmembrane protein 16H)	0	0	0.5	0	0	0	0	0.5	0	0	0
ANR27_MOUSE		Ankrd27	Ankyrin repeat domain-containing protein 27 (VPS9 domain-containing protein) (VPS9-ankyrin-repeat protein)	2.5	2	1.5	2.5	2	2	2.5	1	0	1	0
ANR31_HUMAN		ANKRD31	Putative ankyrin repeat domain-containing protein 31	0	0	0	0	0	0	1	0	0	0	0
ANR39_BOVIN		ANKRD39	Ankyrin repeat domain-containing protein 39	0	0	0	0	0	0	0	0	0	0	0
ANR44_HUMAN		ANKRD44	Serine/threonine-protein phosphatase 6 regulatory ankyrin repeat subunit B (PP6-ARS-B) (Serine/threonine-protein phosphatase 6 regulatory subunit ARS-B) (Ankyrin repeat domain-containing protein 44)	0	0	0	0.5	0	0	0	0	0	0	0
ANR54_BOVIN		ANKRD54	Ankyrin repeat domain-containing protein 54	1	0	0	1	0	0	0	0	0	1	0
ANSME_BACTN	1.1.99.-	chuR	Anaerobic sulfatase-maturating enzyme (AnSME) (Chondroitin sulfate/heparin utilization regulation protein) (Ser-type sulfatase-activating enzyme)	0	0	0	1	0	0	0	0	0	0	0
ANSME_CLONN	1.8.98.-		Anaerobic sulfatase-maturating enzyme (AnSME) (Cys-type sulfatase-activating enzyme)	0	0	0	0	0	0	0	0	0	0	0
ANX13_CANFA		ANXA13	Annexin A13 (Annexin XIII) (Annexin-13) (Intestine-specific annexin) (ISA)	0	0.5	0	0	0	0	0	0	0	0	0
ANX13_HUMAN		ANXA13	Annexin A13 (Annexin XIII) (Annexin-13) (Intestine-specific annexin) (ISA)	3	6	4	29	8	1	3	10	0	4	1
ANX13_MOUSE		Anxa13	Annexin A13 (Annexin XIII) (Annexin-13)	3.5	6.5	6	29	9.5	3.5	3	13.5	1	6.5	3
ANXA4_HUMAN		ANXA4	Annexin A4 (35-beta calcimedin) (Annexin IV) (Annexin-4) (Carbohydrate-binding protein p33/p41) (Chromobindin-4) (Endonexin I) (Lipocortin IV) (P32.5) (PP4-X) (Placental anticoagulant protein II) (PAP-II) (Protein II)	0	0	1.5	0	0	0	0	0	0	0	0
AOAH_RABIT	3.1.1.77	AOAH	Acyloxyacyl hydrolase [Cleaved into: Acyloxyacyl hydrolase small subunit; Acyloxyacyl hydrolase large subunit]	1.5	0	0	0	0	0	0	0	0	0	0
AOR_PYRAB	1.2.7.5	aor	Tungsten-containing aldehyde ferredoxin oxidoreductase	11.5	5	41.5	51	7.5	1.5	34	7	1	3	8.5
AOR_PYRFU	1.2.7.5	aor	Tungsten-containing aldehyde ferredoxin oxidoreductase	17	12	84	72	16	4	28.5	10.5	2	5	12.5
AOR_PYRHO	1.2.7.5	aor	Tungsten-containing aldehyde ferredoxin oxidoreductase	43.5	37	204	202	32	0	91.5	35	4	11	16
AOR_THEKO	1.2.7.5	aor	Tungsten-containing aldehyde ferredoxin oxidoreductase	21.5	19	68.5	97	20.5	0	51	14	1	6	10.5
AOTC_XYLFT	2.1.3.9	argF'	N-acetylornithine carbamoyltransferase (AOTCase)	0	0	0	0	0	0	0	0	0	0	0
AOTP_PSEAE		aotP	Arginine/ornithine transport ATP-binding protein AotP	0	0	0	1.5	0	0	0	0	0	0	0
AOX_AJECA	1.-.-.-	AOX1	Alternative oxidase, mitochondrial	0	0	0	0	0	0	0	0	0	0	0
AOX_ASPNG	1.-.-.-	aox1	Alternative oxidase, mitochondrial	0	0	0	0	0	0	0	0	0	0	0
AOX_TRYBB	1.-.-.-	AOX	Alternative oxidase, mitochondrial	0	0	0	0	0	0	0	0	0	0	0
AP1G_DICDI		ap1g1	AP-1 complex subunit gamma (Adaptor protein complex AP-1 subunit gamma) (Adaptor-related protein complex 1 subunit gamma) (Clathrin assembly protein complex 1 gamma large chain) (Gamma1-adaptin)	0	0	0	0	0	0	0	0	0	0	0
AP1M_DICDI		apm1	AP-1 complex subunit mu (AP-1 adaptor complex mu1 subunit) (Adaptor protein complex AP-1 subunit mu) (Adaptor-related protein complex 1 subunit mu) (Clathrin-adaptor medium chain Apm1) (Mu1-adaptin)	0	0	0	0	0	0	0	0	0	3	0
AP1M1_HUMAN		AP1M1	AP-1 complex subunit mu-1 (AP-mu chain family member mu1A) (Adaptor protein complex AP-1 subunit mu-1) (Adaptor-related protein complex 1 subunit mu-1) (Clathrin assembly protein complex 1 mu-1 medium chain 1) (Clathrin coat assembly protein AP47) (Clathrin coat-associated protein AP47) (Golgi adaptor HA1/AP1 adaptin mu-1 subunit) (Mu-adaptin 1) (Mu1A-adaptin)	0	0	0	0	1.5	0	0	0	0	0	0
AP1M1_SCHPO		apm1	AP-1 complex subunit mu-1 (Clathrin assembly protein complex 1 mu-1 medium chain) (Mu-adaptin)	0	0	0	0	0	0	0	0	0	0	0
AP2A2_DICDI		ap2a1-1; ap2a1-2	AP-2 complex subunit alpha-2 (100 kDa coated vesicle protein C) (Adaptor protein complex AP-2 subunit alpha-2) (Adaptor-related protein complex 2 subunit alpha-2) (Alpha-adaptin C) (Alpha2-adaptin) (Clathrin assembly protein complex 2 alpha-C large chain) (Plasma membrane adaptor HA2/AP2 adaptin alpha C subunit)	0	0	0	0	0	0	0.5	0	0	0	0
AP2S_ASPFU		aps2	AP-2 complex subunit sigma (Adaptin small chain) (Clathrin assembly protein 2 sigma small chain) (Sigma2-adaptin)	0	0	0	0	0	0	0	0	0	0	0
AP3B_DICDI		ap3b-1; ap3b-2	AP-3 complex subunit beta (Adaptor protein complex AP-3 beta subunit) (Adaptor-related protein complex 3 subunit beta) (Beta-3-adaptin) (Clathrin assembly protein complex 3 beta large chain)	0	0	0	0	0	0	0	0	0	0	0
AP3B2_HUMAN		AP3B2	AP-3 complex subunit beta-2 (Adaptor protein complex AP-3 subunit beta-2) (Adaptor-related protein complex 3 subunit beta-2) (Beta-3B-adaptin) (Clathrin assembly protein complex 3 beta-2 large chain) (Neuron-specific vesicle coat protein beta-NAP)	0	0	0	0	0	0	0	0	0	0	0
APA1_ARATH	3.4.23.-	APA1	Aspartic proteinase A1	1.5	0	1	0	0.5	3.5	0.5	3.5	0	1.5	0
APA2_ARATH	3.4.23.-	APA2	Aspartic proteinase A2 (Aspartic protease 57) (AtASP57)	6	0	4	0	2	14	2	14	0	6	0
APA2_KLULA	2.7.7.53; 2.7.7.5	APA2	Diadenosine 5',5'''-P1,P4-tetraphosphate phosphorylase 2 (Ap4A phosphorylase 2) (ADP-sulfurylase) (ATP adenylyltransferase)	0	0	0	0	0	0	0	0	0	0	0
APA3_ARATH	3.4.23.-	APA3	Aspartic proteinase A3	1	0	3	0	1	0	0	0.5	0	0	0
APAG_BRASO		apaG	Protein ApaG	0	0	0	6	0	3	0	0	0	0	0
APBE_HAEIN	2.7.1.180	apbE	FAD:protein FMN transferase (Flavin transferase)	1	4	1	1	1	1	6	0	0	2	1
APBE_SALTY	2.7.1.180	apbE	FAD:protein FMN transferase (Flavin transferase)	0	0	0	0	0	0	0	0	0	0	0
APBE_TREPA	2.7.1.180	apbE	FAD:protein FMN transferase (Flavin transferase)	1	0	2	2	1	2	2.5	3	0	0	0.5
APBE_VIBC3	2.7.1.180	apbE	FAD:protein FMN transferase (Flavin transferase)	1	0	0	0	0.5	1.5	0.5	1	0	0	0.5
APCA_AROAE	6.4.1.8	apc1	Acetophenone carboxylase alpha subunit (Acetophenone carboxylase 70 kDa subunit)	2	0	2	0	0	0	0	0	0	0	2
APCB_AROAE	6.4.1.8	apc2	Acetophenone carboxylase beta subunit (Acetophenone carboxylase 15 kDa subunit)	2	1	1	4.5	6	0	5	0	1	0	2
APCC_AROAE	6.4.1.8	apc3	Acetophenone carboxylase gamma subunit (Acetophenone carboxylase 87 kDa subunit)	1	3	1	0	0.5	0	0	0	0	1	1
APCD_AROAE	6.4.1.8	apc4	Acetophenone carboxylase delta subunit (Acetophenone carboxylase 75 kDa subunit)	4	3	0	0	0	1	0	0	0	0	0
APCE_MICDP	4.-.-.-	apcE	Phycobiliprotein ApcE (Core-membrane linker protein) (L-CM 92) (Phycobilisome 120 kDa linker polypeptide, core)	0	0	0	0	0	0	0	0	0	0	0
APCE_NOSS1	4.-.-.-	apcE	Phycobiliprotein ApcE (Anchor polypeptide) (PBS-anchor protein) (Phycobilisome linker polypeptide)	1	1	0	2	0.5	0	1	0	0	1	0.5
APCF_NOSS1		apcF	Allophycocyanin subunit beta-18 (Allophycocyanin subunit B18)	1	1	0	0.5	1	0	0.5	0	0	0.5	0
APE2_AERPE	3.1.-.-	apeII	Homing endonuclease I-ApeII (rRNA intron-encoded homing endonuclease 2)	0	0	0	0	1	0	0.5	0	1.5	1	0
APEA_BORBZ	3.4.11.-	apeA	Probable M18 family aminopeptidase 1	0	0	0	0	0	0	0	0	0	0	0
APEA_CLOAB	3.4.11.-	apeA	Probable M18 family aminopeptidase 1	0	0.5	0	0	0.5	0	0	0	0	0	0.5
APEB_CLOAB	3.4.11.-	apeB	Probable M18 family aminopeptidase 2	0	0	0	0	0	0	0.5	0	0	0	0
APG_BRANA		APG	Anther-specific proline-rich protein APG (Protein CEX) (Fragment)	0	1	1	1	0	0	0	0	0	0	0
APGM_GEOSL	5.4.2.12	apgM	Probable 2,3-bisphosphoglycerate-independent phosphoglycerate mutase (BPG-independent PGAM) (Phosphoglyceromutase) (aPGAM)	0	0	0	0	0	0	0	0	1	1	0
APGM_METBF	5.4.2.12	apgM	2,3-bisphosphoglycerate-independent phosphoglycerate mutase (BPG-independent PGAM) (Phosphoglyceromutase) (aPGAM)	0	0	0.5	0.5	0	0	0	0	0	0	0
APGM_METBU	5.4.2.12	apgM	2,3-bisphosphoglycerate-independent phosphoglycerate mutase (BPG-independent PGAM) (Phosphoglyceromutase) (aPGAM)	0	0	0	1	0	1	0	0	0	0	1
APGM_THEM4	5.4.2.12	apgM	Probable 2,3-bisphosphoglycerate-independent phosphoglycerate mutase (BPG-independent PGAM) (Phosphoglyceromutase) (aPGAM)	0	0	0	0	0	0	0	0	0	0	0
APH1_SCHPO	3.6.1.17	aph1	Bis(5'-nucleosyl)-tetraphosphatase [asymmetrical] (Diadenosine 5',5'''-P1,P4-tetraphosphate asymmetrical hydrolase) (Ap4A hydrolase) (Ap4Aase) (Diadenosine tetraphosphatase)	0	0	0	0	0	0	0	6	3	0	1
APH4_DROME	3.1.3.1	Aph4	Alkaline phosphatase 4	0	0.5	0	0	0	0	0	0	0	0	0
APHA_MYCRA		aphA	Acetylpolyamine aminohydrolase	0	0	0	0	0	0.5	0	0	0	0.5	0
API_ACHLY	3.4.21.50		Protease 1 (API) (Lysyl endopeptidase) (Protease I)	1	1	4.5	8	0	0	1.5	0	0	0	0
API_HAEIN	5.3.1.13		Probable arabinose 5-phosphate isomerase (API)	0	1.5	0	1	0	0	0	0	0	0.5	0
APM1_ARATH	3.4.11.2	APM1	Aminopeptidase M1 (Alpha-aminoacylpeptide hydrolase)	1	0	0	0	0	0	0	0	0	0	0
APM1B_ORYSJ	3.4.11.2		Aminopeptidase M1-B (Alpha-aminoacylpeptide hydrolase)	0	0	0	0	0	0	0	0	0	0.5	0
APOD_HUMAN		APOD	Apolipoprotein D (Apo-D) (ApoD)	0	0	0	0	0.5	0	0	0	0	0	0
APPA_BACSU		appA	Oligopeptide-binding protein AppA	4.5	2	7.5	5.5	9	0	6	0.5	20.5	16.5	10
APPB_BACSU		appB	Oligopeptide transport system permease protein AppB	2.5	0	2.5	3	0	1	0	0	2	2	0
APPB_ECOLI	1.10.3.10	appB	Cytochrome bd-II ubiquinol oxidase subunit 2 (Cytochrome bd-II oxidase subunit II)	0	0	0	0	1	0	0	0	0	0	0
APPD_BACSU		appD	Oligopeptide transport ATP-binding protein AppD	1	0	0	0	0	0	0.5	0	0	0.5	0.5
APPF_BACSU		appF	Oligopeptide transport ATP-binding protein AppF	2	0.5	0	2	3	0	0	2.5	2	0.5	0
APRA_DICDI		aprA	Autocrine proliferation repressor protein A (PhoPQ-activated pathogenicity-related protein)	0	0	0	0	0	0	0	0	0	0	0
APRD_PSEAE		aprD	Alkaline protease secretion ATP-binding protein AprD	0	0	0	0	4	1	5	1	2	0	0
APRE_PSEAE		aprE	Alkaline protease secretion protein AprE	1	0	0	0	0	0	0	0	0	0	0
APRF_PSEAE		aprF	Alkaline protease secretion protein AprF	13	3.5	0	0	0	0	0.5	0	0	0	0
APRR9_ARATH		APRR9	Two-component response regulator-like APRR9 (Pseudo-response regulator 9)	0	0	0	0.5	0	0	0	0	0	0	0
APRX_BACSU	3.4.21.-	aprX	Serine protease AprX	1	0	0	0	0	0.5	0	0	2	2.5	0
APT_DESMR	2.4.2.7	apt	Adenine phosphoribosyltransferase (APRT)	0	0	0	0	0	0	0	0	0	0	0
APT_DESOH	2.4.2.7	apt	Adenine phosphoribosyltransferase (APRT)	0	0	0	0	0	0	0	0	0	0	0
APT_FUSNN	2.4.2.7	apt	Adenine phosphoribosyltransferase (APRT)	0	0	0	0.5	0	0	1.5	0	0	0	0
APT_THEPX	2.4.2.7	apt	Adenine phosphoribosyltransferase (APRT)	0	0	0	0	0	0	0	0	0	0	0
APT2_ARATH	2.4.2.7	APT2	Adenine phosphoribosyltransferase 2 (APRT 2) (AtAPT2)	0	0	0	0	2	2.5	2.5	0.5	0	2	0
APU_THESA	3.2.1.1; 3.2.1.41	apu	Amylopullulanase (Alpha-amylase/pullulanase) [Includes: Alpha-amylase (1,4-alpha-D-glucan glucanohydrolase); Pullulanase (1,4-alpha-D-glucan glucanohydrolase) (Alpha-dextrin endo-1,6-alpha-glucosidase)]	13	10	44	63	2	0	5	1	1	1	4
APU_THETU	3.2.1.1; 3.2.1.41	amyB	Amylopullulanase (Alpha-amylase/pullulanase) (Pullulanase type II) [Includes: Alpha-amylase (1,4-alpha-D-glucan glucanohydrolase); Pullulanase (1,4-alpha-D-glucan glucanohydrolase) (Alpha-dextrin endo-1,6-alpha-glucosidase)]	0	0	0	0	0	0	0	2	0	0	0
APX_STRGG	3.4.11.24		Aminopeptidase S (API) (SGAP)	0	0	0	0	1	0	0	0	0	0	0
APX1_HYDVD	1.11.1.11	APX1	Putative ascorbate peroxidase (HvAPX1)	1	2	0	2	0	2	0	0	0	0	0
APX7_ORYSJ	1.11.1.11	APX7	Probable L-ascorbate peroxidase 7, chloroplastic (OsAPx07)	0	0	0	0	0	0	0	0	0	0	0
AQP8_RAT		Aqp8	Aquaporin-8 (AQP-8)	0.5	0	0	0	0	0	0	0	0	0	0
AQPM_METTH		aqpM	Aquaporin AqpM	0	0	1	1	0	0	1	0	0	0	0
AR2BP_XENLA		arl2bp	ADP-ribosylation factor-like protein 2-binding protein (ARF-like 2-binding protein)	0	0	0	0	0	0	0	0	0	0	0
AR6P1_MOUSE		Arl6ip1	ADP-ribosylation factor-like protein 6-interacting protein 1 (ARL-6-interacting protein 1) (Aip-1) (Protein TBX2)	0	0	1	0.5	0	0	0	0	0	0	0
ARAD_BACSU	5.1.3.4	araD	L-ribulose-5-phosphate 4-epimerase (Phosphoribulose isomerase)	0	0	0	2.5	0	0	0	1	0	0	0
ARAE3_ARATH	5.1.3.5		Probable UDP-arabinose 4-epimerase 3 (UDP-D-xylose 4-epimerase 3)	0	0	0	0	0	0	0	0	0	0	0
ARAF_ECOLI		araF	L-arabinose-binding periplasmic protein (ABP)	1	0	0.5	0	0	0.5	0.5	0	0	0	0.5
ARAG_BACHD	3.6.3.17	araG	L-arabinose transport ATP-binding protein AraG	0	2	0	0	0	0	1	0	0	0	4
ARAQ_BACHD		araQ	L-arabinose transport system permease protein AraQ	1	0	0.5	3.5	1	0	0	0	0	0	0
ARAT1_THELN	2.6.1.57		Aromatic-amino-acid aminotransferase 1 (ARAT-I) (AROAT)	0	0	0	0	3	0	0	0	0	1	0
ARAT2_THELN	2.6.1.57		Aromatic-amino-acid aminotransferase 2 (ARAT-II) (AROAT)	0.5	0.5	0	0	0	0	0	0	0	0	0.5
ARC_FRASN		arc	Proteasome-associated ATPase (AAA ATPase forming ring-shaped complexes) (ARC) (Proteasomal ATPase)	0	0	0	0	0	0	0	0	0	0	0
ARC_STRAW		arc	Proteasome-associated ATPase (AAA ATPase forming ring-shaped complexes) (ARC) (Proteasomal ATPase)	0	0	1	0.5	0.5	0	0	0	0	0	0
ARC_THECD		arc	Proteasome-associated ATPase (AAA ATPase forming ring-shaped complexes) (ARC) (Proteasomal ATPase)	0	0	0	0	0	0	0	0	1	0.5	0.5
ARC1A_MOUSE		Arpc1a	Actin-related protein 2/3 complex subunit 1A (SOP2-like protein) (Sid 329)	28	0	0	0	12	12	4	0	0	0	0
ARC1B_ARATH		ARPC1B	Actin-related protein 2/3 complex subunit 1B (Actin-related protein C1) (Actin-related protein C1B) (Arp2/3 complex 41 kDa subunit) (p41-ARC)	1	0	0	0	0	0	0	0	0	0	0
ARC1B_HUMAN		ARPC1B	Actin-related protein 2/3 complex subunit 1B (Arp2/3 complex 41 kDa subunit) (p41-ARC)	0	0	0	0	0	0	2	0	0	0	1
ARC6_ARATH		ARC6	Protein ACCUMULATION AND REPLICATION OF CHLOROPLASTS 6, chloroplastic	0	0	0	0	0	0	1.5	0	0	0	0
ARCA_BORGA	3.5.3.6	arcA	Arginine deiminase (ADI) (Arginine dihydrolase) (AD)	0	0	0	0	0	0	0	0	0	0	0
ARCA_CLOPE	3.5.3.6	arcA	Arginine deiminase (ADI) (Arginine dihydrolase) (AD)	0	0	0	0	0	0	0	0	0	0	0
ARCA_SHIFL		arcA	Aerobic respiration control protein ArcA	0	0	0.5	0	0	0	0	0	0	0	0
ARCB_HAEIN	2.7.13.3	arcB	Aerobic respiration control sensor protein ArcB homolog	0	0	0	0	0	0	0	0	0	0	0
ARCB_SHIFL	2.7.13.3	arcB	Aerobic respiration control sensor protein ArcB	0.5	1	0	0	1	2	1	2	0	0	1
ARCC_THEVO	2.7.2.2	arcC	Carbamate kinase	0	0	0	0	0	0	0	0	0	0	0
ARCL_ECOLI		yqeA	Carbamate kinase-like protein YqeA	0	0	0	0	0	0	0	0	0	1	0
ARDH_CANTR	1.1.1.250	ARD	D-arabinitol 2-dehydrogenase [ribulose-forming] (ARDH)	0	0	0	0	0	0	0	0	0	0	0
ARF_AJECA		ARF	ADP-ribosylation factor	0	0	1	0	0	0	0	0	0	0	0
ARF_ASHGO		ARF1	ADP-ribosylation factor	0	0	0	0	0	0	0	0	0	0	0
ARF_CANAL		ARF1	ADP-ribosylation factor	0	0	0	0	0	0	0	0	0	0	0
ARF_DUGJA			ADP-ribosylation factor	0	0	0	0	0	0	0	0	0	0	0.5
ARF_MAIZE		ARF1	ADP-ribosylation factor	6	0	0	0	2	5	3	0	0	0	0
ARF1_DICDI		arfA	ADP-ribosylation factor 1	0	0	0	0	0	0	0	0	0	0	0
ARF1_SALBA		ARF1	ADP-ribosylation factor 1	1	4	0	0	0.5	2	0.5	0	0	0	0
ARF1_SCHPO		arf1	ADP-ribosylation factor 1	0	0	0	0	0	0	0	0	0	0	0
ARF12_CAEBR		arf-1.2	ADP-ribosylation factor 1-like 2 (ADP-ribosylation factor-related protein 1.2)	0	0	0.5	0	1.5	1	0	0	0	0.5	0
ARF12_CAEEL		arf-1.2	ADP-ribosylation factor 1-like 2 (ADP-ribosylation factor-related protein 1.2)	0	0	0	0	0	0	0	0	0	0	0
ARF3_TAKRU		arf3	ADP-ribosylation factor 3	0.5	0	0	0	0.5	0	0	0	0	0.5	0
ARF4_XENLA		arf4	ADP-ribosylation factor 4	0	0	0	0	2	0	0	0	0	0	0
ARF6_RAT		Arf6	ADP-ribosylation factor 6	0	0	0.5	0	1.5	0	0	0	0	0	0
ARFA_MYCTU		arfA	Peptidoglycan-binding protein ArfA (Outer membrane porin A) (Outer membrane protein A) (OmpATb) (Outer membrane protein ArfA)	0	0	0	0	0	0	0	0	2.5	0	0
ARFG1_HUMAN		ARFGAP1	ADP-ribosylation factor GTPase-activating protein 1 (ARF GAP 1) (ADP-ribosylation factor 1 GTPase-activating protein) (ARF1 GAP) (ARF1-directed GTPase-activating protein)	0	0	0	0	0	0	0	0	0	0	0
ARGB_ANAVT	2.7.2.8	argB	Acetylglutamate kinase (N-acetyl-L-glutamate 5-phosphotransferase) (NAG kinase) (AGK)	0	0	1	0	0	0	0.5	1.5	0	0	0
ARGB_HALHL	2.7.2.8	argB	Acetylglutamate kinase (N-acetyl-L-glutamate 5-phosphotransferase) (NAG kinase) (AGK)	0	0	0	0	0	0	5	1	0	0	0
ARGB_NITOC	2.7.2.8	argB	Acetylglutamate kinase (N-acetyl-L-glutamate 5-phosphotransferase) (NAG kinase) (AGK)	0	0	0	2	0	0	0	0	0	0	0
ARGB_PELCD	2.7.2.8	argB	Acetylglutamate kinase (N-acetyl-L-glutamate 5-phosphotransferase) (NAG kinase) (AGK)	0	0	0	0	0	0	0	0	4	0	1
ARGB_PSEU5	2.7.2.8	argB	Acetylglutamate kinase (N-acetyl-L-glutamate 5-phosphotransferase) (NAG kinase) (AGK)	0	0	0	0	0	0	0	0	0	0	0
ARGB_SULDN	2.7.2.8	argB	Acetylglutamate kinase (N-acetyl-L-glutamate 5-phosphotransferase) (NAG kinase) (AGK)	0	1	0	1	2	6.5	0	0	0	2	0
ARGC_BACCN	1.2.1.38	argC	N-acetyl-gamma-glutamyl-phosphate reductase (AGPR) (N-acetyl-glutamate semialdehyde dehydrogenase) (NAGSA dehydrogenase)	0	0	0	0	0	0	0	0	0	0	0
ARGC_DESAH	1.2.1.38	argC	N-acetyl-gamma-glutamyl-phosphate reductase (AGPR) (N-acetyl-glutamate semialdehyde dehydrogenase) (NAGSA dehydrogenase)	0	0	2	0	0	0	0	0.5	0	0	0
ARGC_MARHV	1.2.1.38	argC	N-acetyl-gamma-glutamyl-phosphate reductase (AGPR) (N-acetyl-glutamate semialdehyde dehydrogenase) (NAGSA dehydrogenase)	0	0	0.5	0	0	0	0	0	0	0	0
ARGC_NITMS	1.2.1.-; 1.2.1.38	argC	N-acetyl-gamma-glutamyl-phosphate/N-acetyl-gamma-aminoadipyl-phosphate reductase (AGPR) (N-acetyl-glutamate semialdehyde/N-acetyl-aminoadipate semialdehyde dehydrogenase) (NAGSA dehydrogenase)	0	0	0	0	0	0	1	0	0	0	0
ARGC_NITMU	1.2.1.38	argC	N-acetyl-gamma-glutamyl-phosphate reductase (AGPR) (N-acetyl-glutamate semialdehyde dehydrogenase) (NAGSA dehydrogenase)	0	0	0	0	0	0.5	0	0	0	0	0
ARGC_SULDN	1.2.1.38	argC	N-acetyl-gamma-glutamyl-phosphate reductase (AGPR) (N-acetyl-glutamate semialdehyde dehydrogenase) (NAGSA dehydrogenase)	1	4.5	0	0	4.5	4.5	1.5	0	1	2.5	0
ARGC_SULNB	1.2.1.38	argC	N-acetyl-gamma-glutamyl-phosphate reductase (AGPR) (N-acetyl-glutamate semialdehyde dehydrogenase) (NAGSA dehydrogenase)	1	5.5	0	0	4.5	4.5	3	0	1	2.5	0
ARGD_ARCFU	2.6.1.11	argD	Acetylornithine aminotransferase (ACOAT)	1	0	0	0	0	0	0	0	0	0	0
ARGD_METJA	2.6.1.11	argD	Acetylornithine aminotransferase (ACOAT)	0	0	0	0	0	0	0	0	0	0	0
ARGD_METKA	2.6.1.11	argD	Acetylornithine aminotransferase (ACOAT)	0	0	0	0	0	0	0	0	0	0	1.5
ARGD_NITEU	2.6.1.11	argD	Acetylornithine aminotransferase (ACOAT)	0	0	0	0	0.5	0	1.5	0	1.5	1	0
ARGD_SHEON	2.6.1.11	argD	Acetylornithine aminotransferase (ACOAT)	0	0	0	0	1.5	0.5	0	0	0	0	0
ARGD_STRCO	2.6.1.11	argD	Acetylornithine aminotransferase (ACOAT)	0	0	0	0	0	0	0	0	0	0	0
ARGD_THEEB	2.6.1.11	argD	Acetylornithine aminotransferase (ACOAT)	0	0.5	0	0.5	0	0	1	0	0	0	0
ARGD_VIBVU	2.6.1.11	argD	Acetylornithine aminotransferase (ACOAT)	0	0	0	0	0	0	0	0	0	0	0
ARGD_WOLSU	2.6.1.11	argD	Acetylornithine aminotransferase (ACOAT)	14	12	3	0	18.5	14	15	10.5	0	9	2
ARGDC_SULSO	4.1.1.19		Arginine decarboxylase proenzyme (ADC) (ArgDC) (Pyruvoyl-dependent arginine decarboxylase) [Cleaved into: Arginine decarboxylase beta chain; Arginine decarboxylase alpha chain]	1	0	0	1	0	0	0	0	0	0	2
ARGE_DICDI	3.5.1.16	argE	Acetylornithine deacetylase (N-acetylornithinase) (AO) (Acetylornithinase) (NAO)	0	0	0	0	0	0	0	0	0	0	0
ARGE_LEPBI	3.5.1.16	argE	Putative acetylornithine deacetylase (Acetylornithinase)	0	0	0	0	0.5	0	0	0	0	0	0
ARGE_PASMU	3.5.1.16	argE	Acetylornithine deacetylase (AO) (Acetylornithinase) (N-acetylornithinase) (NAO)	0	0	0	0	0	0	0	0	0	0	0
ARGE_PECCP	3.5.1.16	argE	Acetylornithine deacetylase (AO) (Acetylornithinase) (N-acetylornithinase) (NAO)	0	0	0	0	0	0	0	0	0	0	0
ARGI_BACSU	3.5.3.1	rocF	Arginase	0	0	0	0	0	0	0	0	0	0	0
ARGI_COCIM	3.5.3.1	ARG	Arginase	0	0	0	0	0.5	0.5	1.5	1.5	0	0	0
ARGI1_BOVIN	3.5.3.1	ARG1	Arginase-1 (Liver-type arginase) (Type I arginase)	0.5	0	0	0	1	1	0.5	0.5	0	0	0
ARGJ_AROAE	2.3.1.35; 2.3.1.1	argJ	Arginine biosynthesis bifunctional protein ArgJ [Cleaved into: Arginine biosynthesis bifunctional protein ArgJ alpha chain; Arginine biosynthesis bifunctional protein ArgJ beta chain] [Includes: Glutamate N-acetyltransferase (Ornithine acetyltransferase) (OATase) (Ornithine transacetylase); Amino-acid acetyltransferase (N-acetylglutamate synthase) (AGSase)]	0	0	0	0	0	0.5	0	0	0	0	0
ARGJ_GEOSL	2.3.1.35; 2.3.1.1	argJ	Arginine biosynthesis bifunctional protein ArgJ [Cleaved into: Arginine biosynthesis bifunctional protein ArgJ alpha chain; Arginine biosynthesis bifunctional protein ArgJ beta chain] [Includes: Glutamate N-acetyltransferase (Ornithine acetyltransferase) (OATase) (Ornithine transacetylase); Amino-acid acetyltransferase (N-acetylglutamate synthase) (AGSase)]	0	0	0	0	0	0	0	0	0	0	0
ARGJ_NITOC	2.3.1.35; 2.3.1.1	argJ	Arginine biosynthesis bifunctional protein ArgJ [Cleaved into: Arginine biosynthesis bifunctional protein ArgJ alpha chain; Arginine biosynthesis bifunctional protein ArgJ beta chain] [Includes: Glutamate N-acetyltransferase (Ornithine acetyltransferase) (OATase) (Ornithine transacetylase); Amino-acid acetyltransferase (N-acetylglutamate synthase) (AGSase)]	0	0	0	0	0	0	0	0	0	0.5	0
ARGJ_PELCD	2.3.1.35; 2.3.1.1	argJ	Arginine biosynthesis bifunctional protein ArgJ [Cleaved into: Arginine biosynthesis bifunctional protein ArgJ alpha chain; Arginine biosynthesis bifunctional protein ArgJ beta chain] [Includes: Glutamate N-acetyltransferase (Ornithine acetyltransferase) (OATase) (Ornithine transacetylase); Amino-acid acetyltransferase (N-acetylglutamate synthase) (AGSase)]	0	0	0	0	0	0	0	0	0	0	0
ARGJ_WOLSU	2.3.1.35; 2.3.1.1	argJ	Arginine biosynthesis bifunctional protein ArgJ [Cleaved into: Arginine biosynthesis bifunctional protein ArgJ alpha chain; Arginine biosynthesis bifunctional protein ArgJ beta chain] [Includes: Glutamate N-acetyltransferase (Ornithine acetyltransferase) (OATase) (Ornithine transacetylase); Amino-acid acetyltransferase (N-acetylglutamate synthase) (AGSase)]	16.5	93	16.5	8	49.5	69	33	24	1.5	33	19.5
ARGK_ECOLI	3.6.5.-	argK	GTPase ArgK (G-protein chaperone)	0	0	0	0	0	0	0	0	0	0	0
ARGT_ECOLI		argT	Lysine/arginine/ornithine-binding periplasmic protein (LAO-binding protein)	0	0	0	2	0	0	0	0	0	0	0
ARGT_SALTY		argT	Lysine/arginine/ornithine-binding periplasmic protein (LAO-binding protein)	0.5	0	1	1	0	0	1.5	0	0	0	0
ARHL2_CHICK	3.2.1.143	ADPRHL2	Poly(ADP-ribose) glycohydrolase ARH3 (ADP-ribosylhydrolase 3) ([Protein ADP-ribosylarginine] hydrolase-like protein 2)	1	0	1	5	0	0	0	2	0	1	0
ARI6_ARATH	6.3.2.-	ARI6	Putative E3 ubiquitin-protein ligase ARI6 (ARIADNE-like protein ARI6) (Protein ariadne homolog 6)	0	0	0	0	0	0	0	0	0	2	1
ARK3_ARATH		ARK3	Armadillo repeat-containing kinesin-like protein 3 (Phosphatidic acid kinase)	0	0	0	0	0	1	0	0	0	0	0
ARL1_YEAST		ARL1	ADP-ribosylation factor-like protein 1 (Arf-like GTPase 1)	0	0	0	0	0	0	0	0	0	0	0
ARL2_DROME		Arl2	ADP-ribosylation factor-like protein 2	0	1.5	0	0	4.5	0	0	0	0	1.5	1.5
ARL3_TAEGU		ARL3	ADP-ribosylation factor-like protein 3	0	0	0	0	0	0	0	0	0	0	0
ARL3_XENLA		arl3	ADP-ribosylation factor-like protein 3	0	0	0	0	0	0	0	0	0	0	0
ARLR_STAES		arlR	Response regulator ArlR	0	0	0	0.5	0	0	2.5	1.5	0	0.5	0.5
ARLR_STAS1		arlR	Response regulator ArlR	0	0	0	0	0	1	0	0	0	0	0
ARLY_ANAVT	4.3.2.1	argH	Argininosuccinate lyase (ASAL) (Arginosuccinase)	0	0	0	0	0	0	0	0	0	0	0
ARLY_DEHMC	4.3.2.1	argH	Argininosuccinate lyase (ASAL) (Arginosuccinase)	0	1	2	2.5	0	0	0.5	0	0	0	0.5
ARLY_DESAA	4.3.2.1	argH	Argininosuccinate lyase (ASAL) (Arginosuccinase)	0	2	4	5.5	0	0	1	0	0	0	1
ARLY_HAHCH	4.3.2.1	argH	Argininosuccinate lyase (ASAL) (Arginosuccinase)	0	0	0	0	1	0	0	0	0	0	0
ARLY_LACLM	4.3.2.1	argH	Argininosuccinate lyase (ASAL) (Arginosuccinase)	0	0	0	0	0	0	0	0	0	0	0
ARLY_MAGSM	4.3.2.1	argH	Argininosuccinate lyase (ASAL) (Arginosuccinase)	0	0	0	0	0	0	0	0	0	0	0
ARLY_NITSB	4.3.2.1	argH	Argininosuccinate lyase (ASAL) (Arginosuccinase)	5	2	3	0	1.5	6.5	2.5	1	0	2	0.5
ARLY_NOSP7	4.3.2.1	argH	Argininosuccinate lyase (ASAL) (Arginosuccinase)	1	0	0	0	0	0	0.5	0	0	0	0
ARLY_OCEIH	4.3.2.1	argH	Argininosuccinate lyase (ASAL) (Arginosuccinase)	0	0	0	1	0.5	0	0	0	0	0	0
ARLY_PELCD	4.3.2.1	argH	Argininosuccinate lyase (ASAL) (Arginosuccinase)	0	0	0	0	0	0	0	0	0	1.5	0
ARLY_PELTS	4.3.2.1	argH	Argininosuccinate lyase (ASAL) (Arginosuccinase)	0.5	1	0	0.5	0	0	0	1	0	0	0.5
ARLY_STRSV	4.3.2.1	argH	Argininosuccinate lyase (ASAL) (Arginosuccinase)	0	0	0	0	0	0	0	0	0	0	0
ARLY_SULDN	4.3.2.1	argH	Argininosuccinate lyase (ASAL) (Arginosuccinase)	0	0	0	0	0	0	0	1	0	0	0
ARLY_SYNFM	4.3.2.1	argH	Argininosuccinate lyase (ASAL) (Arginosuccinase)	0.5	0	0	0	0	0	0	0	0	0	0
ARLY2_RHILO	4.3.2.1	argH2	Argininosuccinate lyase 2 (ASAL 2) (Arginosuccinase 2)	87.5	130	70	135	2.5	0	0	22.5	0	7.5	17.5
ARNA_AERHH	2.1.2.13; 1.1.1.305	arnA	Bifunctional polymyxin resistance protein ArnA [Includes: UDP-4-amino-4-deoxy-L-arabinose formyltransferase (ArnAFT) (UDP-L-Ara4N formyltransferase); UDP-glucuronic acid oxidase, UDP-4-keto-hexauronic acid decarboxylating (ArnADH) (UDP-GlcUA decarboxylase) (UDP-glucuronic acid dehydrogenase)]	3	0	1.5	3	0	0	0	0	0	0	0
ARNA_AERS4	2.1.2.13; 1.1.1.305	arnA	Bifunctional polymyxin resistance protein ArnA [Includes: UDP-4-amino-4-deoxy-L-arabinose formyltransferase (ArnAFT) (UDP-L-Ara4N formyltransferase); UDP-glucuronic acid oxidase, UDP-4-keto-hexauronic acid decarboxylating (ArnADH) (UDP-GlcUA decarboxylase) (UDP-glucuronic acid dehydrogenase)]	0	0	0	0	0	0	0	0	0	0	0
ARNA_KLEP7	2.1.2.13; 1.1.1.305	arnA	Bifunctional polymyxin resistance protein ArnA [Includes: UDP-4-amino-4-deoxy-L-arabinose formyltransferase (ArnAFT) (UDP-L-Ara4N formyltransferase); UDP-glucuronic acid oxidase, UDP-4-keto-hexauronic acid decarboxylating (ArnADH) (UDP-GlcUA decarboxylase) (UDP-glucuronic acid dehydrogenase)]	0	0	0	2	0	0	0	0	0	0	0
ARNA_PECAS	2.1.2.13; 1.1.1.305	arnA	Bifunctional polymyxin resistance protein ArnA [Includes: UDP-4-amino-4-deoxy-L-arabinose formyltransferase (ArnAFT) (UDP-L-Ara4N formyltransferase); UDP-glucuronic acid oxidase, UDP-4-keto-hexauronic acid decarboxylating (ArnADH) (UDP-GlcUA decarboxylase) (UDP-glucuronic acid dehydrogenase)]	4.5	0	5.5	6	2.5	1.5	4.5	1.5	1	1.5	0.5
ARNA_PROMH	2.1.2.13; 1.1.1.305	arnA	Bifunctional polymyxin resistance protein ArnA [Includes: UDP-4-amino-4-deoxy-L-arabinose formyltransferase (ArnAFT) (UDP-L-Ara4N formyltransferase); UDP-glucuronic acid oxidase, UDP-4-keto-hexauronic acid decarboxylating (ArnADH) (UDP-GlcUA decarboxylase) (UDP-glucuronic acid dehydrogenase)]	4.5	0	5.5	6	2.5	1.5	4.5	1.5	1	1.5	0.5
ARNB_ECOLC	2.6.1.87	arnB	UDP-4-amino-4-deoxy-L-arabinose--oxoglutarate aminotransferase (UDP-(beta-L-threo-pentapyranosyl-4''-ulose diphosphate) aminotransferase) (UDP-Ara4O aminotransferase) (UDP-4-amino-4-deoxy-L-arabinose aminotransferase)	0	0	0	0	0	0	0	0	0	0	0
ARNB_ECOLU	2.6.1.87	arnB	UDP-4-amino-4-deoxy-L-arabinose--oxoglutarate aminotransferase (UDP-(beta-L-threo-pentapyranosyl-4''-ulose diphosphate) aminotransferase) (UDP-Ara4O aminotransferase) (UDP-4-amino-4-deoxy-L-arabinose aminotransferase)	0	0	0	0	0	0	1	0	0	0	0
ARNB_ERWT9	2.6.1.87	arnB	UDP-4-amino-4-deoxy-L-arabinose--oxoglutarate aminotransferase (UDP-(beta-L-threo-pentapyranosyl-4''-ulose diphosphate) aminotransferase) (UDP-Ara4O aminotransferase) (UDP-4-amino-4-deoxy-L-arabinose aminotransferase)	0	0	1	0	0	0	0	0	0	0	0
ARNB_KLEP3	2.6.1.87	arnB	UDP-4-amino-4-deoxy-L-arabinose--oxoglutarate aminotransferase (UDP-(beta-L-threo-pentapyranosyl-4''-ulose diphosphate) aminotransferase) (UDP-Ara4O aminotransferase) (UDP-4-amino-4-deoxy-L-arabinose aminotransferase)	0	0	0	1.5	0	0	0	0	0	0	1.5
ARNB_PSEPF	2.6.1.87	arnB	UDP-4-amino-4-deoxy-L-arabinose--oxoglutarate aminotransferase (UDP-(beta-L-threo-pentapyranosyl-4''-ulose diphosphate) aminotransferase) (UDP-Ara4O aminotransferase) (UDP-4-amino-4-deoxy-L-arabinose aminotransferase)	0	0	0	0	0	0	0	0	0	0	0
ARNB_SERP5	2.6.1.87	arnB	UDP-4-amino-4-deoxy-L-arabinose--oxoglutarate aminotransferase (UDP-(beta-L-threo-pentapyranosyl-4''-ulose diphosphate) aminotransferase) (UDP-Ara4O aminotransferase) (UDP-4-amino-4-deoxy-L-arabinose aminotransferase)	0	0	0.5	1.5	0	0	0	0	0	0	0
ARNB_SHESH	2.6.1.87	arnB	UDP-4-amino-4-deoxy-L-arabinose--oxoglutarate aminotransferase (UDP-(beta-L-threo-pentapyranosyl-4''-ulose diphosphate) aminotransferase) (UDP-Ara4O aminotransferase) (UDP-4-amino-4-deoxy-L-arabinose aminotransferase)	0	0	0	0	0	0	0	0	0	0	0
ARNC_AERHH	2.4.2.53	arnC	Undecaprenyl-phosphate 4-deoxy-4-formamido-L-arabinose transferase (Undecaprenyl-phosphate Ara4FN transferase) (Ara4FN transferase)	0	0.5	0	1	0	0.5	0	0	0	0	1
ARNC_KLEP3	2.4.2.53	arnC	Undecaprenyl-phosphate 4-deoxy-4-formamido-L-arabinose transferase (Undecaprenyl-phosphate Ara4FN transferase) (Ara4FN transferase)	1	0	2	0	0	0	0	0	0	0	0
ARNC_PECCP	2.4.2.53	arnC	Undecaprenyl-phosphate 4-deoxy-4-formamido-L-arabinose transferase (Undecaprenyl-phosphate Ara4FN transferase) (Ara4FN transferase)	0	0	3	0	0	0	0	0	0	0	0
ARNC_PROMH	2.4.2.53	arnC	Undecaprenyl-phosphate 4-deoxy-4-formamido-L-arabinose transferase (Undecaprenyl-phosphate Ara4FN transferase) (Ara4FN transferase)	0	0	0	0	0	0	0	0	0	0	0
ARNC_PSE14	2.4.2.53	arnC	Undecaprenyl-phosphate 4-deoxy-4-formamido-L-arabinose transferase (Undecaprenyl-phosphate Ara4FN transferase) (Ara4FN transferase)	1	0	1	2	0	0	0	0	0	0	0
ARNC_SHESH	2.4.2.53	arnC	Undecaprenyl-phosphate 4-deoxy-4-formamido-L-arabinose transferase (Undecaprenyl-phosphate Ara4FN transferase) (Ara4FN transferase)	0	0	0	0	0	0	0	0	0	0	0
ARNC_YERPY	2.4.2.53	arnC	Undecaprenyl-phosphate 4-deoxy-4-formamido-L-arabinose transferase (Undecaprenyl-phosphate Ara4FN transferase) (Ara4FN transferase)	2	0	4	0	0	0	0	0	0	0	0
ARND_YERPS	3.5.1.n3	arnD	Probable 4-deoxy-4-formamido-L-arabinose-phosphoundecaprenol deformylase ArnD	0	0	0	0	0	0	0	0	0	0	0
ARNT2_PROMH	2.4.2.43	arnT2	Undecaprenyl phosphate-alpha-4-amino-4-deoxy-L-arabinose arabinosyl transferase 2 (4-amino-4-deoxy-L-arabinose lipid A transferase 2) (Lipid IV(A) 4-amino-4-deoxy-L-arabinosyltransferase) (Undecaprenyl phosphate-alpha-L-Ara4N transferase 2)	1	0	11	11	2	0	16	15	1	0	0
AROA_ALKEH	2.5.1.19	aroA	3-phosphoshikimate 1-carboxyvinyltransferase (5-enolpyruvylshikimate-3-phosphate synthase) (EPSP synthase) (EPSPS)	0	0	0	0	0	1	0.5	0	0	0	0
AROA_CYAP7	2.5.1.19	aroA	3-phosphoshikimate 1-carboxyvinyltransferase (5-enolpyruvylshikimate-3-phosphate synthase) (EPSP synthase) (EPSPS)	1	0.5	0	0	0	0	0	0	0	0	0
AROA_METCA	2.5.1.19	aroA	3-phosphoshikimate 1-carboxyvinyltransferase (5-enolpyruvylshikimate-3-phosphate synthase) (EPSP synthase) (EPSPS)	1.5	0	0	0	1	0.5	1.5	1	0.5	1.5	0.5
AROA_NITSB	2.5.1.19	aroA	3-phosphoshikimate 1-carboxyvinyltransferase (5-enolpyruvylshikimate-3-phosphate synthase) (EPSP synthase) (EPSPS)	1.5	4	0	1	2.5	3	0	0	0	0	0
AROA_THEYD	2.5.1.19	aroA	3-phosphoshikimate 1-carboxyvinyltransferase (5-enolpyruvylshikimate-3-phosphate synthase) (EPSP synthase) (EPSPS)	0	0.5	0	0	0	0	1.5	0.5	0	0	0
AROB_GEOSL	4.2.3.4	aroB	3-dehydroquinate synthase	0	0	2	1	0	0	0	0	0	0	0
AROB_NITSB	4.2.3.4	aroB	3-dehydroquinate synthase	0	0	1	0	2	0	0	0	0	0	0
AROB_SULDN	4.2.3.4	aroB	3-dehydroquinate synthase	0	0	0	0	0	0	1	2	0	0	0
AROC_ARCB4	4.2.3.5	aroC	Chorismate synthase (CS) (5-enolpyruvylshikimate-3-phosphate phospholyase)	0	0	0	0	0	0	0	0	0	0	0
AROC_CHLCH	4.2.3.5	aroC	Chorismate synthase (CS) (5-enolpyruvylshikimate-3-phosphate phospholyase)	0	0	0.5	0	0	0	0	0	0	0	0
AROC_DESOH	4.2.3.5	aroC	Chorismate synthase (CS) (5-enolpyruvylshikimate-3-phosphate phospholyase)	0	0	0.5	2	0	0	0	0	0	0	0
AROC_MARHV	4.2.3.5	aroC	Chorismate synthase (CS) (5-enolpyruvylshikimate-3-phosphate phospholyase)	0	0	0	0	0	0.5	0	0	0	0	0.5
AROC_PELTS	4.2.3.5	aroC	Chorismate synthase (CS) (5-enolpyruvylshikimate-3-phosphate phospholyase)	0	0	0	0	0	0	0	0	0	0	0
AROC_SACD2	4.2.3.5	aroC	Chorismate synthase (CS) (5-enolpyruvylshikimate-3-phosphate phospholyase)	0	0	0	0	0	0	0	0	0	0	0
AROC_SULDN	4.2.3.5	aroC	Chorismate synthase (CS) (5-enolpyruvylshikimate-3-phosphate phospholyase)	0	0.5	0	0	0	0	0	0	0	0.5	0
AROC_TERTT	4.2.3.5	aroC	Chorismate synthase (CS) (5-enolpyruvylshikimate-3-phosphate phospholyase)	0	0	0	0	0	0	0	0	0	0	0
AROE_DECAR	1.1.1.25	aroE	Shikimate dehydrogenase (NADP(+)) (SDH)	0	0	0	0	0	0.5	0	0	0	0	0
AROE_NITOC	1.1.1.25	aroE	Shikimate dehydrogenase (NADP(+)) (SDH)	0	0	0	0	0	0.5	0	0	0	0	0
AROE_NOSS1	1.1.1.25	aroE	Shikimate dehydrogenase (NADP(+)) (SDH)	0.5	0	0	2.5	0	0.5	4	1	0	0.5	0.5
AROE_SHESR	1.1.1.25	aroE	Shikimate dehydrogenase (NADP(+)) (SDH)	0	0	0	0	0	1.5	0	0	0	0	1
AROF_ARATH	2.5.1.54	DHS1	Phospho-2-dehydro-3-deoxyheptonate aldolase 1, chloroplastic (3-deoxy-D-arabino-heptulosonate 7-phosphate synthase 1) (DAHP synthase 1) (Phospho-2-keto-3-deoxyheptonate aldolase 1)	1	0	3	1	0	0	0	0	0	0	0
AROF_ORYSJ	2.5.1.54	DAHPS1	Phospho-2-dehydro-3-deoxyheptonate aldolase 1, chloroplastic (3-deoxy-D-arabino-heptulosonate 7-phosphate synthase 1) (DAHP synthase 1) (Phospho-2-keto-3-deoxyheptonate aldolase 1)	0	0	0	0	0	0	0	0	0	0	0
AROF_THEMA	2.5.1.54	aroF	Phospho-2-dehydro-3-deoxyheptonate aldolase (3-deoxy-D-arabino-heptulosonate 7-phosphate synthase) (DAHP synthase) (Phospho-2-keto-3-deoxyheptonate aldolase)	9.5	56	2	1	48.5	55	33	12.5	2	18.5	26.5
AROG_BACSU	2.5.1.54; 5.4.99.5	aroA	Protein AroA(G) [Includes: Phospho-2-dehydro-3-deoxyheptonate aldolase (3-deoxy-D-arabino-heptulosonate 7-phosphate synthase) (DAHP synthase) (Phospho-2-keto-3-deoxyheptonate aldolase); Chorismate mutase ]	0	0	1	0	0	0	0	0	0	0	0
AROG_CORGL	2.5.1.54	aroG	Phospho-2-dehydro-3-deoxyheptonate aldolase (3-deoxy-D-arabino-heptulosonate 7-phosphate synthase) (DAHP synthase) (Phospho-2-keto-3-deoxyheptonate aldolase)	0	0	0	0	0	0	0	0	0	0	0
AROG_ECOLI	2.5.1.54	aroG	Phospho-2-dehydro-3-deoxyheptonate aldolase, Phe-sensitive (3-deoxy-D-arabino-heptulosonate 7-phosphate synthase) (DAHP synthase) (Phospho-2-keto-3-deoxyheptonate aldolase)	0	0	0	0	3	1.5	0	1.5	0	0	0
AROG_SOLTU	2.5.1.54	SHKB	Phospho-2-dehydro-3-deoxyheptonate aldolase 2, chloroplastic (3-deoxy-D-arabino-heptulosonate 7-phosphate synthase 2) (DAHP synthase 2) (Phospho-2-keto-3-deoxyheptonate aldolase 2)	0	0	0	0	0	0	0	0	0	0	0
AROH_BACSU	5.4.99.5	aroH	Chorismate mutase AroH (CM)	0	0	0	0	0	0.5	0	0	0	0	0
AROH_THETH	5.4.99.5	aroH	Chorismate mutase AroH	0	1	0	0.5	0	0	0	0	0	0	0
AROK_ALTMD	2.7.1.71	aroK	Shikimate kinase (SK)	0	0	0	0	0	0	0	0	0	0	0
AROK_CALS4	2.7.1.71	aroK	Shikimate kinase (SK)	0	0	0	1	0	0	0	0	0	0	0
AROK_HELHP	2.7.1.71	aroK	Shikimate kinase (SK)	0	0	0	0	2	0	0.5	0	0	0	0.5
AROK_NOSP7	2.7.1.71	aroK	Shikimate kinase (SK)	0	0	0	0	0	0	0	0	0	0	0
AROK_PSEHT	2.7.1.71	aroK	Shikimate kinase (SK)	0	0	0	0	0	0	0	0	0	0	0
AROK_RALSO	2.7.1.71	aroK	Shikimate kinase (SK)	0	0	0	0	1	0	0.5	0	0	0	0
AROK_RHIME	2.7.1.71	aroK	Shikimate kinase (SK)	0	0	0	0	0	0	0	0	0.5	0	0
AROQ_ALKEH	4.2.1.10	aroQ	3-dehydroquinate dehydratase (3-dehydroquinase) (Type II DHQase)	0	0	0	0	1.5	0.5	0	0	0	0	0
AROQ_NITSB	4.2.1.10	aroQ	3-dehydroquinate dehydratase (3-dehydroquinase) (Type II DHQase)	0	0	0	0.5	0	0	0	0.5	0	0	0
AROQ_NOSS1	4.2.1.10	aroQ	3-dehydroquinate dehydratase (3-dehydroquinase) (Type II DHQase)	2	7.5	8.5	15	2.5	4.5	10	7	2	3	3.5
AROQ_SULDN	4.2.1.10	aroQ	3-dehydroquinate dehydratase (3-dehydroquinase) (Type II DHQase)	0	0	0	0	0	0	0	0	0	0	0
ARP_EUGGR			Calcium-binding acidic-repeat protein (ARP)	7.5	13.5	0	3	16.5	21.5	1.5	5	3	4.5	3
ARP2_ACACA		arp2	Actin-related protein 2 (Actin-like protein 2)	1	4	0	0	0	5.5	1	0	0	2	0
ARP2_DICDI		arpB	Actin-related protein 2 (Actin-like protein 2) (Actin-related protein B)	2	0	0	4	0	2	0	0	0	0	1
ARP2_RAT		Actr2	Actin-related protein 2 (Actin-like protein 2)	0	0	0	0	0	0	0	0	0	0	0
ARP3_ACACA		ARP3	Actin-related protein 3 (Actin-like protein 3)	0.5	0.5	0	0	2	1	0	0	0	0.5	1
ARP3_DICDI		arpC	Actin-related protein 3 (Actin-like protein 3) (Actin-related protein C)	0	0	0	0	1	0	0.5	0	0	0	0
ARPC1_DICDI		arcA	Actin-related protein 2/3 complex subunit 1 (Arp2/3 complex 41 kDa subunit) (p41-Arc)	1	0	0	0	0	0.5	0	0	0	0.5	0
ARPC2_ANOGA		Arc-p34	Probable actin-related protein 2/3 complex subunit 2 (Arp2/3 complex 34 kDa subunit) (p34-ARC)	3.5	0	1.5	0.5	0	3	1	0	0	1.5	0.5
ARPC2_DROME		Arpc2	Actin-related protein 2/3 complex subunit 2 (Arp2/3 complex 34 kDa subunit) (p34-ARC)	3.5	0	1.5	0.5	0	3	1	0	0	1.5	0.5
ARPC2_SCHPO		arc2	Actin-related protein 2/3 complex subunit 2 (Arp2/3 complex 34 kDa subunit) (p34-ARC)	3.5	0	1.5	0.5	0	3	1	0.5	0.5	1.5	1.5
ARPC3_DICDI		arcC	Actin-related protein 2/3 complex subunit 3 (Arp2/3 complex 21 kDa subunit) (p21-ARC)	3	3	0	0	0	1	0	0	0	1	0
ARPC4_DICDI		arcD	Actin-related protein 2/3 complex subunit 4 (Arp2/3 complex 20 kDa subunit) (p20-ARC)	0	0	0	0	0	0	0	0	0	0	0
ARPC4_MOUSE		Arpc4	Actin-related protein 2/3 complex subunit 4 (Arp2/3 complex 20 kDa subunit) (p20-ARC)	0	0	1.5	0	3	0	0	0	0	0.5	0
ARPIN_DICDI		arpin	Arpin	0	0	0	0	2	0	0	0	0	0	0
ARR10_ARATH		ARR10	Two-component response regulator ARR10 (Receiver-like protein 4)	0	0	0	0	1	0	0	3	0	0	0
ARR12_ARATH		ARR12	Two-component response regulator ARR12	0	0	3	2.5	0	0	1	0	0	0	0
ARR9_ARATH		ARR9	Two-component response regulator ARR9 (Response reactor 4)	0	0	0	0	0	0.5	1	0	0.5	0	1
ARS_HEMPU	3.1.6.1		Arylsulfatase (AS) (Aryl-sulfate sulphohydrolase) (ARS)	0	0	0	0	0	0	0	0	0	0	0
ARS_PSEAE	3.1.6.1	atsA	Arylsulfatase (AS) (Aryl-sulfate sulphohydrolase)	0	0	0	0	12.5	2.5	6.5	1	1	2.5	0
ARSA_HALSA	3.6.3.16	arsA	Putative arsenical pump-driving ATPase (Arsenical resistance ATPase) (Arsenite-translocating ATPase) (Arsenite-transporting ATPase)	0	0	0.5	1	0	2	0	0.5	0.5	0.5	0.5
ARSA_SYNY3	3.6.3.16		Putative arsenical pump-driving ATPase (Arsenical resistance ATPase) (Arsenite-translocating ATPase) (Arsenite-transporting ATPase)	0	0	0	0	0	0	0	0	0	0	0
ARSA1_AQUAE	3.6.3.16	arsA1	Putative arsenical pump-driving ATPase 1 (Arsenical resistance ATPase 1) (Arsenite-translocating ATPase 1) (Arsenite-transporting ATPase 1)	0	0	1	0	0	0	0	0	0	0	0
ARSC_BACHD	1.20.4.-; 3.1.3.48	arsC	Protein ArsC (Arsenate reductase) (Arsenical pump modifier) (Low molecular weight protein-tyrosine-phosphatase)	0	0	0	0	0	0	0	0	0	0	0
ARSC_BREBN	1.20.4.-; 3.1.3.48	arsC	Protein ArsC (Arsenate reductase) (Arsenical pump modifier) (Low molecular weight protein-tyrosine-phosphatase)	1	0	0	0	0	0	0	0	0	0	0
ARSC_GEOTN	1.20.4.-; 3.1.3.48	arsC	Protein ArsC (Arsenate reductase) (Arsenical pump modifier) (Low molecular weight protein-tyrosine-phosphatase)	2	4	2	1	0	0	4	0	0	1	0.5
ARSC2_CORGL	2.8.4.2	arsC2	Arsenate-mycothiol transferase ArsC2 (Mycothiol-dependent arsenate reductase ArsC2)	0	0	0	0	0	0	0	0	0	0	0
ARSE_HUMAN	3.1.6.-	ARSE	Arylsulfatase E (ASE)	0	0	0	0	0	0	0	0	0	3	0
ARSF_HUMAN	3.1.6.-	ARSF	Arylsulfatase F (ASF)	0	0	0	0	0	0	0	0	0	0	0
ARSG_HUMAN	3.1.6.-	ARSG	Arylsulfatase G (ASG)	0	0	0	0	0	0	0	0	0	0	0
ARSG_MOUSE	3.1.6.-	Arsg	Arylsulfatase G (ASG)	0	0	0	0	0	0	0	2	0	0	0
ARSM_HALSA	2.1.1.137	arsM	Putative arsenite methyltransferase	2.5	1	2.5	0	0	0	2	0.5	2	0	2
ART2_YEAST		ART2	Putative uncharacterized protein ART2 (Antisense to ribosomal RNA transcript protein 2)	50238.5	33931.5	13981.5	11888	41333.5	37363	34065	26754.5	7260	23450	16617.5
ART3_YEAST		ART3	Putative uncharacterized protein ART3 (Antisense to ribosomal RNA transcript protein 3)	108232	94081.6	82012.9	212673	108911	164934	75145.5	118030	11718	73718	38701.5
ARTI_ECOLI		artI	Putative ABC transporter arginine-binding protein 2	0	0.5	3	4.5	0	0	0	0	0	0	0.5
ARTJ_ECOLI		artJ	ABC transporter arginine-binding protein 1	0	0	0	0	3	0	0.5	1.5	0	0.5	0
ARTP_BACSU		artP	Arginine-binding extracellular protein ArtP	1	0	0	0	0	0	0	0	1	1	0
ARUS_PSEAE	2.7.13.3	aruS	Sensor histidine kinase AruS	0	0.5	6	1	1	2	0	2	0	0	0
AS3MT_HUMAN	2.1.1.137	AS3MT	Arsenite methyltransferase (Methylarsonite methyltransferase) (S-adenosyl-L-methionine:arsenic(III) methyltransferase)	0	0	0	0	0	0	0	0	0	0	0
AS3MT_MOUSE	2.1.1.137	As3mt	Arsenite methyltransferase (Methylarsonite methyltransferase) (S-adenosyl-L-methionine:arsenic(III) methyltransferase)	0	0	0	2	0	0	0	1	0	0	0
AS3MT_RAT	2.1.1.137	As3mt	Arsenite methyltransferase (Methylarsonite methyltransferase) (S-adenosyl-L-methionine:arsenic(III) methyltransferase)	0	0	0	0	0	0	0	0	0	0	0
ASB14_RAT		Asb14	Ankyrin repeat and SOCS box protein 14	80	3	0	3	5	4	1	3	0	0	1
ASB7_MOUSE		Asb7	Ankyrin repeat and SOCS box protein 7 (ASB-7)	0	0	0.5	0	0	0	0	0	0	0	0.5
ASCC3_HUMAN	3.6.4.12	ASCC3	Activating signal cointegrator 1 complex subunit 3 (ASC-1 complex subunit p200) (ASC1p200) (Helicase, ATP binding 1) (Trip4 complex subunit p200)	0	0	0	0	0	0	0	0	0	0	0
ASCL1_ORYSJ			ASC1-like protein 1 (Alternaria stem canker resistance-like protein 1)	0	0	0	0	0	0	0	0.5	0	0	0
ASE1_ARATH	2.4.2.14	ASE1	Amidophosphoribosyltransferase 1, chloroplastic (AtATase1) (PRPP1) (Glutamine phosphoribosylpyrophosphate amidotransferase 1) (AtGPRAT1)	26	28	7	2	36	30	14	6	2	14	12
ASGX_NOSS1	3.4.19.5		Isoaspartyl peptidase/L-asparaginase (Beta-aspartyl-peptidase) (Isoaspartyl dipeptidase) [Cleaved into: Isoaspartyl peptidase/L-asparaginase subunit alpha; Isoaspartyl peptidase/L-asparaginase subunit beta]	0	0	0.5	0	0	0	1	0	0	0	0
ASK12_ARATH		ASK12	SKP1-like protein 12 (AtSK12)	0.5	0	1	0	0	0	0	0	0	0	0
ASLA_ECOLI	3.1.6.1	aslA	Arylsulfatase (AS) (Aryl-sulfate sulphohydrolase)	0	0	0	0	0	0	0	0	0	0	0
ASMA_ECOLI		asmA	Protein AsmA	0	0	0	0	0.5	0	0	0.5	0.5	0	3.5
ASNA_CLOP1	6.3.1.1	asnA	Aspartate--ammonia ligase (Asparagine synthetase A)	0	0	0	0	0	0.5	0	0	0.5	0	0
ASNA_CLOTE	6.3.1.1	asnA	Aspartate--ammonia ligase (Asparagine synthetase A)	12	22	12	8	0	2	1	1	0	0	1
ASNA_LACDB	6.3.1.1	asnA	Aspartate--ammonia ligase (Asparagine synthetase A)	0	0	0	0	0	0	0	0	0	0	0
ASNA_LACS1	6.3.1.1	asnA	Aspartate--ammonia ligase (Asparagine synthetase A)	0	0	0	0	0	1	0	0	0	0	0
ASNA_PARD8	6.3.1.1	asnA	Aspartate--ammonia ligase (Asparagine synthetase A)	0	0	0	0	0	0	0	1	0	0	0
ASNA1_PARTE	3.6.-.-		ATPase ASNA1 homolog 1 (Arsenical pump-driving ATPase homolog 1) (Arsenite-stimulated ATPase 1)	0	0	0.5	1.5	0.5	0	1	0	0	0	0
ASNB_BACSU	6.3.5.4	asnB	Asparagine synthetase [glutamine-hydrolyzing] 1	1	0.5	1	0	0.5	1	1	1	0	0.5	0
ASNB_ECOLI	6.3.5.4	asnB	Asparagine synthetase B [glutamine-hydrolyzing] (AS-B)	0	0	0	0	0	0	0	0	0	0	0
ASNH_BACSU	6.3.5.4	asnH	Asparagine synthetase [glutamine-hydrolyzing] 2	0	0	0	0	0	0	0	0	0	0	0
ASNH2_METJA	6.3.5.4		Putative asparagine synthetase [glutamine-hydrolyzing] 2	1.5	1	0	0	1	0	1	0	0	0.5	0
ASNS2_YEAST	6.3.5.4	ASN2	Asparagine synthetase [glutamine-hydrolyzing] 2 (Glutamine-dependent asparagine synthetase 2)	0	0	0	0	0	0	0	0	0	0	0
ASP1_STRTR			Acid shock protein (T786P28D)	1	0	1	0	0	1	0	3	1.5	0	0
ASP2_STRTR			Heat shock protein HSP.16.4	0	0	1	1	2.5	0.5	0	2	0	1	5
ASP3_CAEEL	3.4.23.-	asp-3	Aspartic protease 3	0	4	0	0	0	4	0	0	0	0	0
ASPA_BACSU	4.3.1.1	ansB	Aspartate ammonia-lyase (Aspartase)	0	0	0	0	0	0	0	0	0	0	0
ASPA_SERMA	4.3.1.1	aspA	Aspartate ammonia-lyase (Aspartase)	0	0	0	0	0	0	0	0	0	0	0
ASPD_NITMS	1.4.1.21	nadX	Probable L-aspartate dehydrogenase	0	0	0	0	0	0	0	0	0	2	2
ASPG_HELPJ	3.5.1.1	ansA	Probable L-asparaginase (L-ASNase) (L-asparagine amidohydrolase)	0	0	0	0.5	0	0	0	0	0	0	0
ASPG1_ECOLI	3.5.1.1	ansA	L-asparaginase 1 (L-asparaginase I) (L-ASNase I) (L-asparagine amidohydrolase I)	0.5	0	0	0	0	0.5	2	0	0	0	0
ASPG2_ARATH	3.4.23.-	ASPG2	Protein ASPARTIC PROTEASE IN GUARD CELL 2 (AtASPG2)	1	7	3	10	1	1	0	6	0	2	3
ASPN_STRM5	3.4.24.33		Peptidyl-Asp metalloendopeptidase (Endopeptidase Asp-N)	0	0	0	0	0	0	0	0	0	0	0
ASPP_AEDAE	3.4.23.-		Lysosomal aspartic protease	0.5	2	1.5	0.5	1	0.5	6	1	0.5	2	1
ASSY_ANAVT	6.3.4.5	argG	Argininosuccinate synthase (Citrulline--aspartate ligase)	0	0	0	0	1	0	0	0	0	0	0.5
ASSY_ARCB4	6.3.4.5	argG	Argininosuccinate synthase (Citrulline--aspartate ligase)	0	0	0	2	0	0	0	0	0	0	0
ASSY_CAMC5	6.3.4.5	argG	Argininosuccinate synthase (Citrulline--aspartate ligase)	0	0	0	0	0	0	0	0	0	0	0
ASSY_CAMJR	6.3.4.5	argG	Argininosuccinate synthase (Citrulline--aspartate ligase)	0	0	0	0	0	0	0	0	0	0	0
ASSY_GEOSL	6.3.4.5	argG	Argininosuccinate synthase (Citrulline--aspartate ligase)	1.5	0	0	0	0	0	0	0	0	0	0
ASSY_GEOUR	6.3.4.5	argG	Argininosuccinate synthase (Citrulline--aspartate ligase)	1.5	3	0	1.5	0	0	0	3	0	0	1.5
ASSY_LEPBP	6.3.4.5	argG	Argininosuccinate synthase (Citrulline--aspartate ligase)	0	0	0	0	0	0	0	0	0	0	0
ASSY_MARMS	6.3.4.5	argG	Argininosuccinate synthase (Citrulline--aspartate ligase)	0	0	0	0	0	0.5	0	0	0	0	0
ASSY_METTH	6.3.4.5	argG	Argininosuccinate synthase (Citrulline--aspartate ligase)	0	0	0	0	0	0	0.5	0	0	0	0
ASSY_NITOC	6.3.4.5	argG	Argininosuccinate synthase (Citrulline--aspartate ligase)	0.5	0	0	0	0	0	1	0	0	0.5	0
ASSY_NITSB	6.3.4.5	argG	Argininosuccinate synthase (Citrulline--aspartate ligase)	2	6.5	2.5	0.5	7.5	10	3.5	1.5	0	1.5	1.5
ASSY_NOSS1	6.3.4.5	argG	Argininosuccinate synthase (Citrulline--aspartate ligase)	0	0	0	0	0	0	0	0	0.5	0	0
ASSY_PELPD	6.3.4.5	argG	Argininosuccinate synthase (Citrulline--aspartate ligase)	2.5	0	0	0	0	0.5	0	0	0	0	0
ASSY_POLSQ	6.3.4.5	argG	Argininosuccinate synthase (Citrulline--aspartate ligase)	0	0	0	0	0	0	1	0	0	0	0
ASSY_SULDN	6.3.4.5	argG	Argininosuccinate synthase (Citrulline--aspartate ligase)	0	0	4	29	0	0	0	2	0	0.5	0
ASSY_SULNB	6.3.4.5	argG	Argininosuccinate synthase (Citrulline--aspartate ligase)	0	1	0.5	0	0	0	0	0	0	0	0
ASSY_SYNR3	6.3.4.5	argG	Argininosuccinate synthase (Citrulline--aspartate ligase)	0	0	0	0	0	0	0	0	0	0	0
ASSY_THESQ	6.3.4.5	argG	Argininosuccinate synthase (Citrulline--aspartate ligase)	0	0	0	0	0	2	0	0	0	0	2
AT12A_CAVPO	3.6.3.10	ATP12A	Potassium-transporting ATPase alpha chain 2 (Non-gastric H(+)/K(+) ATPase subunit alpha) (Proton pump)	2	0	0	0	1.5	3.5	0	0	0	1	0
AT12A_HUMAN	3.6.3.10	ATP12A	Potassium-transporting ATPase alpha chain 2 (Non-gastric H(+)/K(+) ATPase subunit alpha) (Proton pump)	2	0	0	0	0	1	0	0	0	0	0
AT18A_ARATH		ATG18A	Autophagy-related protein 18a (AtATG18a) (Protein PEROXISOME UNUSUAL POSITIONING 2)	0	2	0	0	3	1	0	0	0	2	0
AT1A2_PONAB	3.6.3.9	ATP1A2	Sodium/potassium-transporting ATPase subunit alpha-2 (Na(+)/K(+) ATPase alpha-2 subunit) (Sodium pump subunit alpha-2)	0	0	0	0	0	0	0	0	0	0	0
AT1A3_RAT	3.6.3.9	Atp1a3	Sodium/potassium-transporting ATPase subunit alpha-3 (Na(+)/K(+) ATPase alpha-3 subunit) (Na(+)/K(+) ATPase alpha(III) subunit) (Sodium pump subunit alpha-3)	2	0	0	0	0	0	0	0	0	0	0
AT1A4_RAT	3.6.3.9	Atp1a4	Sodium/potassium-transporting ATPase subunit alpha-4 (Na(+)/K(+) ATPase alpha-4 subunit) (Sodium pump subunit alpha-4)	0	0	0	0	0	0.5	0	0	0	0	0
AT2A3_CHICK	3.6.3.8	ATP2A3	Sarcoplasmic/endoplasmic reticulum calcium ATPase 3 (ChkSERCA3) (SERCA3) (SR Ca(2+)-ATPase 3) (Calcium pump 3)	0	0	0	0	0	1	0	0	0	0	0
AT2A3_HUMAN	3.6.3.8	ATP2A3	Sarcoplasmic/endoplasmic reticulum calcium ATPase 3 (SERCA3) (SR Ca(2+)-ATPase 3) (Calcium pump 3)	0	0	0	0	0	0	1	1	0	0	0
AT2B1_MOUSE	3.6.3.8	Atp2b1	Plasma membrane calcium-transporting ATPase 1 (PMCA1) (Plasma membrane calcium ATPase isoform 1) (Plasma membrane calcium pump isoform 1)	0	0	0	0	0	0	0	0	0	0	0
AT2B1_RAT	3.6.3.8	Atp2b1	Plasma membrane calcium-transporting ATPase 1 (PMCA1) (Plasma membrane calcium ATPase isoform 1) (Plasma membrane calcium pump isoform 1)	0.5	0	0	0	0	0.5	0	1.5	0	0	0
AT2B2_MOUSE	3.6.3.8	Atp2b2	Plasma membrane calcium-transporting ATPase 2 (PMCA2) (Plasma membrane calcium ATPase isoform 2) (Plasma membrane calcium pump isoform 2)	0.5	0	0	0	0	0.5	0.5	0	0	0.5	0
AT2B4_HUMAN	3.6.3.8	ATP2B4	Plasma membrane calcium-transporting ATPase 4 (PMCA4) (Matrix-remodeling-associated protein 1) (Plasma membrane calcium ATPase isoform 4) (Plasma membrane calcium pump isoform 4)	0	0	2	0	0	0	0	0	0	0	0
AT2B4_RAT	3.6.3.8	Atp2b4	Plasma membrane calcium-transporting ATPase 4 (PMCA4) (Plasma membrane calcium ATPase isoform 4) (Plasma membrane calcium pump isoform 4)	0	0	0	0	0	0	1.5	0	0	0	0
AT2C2_HUMAN	3.6.3.8	ATP2C2	Calcium-transporting ATPase type 2C member 2 (ATPase 2C2) (Secretory pathway Ca(2+)-ATPase 2)	0	0	1	2	1	1	2.5	1.5	0	0	0
AT5F1_DROME		ATPsynB	ATP synthase subunit b, mitochondrial (ATPase subunit b) (FO-ATP synthase subunit b)	0	0	0	0	0	0	0	0	0	0	0
AT5G_CAEEL			ATP synthase lipid-binding protein, mitochondrial (ATP synthase c subunit) (ATPase protein 9) (ATPase subunit c)	10	16.5	12.5	19	26.5	38	10.5	17	1.5	10	6
AT5G2_HUMAN		ATP5G2	ATP synthase F(0) complex subunit C2, mitochondrial (ATP synthase lipid-binding protein) (ATP synthase proteolipid P2) (ATP synthase proton-transporting mitochondrial F(0) complex subunit C2) (ATPase protein 9) (ATPase subunit c)	0	0	0.5	0	0	0	0	0	0	0	0
AT5G3_BOVIN		ATP5G3	ATP synthase F(0) complex subunit C3, mitochondrial (ATP synthase lipid-binding protein) (ATP synthase proteolipid P3) (ATPase protein 9) (ATPase subunit c)	0.5	1.5	0	3	0	0.5	1	1.5	0	0.5	0
AT8A2_BOVIN	3.6.3.1	ATP8A2	Phospholipid-transporting ATPase IB (ATPase class I type 8A member 2) (P4-ATPase flippase complex alpha subunit ATP8A2)	1	0	0	1	0	0	0	0	0	0	0
ATA1_SYNY3	3.6.3.-	pma1	Cation-transporting ATPase pma1	4.5	0	0.5	0.5	1.5	1.5	1	0.5	1	0	1.5
ATAD3_RAT		Atad3	ATPase family AAA domain-containing protein 3	0	0	0	0	0	0	0	0	0	0	0
ATC_TRYBB	3.6.3.8	TBA1	Probable calcium-transporting ATPase (Calcium pump)	0	0	0	0	1	0.5	0	0	0	0	0
ATC1_DICDI	3.6.3.8	patA	Calcium-transporting ATPase PAT1	0	0	0	1	2	1	0	0	0	1	0
ATC1_SCHPO	3.6.3.8	pmr1	Calcium-transporting ATPase 1 (Golgi Ca(2+)-ATPase)	0	0	0	0	0	0	0	0	0	0	0
ATC1_YARLI	3.6.3.8	PMR1	Calcium-transporting ATPase 1 (P-type calcium ATPase)	0.5	0	0	0	0	0	0	0	0	0	0
ATC3_SCHPO	3.6.3.8	cta3	Calcium-transporting ATPase 3	0	0	0	0	0	0	0	0	0	0	0
ATC6_YEAST	3.6.3.-	SPF1	Manganese-transporting ATPase 1	0	0	0	0	0	0	0	0	0	0	0
ATCA3_ARATH	4.2.1.1	ACA3	Alpha carbonic anhydrase 3 (AtaCA3) (AtalphaCA3) (Alpha carbonate dehydratase 3)	1	0	0	0	0	0	0.5	0	0	0	0
ATCL_BACSU	3.6.3.8	yloB	Calcium-transporting ATPase (Calcium pump)	0.5	0	1.5	0	0	0	0	0	0	0	0
ATCL_MYCPN	3.6.3.-	pacL	Probable cation-transporting P-type ATPase	0	0	0	0	0	0	0	0	0	0.5	0
ATCL_SYNE7	3.6.3.8	pacL	Calcium-transporting ATPase (Calcium pump)	3	1	3	5.5	1.5	1.5	6.5	10	1	1.5	1.5
ATCS_SYNE7	3.6.3.54	pacS	Probable copper-transporting ATPase PacS	8	4	0	0	8	0	8	8	38	16	72
ATCS_SYNY3	3.6.3.54	pacS	Probable copper-transporting ATPase PacS	0	0	0	0	0	0	0	0	0.5	0	0
ATCU_RHILV	3.6.3.4	actP	Copper-transporting P-type ATPase	0	0	0	0.5	0	0	0	0	0	0	0
ATCU_SINMW	3.6.3.4	actP	Copper-transporting P-type ATPase	0	0	0	0	0	0	0	0	0	0	0
ATD3A_HUMAN		ATAD3A	ATPase family AAA domain-containing protein 3A	0	0	0	0	0	0	0	0	0	0	0
ATE_AROAE	2.3.2.8	ate	Putative arginyl-tRNA--protein transferase (Arginyltransferase) (R-transferase)	0	0	0	0	0	0	0	0	0	0	0
ATE_CAMJ8	2.3.2.8	ate	Putative arginyl-tRNA--protein transferase (Arginyltransferase) (R-transferase)	7.5	7.5	3	3	4.5	7.5	4.5	0	0	3	3
ATE_MARHV	2.3.2.8	ate	Putative arginyl-tRNA--protein transferase (Arginyltransferase) (R-transferase)	0	0	0	0	0	0	0.5	0	0	0	0
ATG1_MAGO7	2.7.11.1	ATG1	Serine/threonine-protein kinase ATG1 (Autophagy-related protein 1)	0	0	0	0	0	0	0	2	0	0	0
ATG3_DICDI		atg3	Autophagy-related protein 3	0	0	0	0	0	0	0	0	0	0	0
ATG3_XENTR	6.3.2.-	atg3	Ubiquitin-like-conjugating enzyme ATG3 (Autophagy-related protein 3) (APG3-like)	0	0	0	0	0	0	0	0	0	0	0
ATG8_DICDI		atg8	Autophagy-related protein 8 (Autophagy-related ubiquitin-like modifier atg8)	0.5	0	1	0	0.5	0.5	0	0	0	0	0
ATGT_THEON	2.4.2.48	tgtA	tRNA-guanine(15) transglycosylase (7-cyano-7-deazaguanine tRNA-ribosyltransferase) (Archaeal tRNA-guanine transglycosylase)	0	0.5	0	0.5	0.5	0	0	0	0	0	0
ATGTP_HELPY	3.6.1.-; 3.6.1.3		ATP/GTP phosphatase (ATPase/GTPase)	0	0	0	0.5	0	0	0.5	0.5	0	0	0
ATK3_ARATH		ATK3	Kinesin-3 (Kinesin-like protein C)	42	16.5	39	43.5	66	111	55.5	93	9	55.5	19.5
ATK5_ARATH		ATK5	Kinesin-5	0	0	0	0	1.5	0	0	0.5	0.5	1	0.5
ATL44_ARATH		ATL44	RING-H2 finger protein ATL44 (RING-H2 zinc finger protein RHA3a)	0	1.5	0	0	0	0	0	0	0	0	0
ATL65_ARATH		ATL65	RING-H2 finger protein ATL65	0.5	0.5	0.5	0	0	1	0	0	0	0	0
ATM1_KLULA		ATM1	Iron-sulfur clusters transporter ATM1, mitochondrial	0	0.5	0	0	0	0	0	0	0	0	0.5
ATM1_NEUCR		fes-4	Iron-sulfur clusters transporter atm1, mitochondrial (Iron-sulfur protein 4)	0	0	0	0	0	0	2	0	0	0	0
ATN1_YEAST	3.6.3.7	ENA1	Sodium transport ATPase 1	0	0	0	0	0	0	0	0	0	0	0
ATN5_YEAST	3.6.3.7	ENA5	Sodium transport ATPase 5	0	0	0	0	0	0	0	0	0	0	0
ATOB_ECOLI	2.3.1.9	atoB	Acetyl-CoA acetyltransferase (Acetoacetyl-CoA thiolase)	0	0	0	0	0	0	0	0	0	0	0
ATOB_HAEIN	2.3.1.9	atoB	Acetyl-CoA acetyltransferase (Acetoacetyl-CoA thiolase)	1	0	1	1	0	0	0	0.5	0	1	0.5
ATOB_PSEAE	2.3.1.9	atoB	Acetyl-CoA acetyltransferase (Acetoacetyl-CoA thiolase)	0	0	0.5	1.5	0	0.5	0	0	0	0	1
ATOC_ECOLI		atoC	Acetoacetate metabolism regulatory protein AtoC (Ornithine decarboxylase antizyme) (Ornithine/arginine decarboxylase inhibitor)	14	14	54.5	63.5	13.5	2	41.5	13.5	2	9.5	8.5
ATOE_ECOLI		atoE	Short-chain fatty acids transporter	0	0	0	0	0	0	0	0	0	0	0
ATOS_ECOLI	2.7.13.3	atoS	Signal transduction histidine-protein kinase AtoS	0	1.5	4	6	0	0	5	3	0	0	0
ATP4A_HUMAN	3.6.3.10	ATP4A	Potassium-transporting ATPase alpha chain 1 (Gastric H(+)/K(+) ATPase subunit alpha) (Proton pump)	0	0	0	0	0	0	0	0	0	0	0
ATP6_ACACA		ATP6	ATP synthase subunit a (F-ATPase protein 6)	0	0	0	0	0	0.5	0	0	0	2	0
ATP6_ACIAD		atpB	ATP synthase subunit a (ATP synthase F0 sector subunit a) (F-ATPase subunit 6)	0	4.5	1.5	0	0	10.5	6	1.5	0	4.5	3
ATP6_ACIC1		atpB	ATP synthase subunit a (ATP synthase F0 sector subunit a) (F-ATPase subunit 6)	0	0	0	0	0	0	0	0	0	0	0
ATP6_AEDAE		mt:ATPase6	ATP synthase subunit a (F-ATPase protein 6)	0.5	0	2	0	0	0	0	0	0	0	0
ATP6_ANAMM		atpB	ATP synthase subunit a (ATP synthase F0 sector subunit a) (F-ATPase subunit 6)	5	5.5	0	0	0	0	0	0	0	0	2.5
ATP6_BRANA		ATP6	ATP synthase subunit a (F-ATPase protein 6)	0	0	0	0	0	0	0	0	0	0	0
ATP6_BRASO		atpB	ATP synthase subunit a (ATP synthase F0 sector subunit a) (F-ATPase subunit 6)	0	0	0	0	1	0.5	0	0	0	0	0
ATP6_CHLT3		atpB	ATP synthase subunit a (ATP synthase F0 sector subunit a) (F-ATPase subunit 6)	0	0	0	0	1	0.5	0	0	0	0	0
ATP6_CHOCR		ATP6	ATP synthase subunit a (F-ATPase protein 6)	0	0	0	0	1.5	1	0	0	0	0	0
ATP6_DESMR		atpB	ATP synthase subunit a (ATP synthase F0 sector subunit a) (F-ATPase subunit 6)	0	0	0	0	0	0	0	0	0	0	0
ATP6_DESOH		atpB	ATP synthase subunit a (ATP synthase F0 sector subunit a) (F-ATPase subunit 6)	1.5	2	14	5.5	2.5	0	0.5	2.5	0	1	0.5
ATP6_GRABC		atpB	ATP synthase subunit a (ATP synthase F0 sector subunit a) (F-ATPase subunit 6)	2	0	0	0	0	0	0	0	0	0	0
ATP6_LUMTE		ATP6	ATP synthase subunit a (F-ATPase protein 6)	0	0	0	0	0	0	0	0	0	0	0
ATP6_MAGSA		atpB	ATP synthase subunit a (ATP synthase F0 sector subunit a) (F-ATPase subunit 6)	0	0.5	0	0	0	0	0	0	0	1.5	0
ATP6_MARPO		ATP6	ATP synthase subunit a (F-ATPase protein 6)	0	0	0	0	0	0	0	0	0	0	0
ATP6_NITSB		atpB	ATP synthase subunit a (ATP synthase F0 sector subunit a) (F-ATPase subunit 6)	0	0	0	0	0	0	0	0	0	0	0
ATP6_NOSP7		atpB	ATP synthase subunit a (ATP synthase F0 sector subunit a) (F-ATPase subunit 6)	7.5	22.5	40	45	30	2.5	47.5	47.5	2.5	15	17.5
ATP6_ORITI		atpB	ATP synthase subunit a (ATP synthase F0 sector subunit a) (F-ATPase subunit 6)	5	5.5	0	0	0	0	0	0	0	0	2.5
ATP6_PARL1		atpB	ATP synthase subunit a (ATP synthase F0 sector subunit a) (F-ATPase subunit 6)	0	0.5	1	0	3.5	4.5	0	1.5	0	1.5	1
ATP6_PARUW		atpB	ATP synthase subunit a (ATP synthase F0 sector subunit a) (F-ATPase subunit 6)	0	0	0.5	0	0	0	0	0	0	0	0
ATP6_PROMO		atpB	ATP synthase subunit a, sodium ion specific (ATP synthase F0 sector subunit a) (F-ATPase subunit 6)	0	0	0	0	0	0	0	0	0	0	0
ATP6_PYLLI		ATP6	ATP synthase subunit a (F-ATPase protein 6)	3	4	0	0	0	2	0	0	0	0.5	2.5
ATP6_RHILW		atpB	ATP synthase subunit a (ATP synthase F0 sector subunit a) (F-ATPase subunit 6)	0	0	0	0	0	0	0	0	0	1.5	0
ATP6_RHORU		atpB	ATP synthase subunit a (ATP synthase F0 sector subunit a) (F-ATPase subunit 6)	0	0	0	0	0	0	0	0	0	0	1.5
ATP6_RICTY		atpB	ATP synthase subunit a (ATP synthase F0 sector subunit a) (F-ATPase subunit 6)	0	1	0	0	0	1	0	0	0	0	0
ATP6_SHESH		atpB	ATP synthase subunit a (ATP synthase F0 sector subunit a) (F-ATPase subunit 6)	0	0	0	0	0	0	0	0	2.5	0	0
ATP6_SHESR		atpB	ATP synthase subunit a (ATP synthase F0 sector subunit a) (F-ATPase subunit 6)	0	0	0	0	0	0	0	0	1.5	0	0
ATP6_STRLI		atpB	ATP synthase subunit a (ATP synthase F0 sector subunit a) (F-ATPase subunit 6)	0	0	0	0	0	0	0	0	0	0	0
ATP6_SULDN		atpB	ATP synthase subunit a (ATP synthase F0 sector subunit a) (F-ATPase subunit 6)	0	0	0	0	0	0	1	0	0	0	0
ATP6_SULNB		atpB	ATP synthase subunit a (ATP synthase F0 sector subunit a) (F-ATPase subunit 6)	5	17.5	1	1.5	7.5	12	6	5	1	6	6.5
ATP6_SYNFM		atpB	ATP synthase subunit a (ATP synthase F0 sector subunit a) (F-ATPase subunit 6)	4	2	2	2	0	0	0	0	0	0	0
ATP6_THIDA		atpB	ATP synthase subunit a (ATP synthase F0 sector subunit a) (F-ATPase subunit 6)	0	0	0	0	0	0	0	0	0	0	0
ATP61_ARATH		ATP6-1	ATP synthase subunit a-1 (F-ATPase protein 6) (P6-1)	0	0	0	0	0	0	0	0	0	0	0
ATP61_HAHCH		atpB1	ATP synthase subunit a 1 (ATP synthase F0 sector subunit a 1) (F-ATPase subunit 6 1)	0	0	0	0	0	0	0	0	0	0	0
ATP61_METCA		atpB1	ATP synthase subunit a 1 (ATP synthase F0 sector subunit a 1) (F-ATPase subunit 6 1)	0	0	0	0	0	0	0	0	0.5	1	0
ATP7A_RAT	3.6.3.54	Atp7a	Copper-transporting ATPase 1 (Copper pump 1) (Menkes disease-associated protein homolog)	0.5	0	0	0	0	0.5	0	0	0	0.5	0
ATP9_ACACA		ATP9	ATP synthase subunit 9, mitochondrial (Lipid-binding protein)	0	0.5	0	0	0	0.5	0	0	0	0	0
ATP9_ASHGO		ATP9	ATP synthase subunit 9, mitochondrial (Lipid-binding protein)	0	0	0	0	0	0	0	0	0	0	0
ATP9_CHOCR		ATP9	ATP synthase subunit 9, mitochondrial (Lipid-binding protein)	0	2	0	0	0	0	0	0	0	0	0
ATP9_DICDI		atp9	ATP synthase subunit 9, mitochondrial (Lipid-binding protein)	2	21	0	0	1	0	1	4	0	0	4
ATP9_PODAS		ATP9	ATP synthase subunit 9, mitochondrial (Lipid-binding protein)	0	0	0	0	1	1.5	0	0	0	0	0
ATP9_SCHPO		atp9	ATP synthase subunit 9, mitochondrial (Lipid-binding protein)	0	0	0	0	0.5	1	0	0	0	0	0
ATP9_TOBAC		ATP9	ATP synthase subunit 9, mitochondrial (Lipid-binding protein)	0	0	0	0	0.5	1	0	0	0	0	0
ATP9_USTMA		ATP9	ATP synthase subunit 9, mitochondrial (Lipid-binding protein)	0	0	0	0	0	0	0	0	0	0	0
ATP9_YARLI		ATP9	ATP synthase subunit 9, mitochondrial (Lipid-binding protein)	0	0	0	0	0	0	0	1	0	0	0
ATP9M_NEUCR		atp-9	ATP synthase subunit 9, mitochondrial (Lipid-binding protein)	4	0.5	0	2.5	10	15	4.5	10.5	0.5	5.5	1
ATPA_ACACA		ATP1	ATP synthase subunit alpha, mitochondrial	0	0	0	0	0	0	0	0	0	0	0
ATPA_ACHLI	3.6.3.14	atpA	ATP synthase subunit alpha (ATP synthase F1 sector subunit alpha) (F-ATPase subunit alpha)	0	0	0	0	0	0	0	0	0	0	0
ATPA_ACIAD	3.6.3.14	atpA	ATP synthase subunit alpha (ATP synthase F1 sector subunit alpha) (F-ATPase subunit alpha)	0	1.5	0	0	0.5	0.5	0.5	0	0	0	0.5
ATPA_ACIF5	3.6.3.14	atpA	ATP synthase subunit alpha (ATP synthase F1 sector subunit alpha) (F-ATPase subunit alpha)	0	0	0	0	0	0	0	0	0	0	0
ATPA_ANADF	3.6.3.14	atpA	ATP synthase subunit alpha (ATP synthase F1 sector subunit alpha) (F-ATPase subunit alpha)	43.5	96.5	57.5	181	123	120.5	81.5	90	13	68	40
ATPA_ANAPZ	3.6.3.14	atpA	ATP synthase subunit alpha (ATP synthase F1 sector subunit alpha) (F-ATPase subunit alpha)	0	0	0	0	0	0	0	0	0	0	0
ATPA_ARCB4	3.6.3.14	atpA	ATP synthase subunit alpha (ATP synthase F1 sector subunit alpha) (F-ATPase subunit alpha)	0	0	1	0	0.5	1	0	0	0	0.5	0.5
ATPA_AROAE	3.6.3.14	atpA	ATP synthase subunit alpha (ATP synthase F1 sector subunit alpha) (F-ATPase subunit alpha)	0	0	0	0	0	0	0	0	0	0	0
ATPA_BARBK	3.6.3.14	atpA	ATP synthase subunit alpha (ATP synthase F1 sector subunit alpha) (F-ATPase subunit alpha)	4	0	0	0	0	6	1	0	0	0	0
ATPA_BARHE	3.6.3.14	atpA	ATP synthase subunit alpha (ATP synthase F1 sector subunit alpha) (F-ATPase subunit alpha)	0	0	0.5	0	0	0	0	0	0	0	0
ATPA_BLOFL	3.6.3.14	atpA	ATP synthase subunit alpha (ATP synthase F1 sector subunit alpha) (F-ATPase subunit alpha)	0	0	0	0	0	0	0	0	2	0.5	1
ATPA_BOVIN		ATP5A1	ATP synthase subunit alpha, mitochondrial	3	1.5	1	0	5.5	7.5	0	0	0.5	4.5	0
ATPA_BRAHW	3.6.3.14	atpA	ATP synthase subunit alpha (ATP synthase F1 sector subunit alpha) (F-ATPase subunit alpha)	0	0	0	0	0	0	0	0	0	0	0
ATPA_CAEEL			ATP synthase subunit alpha, mitochondrial	0	0	0	0	0	0	0	0	0	0	0
ATPA_CAMC5	3.6.3.14	atpA	ATP synthase subunit alpha (ATP synthase F1 sector subunit alpha) (F-ATPase subunit alpha)	372	559.5	85.5	54	480	681	355.5	216	25.5	264	162
ATPA_CAMLR	3.6.3.14	atpA	ATP synthase subunit alpha (ATP synthase F1 sector subunit alpha) (F-ATPase subunit alpha)	0	0	0	0	0	0	0	0	0	0	0
ATPA_CARHZ	3.6.3.14	atpA	ATP synthase subunit alpha (ATP synthase F1 sector subunit alpha) (F-ATPase subunit alpha)	7	1	8	19	0	0	1	2	0	0	1
ATPA_CAUSK	3.6.3.14	atpA	ATP synthase subunit alpha (ATP synthase F1 sector subunit alpha) (F-ATPase subunit alpha)	0	0	0	0	0	0	0	0	0	0	0
ATPA_CHLL2	3.6.3.14	atpA	ATP synthase subunit alpha (ATP synthase F1 sector subunit alpha) (F-ATPase subunit alpha)	0	0	0	0	0	0	0	0	0	1.5	0
ATPA_CHLPB	3.6.3.14	atpA	ATP synthase subunit alpha (ATP synthase F1 sector subunit alpha) (F-ATPase subunit alpha)	0	0	0	0	0	0	0	0	0	0	0
ATPA_CHRSD	3.6.3.14	atpA	ATP synthase subunit alpha (ATP synthase F1 sector subunit alpha) (F-ATPase subunit alpha)	1.5	0	0	0	0.5	0	0	0	0	0	0
ATPA_CYTH3	3.6.3.14	atpA	ATP synthase subunit alpha (ATP synthase F1 sector subunit alpha) (F-ATPase subunit alpha)	0	0	0	0	0	0	0	0	0	0	0
ATPA_DEHMC	3.6.3.14	atpA	ATP synthase subunit alpha (ATP synthase F1 sector subunit alpha) (F-ATPase subunit alpha)	0	0	1	0	0	0	0	0	0	0	0
ATPA_DESAA	3.6.3.14	atpA	ATP synthase subunit alpha (ATP synthase F1 sector subunit alpha) (F-ATPase subunit alpha)	0	0	1	2	0	0	0	0	0	1	0
ATPA_DESOH	3.6.3.14	atpA	ATP synthase subunit alpha (ATP synthase F1 sector subunit alpha) (F-ATPase subunit alpha)	11.5	18	27	44.5	8.5	0	6.5	3	0	6	2
ATPA_DICDI		atp1	ATP synthase subunit alpha, mitochondrial	0	0	0	0	0	0	1	0	0	0	0
ATPA_DROME		blw	ATP synthase subunit alpha, mitochondrial (Protein bellwether)	1	1.5	1	0	0.5	0.5	0	0	0	0	0
ATPA_EHRRW	3.6.3.14	atpA	ATP synthase subunit alpha (ATP synthase F1 sector subunit alpha) (F-ATPase subunit alpha)	0	0	0	0	0	0	0	0	0	0	0
ATPA_ERYLH	3.6.3.14	atpA	ATP synthase subunit alpha (ATP synthase F1 sector subunit alpha) (F-ATPase subunit alpha)	0	1	0	0	0	0	0	0	0	0	2
ATPA_FERNB	3.6.3.14	atpA	ATP synthase subunit alpha (ATP synthase F1 sector subunit alpha) (F-ATPase subunit alpha)	1.5	0	0	0	0	0	0	0	0	0	0
ATPA_FUSNN	3.6.3.14	atpA	ATP synthase subunit alpha (ATP synthase F1 sector subunit alpha) (F-ATPase subunit alpha)	0	0	0	0	0	0	0	2	0	0	0
ATPA_GEODF	3.6.3.14	atpA	ATP synthase subunit alpha (ATP synthase F1 sector subunit alpha) (F-ATPase subunit alpha)	0	0	1.5	3	0	0	1	0	0	0.5	0
ATPA_GEOSL	3.6.3.14	atpA	ATP synthase subunit alpha (ATP synthase F1 sector subunit alpha) (F-ATPase subunit alpha)	0	0	1	0	0	0	0	0	0	0	1.5
ATPA_GEOTN	3.6.3.14	atpA	ATP synthase subunit alpha (ATP synthase F1 sector subunit alpha) (F-ATPase subunit alpha)	0	0	0	0	0	0	0	0	0	0	0
ATPA_GRABC	3.6.3.14	atpA	ATP synthase subunit alpha (ATP synthase F1 sector subunit alpha) (F-ATPase subunit alpha)	0	0	0	0	0	0	0	0	0	0	0
ATPA_GRAFK	3.6.3.14	atpA	ATP synthase subunit alpha (ATP synthase F1 sector subunit alpha) (F-ATPase subunit alpha)	0	0	0	0	0	0	0	0	0	0	0
ATPA_HELMI	3.6.3.14	atpA	ATP synthase subunit alpha (ATP synthase F1 sector subunit alpha) (F-ATPase subunit alpha)	2054	312	494	247	4017	2938	5018	1300	300	2314	728
ATPA_HYDS0	3.6.3.14	atpA	ATP synthase subunit alpha (ATP synthase F1 sector subunit alpha) (F-ATPase subunit alpha)	0	0	0	0	0	0	0	0	0	0	0
ATPA_HYPNA	3.6.3.14	atpA	ATP synthase subunit alpha (ATP synthase F1 sector subunit alpha) (F-ATPase subunit alpha)	0	0	0	0	0	0	0	0	0	0	0
ATPA_KLEP3	3.6.3.14	atpA	ATP synthase subunit alpha (ATP synthase F1 sector subunit alpha) (F-ATPase subunit alpha)	4	0	0	0	0	0	0	0	0	0	1
ATPA_LEGPL	3.6.3.14	atpA	ATP synthase subunit alpha (ATP synthase F1 sector subunit alpha) (F-ATPase subunit alpha)	0	0	0	0	0	0	0	0	0	0	0
ATPA_MAGSA	3.6.3.14	atpA	ATP synthase subunit alpha (ATP synthase F1 sector subunit alpha) (F-ATPase subunit alpha)	2	0	0	1	2	4	7	2	0	3	0
ATPA_MAGSM	3.6.3.14	atpA	ATP synthase subunit alpha (ATP synthase F1 sector subunit alpha) (F-ATPase subunit alpha)	0	0	0	0	0	0	0	0	0	0	0
ATPA_METRJ	3.6.3.14	atpA	ATP synthase subunit alpha (ATP synthase F1 sector subunit alpha) (F-ATPase subunit alpha)	0	0	0	0	0	0	0	0	0	0	0
ATPA_MOUSE		Atp5a1	ATP synthase subunit alpha, mitochondrial	0	0	0	0	0	0	0	0	0	0	0
ATPA_MYXXD	3.6.3.14	atpA	ATP synthase subunit alpha (ATP synthase F1 sector subunit alpha) (F-ATPase subunit alpha)	0	0	0	0	0.5	0	0	0	0	0	0
ATPA_NANDO	3.6.3.14	atpA	ATP synthase subunit alpha, chloroplastic (ATP synthase F1 sector subunit alpha) (F-ATPase subunit alpha)	0	0	0	0	0	0	0	0	0	0	0
ATPA_NEOSM	3.6.3.14	atpA	ATP synthase subunit alpha (ATP synthase F1 sector subunit alpha) (F-ATPase subunit alpha)	0.5	3.5	1	0.5	18	3.5	2	1.5	0.5	6	1.5
ATPA_NITOC	3.6.3.14	atpA	ATP synthase subunit alpha (ATP synthase F1 sector subunit alpha) (F-ATPase subunit alpha)	7.5	0.5	2.5	2	19	12	18.5	5	1	9.5	5
ATPA_NITSB	3.6.3.14	atpA	ATP synthase subunit alpha (ATP synthase F1 sector subunit alpha) (F-ATPase subunit alpha)	0	0	0	0	0	0	0	0	0	0	0
ATPA_NOVAD	3.6.3.14	atpA	ATP synthase subunit alpha (ATP synthase F1 sector subunit alpha) (F-ATPase subunit alpha)	3	5	3	0	13	27	3	1	4	11	5
ATPA_ODOSI	3.6.3.14	atpA	ATP synthase subunit alpha, chloroplastic (ATP synthase F1 sector subunit alpha) (F-ATPase subunit alpha)	438.5	967	578.5	1811	1231	1207	816.5	902	130.5	681.5	400.5
ATPA_PARD8	3.6.3.14	atpA	ATP synthase subunit alpha (ATP synthase F1 sector subunit alpha) (F-ATPase subunit alpha)	43.5	96.5	57.5	181	123	120.5	81.5	90	13	68	40
ATPA_PARL1	3.6.3.14	atpA	ATP synthase subunit alpha (ATP synthase F1 sector subunit alpha) (F-ATPase subunit alpha)	0	0	0	0	0	0	0	0	0	0	0
ATPA_PEDPA	3.6.3.14	atpA	ATP synthase subunit alpha (ATP synthase F1 sector subunit alpha) (F-ATPase subunit alpha)	0	0	0	0	0	0	0	0	0	0	0
ATPA_PELPB	3.6.3.14	atpA	ATP synthase subunit alpha (ATP synthase F1 sector subunit alpha) (F-ATPase subunit alpha)	0	0	0	0	0	0	0	0	0	0	1
ATPA_PELPD	3.6.3.14	atpA1; atpA2	ATP synthase subunit alpha (ATP synthase F1 sector subunit alpha) (F-ATPase subunit alpha)	0	0	0	0	0	0	0	0	1.5	0	0
ATPA_PELUB	3.6.3.14	atpA	ATP synthase subunit alpha (ATP synthase F1 sector subunit alpha) (F-ATPase subunit alpha)	0	0	0	0	0	0	0	0	0	0	0
ATPA_PHATC	3.6.3.14	atpA	ATP synthase subunit alpha, chloroplastic (ATP synthase F1 sector subunit alpha) (F-ATPase subunit alpha)	0	0	0	0	0	0	0	0	0	0	0.5
ATPA_PONAB		ATP5A1	ATP synthase subunit alpha, mitochondrial	3	1.5	1	0	5.5	7.5	0	0	0.5	4.5	0
ATPA_PROMO	3.6.3.15	atpA	ATP synthase subunit alpha, sodium ion specific (Na(+)-translocating ATPase subunit alpha)	0	0	0	0	0	0	0	0	0	0	0
ATPA_PSEAE	3.6.3.14	atpA	ATP synthase subunit alpha (ATP synthase F1 sector subunit alpha) (F-ATPase subunit alpha)	3	0	0	0	0	1	0	0	0	0	0
ATPA_PSEE4	3.6.3.14	atpA	ATP synthase subunit alpha (ATP synthase F1 sector subunit alpha) (F-ATPase subunit alpha)	0	0	0	0	0	0	0	0	0	0	0
ATPA_PSEPW	3.6.3.14	atpA	ATP synthase subunit alpha (ATP synthase F1 sector subunit alpha) (F-ATPase subunit alpha)	0	0	0	0	0	0	0	0	0	0	0
ATPA_RAT		Atp5a1	ATP synthase subunit alpha, mitochondrial	0	0	0	0	0	0	0	0	0	0	0
ATPA_RHISN	3.6.3.14	atpA	ATP synthase subunit alpha (ATP synthase F1 sector subunit alpha) (F-ATPase subunit alpha)	1	2	0	0	0	0	0	0	0	0	0
ATPA_RHOCA	3.6.3.14	atpA	ATP synthase subunit alpha (ATP synthase F1 sector subunit alpha) (F-ATPase subunit alpha)	0	0	0	0	0	0	0	0	0	0	0
ATPA_SHELP	3.6.3.14	atpA	ATP synthase subunit alpha (ATP synthase F1 sector subunit alpha) (F-ATPase subunit alpha)	0	0	0	0	0	1	0	0	0	0	0.5
ATPA_SHISS	3.6.3.14	atpA	ATP synthase subunit alpha (ATP synthase F1 sector subunit alpha) (F-ATPase subunit alpha)	0	0	0	0	0	0	0	0	0	0	0
ATPA_SULDN	3.6.3.14	atpA	ATP synthase subunit alpha (ATP synthase F1 sector subunit alpha) (F-ATPase subunit alpha)	3	5.5	0	15.5	0.5	4.5	37.5	6.5	3	1	0.5
ATPA_SULNB	3.6.3.14	atpA	ATP synthase subunit alpha (ATP synthase F1 sector subunit alpha) (F-ATPase subunit alpha)	0.5	7	1.5	0	0	0	13.5	1	0	5	0.5
ATPA_SULSY	3.6.3.14	atpA	ATP synthase subunit alpha (ATP synthase F1 sector subunit alpha) (F-ATPase subunit alpha)	0	0	0	0	0	0	0	0	0	0	0
ATPA_SYNFM	3.6.3.14	atpA	ATP synthase subunit alpha (ATP synthase F1 sector subunit alpha) (F-ATPase subunit alpha)	2.5	6.5	7	13.5	2	0	2	1.5	0	1.5	1
ATPA_SYNWW	3.6.3.14	atpA	ATP synthase subunit alpha (ATP synthase F1 sector subunit alpha) (F-ATPase subunit alpha)	0	0	1.5	0	0	0	0	0	0	0	0
ATPA_THAPS	3.6.3.14	atpA	ATP synthase subunit alpha, chloroplastic (ATP synthase F1 sector subunit alpha) (F-ATPase subunit alpha)	87	193	115	362	246	241	163	180	26	136	80
ATPA_THEM4	3.6.3.14	atpA	ATP synthase subunit alpha (ATP synthase F1 sector subunit alpha) (F-ATPase subunit alpha)	3	3.5	0	0	0.5	2	0	0	0	0	0
ATPA_THENN	3.6.3.14	atpA	ATP synthase subunit alpha (ATP synthase F1 sector subunit alpha) (F-ATPase subunit alpha)	1	81.5	2	3	9.5	3	1.5	1.5	0	1.5	12
ATPA_THERP	3.6.3.14	atpA	ATP synthase subunit alpha (ATP synthase F1 sector subunit alpha) (F-ATPase subunit alpha)	0	0	0	0	0	0	0	0	1.5	0	0
ATPA_THESQ	3.6.3.14	atpA	ATP synthase subunit alpha (ATP synthase F1 sector subunit alpha) (F-ATPase subunit alpha)	0.5	0	4	4	0	0	0	1	0	2	0
ATPA_THEYD	3.6.3.14	atpA	ATP synthase subunit alpha (ATP synthase F1 sector subunit alpha) (F-ATPase subunit alpha)	0	0	0	0	0	0	0	0	0	0	0
ATPA_THICR	3.6.3.14	atpA	ATP synthase subunit alpha (ATP synthase F1 sector subunit alpha) (F-ATPase subunit alpha)	0	0	0	0	0.5	0	0	0	0	0	0
ATPA_THISH	3.6.3.14	atpA	ATP synthase subunit alpha (ATP synthase F1 sector subunit alpha) (F-ATPase subunit alpha)	526	72	216	36	1044	1242	972	504	36	522	270
ATPA_VIBAL	3.6.3.14	atpA	ATP synthase subunit alpha (ATP synthase F1 sector subunit alpha) (F-ATPase subunit alpha)	0	0	0	0	0	0	0	0	0	0	0
ATPA_WOLSU	3.6.3.14	atpA	ATP synthase subunit alpha (ATP synthase F1 sector subunit alpha) (F-ATPase subunit alpha)	0	0	0	0	0	0	0	0	0	0	0
ATPA_WOLWR	3.6.3.14	atpA	ATP synthase subunit alpha (ATP synthase F1 sector subunit alpha) (F-ATPase subunit alpha)	0	0	0	0	0	0.5	0	0	0	0	0
ATPA_XENLA		atp5a	ATP synthase subunit alpha, mitochondrial	4.5	0	0	0	0	0	0	0	0	0	0
ATPA_ZYMMO	3.6.3.14	atpA	ATP synthase subunit alpha (ATP synthase F1 sector subunit alpha) (F-ATPase subunit alpha)	0	0	0	0	0	0	0	0	0	0	0
ATPA1_LEGPH	3.6.3.14	atpA1	ATP synthase subunit alpha 1 (ATP synthase F1 sector subunit alpha 1) (F-ATPase subunit alpha 1)	0	0.5	1	0	0	0	0	0	0	0	0
ATPA1_NITEC	3.6.3.14	atpA1	ATP synthase subunit alpha 1 (ATP synthase F1 sector subunit alpha 1) (F-ATPase subunit alpha 1)	0	0	0	0	0	0	0	0	0	0	0
ATPA1_NITMU	3.6.3.14	atpA1	ATP synthase subunit alpha 1 (ATP synthase F1 sector subunit alpha 1) (F-ATPase subunit alpha 1)	0	0	0	0	0	0	0	0	0	0	0
ATPA2_HAHCH	3.6.3.14	atpA2	ATP synthase subunit alpha 2 (ATP synthase F1 sector subunit alpha 2) (F-ATPase subunit alpha 2)	1	0	0	0	0	0	0	0	0	0	0
ATPA2_MARMS	3.6.3.14	atpA2	ATP synthase subunit alpha 2 (ATP synthase F1 sector subunit alpha 2) (F-ATPase subunit alpha 2)	0	0	0	0	0	0	0	0	0	0	0
ATPA2_PSEA6	3.6.3.14	atpA2	ATP synthase subunit alpha 2 (ATP synthase F1 sector subunit alpha 2) (F-ATPase subunit alpha 2)	0	0	0	0	0	0.5	0	0	0	0	0
ATPAM_BRANA		ATPA	ATP synthase subunit alpha, mitochondrial	0	0	0	0	0	0	0	0	0	0	0
ATPAM_MAIZE		ATPA	ATP synthase subunit alpha, mitochondrial	0	0	0	0	0	0	0	0	0	0	0
ATPAM_MARPO		ATPA	ATP synthase subunit alpha, mitochondrial	3	3	0	4	2	8	0	4	0	1	4
ATPAM_PEA		ATPA	ATP synthase subunit alpha, mitochondrial	0.5	3.5	1	0.5	18	3.5	2	1.5	0.5	6	1.5
ATPB_ALTMD	3.6.3.14	atpD	ATP synthase subunit beta (ATP synthase F1 sector subunit beta) (F-ATPase subunit beta)	0	0	0	0	0	0	0	0	0	0	0
ATPB_ANADE	3.6.3.14	atpD	ATP synthase subunit beta (ATP synthase F1 sector subunit beta) (F-ATPase subunit beta)	0	0	0	0	0	0	0	0	0	0	0
ATPB_ANADF	3.6.3.14	atpD	ATP synthase subunit beta (ATP synthase F1 sector subunit beta) (F-ATPase subunit beta)	0	0	1	0	0	0	0	0	0.5	0	0
ATPB_ARCB4	3.6.3.14	atpD	ATP synthase subunit beta (ATP synthase F1 sector subunit beta) (F-ATPase subunit beta)	0	0	5	7	0	0	0	0	0	0	0
ATPB_ASPND	3.6.3.14	atpB	ATP synthase subunit beta, chloroplastic (ATP synthase F1 sector subunit beta) (F-ATPase subunit beta) (Fragment)	6	13.5	10	18	2	3.5	14.5	9.5	3	4.5	9
ATPB_AZOPC	3.6.3.14	atpD	ATP synthase subunit beta (ATP synthase F1 sector subunit beta) (F-ATPase subunit beta)	0	0	0	0	0	0	0	0	0	0	0
ATPB_BACFR	3.6.3.14	atpD	ATP synthase subunit beta (ATP synthase F1 sector subunit beta) (F-ATPase subunit beta)	0	0	0	0	0	0	0	0	0	1	0
ATPB_BACPE	3.6.3.14	atpD	ATP synthase subunit beta (ATP synthase F1 sector subunit beta) (F-ATPase subunit beta)	0	0	1	0.5	0	0	0	0	0	0	1
ATPB_CAEEL	3.6.3.14	atp-2	ATP synthase subunit beta, mitochondrial	0	0	0	0	0	0	0	0	0	0	0
ATPB_CALS4	3.6.3.14	atpD	ATP synthase subunit beta (ATP synthase F1 sector subunit beta) (F-ATPase subunit beta)	1	0.5	1.5	0	0	0	0	0	0	0	0.5
ATPB_CALS8	3.6.3.14	atpD	ATP synthase subunit beta (ATP synthase F1 sector subunit beta) (F-ATPase subunit beta)	0	0	0	0	0	0	0	0	0	0	0
ATPB_CAMC1	3.6.3.14	atpD	ATP synthase subunit beta (ATP synthase F1 sector subunit beta) (F-ATPase subunit beta)	1	1	1.5	0.5	0	1	0	0.5	0	0	0
ATPB_CAMJR	3.6.3.14	atpD	ATP synthase subunit beta (ATP synthase F1 sector subunit beta) (F-ATPase subunit beta)	0	0	0.5	0	0	0	2.5	0	0	0	0
ATPB_CAUSK	3.6.3.14	atpD	ATP synthase subunit beta (ATP synthase F1 sector subunit beta) (F-ATPase subunit beta)	0	0	0	0	0	0	0	0	0	0	0
ATPB_CELJU	3.6.3.14	atpD	ATP synthase subunit beta (ATP synthase F1 sector subunit beta) (F-ATPase subunit beta)	0	0	0	0	0	0	0	0	0	0	0
ATPB_CELLY	3.6.3.14	atpD	ATP synthase subunit beta (ATP synthase F1 sector subunit beta) (F-ATPase subunit beta)	0	0	0	0	0	0	0	0	0	0	0
ATPB_CHLP8	3.6.3.14	atpD	ATP synthase subunit beta (ATP synthase F1 sector subunit beta) (F-ATPase subunit beta)	0	0	0	0	0	0	0	1	0	0	0
ATPB_CHLPB	3.6.3.14	atpD	ATP synthase subunit beta (ATP synthase F1 sector subunit beta) (F-ATPase subunit beta)	0.5	0	0	0	0	0	0	0	0	0	0
ATPB_CHRSD	3.6.3.14	atpD	ATP synthase subunit beta (ATP synthase F1 sector subunit beta) (F-ATPase subunit beta)	0	0	0	0	0	0	0	0	0	0	0
ATPB_CYPCA	3.6.3.14	atp5b	ATP synthase subunit beta, mitochondrial	3	2	0	0	1	1	0	0	0	2	0
ATPB_CYTH3	3.6.3.14	atpD	ATP synthase subunit beta (ATP synthase F1 sector subunit beta) (F-ATPase subunit beta)	0	0	0	0	0	0	0	0	0	0	0
ATPB_DESAA	3.6.3.14	atpD	ATP synthase subunit beta (ATP synthase F1 sector subunit beta) (F-ATPase subunit beta)	0	0	3	3	0	0	4	2.5	0	2	1.5
ATPB_DESDA	3.6.3.14	atpD	ATP synthase subunit beta (ATP synthase F1 sector subunit beta) (F-ATPase subunit beta)	0	0	0	0	0	0	0	0	0	0	0
ATPB_DESOH	3.6.3.14	atpD	ATP synthase subunit beta (ATP synthase F1 sector subunit beta) (F-ATPase subunit beta)	8	10	61.5	76	6.5	2.5	11	11.5	2	1.5	4
ATPB_DESPS	3.6.3.14	atpD	ATP synthase subunit beta (ATP synthase F1 sector subunit beta) (F-ATPase subunit beta)	0	0	0	0	0.5	0	0	0	0	0	0
ATPB_DROME	3.6.3.14	ATPsynbeta	ATP synthase subunit beta, mitochondrial	0	0	0	0	0	0	0	0	0	0	0
ATPB_FERIS	3.6.3.14	atpD	ATP synthase subunit beta (ATP synthase F1 sector subunit beta) (F-ATPase subunit beta)	0	0	0	1	0	0	0	0	0	0	0
ATPB_GEODF	3.6.3.14	atpD	ATP synthase subunit beta (ATP synthase F1 sector subunit beta) (F-ATPase subunit beta)	1	0	1.5	3	2	0	1.5	1.5	0	0.5	0
ATPB_GEOMG	3.6.3.14	atpD	ATP synthase subunit beta (ATP synthase F1 sector subunit beta) (F-ATPase subunit beta)	0	0	1.5	0	0	0	0	0	0	0	0
ATPB_GEOSE	3.6.3.14	atpD	ATP synthase subunit beta (ATP synthase F1 sector subunit beta) (F-ATPase subunit beta)	0	0	0	0	0	0	0	0	0	0	0
ATPB_GEOSL	3.6.3.14	atpD	ATP synthase subunit beta (ATP synthase F1 sector subunit beta) (F-ATPase subunit beta)	0	1.5	0	0	0	0.5	0	0	0	0	0
ATPB_GEOSM	3.6.3.14	atpD	ATP synthase subunit beta (ATP synthase F1 sector subunit beta) (F-ATPase subunit beta)	0	0	1	0.5	0	0	0	0	0	0	0
ATPB_GEOSW	3.6.3.14	atpD	ATP synthase subunit beta (ATP synthase F1 sector subunit beta) (F-ATPase subunit beta)	1.5	0	0	1	0	0	0	0	0	0	0
ATPB_HAEIN	3.6.3.14	atpD	ATP synthase subunit beta (ATP synthase F1 sector subunit beta) (F-ATPase subunit beta)	0	0	0	0	0	0	0	0	0	0	0
ATPB_HAEPS	3.6.3.14	atpD	ATP synthase subunit beta (ATP synthase F1 sector subunit beta) (F-ATPase subunit beta)	0	0	0	0	0	0	0	0	0	0	0
ATPB_HAHCH	3.6.3.14	atpD	ATP synthase subunit beta (ATP synthase F1 sector subunit beta) (F-ATPase subunit beta)	4.5	0	0	0	0	0.5	0	0	0	1	0
ATPB_HALHL	3.6.3.14	atpD	ATP synthase subunit beta (ATP synthase F1 sector subunit beta) (F-ATPase subunit beta)	0	0	0	0	0	0	0	0	1	0	0
ATPB_HELMI	3.6.3.14	atpD	ATP synthase subunit beta (ATP synthase F1 sector subunit beta) (F-ATPase subunit beta)	0	0	0	0	0	0.5	0	0	0	0	0
ATPB_HELPJ	3.6.3.14	atpD	ATP synthase subunit beta (ATP synthase F1 sector subunit beta) (F-ATPase subunit beta)	0	0	0	0	0	0	0	0	0	0	0
ATPB_HUMAN	3.6.3.14	ATP5B	ATP synthase subunit beta, mitochondrial	0	2	0	0	0	2	0	0	0	2	0
ATPB_HYPNA	3.6.3.14	atpD	ATP synthase subunit beta (ATP synthase F1 sector subunit beta) (F-ATPase subunit beta)	0	1	0	0	0	0	0	0	0	0	0
ATPB_IPOCC	3.6.3.14	atpB	ATP synthase subunit beta, chloroplastic (ATP synthase F1 sector subunit beta) (F-ATPase subunit beta)	2	3	2.5	5	0.5	0	1	4	0	2	1
ATPB_LEGPL	3.6.3.14	atpD	ATP synthase subunit beta (ATP synthase F1 sector subunit beta) (F-ATPase subunit beta)	0	0	0	0	0	0	0	0	0	0	0
ATPB_MESAU	3.6.3.14	ATP5B	ATP synthase subunit beta, mitochondrial (Fragment)	2	0	0	0	5.5	6	2	0	0	0	2
ATPB_METCA	3.6.3.14	atpD	ATP synthase subunit beta (ATP synthase F1 sector subunit beta) (F-ATPase subunit beta)	52.5	5	17.5	14	134	82.5	130	37	7	63.5	35.5
ATPB_MOOTA	3.6.3.14	atpD	ATP synthase subunit beta (ATP synthase F1 sector subunit beta) (F-ATPase subunit beta)	158.5	26	38	19.5	309	226	386	100	23	178	56
ATPB_MYCMO	3.6.3.14	atpD	ATP synthase subunit beta (ATP synthase F1 sector subunit beta) (F-ATPase subunit beta)	0	0	0	0	0	0	0	0	0	0	0
ATPB_NEUCR	3.6.3.14	atp-2	ATP synthase subunit beta, mitochondrial	0.5	0	0	0	0	0	0	0	0	0.5	0
ATPB_NITOC	3.6.3.14	atpD	ATP synthase subunit beta (ATP synthase F1 sector subunit beta) (F-ATPase subunit beta)	0	0	0	0	0	0	0	0	0	0	0
ATPB_NITSB	3.6.3.14	atpD	ATP synthase subunit beta (ATP synthase F1 sector subunit beta) (F-ATPase subunit beta)	0	0	0	0	0	0	0	0	0	0	0
ATPB_NOSP7	3.6.3.14	atpD	ATP synthase subunit beta (ATP synthase F1 sector subunit beta) (F-ATPase subunit beta)	18	40.5	30	54	6	10.5	43.5	28.5	9	13.5	27
ATPB_ODOSI	3.6.3.14	atpB	ATP synthase subunit beta, chloroplastic (ATP synthase F1 sector subunit beta) (F-ATPase subunit beta)	74	146	80	194	173	221	87	72	10	71	43
ATPB_PROMO	3.6.3.15	atpD	ATP synthase subunit beta, sodium ion specific (Na(+)-translocating ATPase subunit beta)	0	0	0	0.5	0	1.5	0	1.5	0	0	0.5
ATPB_PROVI	3.6.3.14	atpD	ATP synthase subunit beta (ATP synthase F1 sector subunit beta) (F-ATPase subunit beta)	0	0	0	0	0	0	0	0	0	0	0
ATPB_PSEF5	3.6.3.14	atpD	ATP synthase subunit beta (ATP synthase F1 sector subunit beta) (F-ATPase subunit beta)	0	0	0	0	0	0	0	0	0	0	0
ATPB_PSEPF	3.6.3.14	atpD	ATP synthase subunit beta (ATP synthase F1 sector subunit beta) (F-ATPase subunit beta)	0	0	0	0	0	0	0	0	0	0	0
ATPB_PSYWF	3.6.3.14	atpD	ATP synthase subunit beta (ATP synthase F1 sector subunit beta) (F-ATPase subunit beta)	0	0	0	0	0.5	0	0	0	1	0	0
ATPB_RHOPB	3.6.3.14	atpD	ATP synthase subunit beta (ATP synthase F1 sector subunit beta) (F-ATPase subunit beta)	0	0	0	0	0	0	0	0	0	0	0
ATPB_SCHGA	3.6.3.14		ATP synthase subunit beta, mitochondrial (Fragment)	0	1	0	0	0	0	0	0	0	0	0
ATPB_SHISS	3.6.3.14	atpD	ATP synthase subunit beta (ATP synthase F1 sector subunit beta) (F-ATPase subunit beta)	0	0	0	0	0	0	0	0	0	0	0
ATPB_SOLUE	3.6.3.14	atpD	ATP synthase subunit beta (ATP synthase F1 sector subunit beta) (F-ATPase subunit beta)	0	0	0	0	0	0	0	0	0	0	0
ATPB_SORC5	3.6.3.14	atpD	ATP synthase subunit beta (ATP synthase F1 sector subunit beta) (F-ATPase subunit beta)	0	0	0	0	0	0	0	0	0	0	0
ATPB_SULDN	3.6.3.14	atpD	ATP synthase subunit beta (ATP synthase F1 sector subunit beta) (F-ATPase subunit beta)	1	0	2.5	3.5	0	0	0	0	0	0	0
ATPB_SULNB	3.6.3.14	atpD	ATP synthase subunit beta (ATP synthase F1 sector subunit beta) (F-ATPase subunit beta)	6.5	8	3	1	0	2	19.5	5.5	0	0	0
ATPB_SYNFM	3.6.3.14	atpD	ATP synthase subunit beta (ATP synthase F1 sector subunit beta) (F-ATPase subunit beta)	156	187	248.5	369.5	34.5	12.5	192	68	2	21	61.5
ATPB_THAPS	3.6.3.14	atpB	ATP synthase subunit beta, chloroplastic (ATP synthase F1 sector subunit beta) (F-ATPase subunit beta)	0	0	0	0	0.5	0.5	0.5	1.5	0	1.5	0
ATPB_THEAB	3.6.3.14	atpD	ATP synthase subunit beta (ATP synthase F1 sector subunit beta) (F-ATPase subunit beta)	0	1.5	0	0	0	0	0	0	0	0	0
ATPB_THIDA	3.6.3.14	atpD	ATP synthase subunit beta (ATP synthase F1 sector subunit beta) (F-ATPase subunit beta)	0	0	0	0	0	0	0	0	0	0	0
ATPB_THISH	3.6.3.14	atpD	ATP synthase subunit beta (ATP synthase F1 sector subunit beta) (F-ATPase subunit beta)	0	0	0	0	0	0	0	0	0	0	0
ATPB_TRIEI	3.6.3.14	atpD	ATP synthase subunit beta (ATP synthase F1 sector subunit beta) (F-ATPase subunit beta)	0	0	0	0	0	0	0	0	0	0	0
ATPB_YERE8	3.6.3.14	atpD	ATP synthase subunit beta (ATP synthase F1 sector subunit beta) (F-ATPase subunit beta)	0	0	0	0	0	0	0	0	0	0	0
ATPB1_GLUOX	3.6.3.14	atpD1	ATP synthase subunit beta 1 (ATP synthase F1 sector subunit beta 1) (F-ATPase subunit beta 1)	2	6	0	0	12	0	0	0	0	8	0
ATPB1_MARMS	3.6.3.14	atpD1	ATP synthase subunit beta 1 (ATP synthase F1 sector subunit beta 1) (F-ATPase subunit beta 1)	0	0	0	0	0	0.5	0	0	0	0	0
ATPB1_NITMU	3.6.3.14	atpD1	ATP synthase subunit beta 1 (ATP synthase F1 sector subunit beta 1) (F-ATPase subunit beta 1)	0	0	0	0	0	0	0	0	0	0	0
ATPB2_PELPD	3.6.3.14	atpD2	ATP synthase subunit beta 2 (ATP synthase F1 sector subunit beta 2) (F-ATPase subunit beta 2)	0	0	0	0	0	0	0	0	0	0	0
ATPB2_PSEA6	3.6.3.14	atpD2	ATP synthase subunit beta 2 (ATP synthase F1 sector subunit beta 2) (F-ATPase subunit beta 2)	0	0	0	0	0	0	0	0	0	0	0
ATPBM_ACTDE	3.6.3.14	ATPB	ATP synthase subunit beta, mitochondrial (Fragment)	0	2	0.5	0	0.5	2	0	0	0	0	0.5
ATPBM_ARATH	3.6.3.14		ATP synthase subunit beta-1, mitochondrial	0	0	0	0	0	0	0	0	0	0	0
ATPBM_CHLRE	3.6.3.14	ATP2	ATP synthase subunit beta, mitochondrial	2	0	0	0	5	6	2	0	0	0	2
ATPD_AMOA5		atpH	ATP synthase subunit delta (ATP synthase F(1) sector subunit delta) (F-type ATPase subunit delta) (F-ATPase subunit delta)	0.5	0	0	0	0	0	0	0	0	1	0
ATPD_ANAVT		atpH	ATP synthase subunit delta (ATP synthase F(1) sector subunit delta) (F-type ATPase subunit delta) (F-ATPase subunit delta)	0	0	0	0	0	0	0	0	0	0	0
ATPD_ARCB4		atpH	ATP synthase subunit delta (ATP synthase F(1) sector subunit delta) (F-type ATPase subunit delta) (F-ATPase subunit delta)	0	0	0	1.5	0	0	0	0	0	0	0
ATPD_BEII9		atpH	ATP synthase subunit delta (ATP synthase F(1) sector subunit delta) (F-type ATPase subunit delta) (F-ATPase subunit delta)	0	0	0	0	0	0	0	0	0	0	0
ATPD_CAMFF		atpH	ATP synthase subunit delta (ATP synthase F(1) sector subunit delta) (F-type ATPase subunit delta) (F-ATPase subunit delta)	0	0	0	0	0	0	0	0	0	0	0
ATPD_CELJU		atpH	ATP synthase subunit delta (ATP synthase F(1) sector subunit delta) (F-type ATPase subunit delta) (F-ATPase subunit delta)	0	0	0	0	0	0	0	0	0	0	0
ATPD_CHRVO		atpH	ATP synthase subunit delta (ATP synthase F(1) sector subunit delta) (F-type ATPase subunit delta) (F-ATPase subunit delta)	0	0	0	0	0	0	0	0	0	0	0
ATPD_DEHM1		atpH	ATP synthase subunit delta (ATP synthase F(1) sector subunit delta) (F-type ATPase subunit delta) (F-ATPase subunit delta)	0	0	4.5	13.5	0	0	0	0	0	0	0
ATPD_DESAA		atpH	ATP synthase subunit delta (ATP synthase F(1) sector subunit delta) (F-type ATPase subunit delta) (F-ATPase subunit delta)	0	0	4	5	1	1	2.5	2	0	0.5	1
ATPD_DESAH		atpH	ATP synthase subunit delta (ATP synthase F(1) sector subunit delta) (F-type ATPase subunit delta) (F-ATPase subunit delta)	0	5	3.5	6	4	3	2	4	0	0	3
ATPD_DESOH		atpH	ATP synthase subunit delta (ATP synthase F(1) sector subunit delta) (F-type ATPase subunit delta) (F-ATPase subunit delta)	0	0	0	0	0	0	0	0	0	0	0
ATPD_DESPS		atpH	ATP synthase subunit delta (ATP synthase F(1) sector subunit delta) (F-type ATPase subunit delta) (F-ATPase subunit delta)	0	0	0.5	1.5	0	0	0.5	0	0	0	0
ATPD_DICDI		atp5D	ATP synthase subunit delta, mitochondrial (F-ATPase delta subunit)	0.5	0	0	0	0	0	0	0	0	0	0
ATPD_ILYTA		atpH	ATP synthase subunit delta, sodium ion specific (ATP synthase F(1) sector subunit delta) (F-type ATPase subunit delta) (F-ATPase subunit delta)	0	0	0	1	0	0	0.5	0	0	0	0
ATPD_NEUCR		des	ATP synthase subunit delta, mitochondrial (F-ATPase delta subunit)	0	0	0	0	2	0	0	0	0	0	0
ATPD_NITEC		atpH	ATP synthase subunit delta (ATP synthase F(1) sector subunit delta) (F-type ATPase subunit delta) (F-ATPase subunit delta)	0	0	0	0	3	0	3	1	5	9	0
ATPD_NITEU		atpH	ATP synthase subunit delta (ATP synthase F(1) sector subunit delta) (F-type ATPase subunit delta) (F-ATPase subunit delta)	0	0	0	0	2	0	0	0	2.5	0	0
ATPD_NITMU		atpH	ATP synthase subunit delta (ATP synthase F(1) sector subunit delta) (F-type ATPase subunit delta) (F-ATPase subunit delta)	2.5	0	0	0	0	0	0	0	0	0	0
ATPD_NOSP7		atpH	ATP synthase subunit delta (ATP synthase F(1) sector subunit delta) (F-type ATPase subunit delta) (F-ATPase subunit delta)	0	0	0.5	0	0.5	1	0	0	0	0	1
ATPD_ODOSI		atpD	ATP synthase subunit delta, chloroplastic (ATP synthase F(1) sector subunit delta) (F-type ATPase subunit delta)	0	0	0	0	0	0	0	0	0	0	0
ATPD_PROVI		atpH	ATP synthase subunit delta (ATP synthase F(1) sector subunit delta) (F-type ATPase subunit delta) (F-ATPase subunit delta)	0	0	0	0	0	0	0	0	0	1	0
ATPD_PSEAE		atpH	ATP synthase subunit delta (ATP synthase F(1) sector subunit delta) (F-type ATPase subunit delta) (F-ATPase subunit delta)	0	0	0	0	0	0	0	0	0	0	0
ATPD_PSEU2		atpH	ATP synthase subunit delta (ATP synthase F(1) sector subunit delta) (F-type ATPase subunit delta) (F-ATPase subunit delta)	0	2	0	0	0	3	0	0	0	1	0
ATPD_SACD2		atpH	ATP synthase subunit delta (ATP synthase F(1) sector subunit delta) (F-type ATPase subunit delta) (F-ATPase subunit delta)	0.5	0	0	0	0	0	0	0	0	0	1
ATPD_SHEHH		atpH	ATP synthase subunit delta (ATP synthase F(1) sector subunit delta) (F-type ATPase subunit delta) (F-ATPase subunit delta)	0	0	0	0	0	0	0	0	0	0	0.5
ATPD_SORC5		atpH	ATP synthase subunit delta (ATP synthase F(1) sector subunit delta) (F-type ATPase subunit delta) (F-ATPase subunit delta)	0	0	0.5	1.5	0	0	0	0	0	0	0
ATPD_SULDN		atpH	ATP synthase subunit delta (ATP synthase F(1) sector subunit delta) (F-type ATPase subunit delta) (F-ATPase subunit delta)	1.5	0.5	0	5.5	0.5	1	1	1.5	0	0.5	0
ATPD_SULNB		atpH	ATP synthase subunit delta (ATP synthase F(1) sector subunit delta) (F-type ATPase subunit delta) (F-ATPase subunit delta)	1	0	0	0	0	0	0	0	0	0	0
ATPD_SYNFM		atpH	ATP synthase subunit delta (ATP synthase F(1) sector subunit delta) (F-type ATPase subunit delta) (F-ATPase subunit delta)	0	0	0	0	0	0	0	1.5	0.5	1.5	0
ATPD_THAPS		atpD	ATP synthase subunit delta, chloroplastic (ATP synthase F(1) sector subunit delta) (F-type ATPase subunit delta)	0	0	0	0	1	0	0	0	0	0	0
ATPD_VIBAL		atpH	ATP synthase subunit delta (ATP synthase F(1) sector subunit delta) (F-type ATPase subunit delta) (F-ATPase subunit delta)	0	0	0	0	0	0	0	0	0	0	0
ATPD_XANC5		atpH	ATP synthase subunit delta (ATP synthase F(1) sector subunit delta) (F-type ATPase subunit delta) (F-ATPase subunit delta)	14.5	2	6	1	29	34.5	27	14	1	14.5	7.5
ATPE_ALKOO		atpC	ATP synthase epsilon chain (ATP synthase F1 sector epsilon subunit) (F-ATPase epsilon subunit)	0	0	0	0	0	0	0	0	0	0	0
ATPE_ANAVT		atpC	ATP synthase epsilon chain (ATP synthase F1 sector epsilon subunit) (F-ATPase epsilon subunit)	6	13.5	10	18	2	3.5	14.5	9.5	3	4.5	9
ATPE_ARCB4		atpC	ATP synthase epsilon chain (ATP synthase F1 sector epsilon subunit) (F-ATPase epsilon subunit)	0	0	0	0	0	0	0	0	0	0	0
ATPE_AZOSB		atpC	ATP synthase epsilon chain (ATP synthase F1 sector epsilon subunit) (F-ATPase epsilon subunit)	0	0	0	0	0	0	0	0	0	0	0
ATPE_BREBN		atpC	ATP synthase epsilon chain (ATP synthase F1 sector epsilon subunit) (F-ATPase epsilon subunit)	0	0	0	1	0	0	0.5	0	0	0	0.5
ATPE_CLOCE		atpC	ATP synthase epsilon chain (ATP synthase F1 sector epsilon subunit) (F-ATPase epsilon subunit)	0	1	0	3	0	0	0	2	0	0	0
ATPE_COXBU		atpC	ATP synthase epsilon chain (ATP synthase F1 sector epsilon subunit) (F-ATPase epsilon subunit)	0.5	0	0	0	0.5	1	0.5	0	0	0	0
ATPE_DESAA		atpC	ATP synthase epsilon chain (ATP synthase F1 sector epsilon subunit) (F-ATPase epsilon subunit)	0	0.5	0	1	0	0.5	0.5	0	0	0	0
ATPE_DESAD		atpC	ATP synthase epsilon chain (ATP synthase F1 sector epsilon subunit) (F-ATPase epsilon subunit)	0	0	1	0	0	0	0	0	0	0	0
ATPE_DESAG		atpC	ATP synthase epsilon chain (ATP synthase F1 sector epsilon subunit) (F-ATPase epsilon subunit)	0	0	0.5	0	0	0	0	0	0	0	0
ATPE_DESAH		atpC	ATP synthase epsilon chain (ATP synthase F1 sector epsilon subunit) (F-ATPase epsilon subunit)	0.5	3	3	8.5	0.5	2	3.5	8	0	0	0
ATPE_DESOH		atpC	ATP synthase epsilon chain (ATP synthase F1 sector epsilon subunit) (F-ATPase epsilon subunit)	0	0	0	0	0	0	0	0	0	0	0
ATPE_NITOC		atpC	ATP synthase epsilon chain (ATP synthase F1 sector epsilon subunit) (F-ATPase epsilon subunit)	0	1.5	0	0	0	0	0	0	4	1	3
ATPE_NITSB		atpC	ATP synthase epsilon chain (ATP synthase F1 sector epsilon subunit) (F-ATPase epsilon subunit)	0	0	0	0	0	0	0	0	0	0	0
ATPE_ODOSI		atpE	ATP synthase epsilon chain, chloroplastic (ATP synthase F1 sector epsilon subunit) (F-ATPase epsilon subunit)	0	0	0	0	0	1	2	0	0	1	1
ATPE_PHATC		atpE	ATP synthase epsilon chain, chloroplastic (ATP synthase F1 sector epsilon subunit) (F-ATPase epsilon subunit)	0	0	0	0	0	0	0	0	0	0	0
ATPE_PSEE4		atpC	ATP synthase epsilon chain (ATP synthase F1 sector epsilon subunit) (F-ATPase epsilon subunit)	0	0	0.5	0	0	0	0	0	0	0	0.5
ATPE_SULDN		atpC	ATP synthase epsilon chain (ATP synthase F1 sector epsilon subunit) (F-ATPase epsilon subunit)	2	0.5	0	0	0	0	0	0	0	0	0
ATPE_SULNB		atpC	ATP synthase epsilon chain (ATP synthase F1 sector epsilon subunit) (F-ATPase epsilon subunit)	1	2.5	0.5	0	0	0.5	1	0	0	1	1
ATPE_THAPS		atpE	ATP synthase epsilon chain, chloroplastic (ATP synthase F1 sector epsilon subunit) (F-ATPase epsilon subunit)	0	0	0	0	0	0	0	0	0	0	0
ATPF_AERS4		atpF	ATP synthase subunit b (ATP synthase F(0) sector subunit b) (ATPase subunit I) (F-type ATPase subunit b) (F-ATPase subunit b)	0	0	0	0	0	0	0	0	0.5	0	0
ATPF_ARCB4		atpF	ATP synthase subunit b (ATP synthase F(0) sector subunit b) (ATPase subunit I) (F-type ATPase subunit b) (F-ATPase subunit b)	0.5	0	0.5	0	0.5	0	0	0	1	0	0
ATPF_BACCN		atpF	ATP synthase subunit b (ATP synthase F(0) sector subunit b) (ATPase subunit I) (F-type ATPase subunit b) (F-ATPase subunit b)	0	0	0	3.5	0	0	0	0	0	0	0
ATPF_BACPE		atpF	ATP synthase subunit b (ATP synthase F(0) sector subunit b) (ATPase subunit I) (F-type ATPase subunit b) (F-ATPase subunit b)	0	0	0	0	0	0	0	0	0	0	0
ATPF_BURM1		atpF	ATP synthase subunit b (ATP synthase F(0) sector subunit b) (ATPase subunit I) (F-type ATPase subunit b) (F-ATPase subunit b)	0.5	0	0	0	0	0.5	1.5	1.5	0	0	0
ATPF_CHLAA		atpF	ATP synthase subunit b (ATP synthase F(0) sector subunit b) (ATPase subunit I) (F-type ATPase subunit b) (F-ATPase subunit b)	0	0	3	0	0	0	1	0.5	0	0.5	0
ATPF_CHLP8		atpF	ATP synthase subunit b (ATP synthase F(0) sector subunit b) (ATPase subunit I) (F-type ATPase subunit b) (F-ATPase subunit b)	0	0	0	0	0.5	0	0	0	0	0	0
ATPF_CLOBB		atpF	ATP synthase subunit b (ATP synthase F(0) sector subunit b) (ATPase subunit I) (F-type ATPase subunit b) (F-ATPase subunit b)	0.5	0	0	0	0	0	0	0	0	0	0
ATPF_DESAG		atpF	ATP synthase subunit b (ATP synthase F(0) sector subunit b) (ATPase subunit I) (F-type ATPase subunit b) (F-ATPase subunit b)	0	0	1	1	0	0	2	1	0	0	0
ATPF_FERNB		atpF	ATP synthase subunit b (ATP synthase F(0) sector subunit b) (ATPase subunit I) (F-type ATPase subunit b) (F-ATPase subunit b)	0	0	1.5	0.5	1	0	0	0	0	0	0
ATPF_FUSNN		atpF	ATP synthase subunit b (ATP synthase F(0) sector subunit b) (ATPase subunit I) (F-type ATPase subunit b) (F-ATPase subunit b)	0	1	3	5	1	0	1	1	0	0	0
ATPF_HAHCH		atpF	ATP synthase subunit b (ATP synthase F(0) sector subunit b) (ATPase subunit I) (F-type ATPase subunit b) (F-ATPase subunit b)	4	0	0	0	0	0.5	0	0	0	0.5	0
ATPF_LEPBL		atpF	ATP synthase subunit b (ATP synthase F(0) sector subunit b) (ATPase subunit I) (F-type ATPase subunit b) (F-ATPase subunit b)	0	1	0	0	0	0	0	0	0	0.5	0.5
ATPF_LISMF		atpF	ATP synthase subunit b (ATP synthase F(0) sector subunit b) (ATPase subunit I) (F-type ATPase subunit b) (F-ATPase subunit b)	0	0	0	0	0	0	0	0	0	0	0
ATPF_METFK		atpF	ATP synthase subunit b (ATP synthase F(0) sector subunit b) (ATPase subunit I) (F-type ATPase subunit b) (F-ATPase subunit b)	1.5	0	0	0	0	0	0	0	0	0	0
ATPF_METI4		atpF	ATP synthase subunit b (ATP synthase F(0) sector subunit b) (ATPase subunit I) (F-type ATPase subunit b) (F-ATPase subunit b)	0	0	0	0	4	0	4	1	0	0	0
ATPF_NATTJ		atpF	ATP synthase subunit b (ATP synthase F(0) sector subunit b) (ATPase subunit I) (F-type ATPase subunit b) (F-ATPase subunit b)	0	0	0	0	0	0	0.5	0	2.5	0	0
ATPF_NITEC		atpF	ATP synthase subunit b (ATP synthase F(0) sector subunit b) (ATPase subunit I) (F-type ATPase subunit b) (F-ATPase subunit b)	0	0	0	0	0	0	0	0	0	0	0
ATPF_NITSB		atpF	ATP synthase subunit b (ATP synthase F(0) sector subunit b) (ATPase subunit I) (F-type ATPase subunit b) (F-ATPase subunit b)	0	0	0	0.5	0	0	0	0	0	0	0
ATPF_ODOSI		atpF	ATP synthase subunit b, chloroplastic (ATP synthase F(0) sector subunit b) (ATPase subunit I)	0	0	0	0	0	0	0	0	0	0	1
ATPF_PARUW		atpF	ATP synthase subunit b (ATP synthase F(0) sector subunit b) (ATPase subunit I) (F-type ATPase subunit b) (F-ATPase subunit b)	0.5	1	0	0	0	0	0	0	0	0	0
ATPF_PEPD6		atpF	ATP synthase subunit b (ATP synthase F(0) sector subunit b) (ATPase subunit I) (F-type ATPase subunit b) (F-ATPase subunit b)	0	0	0.5	0	0	0	0.5	1.5	0	0	0
ATPF_PHATC		atpF	ATP synthase subunit b, chloroplastic (ATP synthase F(0) sector subunit b) (ATPase subunit I)	0	0	0	0	0	0	0	0	2	0.5	0.5
ATPF_PSEAE		atpF	ATP synthase subunit b (ATP synthase F(0) sector subunit b) (ATPase subunit I) (F-type ATPase subunit b) (F-ATPase subunit b)	0.5	0	0	0	0	0	0	0	0	1.5	0
ATPF_PSEHT		atpF	ATP synthase subunit b (ATP synthase F(0) sector subunit b) (ATPase subunit I) (F-type ATPase subunit b) (F-ATPase subunit b)	0	0	0	0	0	0	0	0	0	0	1
ATPF_PSEU5		atpF	ATP synthase subunit b (ATP synthase F(0) sector subunit b) (ATPase subunit I) (F-type ATPase subunit b) (F-ATPase subunit b)	0	0	0	0	0	0	0	0	0	0	0
ATPF_SULNB		atpF	ATP synthase subunit b (ATP synthase F(0) sector subunit b) (ATPase subunit I) (F-type ATPase subunit b) (F-ATPase subunit b)	8.5	19	0	0.5	0	0	37.5	5	0	3	1.5
ATPF_THAPS		atpF	ATP synthase subunit b, chloroplastic (ATP synthase F(0) sector subunit b) (ATPase subunit I)	7.5	2.5	12.5	2.5	22.5	50	10	20	10	7.5	5
ATPF_THIDA		atpF	ATP synthase subunit b (ATP synthase F(0) sector subunit b) (ATPase subunit I) (F-type ATPase subunit b) (F-ATPase subunit b)	1	0	0	0	0	0	0	0	5	2	0
ATPF_WOLSU		atpF	ATP synthase subunit b (ATP synthase F(0) sector subunit b) (ATPase subunit I) (F-type ATPase subunit b) (F-ATPase subunit b)	0	0	1.5	7	2.5	0.5	0	0	0	1	0
ATPF1_CYAA5		atpF1	ATP synthase subunit b 1 (ATP synthase F(0) sector subunit b 1) (ATPase subunit I 1) (F-type ATPase subunit b 1) (F-ATPase subunit b 1)	0	0	0	1.5	0	0	1.5	0	0	0	1.5
ATPF1_DESOH		atpF1	ATP synthase subunit b 1 (ATP synthase F(0) sector subunit b 1) (ATPase subunit I 1) (F-type ATPase subunit b 1) (F-ATPase subunit b 1)	0.5	2	2.5	6	1	1	1.5	1	0	2	1.5
ATPF1_METCA		atpF1	ATP synthase subunit b 1 (ATP synthase F(0) sector subunit b 1) (ATPase subunit I 1) (F-type ATPase subunit b 1) (F-ATPase subunit b 1)	1.5	5.5	0	0	0	0	0	0	0	1.5	0.5
ATPF1_PROA2		atpF1	ATP synthase subunit b 1 (ATP synthase F(0) sector subunit b 1) (ATPase subunit I 1) (F-type ATPase subunit b 1) (F-ATPase subunit b 1)	0	1	0	0.5	0	0	0	0	0	0	0
ATPF2_DESOH		atpF2	ATP synthase subunit b 2 (ATP synthase F(0) sector subunit b 2) (ATPase subunit I 2) (F-type ATPase subunit b 2) (F-ATPase subunit b 2)	0	0	3	2	0	0	2	0	0	0	0
ATPF2_MARMS		atpF2	ATP synthase subunit b 2 (ATP synthase F(0) sector subunit b 2) (ATPase subunit I 2) (F-type ATPase subunit b 2) (F-ATPase subunit b 2)	0.5	0	0	0	0	0	0	0	0	1.5	0
ATPF2_PSEA6		atpF2	ATP synthase subunit b 2 (ATP synthase F(0) sector subunit b 2) (ATPase subunit I 2) (F-type ATPase subunit b 2) (F-ATPase subunit b 2)	1	0	0	0	0	0.5	0	0	0.5	0	0
ATPG_ARCB4		atpG	ATP synthase gamma chain (ATP synthase F1 sector gamma subunit) (F-ATPase gamma subunit)	0	0	0.5	0	0	0	0	0	0	1	0
ATPG_AZOSB		atpG	ATP synthase gamma chain (ATP synthase F1 sector gamma subunit) (F-ATPase gamma subunit)	0	0	0	0	0	0	0	0	0	0	0
ATPG_BURL3		atpG	ATP synthase gamma chain (ATP synthase F1 sector gamma subunit) (F-ATPase gamma subunit)	1	0	0	0	0	0.5	0	0	0	0	0
ATPG_CHLP8		atpG	ATP synthase gamma chain (ATP synthase F1 sector gamma subunit) (F-ATPase gamma subunit)	0	1	0	0	0	0	0	0	0	0	0
ATPG_COLP3		atpG	ATP synthase gamma chain (ATP synthase F1 sector gamma subunit) (F-ATPase gamma subunit)	0	1.5	0	0	0	1	0.5	0	0	0	0
ATPG_DECAR		atpG	ATP synthase gamma chain (ATP synthase F1 sector gamma subunit) (F-ATPase gamma subunit)	0.5	1	0	0	0	0	0	0	0	0	0
ATPG_DESAH		atpG	ATP synthase gamma chain (ATP synthase F1 sector gamma subunit) (F-ATPase gamma subunit)	0	0	0	3	3	1.5	2	6	0	2	0
ATPG_DESAP		atpG	ATP synthase gamma chain (ATP synthase F1 sector gamma subunit) (F-ATPase gamma subunit)	0	0	0	0	0	0	0	0	0	0	0
ATPG_DESOH		atpG	ATP synthase gamma chain (ATP synthase F1 sector gamma subunit) (F-ATPase gamma subunit)	3	0	0.5	3.5	0	0	1.5	3	0	0.5	0.5
ATPG_FLAJ1		atpG	ATP synthase gamma chain (ATP synthase F1 sector gamma subunit) (F-ATPase gamma subunit)	2	0	0	0	0	1	0	0	0	0	0
ATPG_GEOLS		atpG	ATP synthase gamma chain (ATP synthase F1 sector gamma subunit) (F-ATPase gamma subunit)	0	0	0	0	0	0	0	0	0	0	0
ATPG_HAHCH		atpG	ATP synthase gamma chain (ATP synthase F1 sector gamma subunit) (F-ATPase gamma subunit)	0	0	0	0	0	0	0	0	0	0	0
ATPG_IDILO		atpG	ATP synthase gamma chain (ATP synthase F1 sector gamma subunit) (F-ATPase gamma subunit)	1	0	0	0	0	0	0	0	0	0	0
ATPG_KINRD		atpG	ATP synthase gamma chain (ATP synthase F1 sector gamma subunit) (F-ATPase gamma subunit)	0	0	0	0	0	0	0	0	0	0	0
ATPG_KLULA		ATP3	ATP synthase subunit gamma, mitochondrial (F-ATPase gamma subunit)	0	0	0	0	0	0	0	0	0	0	0
ATPG_MACFA		ATP5C1	ATP synthase subunit gamma, mitochondrial (F-ATPase gamma subunit)	4	0	0	2	0	0	2	0	0	0	0
ATPG_MAGSA		atpG	ATP synthase gamma chain (ATP synthase F1 sector gamma subunit) (F-ATPase gamma subunit)	0	0	0	0	0	0.5	0	0	0	0	0
ATPG_MARMS		atpG	ATP synthase gamma chain (ATP synthase F1 sector gamma subunit) (F-ATPase gamma subunit)	1	0	0	0	0	0	0	0	0	0	0
ATPG_METFK		atpG	ATP synthase gamma chain (ATP synthase F1 sector gamma subunit) (F-ATPase gamma subunit)	0	0	0	0	2.5	1	0	0	0	0	0
ATPG_MOOTA		atpG	ATP synthase gamma chain (ATP synthase F1 sector gamma subunit) (F-ATPase gamma subunit)	0	0.5	1.5	2.5	0	0	0	0	0	0.5	0
ATPG_NITOC		atpG	ATP synthase gamma chain (ATP synthase F1 sector gamma subunit) (F-ATPase gamma subunit)	0	0	0	0	0	0	0	0	0.5	0	0
ATPG_NITSB		atpG	ATP synthase gamma chain (ATP synthase F1 sector gamma subunit) (F-ATPase gamma subunit)	0	0	0	0	0	0	0	0	0	0	0
ATPG_NOSS1		atpG	ATP synthase gamma chain (ATP synthase F1 sector gamma subunit) (F-ATPase gamma subunit)	0	0.5	0	0	0	0.5	0.5	0.5	0.5	1	0
ATPG_PROMO		atpG	ATP synthase gamma chain, sodium ion specific (F-ATPase gamma subunit, sodium ion specific)	1	0	0.5	0.5	0	0	0.5	2	0	0	0.5
ATPG_PSEPW		atpG	ATP synthase gamma chain (ATP synthase F1 sector gamma subunit) (F-ATPase gamma subunit)	0	0	0	0	0	0	0	0	0	0	0
ATPG_RHORU		atpG	ATP synthase gamma chain (ATP synthase F1 sector gamma subunit) (F-ATPase gamma subunit)	0	1	0	0	0	0	0	0	0	2.5	0
ATPG_ROSCS		atpG	ATP synthase gamma chain (ATP synthase F1 sector gamma subunit) (F-ATPase gamma subunit)	0	0	0	0	0.5	0	0	0	0.5	1	0
ATPG_RUBXD		atpG	ATP synthase gamma chain (ATP synthase F1 sector gamma subunit) (F-ATPase gamma subunit)	0	0	0	1	0	0	0	0	0	0	0
ATPG_SULDN		atpG	ATP synthase gamma chain (ATP synthase F1 sector gamma subunit) (F-ATPase gamma subunit)	2	1	5	5	3	0	22	5	1	3	7
ATPG_SULNB		atpG	ATP synthase gamma chain (ATP synthase F1 sector gamma subunit) (F-ATPase gamma subunit)	2	1	0	0.5	0	0	1	1	0	0	0
ATPG_SYNFM		atpG	ATP synthase gamma chain (ATP synthase F1 sector gamma subunit) (F-ATPase gamma subunit)	0	0	0	0	0	0	0	0	0	0	0
ATPG_THISH		atpG	ATP synthase gamma chain (ATP synthase F1 sector gamma subunit) (F-ATPase gamma subunit)	0	1	0	0	0	0	0	0	0	0	0
ATPG_TOLAT		atpG	ATP synthase gamma chain (ATP synthase F1 sector gamma subunit) (F-ATPase gamma subunit)	0	0	0	0	0	0	0	0	0	0	0
ATPG_WOLSU		atpG	ATP synthase gamma chain (ATP synthase F1 sector gamma subunit) (F-ATPase gamma subunit)	0	0	0	0	0	0	0	0	0	0	0
ATPG_XANCP		atpG	ATP synthase gamma chain (ATP synthase F1 sector gamma subunit) (F-ATPase gamma subunit)	0	0	0	0	0	0	0	0	0	0	0
ATPG3_ARATH		ATPC	ATP synthase subunit gamma, mitochondrial (F-ATPase gamma subunit)	1	4	0	1	0	3	0	0	0	0	0
ATPH_PHATC		atpH	ATP synthase subunit c, chloroplastic (ATP synthase F(0) sector subunit c) (ATPase subunit III) (F-type ATPase subunit c) (F-ATPase subunit c) (Lipid-binding protein)	0	0.5	2	4.5	0	0	1	1	0	0	0
ATPI_ODOSI		atpI	ATP synthase subunit a, chloroplastic (ATP synthase F0 sector subunit a) (F-ATPase subunit IV)	2	2	0	0	3	5.5	2.5	3.5	0	1	2
ATPI_OEDCA		atpI	ATP synthase subunit a, chloroplastic (ATP synthase F0 sector subunit a) (F-ATPase subunit IV)	1	0	0	0	0	0	5	0	0	0	1
ATPL_ALKOO		atpE	ATP synthase subunit c (ATP synthase F(0) sector subunit c) (F-type ATPase subunit c) (F-ATPase subunit c) (Lipid-binding protein)	0	1.5	6	13.5	0	0	3	3	0	0	0
ATPL_AZOPC		atpE	ATP synthase subunit c (ATP synthase F(0) sector subunit c) (F-type ATPase subunit c) (F-ATPase subunit c) (Lipid-binding protein)	0.5	0.5	0.5	0	0	1.5	0	0.5	2	0	0.5
ATPL_DEHMC		atpE	ATP synthase subunit c (ATP synthase F(0) sector subunit c) (F-type ATPase subunit c) (F-ATPase subunit c) (Lipid-binding protein)	0	0	0.5	0	0	0	2	1	0	0	0
ATPL_DESOH		atpE	ATP synthase subunit c (ATP synthase F(0) sector subunit c) (F-type ATPase subunit c) (F-ATPase subunit c) (Lipid-binding protein)	0	0	6.5	3.5	0	0	1	1	1	0	1
ATPL_DESVV		atpE	ATP synthase subunit c (ATP synthase F(0) sector subunit c) (F-type ATPase subunit c) (F-ATPase subunit c) (Lipid-binding protein)	2	4	24	40	3	0	11	4	0	2	7
ATPL_GEOSM		atpE	ATP synthase subunit c (ATP synthase F(0) sector subunit c) (F-type ATPase subunit c) (F-ATPase subunit c) (Lipid-binding protein)	7	5	20	28	4.5	1	9.5	15	0	5	4.5
ATPL_GRABC		atpE	ATP synthase subunit c (ATP synthase F(0) sector subunit c) (F-type ATPase subunit c) (F-ATPase subunit c) (Lipid-binding protein)	0	0	0	0	0	0	0	0	0	0	0
ATPL_NITOC		atpE	ATP synthase subunit c (ATP synthase F(0) sector subunit c) (F-type ATPase subunit c) (F-ATPase subunit c) (Lipid-binding protein)	0	0	0	0	0	0	0	0	1	0	0
ATPL_PARUW		atpE	ATP synthase subunit c (ATP synthase F(0) sector subunit c) (F-type ATPase subunit c) (F-ATPase subunit c) (Lipid-binding protein)	0.5	0	1.5	2.5	0	0	0	0	0	0	0
ATPL_PSEPW		atpE	ATP synthase subunit c (ATP synthase F(0) sector subunit c) (F-type ATPase subunit c) (F-ATPase subunit c) (Lipid-binding protein)	0	0	0	0	0	0	0	0	0	0	0
ATPL_PSEU2		atpE	ATP synthase subunit c (ATP synthase F(0) sector subunit c) (F-type ATPase subunit c) (F-ATPase subunit c) (Lipid-binding protein)	0	0	0	0	0	0	0	0	0	0	0
ATPL_SHEDO		atpE	ATP synthase subunit c (ATP synthase F(0) sector subunit c) (F-type ATPase subunit c) (F-ATPase subunit c) (Lipid-binding protein)	0	0	0	0	0	0	0	0	0	0	0
ATPL_SHEWM		atpE	ATP synthase subunit c (ATP synthase F(0) sector subunit c) (F-type ATPase subunit c) (F-ATPase subunit c) (Lipid-binding protein)	0	0	0	0	0	1	0	0	0	0.5	0
ATPL_SULDN		atpE	ATP synthase subunit c (ATP synthase F(0) sector subunit c) (F-type ATPase subunit c) (F-ATPase subunit c) (Lipid-binding protein)	4	0	1	1	0	0	0	0	0	0	0
ATPL_SYNFM		atpE	ATP synthase subunit c (ATP synthase F(0) sector subunit c) (F-type ATPase subunit c) (F-ATPase subunit c) (Lipid-binding protein)	0	0	0	1	0.5	0	0	0	2	1	0
ATPL_THESQ		atpE	ATP synthase subunit c (ATP synthase F(0) sector subunit c) (F-type ATPase subunit c) (F-ATPase subunit c) (Lipid-binding protein)	0	0	0	0	0	0	0	0	0	0	0
ATPL_THICR		atpE	ATP synthase subunit c (ATP synthase F(0) sector subunit c) (F-type ATPase subunit c) (F-ATPase subunit c) (Lipid-binding protein)	1	0	0	0	1	0	0.5	0	0	1	0
ATPL_THIDA		atpE	ATP synthase subunit c (ATP synthase F(0) sector subunit c) (F-type ATPase subunit c) (F-ATPase subunit c) (Lipid-binding protein)	0	0	0	0	1	0	0	0	0	0	0
ATPO_DROME		ATPsynO	ATP synthase subunit O, mitochondrial (Oligomycin sensitivity conferral protein) (OSCP)	0	0	0	1.5	6	4.5	0	0	0	0	0
ATPX_THAPS		atpG	ATP synthase subunit b', chloroplastic (ATP synthase F(0) sector subunit b') (ATPase subunit II)	0	0	0	0	0	0	0	0	0	0	0
ATPX_THEEB		atpG	ATP synthase subunit b' (ATP synthase F(0) sector subunit b') (ATPase subunit II) (F-type ATPase subunit b') (F-ATPase subunit b')	0	0	0.5	0	0	0	0.5	2	0	0	0
ATSY_SYNE7	3.6.3.54	synA	Probable copper-transporting ATPase SynA	0	0	0	0	0	0	0	0	0	0	0
ATX1_PLAFA	3.6.3.-		Probable cation-transporting ATPase 1	0	0	0	0	0	0	0	0	0	0	0
ATX3_RAT	3.4.19.12	Atxn3	Ataxin-3 (Machado-Joseph disease protein 1 homolog)	0	0	5	4.5	0	0	0.5	0.5	0	1	1
ATXA_LEIDO	3.6.3.6	H1A	Probable proton ATPase 1A (LdH1A)	0.5	0	0	0	2.5	0	1	4	0	1	1
AUXI2_ARATH			Auxilin-related protein 2	0.5	0	0	0.5	0	0	0	0	0	0	0.5
AV71_ACAVI		AV71	Muscle cell intermediate filament protein AV71 (Fragment)	0	0	0	0	0	0	0	0	0	0	0
AVIL_HUMAN		AVIL	Advillin (p92)	0	0	0	2	0	0	3	0	0	0	0
AVP_HORVU	3.6.1.1		Pyrophosphate-energized vacuolar membrane proton pump (Pyrophosphate-energized inorganic pyrophosphatase) (H(+)-PPase)	0	0	0	0	0	0	0	0	0	0	0
AVP_VIGRR	3.6.1.1		Pyrophosphate-energized vacuolar membrane proton pump (Pyrophosphate-energized inorganic pyrophosphatase) (H(+)-PPase) (Vacuolar H(+)-pyrophosphatase)	1.5	2	1	2	1	0	0	0	0	1	0
AVP1_ARATH	3.6.1.1	AVP1	Pyrophosphate-energized vacuolar membrane proton pump 1 (Pyrophosphate-energized inorganic pyrophosphatase 1) (H(+)-PPase 1) (Vacuolar proton pyrophosphatase 1) (Vacuolar proton pyrophosphatase 3)	2	1	0.5	0	0	0	0	0.5	0	0	0.5
AVPX_ARATH	3.6.1.1	AVPL2	Pyrophosphate-energized membrane proton pump 3 (AVP1-like protein 2) (Pyrophosphate-energized inorganic pyrophosphatase 3) (H(+)-PPase 3)	0	0	0	0	0	0	0	0	0	0	0
AVTA_ECOLI	2.6.1.66	avtA	Valine--pyruvate aminotransferase (Alanine--valine transaminase) (Transaminase C)	0.5	0	0	0	0	0	0	0	0	0	0
AZIB2_STREG	2.1.1.302	aziB2	3-hydroxy-5-methyl-1-naphthoate 3-O-methyltransferase (Azinomycin biosynthesis protein B2)	0	0	0.5	0	0	0	0	0	1	0	0
AZIN2_XENLA		azin2	Antizyme inhibitor 2 (AzI2) (Ornithine decarboxylase 2) (ODC 2) (xODC2) (Ornithine decarboxylase-like protein) (ODC-like protein) (ornithine decarboxylase paralog) (ODC-p)	0	0	1.5	0	0	0	1	0	0	0	0
AZLB_BACSU		azlB	Transcriptional regulator AzlB	0	0	0	0	0	0	0	0	0	0	0
AZOB_XENAZ	1.7.-.-	azoB	NAD(P)H azoreductase	0	1	1	0	0	0	1	1	0	0	0
AZOR_DESPS	1.7.-.-	azoR	FMN-dependent NADH-azoreductase (Azo-dye reductase) (FMN-dependent NADH-azo compound oxidoreductase)	0	0	0	0	0	0	0	0	0.5	0	0
AZOR_DESVV	1.7.-.-	azoR	FMN-dependent NADH-azoreductase (Azo-dye reductase) (FMN-dependent NADH-azo compound oxidoreductase)	0	0	0	0	0	0	0	1	0	0	1
BACA_BACLI	5.1.1.3	bacA	Bacitracin synthase 1 (BA1) [Includes: ATP-dependent cysteine adenylase (CysA) (Cysteine activase); ATP-dependent leucine adenylase (LeuA) (Leucine activase); ATP-dependent glutamate adenylase (GluA) (Glutamate activase); ATP-dependent isoleucine adenylase (IleA) (Isoleucine activase); Glutamate racemase ]	0	0	0	0	1	0	0	0	0	0	0
BACA1_BACC1	3.6.3.8		Calcium-transporting ATPase 1 (BACCA1)	0	1.5	0	0	0	1.5	0.5	0	0	0	0
BACB_BACLI	5.1.1.12	bacB	Bacitracin synthase 2 (BA2) [Includes: ATP-dependent lysine adenylase (LysA) (Lysine activase); ATP-dependent D-ornithine adenylase (D-OrnA) (D-ornithine activase); Ornithine racemase ]	0	0	0	0	0	0	0	0	0	0	0
BACC_BACAM	1.1.1.385	bacC	Dihydroanticapsin 7-dehydrogenase (Bacilysin biosynthesis oxidoreductase BacC)	0	0	0	0	0	0	0	0	0	0	0
BACC_BACLI	5.1.1.13; 5.1.1.11	bacC	Bacitracin synthase 3 (BA3) [Includes: ATP-dependent isoleucine adenylase (IleA) (Isoleucine activase); ATP-dependent D-phenylalanine adenylase (D-PheA) (D-phenylalanine activase); ATP-dependent histidine adenylase (HisA) (Histidine activase); ATP-dependent D-aspartate adenylase (D-AspA) (D-aspartate activase); ATP-dependent asparagine adenylase (AsnA) (Asparagine activase); Aspartate racemase ; …	0	0	0	0	1	0	0.5	0	0	0	0
BADM_RHOPA		badM	Putative HTH-type transcriptional regulator BadM	0	0	0	1.5	0	0	0	0	0	0	0
BAEE_BACA2	2.3.1.39	baeE	Polyketide biosynthesis protein BaeE [Includes: Malonyl CoA-acyl carrier protein transacylase (MCT) ]	1	0	0	0.5	0	0	1.5	0	0	1	0
BAER_ECOLI		baeR	Transcriptional regulatory protein BaeR	0	0	0	0	0	0	0	1	0	0	0
BAES_ECOLI	2.7.13.3	baeS	Signal transduction histidine-protein kinase BaeS	0	0	0	0	0	0	0	0	0	0	0
BAIA2_CLOSV	1.17.98.1	baiA2	Bile acid 7-dehydroxylase 2 (Bile acid-inducible protein 2) (Cholate 7-alpha-dehydroxylase 2)	0	0	1	0	0	0	0	0	0	1	0.5
BAIH_CLOSV	1.-.-.-	baiH	NADH-dependent flavin oxidoreductase	0	2.5	10.5	7.5	0	0	7.5	0	2	0	2.5
BAMA_DESVH		bamA	Outer membrane protein assembly factor BamA	4	2.5	2	2	0	0	1	1	0	0	0.5
BAMA_GEOMG	3.7.1.21	bamA	6-oxocyclohex-1-ene-1-carbonyl-CoA hydrolase (6-OCH-CoA hydrolase) (6-oxocyclohex-1-ene-1-carbonyl-CoA hydratase)	0	0	0	0	0	0	0	0	0	0	0
BAMA_HELPY		bamA	Outer membrane protein assembly factor BamA	9	12	6	4.5	24.5	28.5	16.5	8.5	0	5.5	7.5
BAMA_KLEP7		bamA	Outer membrane protein assembly factor BamA	3	0	1	1	15	6	8	0	0	4	0
BAMA_NEIMB		bamA	Outer membrane protein assembly factor BamA (Outer membrane protein Omp85)	12	0	12	0	32	40.5	56	16	4	16	4
BAMA_SYNAS	3.7.1.21	bamA	6-oxocyclohex-1-ene-1-carbonyl-CoA hydrolase (6-OCH-CoA hydrolase) (6-oxocyclohex-1-ene-1-carbonyl-CoA hydratase)	75	112	117	126	33	18	119	13.5	4.5	28	18
BAMA_THAAR	3.7.1.21	oah	6-oxocyclohex-1-ene-1-carbonyl-CoA hydrolase (6-oxocyclohex-1-ene-1-carbonyl-CoA hydratase) (Beta-oxoacyl-CoA hydrolase) (Oah)	0	0	0	0	0	0	0	0	0	0	0
BAMA_YERPY		bamA	Outer membrane protein assembly factor BamA	1.5	0	1.5	0	4	5	7	2	0.5	2	0.5
BAMB_ALKEH		bamB	Outer membrane protein assembly factor BamB	1.5	0	0	1	3.5	0	0.5	0.5	0	0	0
BAMB_ALTSS		bamB	Outer membrane protein assembly factor BamB	0	0	0	0	2	4	3	0	0	0	0
BAMC_ACCPU		bamC	Outer membrane protein assembly factor BamC	0	0	0	0	0	0.5	0	0	0	0	0
BAMD_DESVH		bamD	Outer membrane protein assembly factor BamD	0	0	4	6.5	0	0	0	2	0	0	0
BAMD_HELPY		bamD	Outer membrane protein assembly factor BamD	0	0	0	0	0	0	0	0	0	0	0
BAMD_PSEAE		bamD	Outer membrane protein assembly factor BamD	1	0	0	0	0.5	0.5	0	0	0	0	0
BAME_PSEFL		bamE	Outer membrane protein assembly factor BamE	0	0	0	0	0	0	0	0	0	0.5	0
BAP31_PONAB		BCAP31	B-cell receptor-associated protein 31 (BCR-associated protein 31) (Bap31)	0	0	0	0	0	0	0	1.5	0	0	0
BARA_ECOLI	2.7.13.3	barA	Signal transduction histidine-protein kinase BarA	18	0	4	2	46	34.5	34	18	0	26	8
BARA_SHIFL	2.7.13.3	barA	Signal transduction histidine-protein kinase BarA	0	2	0.5	0.5	0	1	0	2	0	0	0
BARD1_HUMAN	6.3.2.-	BARD1	BRCA1-associated RING domain protein 1 (BARD-1)	0	0	0.5	1	0	0	0	0.5	0	0	0.5
BAS1_HORVU	1.11.1.15	BAS1	2-Cys peroxiredoxin BAS1, chloroplastic (Thiol-specific antioxidant protein) (Fragment)	0	0	0	0	0	1	0	0	0	0	0
BAS1_ORYSJ	1.11.1.15	BAS1	2-Cys peroxiredoxin BAS1, chloroplastic (Thiol-specific antioxidant protein)	0	0	0.5	0	0	0	1.5	0	1	1	0.5
BAS1_WHEAT	1.11.1.15	TSA	2-Cys peroxiredoxin BAS1, chloroplastic (Thiol-specific antioxidant protein) (Fragment)	0	0.5	0	0	0.5	1.5	0	0	0	0	0
BAS1B_ARATH	1.11.1.15		2-Cys peroxiredoxin BAS1-like, chloroplastic (2-Cys Prx B) (2-Cys peroxiredoxin B) (Thiol-specific antioxidant protein B)	0	0	0	0	0	0	0.5	0	0	0.5	0
BASB_HALS3		basB	Chemotactic signal transduction system substrate-binding protein BasB (Amino acid binding protein)	0	0	0	0	0.5	3	3	0.5	0	0.5	0.5
BAUC_PSEAE	1.2.1.-	bauC	Putative 3-oxopropanoate dehydrogenase	0	0	0	1.5	0	0	0	0	0	0	0
BAX_ECOLI		bax	Protein bax	2.5	0	1	0	1.5	4.5	3.5	2	0.5	2	0.5
BBSE_THAAR	2.8.3.15	bbsE	Succinyl-CoA:(R)-benzylsuccinate CoA-transferase subunit BbsE	0	0	0	0	0	0	0	0	0	0	0
BCAT_DICDI	2.6.1.42	bcaA	Branched-chain-amino-acid aminotransferase	0.5	0	0.5	0.5	0	0.5	0	0.5	0	0	1
BCCP_NOSS1		accB	Biotin carboxyl carrier protein of acetyl-CoA carboxylase (BCCP)	1	1	0	5.5	0	0	3	0	0	0.5	0
BCCP_PROFR	2.1.3.1		Methylmalonyl-CoA carboxyltransferase 1.3S subunit (Biotin carboxyl carrier protein of transcarboxylase) (Transcarboxylase, 1.3S subunit)	0	0	0	0	0	0	0	0	0	0	0
BCCP_SOYBN		ACCB-1	Biotin carboxyl carrier protein of acetyl-CoA carboxylase, chloroplastic (BCCP)	0	0	0	0.5	0	0	0	0	0	0	0
BCCP_STRMU		bcc	Biotin carboxyl carrier protein (BCCP)	0	0	0	0	0	0	0	0	0	0	0
BCHE_RHOS4	1.14.13.-	bchE	Anaerobic magnesium-protoporphyrin IX monomethyl ester [oxidative] cyclase (Anaerobic Mg-protoporphyrin IX monomethyl ester oxidative cyclase)	0	0	0	0	0	0	0	0	0	0	0
BCHH_CHLP8	6.6.1.1	bchH	Magnesium-chelatase subunit H (Mg-protoporphyrin IX chelatase subunit H)	0	1	0	4	0	0	1	0	0	0	1
BCHN_RHOP5	1.3.7.7	bchN	Light-independent protochlorophyllide reductase subunit N (DPOR subunit N) (LI-POR subunit N)	12	10	8	35	4	2	12	13	3	7	1
BCLA_THAAR	6.2.1.25	bclA	Benzoate--CoA ligase (Benzoyl-CoA synthetase)	1	1	2	1	0	0	0	1	0	0	0
BCN92_DROME		bcn92	Protein bcn92	1	0	0	0	0.5	0	0	0	0	0	0
BCP_BACSU	1.11.1.15	ygaF	Putative peroxiredoxin YgaF (Bacterioferritin comigratory protein) (Thioredoxin reductase)	0.5	0	2	0	0	0	1	1.5	0	0	0
BCP_HAEIN	1.11.1.15	bcp	Putative peroxiredoxin bcp (Bacterioferritin comigratory protein homolog) (Thioredoxin reductase)	0	0	0	0	0	0	0	0	0	0	0
BCP_HELPJ	1.11.1.15	bcp	Putative peroxiredoxin bcp (Bacterioferritin comigratory protein homolog) (Thioredoxin reductase)	1	0	0	0	0	0	0	3	0	0	0
BCP_SHIFL	1.11.1.15	bcp	Putative peroxiredoxin bcp (Bacterioferritin comigratory protein) (Thioredoxin reductase)	0	0	0	0.5	0.5	0	0.5	0	0	0	1
BCSC_PSEFS		bscS	Cellulose synthase operon protein C	0	0	0	2	0	0	1.5	0	0	0	0
BCSP_BRUME		bcsP31	31 kDa immunogenic protein	20.5	24.5	45.5	70.5	2.5	0.5	36	12	12	12.5	9
BDBD_BACAN		bdbD	Probable disulfide bond formation protein D (Disulfide oxidoreductase D) (Thiol-disulfide oxidoreductase D)	0	1.5	0.5	0	0	0	0	0	0	0	0
BDHA_RHIME	1.1.1.30	bdhA	D-beta-hydroxybutyrate dehydrogenase (BDH) (3-hydroxybutyrate dehydrogenase) (3-HBDH)	0	0	0.5	0	0	0	0.5	1.5	0	0	0
BDLA_PSEAE		bdlA	Biofilm dispersion protein BdlA (Chemotaxis regulator BdlA)	2.5	3	0.5	0	1	6	1.5	1	0	0.5	3
BE_THEKO	2.4.1.18		1,4-alpha-glucan branching enzyme TK1436 (1,4-alpha-D-glucan:1,4-alpha-D-glucan 6-glucosyl-transferase) (Alpha-(1->4)-glucan branching enzyme) (Branching enzyme) (BE)	0	1	0	0	0	0	0	0	0	0	1
BE_THET8	2.4.1.18		1,4-alpha-glucan branching enzyme TTHA1902 (1,4-alpha-D-glucan:1,4-alpha-D-glucan 6-glucosyl-transferase) (Alpha-(1->4)-glucan branching enzyme) (Branching enzyme) (BE)	0	1	5	0	1	0	0	0	0	0	0
BEPA_SALTY	3.4.-.-	bepA	Beta-barrel assembly-enhancing protease	0	0	0	0	0	0	0	0	1	0	0
BEPC_BRUSU		bepC	Outer membrane efflux protein BepC	6	41	4	2	0	0	1	2	0	0	2
BEPE_BRUSU		bepE	Efflux pump membrane transporter BepE	0	0	0.5	0	0	0	1	1.5	0	0.5	0
BEPG_BRUSU		bepG	Efflux pump membrane transporter BepG	0	0	0	0	0	0	0	0	0	0	0
BET1_SCHPO		bet1	Protein transport protein bet1	0	0	0	0	0	2	0	0	0	0	0
BETA_STAXY	1.1.99.1; 1.2.1.8	betA	Oxygen-dependent choline dehydrogenase (CDH) (CHD) (Betaine aldehyde dehydrogenase) (BADH)	0	0	0	1	0	0	0	0	0	0	0
BETB_AGRRK	1.2.1.8	betB	NAD/NADP-dependent betaine aldehyde dehydrogenase (BADH)	0	0	0.5	0	0	2.5	0	0	0	0	0
BETB_OCHA4	1.2.1.8	betB	NAD/NADP-dependent betaine aldehyde dehydrogenase (BADH)	0	0	0	0	0	0	0	0	0	0	0
BETB_PSEU2	1.2.1.8	betB	NAD/NADP-dependent betaine aldehyde dehydrogenase (BADH)	0	0	0	0	0	0	0	0	0	0	0
BETL_LISMN		betL	Glycine betaine transporter BetL (Glycine betaine-Na(+) symporter)	0.5	0.5	0.5	0	0	1	0	0	0	1.5	0
BEXA_HAEIF		bexA	ATP-binding protein BexA	0	0	0	0	0	0	0	0	0	0	1
BFAT_VARPD	2.6.1.-		Beta-phenylalanine transaminase (Aromatic beta-amino acid aminotransferase) (Beta-phenylalanine aminotransferase) (VpAT)	0	0	0	0	0	0	1.5	0	0	0	0
BFR_AZOVI	1.16.3.1	bfr	Bacterioferritin (BFR) (Cytochrome b-557.5)	0	0	0	0	0	0	0	0	0	0	0
BFR_DESDA	1.16.3.1	bfr	Bacterioferritin (BFR)	0	0	0	0	0	0	0	0	0	0	0
BFR_ECOLI	1.16.3.1	bfr	Bacterioferritin (BFR) (Cytochrome b-1) (Cytochrome b-557)	0	0	0	0	0	0	0	1.5	0	1	0
BFR_MYCLE	1.16.3.1	bfr	Bacterioferritin (BFR) (Major membrane protein II) (MMP-II)	0	2	0	0	0	0.5	0	0	0	0	0.5
BFR_RHOCA	1.16.3.1	bfr	Bacterioferritin (BFR)	0	0	0	0.5	1	0	0	1	0	0	0
BFR_SYNY3	1.16.3.1	bfr	Bacterioferritin (BFR)	0	0	0	0	1	0	0	0.5	0	0.5	0
BFR1_MAGMG	1.16.3.1	bfr1	Bacterioferritin subunit 1 (BFR 1)	1	0	0	0	0	1	0	0	0	0	0
BGAL_ECO27	3.2.1.23	lacZ	Beta-galactosidase (Beta-gal) (Lactase)	11	1	0	1	0	0	1	0	0.5	0	0.5
BGAL_LEUMM	3.2.1.23	lacZ	Beta-galactosidase (Beta-gal) (Lactase)	0	0	0	0	0	0	0	0	0	0	0
BGAL_MOUSE	3.2.1.23	Glb1	Beta-galactosidase (Acid beta-galactosidase) (Lactase)	0	0	0	0	0	0	0	0	0	0	0
BGAL_SULSO	3.2.1.23	lacS	Beta-galactosidase (Lactase)	0	0	0	0	0	0	0	0	0	0	0
BGH3_MOUSE		Tgfbi	Transforming growth factor-beta-induced protein ig-h3 (Beta ig-h3)	0.5	0	0.5	1	0	0	4	0	0	0	1
BGH9A_BACO1	3.2.1.151		Xyloglucan-specific endo-beta-1,4-glucanase BoGH9A (Glycosyl hydrolase family protein 9A) (BoGH9A)	0	0	0	1.5	0	0	0	0	0	0	0
BGL43_ARATH	3.2.1.21	BGLU43	Beta-glucosidase 43 (AtBGLU43)	0	0	0	0	0	0.5	0	0	0	0	0
BGLA_BACCI	3.2.1.21	bglA	Beta-glucosidase (Amygdalase) (Beta-D-glucoside glucohydrolase) (Cellobiase) (Gentiobiase)	0	1	0	0	0	0	0	0	0	0	0
BGLX_SALTY	3.2.1.21	bglX	Periplasmic beta-glucosidase (Beta-D-glucoside glucohydrolase) (Cellobiase) (Gentiobiase) (T-cell inhibitor)	0	0	0	0	0	0	0	0	0	0	0
BGM_DROME	6.2.1.-; 6.2.1.3	bgm	Very long-chain-fatty-acid--CoA ligase bubblegum	0	0	1.5	0	0	0.5	0	0	0	0	0
BIMA_EMENI		bimA	Protein bimA	1	0	0	0	0	0	1	0	0	0	0
BIOA_ANOFW	2.6.1.62	bioA	Adenosylmethionine-8-amino-7-oxononanoate aminotransferase (7,8-diamino-pelargonic acid aminotransferase) (DAPA AT) (DAPA aminotransferase) (7,8-diaminononanoate synthase) (DANS) (Diaminopelargonic acid synthase)	0	0	0	0	0	0	0	0	0	0	0
BIOA_HELPJ	2.6.1.62	bioA	Adenosylmethionine-8-amino-7-oxononanoate aminotransferase (7,8-diamino-pelargonic acid aminotransferase) (DAPA AT) (DAPA aminotransferase) (7,8-diaminononanoate synthase) (DANS) (Diaminopelargonic acid synthase)	0	1	0	0	0	0	0.5	0	0	0	0
BIOA_LYSSH	2.6.1.62	bioA	Adenosylmethionine-8-amino-7-oxononanoate aminotransferase (7,8-diamino-pelargonic acid aminotransferase) (DAPA AT) (DAPA aminotransferase) (7,8-diaminononanoate synthase) (DANS) (Diaminopelargonic acid synthase)	0	0	0	0	0	0	2.5	0	0	0	1
BIOB_ARCB4	2.8.1.6	bioB	Biotin synthase	10	18	10	0	20	22	22	2	0	6	4
BIOB_METCA	2.8.1.6	bioB	Biotin synthase	0	0	0	0	0	0	1	0	0	1.5	0
BIOB_NITMS	2.8.1.6	bioB	Biotin synthase	0	0	0	0	0	0	0	0	3	0	0
BIOB_PSEA7	2.8.1.6	bioB	Biotin synthase	0	0	0	0	0	0	0	0	0	0	1
BIOB_PSYIN	2.8.1.6	bioB	Biotin synthase	0	0	0	0	0	0	0	0	0	0.5	0
BIOB_XYLFM	2.8.1.6	bioB	Biotin synthase	1.5	0	0	0	0	0	0	0	0	0	0
BIOC_METS6	2.1.1.197	bioC	Malonyl-[acyl-carrier protein] O-methyltransferase (Malonyl-ACP O-methyltransferase) (Biotin synthesis protein BioC)	1	0	0	0	1.5	1.5	5	0.5	0	1	0
BIOD_CYAP8	6.3.3.3	bioD	ATP-dependent dethiobiotin synthetase BioD (DTB synthetase) (DTBS) (Dethiobiotin synthase)	0	0	0.5	2.5	0.5	0	1	0	0	0	0
BIOF_ALKMQ	2.3.1.47		8-amino-7-oxononanoate synthase (AONS) (7-keto-8-amino-pelargonic acid synthase) (7-KAP synthase) (KAPA synthase) (8-amino-7-ketopelargonate synthase) (Alpha-oxoamine synthase)	0	0	0	0	0	0	0	0	0	0	0
BIOF_BACLD	2.3.1.47	bioF	Putative 8-amino-7-oxononanoate synthase (AONS) (7-keto-8-amino-pelargonic acid synthase) (7-KAP synthase) (8-amino-7-ketopelargonate synthase)	0	0	0	0	0	0	0	0	0	0	0
BIOF_CYAP7	2.3.1.47	bioF	Putative 8-amino-7-oxononanoate synthase (AONS) (7-keto-8-amino-pelargonic acid synthase) (7-KAP synthase) (8-amino-7-ketopelargonate synthase)	0	0	0	0	0	0	0	0	0	0	0
BIOF_HELPY	2.3.1.47		8-amino-7-oxononanoate synthase (AONS) (7-keto-8-amino-pelargonic acid synthase) (7-KAP synthase) (KAPA synthase) (8-amino-7-ketopelargonate synthase) (Alpha-oxoamine synthase)	1	0	0	0	0	0	0	0	0	0	0
BIOF_LYSSH	2.3.1.47	bioF	8-amino-7-oxononanoate synthase (AONS) (7-keto-8-amino-pelargonic acid synthase) (7-KAP synthase) (8-amino-7-ketopelargonate synthase)	0	0	1	0	0	0	0	0	0	0	0
BIOF_NOSP7	2.3.1.47	bioF	Putative 8-amino-7-oxononanoate synthase (AONS) (7-keto-8-amino-pelargonic acid synthase) (7-KAP synthase) (8-amino-7-ketopelargonate synthase)	0	0	1	0.5	0	0	0	0	0	0.5	0
BIOF_PELCD	2.3.1.47	bioF	Putative 8-amino-7-oxononanoate synthase (AONS) (7-keto-8-amino-pelargonic acid synthase) (7-KAP synthase) (8-amino-7-ketopelargonate synthase)	0	0	0	0	0	0	0	0	0	0	0
BIOF_SYMTH	2.3.1.47		8-amino-7-oxononanoate synthase (AONS) (7-keto-8-amino-pelargonic acid synthase) (7-KAP synthase) (KAPA synthase) (8-amino-7-ketopelargonate synthase) (Alpha-oxoamine synthase)	0	0	0	0	0	0	0	0	0	0	0
BIOF1_BACA2	2.3.1.47		8-amino-7-oxononanoate synthase 1 (AONS) (7-keto-8-amino-pelargonic acid synthase) (7-KAP synthase) (KAPA synthase) (8-amino-7-ketopelargonate synthase) (Alpha-oxoamine synthase)	0	0	0	0	0	0	0	0	0	0	0
BIOH_NEIG1	3.1.1.85	bioH	Pimeloyl-[acyl-carrier protein] methyl ester esterase (Biotin synthesis protein BioH) (Carboxylesterase BioH)	0	1	0.5	0	0	0	0	0	0	0	0
BIOY_METTH		bioY	Probable biotin transporter BioY	0.5	0	0	0.5	0	0	0	0	0	0	0
BIP_SOLLC			Luminal-binding protein (BiP) (78 kDa glucose-regulated protein homolog) (GRP-78)	0	0	0	0	0	0	0	0	0	0	0
BIP_SPIOL		HSC70	Luminal-binding protein (BiP) (78 kDa glucose-regulated protein homolog) (GRP-78)	7	2	3	9	4	3	2	18	0	2	1
BIP1_TOBAC		BIP1	Luminal-binding protein 1 (BiP 1) (78 kDa glucose-regulated protein homolog 1) (GRP-78-1) (Fragment)	5	3.5	13	32.5	8.5	7	9	8	4	1	2.5
BIP2_DICDI		bip2	Luminal-binding protein 2 (BiP 2)	0	0	0	0	0.5	0	0	0	0	0	0
BIP3_TOBAC		BIP3	Luminal-binding protein 3 (BiP 3) (78 kDa glucose-regulated protein homolog 3) (GRP-78-3) (Fragment)	2	0.5	0	0	1	4.5	0.5	0	0	0.5	0.5
BIP5_TOBAC		BIP5	Luminal-binding protein 5 (BiP 5) (78 kDa glucose-regulated protein homolog 5) (GRP-78-5)	6	4	9.5	32.5	10	11	9	19	2	2	3
BIP8_TOBAC		BIP8	Luminal-binding protein 8 (BiP 8) (78 kDa glucose-regulated protein homolog 8) (GRP-78-8) (Fragment)	0	3	1	0	3	0	0	2	0	0	0
BIRA_ECOLI	6.3.4.15	birA	Bifunctional ligase/repressor BirA (Biotin operon repressor) (Biotin--[acetyl-CoA-carboxylase] ligase) (Biotin--protein ligase) (Biotin-[acetyl-CoA carboxylase] synthetase)	0	1	0	0	2	2	0	0	0	4.5	0
BKTB_CUPNH	2.3.1.16; 2.3.1.9	bktB	Beta-ketothiolase BktB (Acetyl-CoA acetyltransferase) (Acetyl-CoA acyltransferase)	2	0	0.5	0	0	0	0	0	0	1.5	0
BLA1_STEMA	3.5.2.6		Metallo-beta-lactamase L1 (Beta-lactamase type II) (Penicillinase)	0	0	0	0.5	0	0	0	1	0	0	0
BLA3_BACCE	3.5.2.6	blaZ	Beta-lactamase 3 (Beta-lactamase III)	3	0	9	15	0	0	9	6	0	0	0
BLAB6_ELIME	3.5.2.6	blaB6	Carbapenem-hydrolyzing beta-lactamase BlaB-6 (CHbetaL-6) (Class B carbapenemase BlaB-6)	0	0	0	0	3	0	0	0	0	0	0
BLAF_MYCFO	3.5.2.6	blaF	Beta-lactamase (Penicillinase)	0	0	0	0	0	0	0	0	0	0	0
BLAP_BACSU		yngHB	Biotin/lipoyl attachment protein (BLAP)	2	3	23	18	2	0	13	9	2	0	2
BLAT_SALTI	3.5.2.6	bla	Beta-lactamase TEM (Penicillinase)	68	4	10	4	12	4	18	4	32	26	6
BLC_ECOLI		blc	Outer membrane lipoprotein Blc	0	0	1	0	0	0	0	0	0	0	0
BLC_VIBCH		blc	Outer membrane lipoprotein Blc (Protein Vlp)	0	0	0	0	0	0.5	0	0	0	0	0
BLI3_NEUCR		bli-3	Protein bli-3	0	2	0	0	0	0	0	0	0	0	0
BLMH_HUMAN	3.4.22.40	BLMH	Bleomycin hydrolase (BH) (BLM hydrolase) (BMH)	0	0	0	0	0	0	0	0	0	0	0
BMGDS_ANAVT	2.4.1.-		Beta-monoglucosyldiacylglycerol synthase (Beta-MGS) (MGlcDAG synthase) (UDP-glucose:1,2-diacylglycerol 3-beta-D-glucosyltransferase)	0	0	1	0	0	1	0	5	0	1	0
BMH1_YEAST		BMH1	Protein BMH1	0	0	0	0	2	0	0	0	0	0	0
BMH2_YEAST		BMH2	Protein BMH2	0	1	0	0	1	0	0	0	0	0	0
BMPA_BORAF		bmpA	Basic membrane protein A (Immunodominant antigen P39) (Fragment)	0	0	0	0	0	0	0	0	0	0	0
BMPA_BORBU		bmpA	Basic membrane protein A (Immunodominant antigen P39)	0	0	0	0	1	0	2	0	2.5	0	0
BMPA1_BORGA		bmpA1	Basic membrane protein A1 (Immunodominant antigen P39)	2.5	3	5.5	11.5	2	0.5	5	5	1	1	0
BMPA2_BORGA		bmpA2	Basic membrane protein A2 (Immunodominant antigen P39)	1.5	1	2	0.5	2.5	0.5	0.5	1	0	0	0
BMPD_BORBU		bmpD	Basic membrane protein D	0.5	0	0	0	0	0	0	0	0	1	0
BND7A_AEDAE			Band 7 protein AAEL010189	1	0	0	0	0	0	0	0	0	0	0
BP26_BRUSU		bp26	26 kDa periplasmic immunogenic protein (28 kDa cytosoluble protein) (28 kDa outer membrane protein) (CP28)	3	0	0.5	3	0	0.5	2.5	0	2	0	1
BPHA_COMTE	1.14.12.18	bphA	Biphenyl dioxygenase subunit alpha (Biphenyl 2,3-dioxygenase)	0	1	0	0	0	3	0	0	0	0	0
BPHC3_RHOGO	1.13.11.39	bphC3	Biphenyl-2,3-diol 1,2-dioxygenase 3 (2,3-dihydroxybiphenyl dioxygenase III) (DHBD III) (23OHBP oxygenase III) (Biphenyl-2,3-diol 1,2-dioxygenase III)	0	0	0	0	1.5	0	0	0	0	0	1
BQMT_SYNY3	2.1.1.295		2-methyl-6-phytyl-1,4-hydroquinone methyltransferase (2-methyl-6-phytylbenzoquinone/2-methyl-6-solanyl-1,4-benzoquinone methyltransferase) (MPBQ/MSBQ methyltransferase)	0	0	0	0	1	0	0	0.5	0	0	0
BRAC_PSEAE		braC	Leucine-, isoleucine-, valine-, threonine-, and alanine-binding protein (LIVAT-BP) (Leu/Ile/Val/Thr/Ala-binding protein)	42	58.5	134	219	23.5	17.5	103	58	19.5	23	26
BRAD_PSEAE		braD	High-affinity branched-chain amino acid transport system permease protein BraD	9	9	9	12	2	0	7	5	1	2	2.5
BRAE_PSEAE		braE	High-affinity branched-chain amino acid transport system permease protein BraE	3	5.5	12	18	1	0	6.5	2	0.5	1.5	0
BRAF_PSEAE		braF	High-affinity branched-chain amino acid transport ATP-binding protein BraF	80	61	148.5	156.5	23.5	3.5	60	41	1	6	14
BRAG_PSEAE		braG	High-affinity branched-chain amino acid transport ATP-binding protein BraG	1	0	1	5.5	0	0.5	1.5	0.5	0	0	1.5
BRCC3_SALSA	3.4.19.-	brcc3	Lys-63-specific deubiquitinase BRCC36 (BRCA1-A complex subunit BRCC36) (BRCA1/BRCA2-containing complex subunit 3) (BRCA1/BRCA2-containing complex subunit 36) (BRISC complex subunit BRCC36)	0	0	0	0	0	0	0	0	0.5	0	0
BRE3_CAEEL	2.4.1.-	bre-3	Beta-1,4-mannosyltransferase bre-3 (Bacillus thuringiensis toxin-resistant protein 3) (Bt toxin-resistant protein 3)	0	0	0	0	0	0	0	0	0	0	0
BSAA_STAAW		bsaA	Glutathione peroxidase homolog BsaA	0	0	0	0	0	0	0	0	0	0	1
BSCR_BACSU		fatR	HTH-type transcriptional repressor FatR (Fatty acid displaced transcriptional repressor)	0	0	0	0	0	0	0	0	0	0	0
BSL1_TRIVA		BSPAL1	Putative surface protein bspA-like (TvBspA-like-625)	0	0	0	0	0	0	0	0	0	0	0
BSN1_BACAM	3.1.-.-	bsn	Extracellular ribonuclease	0	0.5	0	0	3.5	0	0	0	0	0	0
BSSA_THAAR	4.1.99.11	bssA	Benzylsuccinate synthase alpha subunit	1.5	0	0	1	3	0	0	1.5	2	1.5	0
BSSD_THAAR	1.97.1.-	bssD	Benzylsuccinate synthase activating enzyme	0	0	0	0	0	0	0	0	0	0	0
BT3L4_XENTR		btf3l4	Transcription factor BTF3 homolog 4 (Basic transcription factor 3-like 4)	0	0	0.5	0	0.5	1.5	0	0	0	0	0
BTB7_MYCS2			Biotinylated protein TB7.3 homolog	0	0	0	0	0	0	0	0	0	0	0
BTB7_MYCTU			Biotinylated protein TB7.3	1.5	0.5	1.5	2.5	0	0	0	1.5	0	0	0.5
BTF3_CAEEL		icd-1	Transcription factor BTF3 homolog (Inhibitor of cell death 1)	0	0	0	0	0	0.5	0	0	0	0	0
BTF3_MOUSE		Btf3	Transcription factor BTF3 (Nascent polypeptide-associated complex subunit beta) (NAC-beta) (RNA polymerase B transcription factor 3)	1.5	0	0.5	0.5	0	0	1	1	0	0	0
BTPA_SYNY3		btpA	Photosystem I biogenesis protein BtpA	0.5	0	0	3.5	0	0	0	0	0	0	0
BTRK_BACCI	4.1.1.95	btrK	L-glutamyl-[BtrI acyl-carrier protein] decarboxylase (Butirosin biosynthesis protein K)	0	0	0	0	0	0	0	0	0	0	0
BTRV_BORBR		btrV	Putative anti-sigma factor antagonist BtrV	0.5	0	2.5	2	3	0	2.5	3.5	3	9	2
BTUB_ENT38		btuB	Vitamin B12 transporter BtuB (Cobalamin receptor) (Outer membrane cobalamin translocator)	0	0	0	0	0	0	0	0	0	0	0
BTUB_PHOPR		btuB	Vitamin B12 transporter BtuB (Cobalamin receptor) (Outer membrane cobalamin translocator)	0	0	0	0	0	0	0	0	0	0	0
BTUB_SHIF8		btuB	Vitamin B12 transporter BtuB (Cobalamin receptor) (Outer membrane cobalamin translocator)	1	0	0	0	0	0	0	0	0	0	0
BTUB_VIBVU		btuB	Vitamin B12 transporter BtuB (Cobalamin receptor) (Outer membrane cobalamin translocator)	3.5	4	3	0.5	2	4.5	0	0.5	1.5	3.5	2.5
BTUB_YERPS		btuB	Vitamin B12 transporter BtuB (Cobalamin receptor) (Outer membrane cobalamin translocator)	1	3	0.5	0	2	3	0	1.5	0	1	0
BUDR_ENTAE		budR	HTH-type transcriptional regulator BudR (Bud operon transcriptional regulator) (Fragment)	0	0	0	0	0	0	1.5	0	0	0	0
BUGT_BORPE		bugT	Protein BugT	0	0	0	1	1.5	0	0.5	1	0.5	0	0
BUK_CLOP1	2.7.2.7	buk	Butyrate kinase (BK)	0	0	0	0	0	0	0.5	0	0	0	0
BUK1_CALS4	2.7.2.7	buk1	Probable butyrate kinase 1 (BK 1) (Branched-chain carboxylic acid kinase 1)	0	0	0	1	0	0	0	0	0	0	0.5
BUK2_CLOAB	2.7.2.7	buk2	Butyrate kinase 2 (BK 2) (BKII)	0	0.5	0	0	0	0	0	0	0	0	0
BUK2_THEMA	2.7.2.7	buk2	Probable butyrate kinase 2 (BK 2) (Branched-chain carboxylic acid kinase 2)	0	0	3.5	0.5	0	0	0	0	0	0	0
BUP1_DICDI	3.5.1.6	pyd3	Beta-ureidopropionase (Beta-alanine synthase) (N-carbamoyl-beta-alanine amidohydrolase)	0	0.5	0	0	0.5	2	0	0	0.5	0.5	0.5
BUTA_STAES	1.1.1.304	butA	Diacetyl reductase [(S)-acetoin forming] (Acetoin(diacetyl) reductase) (AR) (Meso-2,3-butanediol dehydrogenase)	0	0	0	0	0	0	0	0	0	0	0
BVGS_BORBR	2.7.13.3	bvgS	Virulence sensor protein BvgS	0	0	0	1.5	0	0	0	0	0	0.5	0
BVGS_BORPA	2.7.13.3	bvgS	Virulence sensor protein BvgS	0.5	0	0	0	0	0	0.5	0	0	0	0
BVGS_BORPE	2.7.13.3	bvgS	Virulence sensor protein BvgS	0	0	0	0	0	0	0	0	0	0	0
BZTA_RHOCB		bztA	Glutamate/glutamine/aspartate/asparagine-binding protein BztA	0	1	0	0	0	0	0	0	0	0	0
BZTB_RHOCB		bztB	Glutamate/glutamine/aspartate/asparagine transport system permease protein BztB	0	2	0	0	2	0	0	0	0	0	0
BZTD_RHOCB		bztD	Glutamate/glutamine/aspartate/asparagine transport ATP-binding protein BztD	0	0	0	0	0	0	0	0	0	0	0
C1QT3_HUMAN		C1QTNF3	Complement C1q tumor necrosis factor-related protein 3 (Collagenous repeat-containing sequence 26 kDa protein) (CORS26) (Secretory protein CORS26)	1.5	0	1	3.5	1	0	3	0.5	0	0	0.5
C1TC_MOUSE	1.5.1.5; 3.5.4.9; 6.3.4.3	Mthfd1	C-1-tetrahydrofolate synthase, cytoplasmic (C1-THF synthase) [Cleaved into: C-1-tetrahydrofolate synthase, cytoplasmic, N-terminally processed] [Includes: Methylenetetrahydrofolate dehydrogenase ; Methenyltetrahydrofolate cyclohydrolase ; Formyltetrahydrofolate synthetase ]	0	0	0	0.5	0	0	0	0	0	0	0
C1TC_RAT	1.5.1.5; 3.5.4.9; 6.3.4.3	Mthfd1	C-1-tetrahydrofolate synthase, cytoplasmic (C1-THF synthase) [Cleaved into: C-1-tetrahydrofolate synthase, cytoplasmic, N-terminally processed] [Includes: Methylenetetrahydrofolate dehydrogenase ; Methenyltetrahydrofolate cyclohydrolase ; Formyltetrahydrofolate synthetase ]	0	0	0	0	0	0	0	0	0	0	0
C1TM_YEAST	1.5.1.5; 3.5.4.9; 6.3.4.3	MIS1	C-1-tetrahydrofolate synthase, mitochondrial (C1-THF synthase) [Includes: Methylenetetrahydrofolate dehydrogenase ; Methenyltetrahydrofolate cyclohydrolase ; Formyltetrahydrofolate synthetase ]	0	0	0	3	0	0	1.5	0	0	0	0
C22AA_BACTU		cry22Aa	Pesticidal crystal protein Cry22Aa (79 kDa crystal protein) (Crystaline entomocidal protoxin) (Insecticidal delta-endotoxin CryXXIIA(a))	0	0	1	0	0	0	0.5	0	0	0	2
C2GR2_ARATH			C2 and GRAM domain-containing protein At5g50170	0	0	0	0	0	0	0	0	0	0.5	1
C3390_DROME	3.2.1.45		Non-lysosomal glucosylceramidase (NLGase)	0.5	1.5	0	0.5	0	0.5	1.5	0	0	0	0
C3H56_ARATH			Zinc finger CCCH domain-containing protein 56 (AtC3H56)	1	0	0.5	0	0.5	0	1	0	0	0	0
C3H65_ARATH	3.1.-.-	EMB1789	Zinc finger CCCH domain-containing protein 65 (AtC3H65) (Protein EMBRYO DEFECTIVE 1789)	117.5	180	342.5	510	45	20	40	210	0	32.5	50
C554_HALH2			Cytochrome c-554(548) (Cytochrome c554)	0	0	0	0	0	0	0	0	0	0	0
C554_NITEU		cycA1; cycA2; cycA3	Cytochrome c-554 (Cytochrome c554) (Hydroxylamine oxidoreductase-linked cytochrome)	1.5	3	3	0.5	2.5	1.5	8	6.5	34.5	7	22.5
C555_CHLTE			Cytochrome c-555 (Cytochrome c555)	1	0	0	0	0.5	1	1	0	2	0	0
C555_CHLTI			Cytochrome c-555 (Cytochrome c555)	125	201	50	220	76	41	366.5	103	7.5	38	94.5
C555_PROAE			Cytochrome c-555 (Cytochrome c555)	1	0	2	0	1	5	0	0	0	1	3
C560_DICDI		sdhC	Succinate dehydrogenase cytochrome b560 subunit, mitochondrial	0	0	0	0	0	0	0	0	0	0	0
C56H_ECOLI		yodB	Cytochrome b561 homolog 1	0	0	0	0	0	0	0	0	0	0	0
C5AP_STRPQ	3.4.21.110	scpA	C5a peptidase (SCP)	0	0	0	0.5	0	0	0	0	0	0	1
CAA43_BURSP	1.3.1.103	caa43	2-haloacrylate reductase	0	0	1	0	0	1	0	0	0	2	0
CABO_DORPE			Squidulin (Optic lobe calcium-binding protein) (SCABP)	0	0	0.5	0	0	0	0.5	1	0	0	0
CADA2_STAAU	3.6.3.3	cadA	Probable cadmium-transporting ATPase (Cadmium efflux ATPase)	0	0	1	0	0	0	0	0	0	0	0.5
CADB_ECOLI		cadB	Probable cadaverine/lysine antiporter	0	0	0	0	0	0	0	0	0	0	0
CADH_MEDSA	1.1.1.195	CAD2	Probable cinnamyl alcohol dehydrogenase (CAD)	0	0	1	0	0	0	0	0	0	0	0
CAH_NEIGO	4.2.1.1	cah	Carbonic anhydrase (Carbonate dehydratase)	0	0	0	0	0	0	1.5	0	0	0	0
CAH_PECCA	4.2.1.1	cah	Carbonic anhydrase (Carbonate dehydratase)	28	2	0	0	59	38	69.5	12	2	40	10.5
CAH3_RAT	4.2.1.1	Ca3	Carbonic anhydrase 3 (Carbonate dehydratase III) (Carbonic anhydrase III) (CA-III)	0	3	1	0	2	0	0	0	2	0	1
CAIC_SALPK	6.2.1.-	caiC	Probable crotonobetaine/carnitine-CoA ligase	0	0	0	2	0	0	0	0	1	0	0
CAIC_SALSV	6.2.1.-	caiC	Probable crotonobetaine/carnitine-CoA ligase	0	0	0	0	0	0	0	0	0	0	0
CALM_CHLRE			Calmodulin (CaM)	0	0	0	0	0	0	0	0	0	2	0
CALM_DICDI		calA	Calmodulin (CaM)	1	0	4	1	1	0	0	0	0	0	0
CALM_ELEEL		calm	Calmodulin (CaM)	0	3.5	0	0.5	0	1.5	0	2	1	1.5	0.5
CALM_EUGGR			Calmodulin (CaM)	0	0	0	0	0	0	0	3	0	0	0
CALM_KLULA		CMD1	Calmodulin (CaM)	0	0	0	0	1	0	0	0	0	0	0
CALM_LUMRU			Calmodulin (CaM)	0	0	1	0	0	0	0	0	0	0	0
CALM_METSE			Calmodulin (CaM)	0	0	5	0	0	0	0	0	0	0	0
CALM_PHYPO			Calmodulin (CaM)	0	2	0	0	0	2	0	0	0	0	0
CALM_PROMN			Calmodulin (CaM)	0.5	0	0	0	0	0	0	0	0	0	0
CALM_PYTSP			Calmodulin (CaM)	0	0	0	0	0	0	0	0	0	0	0
CALM_SACJA		cam	Calmodulin (CaM)	6	1	0	0	0	0	1	0	0	0	0
CALM_SCHPO		cam1	Calmodulin (CaM)	0	0	0	1	0	0	0	0	0	0	0
CALM_SOLLC		CALM1	Calmodulin (CaM)	0	0	0	0	0	0	0	0	0	0	0
CALM_STRPU			Calmodulin (CaM) (Fragment)	0	0	0	0	0	0.5	0	0	0	0	0
CALM_TETPY			Calmodulin (CaM)	0	2	5	1	0	1	0	0	0	1	0
CALM_TRYCR		CALA2	Calmodulin (CaM)	0	0	0	4	2	2	0	2	0	0	0
CALM_XENLA		calm1; calm2	Calmodulin (CaM)	0	2	0	0	0	0	0	0	0	0	0
CALM2_BRALA		CAM2	Calmodulin-2 (CaM 2)	0	0	0	0	0	1.5	0	0	0	0	0
CALM4_MOUSE		Calm4	Calmodulin-4 (Calcium-binding protein Dd112)	0	2	0	3	0	0	0	0	0	0	0
CALMF_NAEGR		CAM1	Calmodulin, flagellar (CAM-1)	0	0	0	0	0	0	0	0	0	0	0
CALR_CHLRE			Calreticulin	4.5	6	1	45	30	22	7	12	12	6	0
CALR_DICDI		crtA	Calreticulin	1.5	0	0	0	1.5	7.5	3	0	1	0	0
CALR_EUGGR			Calreticulin	1	2	0	0	0	2.5	8.5	0	0	0.5	0
CALR_ORYSJ			Calreticulin	1	0	0	0	0	1.5	0	0	0	0	0
CALR_PIG		CALR	Calreticulin (CRP55) (Calregulin) (Endoplasmic reticulum resident protein 60) (ERp60) (HACBP)	0	0	0	0	0	0	0	0	0	0	0
CALR_RABIT		CALR	Calreticulin (CRP55) (Calregulin) (Endoplasmic reticulum resident protein 60) (ERp60) (HACBP)	1	0	0	0	0	0	0	0	0	0	0
CALR_RAT		Calr	Calreticulin (CALBP) (CRP55) (Calcium-binding protein 3) (CABP3) (Calregulin) (Endoplasmic reticulum resident protein 60) (ERp60) (HACBP)	2	0	0	0	2	0	0	0	6	0	2
CALR1_ARATH		CRT1	Calreticulin-1	0	2	0	0	0	1	0	0	0	0	0
CALR2_ARATH		CRT2	Calreticulin-2	0	0	0	0	0	0	0	0	0	0	0
CALX_MOUSE		Canx	Calnexin	0	0	0	0	0	0	0	0	0	0	0
CAMK8_ARATH	2.7.11.1	CRK8	CDPK-related kinase 8 (AtCRK8) (Calcium/calmodulin-dependent protein kinase CRK8)	0	0	0	0	0	0	0	0	0	0	0
CAMT2_DICDI	2.1.1.104	omt6	Probable caffeoyl-CoA O-methyltransferase 2 (O-methyltransferase 6)	0	0	0	0	0	0	0	0	0	0	0
CANB1_NAEGR		CNB1	Calcineurin subunit B (Calcineurin regulatory subunit) (Protein phosphatase 2B regulatory subunit)	0	0.5	0.5	0.5	0	0	0	0	0	0	0
CAND1_DICDI		cand1	Cullin-associated NEDD8-dissociated protein 1 (Cullin-associated and neddylation-dissociated protein 1)	0	0	0	0	0.5	0	0	0	0	0	0
CANSD_VIBCH	1.5.1.43		Carboxynorspermidine synthase (Carboxynorspermidine dehydrogenase) (CANSDH)	8	16.5	6.5	5.5	13	11.5	5.5	4	2.5	7.5	2
CAP_DICDI		cap	Adenylyl cyclase-associated protein (CAP)	0	1	0	0	0	0	0	0	0	0	0
CAP_HYDVD		CAP	Adenylyl cyclase-associated protein (CAP)	0	0	0	0	0	0	0	0	0	0	0
CAP1_HUMAN		CAP1	Adenylyl cyclase-associated protein 1 (CAP 1)	0	0	0	0	0	0	0	0	0	0	0
CAP1_MACFA		CAP1	Adenylyl cyclase-associated protein 1 (CAP 1)	0	0	0	0	0	0	0	0	0	0	0
CAP1_PONAB		CAP1	Adenylyl cyclase-associated protein 1 (CAP 1)	0	0	0	0	0	0	0	0	0	0	0
CAP2_HUMAN		CAP2	Adenylyl cyclase-associated protein 2 (CAP 2)	0	0	0	0	0	12	0	2	0	5.5	0
CAP2_MOUSE		Cap2	Adenylyl cyclase-associated protein 2 (CAP 2)	0	1	0	0	2	0	0	0	0	0	0
CAP2_RAT		Cap2	Adenylyl cyclase-associated protein 2 (CAP 2)	1	0	0	0	1	0	0	0	0	2	0
CAPA_PSEFR		capA	Cold shock protein CapA (C7.0) (Cold acclimation protein A) (Fragment)	0	0	1	0	1.5	0	0	0	0.5	0	0
CAPB_BACSU	6.3.2.-	capB	PGA synthase CapB (Gamma-polyglutamic acid synthase)	2	0	0	0	0	0	0	0	0	0	2
CAPB_PSESM		capB	Cold shock protein CapB (Cold acclimation protein B)	1.5	0	0	1.5	3.5	0	0.5	2	0	0.5	0
CAPD_RICRS	5.1.3.2	capD	UDP-glucose 4-epimerase (Galactowaldenase) (UDP-galactose 4-epimerase)	0	0	0	0.5	0	0	0	0	0	0	0
CAPD_STAAU		capD	Capsular polysaccharide biosynthesis protein CapD	0	0	0.5	0	0	0	0	1.5	0	0	0
CAPI_STAAU	4.-.-.-	capI	Protein CapI	3	1.5	2.5	2	6	1.5	0.5	0	0	1	1
CAPL_STAAU		capL	Protein CapL	2	0	1.5	2.5	0	0	0	0	0	0.5	0
CAPP_ROSCS	4.1.1.31	ppc	Phosphoenolpyruvate carboxylase (PEPC) (PEPCase)	0	0	0	0	0	0	1	0	0	0	0
CAPS1_MIMIV			Capsid protein 1 (Capsid protein D13L)	54.5	18	7.5	2.5	42	47	0	2	1	42.5	1.5
CAPS4_MIMIV			Probable capsid protein 4	0	0	0	0	0.5	0	0	0	1	0	2
CAPSD_AMCV			Capsid protein (Coat protein) (p41)	327	260	116	525	36	42	78	49	12	12	54
CAPSD_BBV	3.4.23.44	alpha	Capsid protein alpha [Cleaved into: Capsid protein beta (Coat protein beta) (Nodavirus endopeptidase); Peptide gamma (Coat protein gamma)]	5.5	1	0	2	0.5	1	0.5	0.5	2	0	0
CAPSD_BOOLV	3.4.23.44	alpha	Capsid protein alpha [Cleaved into: Capsid protein beta (Coat protein beta) (Nodavirus endopeptidase); Peptide gamma (Coat protein gamma)]	3	0	0.5	2	0	0	0	0	0	0	0
CAPSD_BPMU		T	Major capsid protein (Gene product 34) (gp34) (Gene product T) (gpT) (Major head protein)	0.5	0	0	0	0	0	0	0	4	4	0
CAPSD_BPSK1			Major capsid protein (Virion protein G)	1	0	0	0	0	0	0	0	0	0	0
CAPSD_BPSK9			Major capsid protein (Virion protein D)	0.5	2	0	0.5	3.5	1.5	3	0	0	1.5	2.5
CAPSD_CNV			Capsid protein (Coat protein) (p41)	574.5	403	932	1279.5	638.5	363	1747.5	646.5	296.5	563	348.5
CAPSD_CRV			Capsid protein (Coat protein) (p41)	457.5	56	166	731.5	1020.5	1306.5	942.5	1876	89.5	881	236.5
CAPSD_FHV	3.4.23.44	alpha	Capsid protein alpha [Cleaved into: Capsid protein beta (Coat protein beta) (Nodavirus endopeptidase); Peptide gamma (Coat protein gamma)]	4962	2932.5	5350.5	11383.5	5371	5702	13001	5338	646	3518.5	2506
CAPSD_HV19S			Major capsid protein (Major coat protein)	0	1	1	5	0	0	3	0	41	14	3
CAPSD_MNSV			Capsid protein (Coat protein) (p42)	4.5	2	8	17.5	5	3	8	5	8	10	8
CAPSD_NCBVS			Capsid protein (CP) (Coat protein) [Cleaved into: Large capsid protein; Small capsid protein]	0	0	0	0	0.5	0	0	0	0	0	0
CAPSD_NODAM	3.4.23.44	alpha	Capsid protein alpha [Cleaved into: Capsid protein beta (Coat protein beta) (Nodavirus endopeptidase); Peptide gamma (Coat protein gamma)]	492.5	199	658	704	120.5	108.5	116.5	231	21	72	124.5
CAPSD_OCSVU			Capsid protein (p48)	95	176.5	240.5	830.5	16.5	16	25.5	46.5	11.5	18.5	37.5
CAPSD_PAV	3.4.23.44	alpha	Capsid protein alpha [Cleaved into: Capsid protein beta (Coat protein beta) (Nodavirus endopeptidase); Peptide gamma (Coat protein gamma)]	3	1	3.5	8.5	1.5	1	0.5	5.5	0.5	1	1.5
CAPSD_POLVP			Capsid protein (p40)	267	155	236.5	360	129.5	138.5	253	182	97.5	180.5	154
CAPSD_RCNMV			Capsid protein (Coat protein)	607	40.5	151	341.5	48	19	40.5	78	48	41	64.5
CAPSD_SBMVA			Capsid protein (CP) (Coat protein)	1	0	5	4	0	0	0	0.5	0	0	1
CAPSD_SCPMV			Capsid protein (Coat protein)	4	2	3	6	0	0	9	3	15	7	37
CAPSD_SJNNV		alpha	Capsid protein alpha	1141	415.5	1037.5	2382.5	609.5	459.5	1409.5	1308	520.5	634.5	584.5
CAPSD_SPTNK			Putative capsid protein V20	20.5	6	2	0	20.5	47.5	2	2	3	21.5	3
CAPSD_TBSVB			Capsid protein (Coat protein) (p41)	1676.5	151.5	544	1907.5	219	217	361	961	81.5	255.5	186
CAPSD_TBSVC			Capsid protein (Coat protein) (p41)	194.5	66	181	352.5	410	549.5	175	151	148.5	273.5	115
CAPSD_TCV			Capsid protein (Coat protein) (p38)	721	660	531	1371	27	11	62	143	9	10.5	150
CAPSD_TNVA			Capsid protein (p30)	8.5	6	4	4	0	2	6	8	0	1.5	5
CAPSD_TNVD			Capsid protein (p30)	3	0	6	1.5	4	1.5	1	4	3.5	4	1
CAPSH_BPT4		gp23	Major capsid protein (Gene product 23) (gp23) (Major head protein) [Cleaved into: Major capsid protein gp23*]	1	0	2	0.5	0	0.5	0	0	0.5	0.5	2
CAPTB_DICDI		captB	Uncharacterized CDP-alcohol phosphatidyltransferase class-I family protein 2	0	0	0	0	0	0	0	0	0	0	0
CAPZA_DICDI		acpB	F-actin-capping protein subunit alpha (Aginactin subunit alpha) (CAP34)	3	0	1	3	1	4.5	0	0	0	1	0
CAPZB_DICDI		acpA	F-actin-capping protein subunit beta (Aginactin subunit beta) (CAP32)	0	0	0	0	0	0	0	0	0	0	0
CAPZB_DROME		cpb	F-actin-capping protein subunit beta	0	0	0	0	0	0	0	0	0	0	0
CAPZB_RAT		Capzb	F-actin-capping protein subunit beta (CapZ beta)	0	0	0	0	0	0	0	0	0	0	0
CARA_ASPCL	6.3.5.5	cpa1	Carbamoyl-phosphate synthase arginine-specific small chain (CPS-A) (Arginine-specific carbamoyl-phosphate synthetase, glutamine chain)	0	0	0	0	2	2	0	0	0	0	3
CARA_HELHP	6.3.5.5	carA	Carbamoyl-phosphate synthase small chain (Carbamoyl-phosphate synthetase glutamine chain)	20	52.5	7.5	0	25	47.5	38	37.5	5	37.5	15.5
CARA_LAWIP	6.3.5.5	carA	Carbamoyl-phosphate synthase small chain (Carbamoyl-phosphate synthetase glutamine chain)	0	0	0.5	0	0	0	0	0	0	0	0
CARA_NEIGO	6.3.5.5	carA	Carbamoyl-phosphate synthase small chain (Carbamoyl-phosphate synthetase glutamine chain)	0	0	0	0	0	0	0	0	0	0	0
CARA_PELCD	6.3.5.5	carA	Carbamoyl-phosphate synthase small chain (Carbamoyl-phosphate synthetase glutamine chain)	0	0	0	0	0	0	0	0	0.5	0	0
CARA_STAS1	6.3.5.5	carA	Carbamoyl-phosphate synthase small chain (Carbamoyl-phosphate synthetase glutamine chain)	0	0	0	0	0	0	0	0	0	0	0
CARA_THEEB	6.3.5.5	carA	Carbamoyl-phosphate synthase small chain (Carbamoyl-phosphate synthetase glutamine chain)	0	0	0	0	0	0	0	0	0	0	0
CARA_THISH	6.3.5.5	carA	Carbamoyl-phosphate synthase small chain (Carbamoyl-phosphate synthetase glutamine chain)	2	0	0	0	0	0	0	0	1	1	0
CARAC_PSERE		carAc	Ferredoxin CarAc (Carbazole 1,9a-dioxygenase, ferredoxin component) (CARDO)	37	19	120	155	74	16	116	67	7	20	4
CARB_ARCFU	6.3.5.5	carB	Carbamoyl-phosphate synthase large chain (Carbamoyl-phosphate synthetase ammonia chain)	0	0	4	0	0	0	0	0	0	0	0
CARB_CAMJE	6.3.5.5	carB	Carbamoyl-phosphate synthase large chain (Carbamoyl-phosphate synthetase ammonia chain)	4	10.5	2	0	16.5	13.5	10	8.5	0	4.5	2
CARB_HELPY	6.3.5.5	carB	Carbamoyl-phosphate synthase large chain (Carbamoyl-phosphate synthetase ammonia chain)	0	0	0	0	0	0	0	0	0	0	0
CARB_METLZ	6.3.5.5	carB	Carbamoyl-phosphate synthase large chain (Carbamoyl-phosphate synthetase ammonia chain)	0	0	0	1	0	0	1	0	1	0	0
CARB_MYXXD	6.3.5.5	carB	Carbamoyl-phosphate synthase large chain (Carbamoyl-phosphate synthetase ammonia chain)	0	0	0	0	0	0	0	0	0	0	0
CARB_NOSS1	6.3.5.5	carB	Carbamoyl-phosphate synthase large chain (Carbamoyl-phosphate synthetase ammonia chain)	0	0	0	0	1	0	0	0	0	0	0
CARB_PASMU	6.3.5.5	carB	Carbamoyl-phosphate synthase large chain (Carbamoyl-phosphate synthetase ammonia chain)	0	0	0	0	0	0	0	0	0	0	0
CARB_RALSO	6.3.5.5	carB	Carbamoyl-phosphate synthase large chain (Carbamoyl-phosphate synthetase ammonia chain)	0	0	0	0	1	0	0	0	0	0	0
CARB_SALTY	6.3.5.5	carB	Carbamoyl-phosphate synthase large chain (Carbamoyl-phosphate synthetase ammonia chain)	1	0	0	0	0	0	0	0	0	0	0
CARB1_AQUAE	6.3.5.5	carB1	Carbamoyl-phosphate synthase large chain, N-terminal section (Carbamoyl-phosphate synthetase ammonia chain)	0	0	0	0	0	0	0	0	0	0	0
CARD_MYCS2		carD	RNA polymerase-binding transcription factor CarD	0	1	6	6	1	4	4	4	0.5	4	1.5
CARD_MYCTU		carD	RNA polymerase-binding transcription factor CarD	0	0	0	0	0	0	0	0	0	0	0
CARH_MYXXA		carH	HTH-type transcriptional repressor CarH	0	0	0	0	0	0	0	0	0	0	0
CARML_DICDI		carmil	Protein CARMIL (dDcarmil) (Capping protein, arp2/3 and myosin I linker) (Leucine-rich repeat-containing protein p116) (p116)	0.5	1	0	0	0	1.5	0	0	0	0	0
CARP_ASPFU	3.4.23.25	pep2	Vacuolar protease A (Aspartic endopeptidase pep2) (Aspartic protease pep2)	7.5	11.5	2.5	5.5	13	10	10	12.5	1.5	9.5	2
CARP_NEUCR	3.4.23.-	pep-4	Vacuolar protease A	0	1.5	0	0	3	0	0	0	0	1.5	0
CARQ_MYXXA		carQ	RNA polymerase sigma factor CarQ	0	0	0	0	0	0	0	1	0	0	0
CAS1_FUSNN	3.1.-.-	cas1	CRISPR-associated endonuclease Cas1	0	0	0	0	0	1	0	0.5	0	0.5	0
CAS1_PSEAB	3.1.-.-	cas1	CRISPR-associated endonuclease Cas1	1	0	0	0	2	2	4.5	4	0	1	1
CAS1_SOLTU	2.5.1.47; 4.4.1.9	PCAS-1	Bifunctional L-3-cyanoalanine synthase/cysteine synthase 1, mitochondrial	0	0	0	0	0	0	0	0	0	0	0
CAS1A_CHLTE	3.1.-.-	cas1-1	CRISPR-associated endonuclease Cas1 1	0	0	0	0	0	1	0	0	0	0	0
CAS1B_CHLTE	3.1.-.-	cas1-2	CRISPR-associated endonuclease Cas1 2	0.5	0	0.5	0	0.5	0.5	0	0	0.5	0.5	0
CAS1B_MOOTA	3.1.-.-	cas1-2	CRISPR-associated endonuclease Cas1 2	0	2	0	0	0	0	0	0	0	0	0
CAS2_CHLTE	3.1.-.-	cas2	CRISPR-associated endoribonuclease Cas2	0	0	0.5	0	0	0	0	0	0	0	0
CAS2_THEMA	3.1.-.-	cas2	CRISPR-associated endoribonuclease Cas2	0.5	0	0	0	0	0	0	1.5	0	0	0
CAS6_PECAS	3.1.-.-	cas6f	CRISPR-associated endonuclease Cas6f/Csy4 (crRNA endonuclease)	0	0	0	0	0.5	0	2	0.5	0	0	0
CASR_RAT		Casr	Extracellular calcium-sensing receptor (CaSR) (Parathyroid cell calcium-sensing receptor) (PCaR1)	0	0	0	0	0	0	0	0	0	0.5	0
CAT2_CLOK5	2.8.3.-	cat2	4-hydroxybutyrate coenzyme A transferase	3	0	1.5	4	0	1	1	2	0	1	1
CATA_BACFR	1.11.1.6	katA	Catalase	0	0	0	0	1	0	0.5	0	0	0	0
CATA_BORPE	1.11.1.6	katA	Catalase	0	0	0	1.5	0	0	0	0	0	0	0
CATA_BRUME	1.11.1.6	katA	Catalase	1	1	0	16	0	0	3	3	0	0	0
CATA_DESVM	1.11.1.6	katA	Catalase	10	0	50	55	0	5	10.5	10	0	0	0
CATA_PROMI	1.11.1.6	katA	Catalase	0	0	0	0	0	0	0	0	2	0	0
CATA_VIBF1	1.11.1.6	katA	Catalase	0	0	0	0	2	3	0	1	0	0	0
CATB_BOVIN	3.4.22.1	CTSB	Cathepsin B (BCSB) [Cleaved into: Cathepsin B light chain; Cathepsin B heavy chain]	6	3	3	10.5	4.5	0	18	6	0	0	6
CATB_CHICK	3.4.22.1	CTSB	Cathepsin B (Cathepsin B1) [Cleaved into: Cathepsin B light chain; Cathepsin B heavy chain]	0	0	0	0	0	0	0	0	0	0	0
CATB_HUMAN	3.4.22.1	CTSB	Cathepsin B (APP secretase) (APPS) (Cathepsin B1) [Cleaved into: Cathepsin B light chain; Cathepsin B heavy chain]	0	0	0	0	0	0	0	0	0	0	0
CATB_PIG	3.4.22.1	CTSB	Cathepsin B [Cleaved into: Cathepsin B light chain; Cathepsin B heavy chain]	2.5	0	1	3.5	1	0	0.5	0	0	0	0.5
CATB_RAT	3.4.22.1	Ctsb	Cathepsin B (Cathepsin B1) (RSG-2) [Cleaved into: Cathepsin B light chain; Cathepsin B heavy chain]	0	0	0.5	5	1	0	2	0.5	0	1	0
CATB1_GIAIN	3.4.22.-	CP1	Cathepsin B-like CP1 (Cathepsin B-like protease B1)	0	0.5	0	0	1	0	0.5	0	0	0	0
CATB2_GIAIN	3.4.22.-	CP2	Cathepsin B-like CP2 (Cathepsin B-like protease B2)	4	0.5	3	3.5	4	1	5.5	3	0	0.5	2
CATB3_GIAIN	3.4.22.-	CP3	Cathepsin B-like CP3 (Cathepsin B-like protease B3)	9	1	9.5	16	13.5	10	63.5	23	0.5	4.5	11
CATD_CHICK	3.4.23.5	CTSD	Cathepsin D [Cleaved into: Cathepsin D light chain; Cathepsin D heavy chain]	1	0	0	0	0	2	0	0	0	0	0
CATD_CHIHA	3.4.23.5	ctsd	Cathepsin D	15	23	5	11	26	20	20	25	3	19	4
CATD_CLUHA	3.4.23.5	ctsd	Cathepsin D	0	0	0	0	0	0	0	0	0	0	0
CATD_DICDI	3.4.23.5	ctsD	Cathepsin D (Ddp44)	0	0	0	0	0	0	1	0	0	0	0
CATD_PIG	3.4.23.5	CTSD	Cathepsin D [Cleaved into: Cathepsin D light chain; Cathepsin D heavy chain]	0.5	2	0	0	0	0	0	0	0	0	0
CATE_LITCT	3.4.23.34	CTSE	Cathepsin E	0	0	0	0	0	0	0	0	0	0	0
CATH_PIG	3.4.22.16	CTSH	Pro-cathepsin H [Cleaved into: Cathepsin H mini chain; Cathepsin H ; Cathepsin H heavy chain; Cathepsin H light chain]	3.5	0	0	0	0	0	0	0	0	0.5	0
CATJ_PSESB	2.8.3.6	catJ	3-oxoadipate CoA-transferase subunit B (3-oxoadipate:succinyl-CoA transferase subunit B) (Beta-ketoadipate:succinyl-CoA transferase subunit B)	0	0	0	0	0	2.5	0	0	0	0	0
CATK_RAT	3.4.22.38	Ctsk	Cathepsin K	0	0	0	0	0	0	0	0	0	0	0
CATL_DROME	3.4.22.15	Cp1	Cathepsin L (Cysteine proteinase 1) [Cleaved into: Cathepsin L heavy chain; Cathepsin L light chain]	3	1	0	0.5	4.5	1	2.5	6	0.5	0.5	1.5
CATL_SARPE	3.4.22.15		Cathepsin L [Cleaved into: Cathepsin L heavy chain; Cathepsin L light chain]	4.5	1	0	0	1	2	0	0	0	0	1
CATL_SCHMA	3.4.22.15	CL1	Cathepsin L (SMCL1)	2	0	0	1	0	0	0	0	0	0	0
CATL1_BOVIN	3.4.22.15	CTSL	Cathepsin L1 (Cathepsin L) [Cleaved into: Cathepsin L1 heavy chain; Cathepsin L1 light chain]	21	33	63	159	24	24	60	96	3	33	9
CATL1_CANFA	3.4.22.15	CTSL	Cathepsin L1 (Cathepsin L) [Cleaved into: Cathepsin L1 heavy chain; Cathepsin L1 light chain]	14	22	42	106	16	16	40	64	2	22	6
CATL1_CHICK	3.4.22.15	CTSL	Cathepsin L1 (Cathepsin L) [Cleaved into: Cathepsin L1 heavy chain; Cathepsin L1 light chain] (Fragments)	0	0	0	0	0	0	0	0	4	0	3
CATL1_PIG	3.4.22.15	CTSL	Cathepsin L1 (Cathepsin L) [Cleaved into: Cathepsin L1 heavy chain; Cathepsin L1 light chain]	0	0	0	0	0	0	0	0	0	0	0
CATL1_SHEEP	3.4.22.15	CTSL	Cathepsin L1 (Cathepsin L) [Cleaved into: Cathepsin L1 heavy chain; Cathepsin L1 light chain]	1	0	0	0	0	1	0	0	0	0.5	0
CATLL_FASHE	3.4.22.-	Cat-1	Cathepsin L-like proteinase	0	0	0	0	0	0	0	0	0	0	0
CATLL_PHACE	3.4.22.-		Cathepsin L-like proteinase	0.5	0	2.5	1.5	1.5	0	0.5	1	0	0.5	0
CATR_CHLRE			Caltractin (20 kDa calcium-binding protein) (Centrin)	0.5	0	0	0	0	0	0	0	0	0	0
CATR_SCHDU			Caltractin (Centrin)	0	4.5	0	0	0	1.5	0	0	0	2	4
CATR_TETST			Caltractin (Centrin) (Fragment)	0	0	0	0	0	0	0	0	0	0	0
CATR2_PARTE		Icl1b	Caltractin ICL1b (Centrin-2)	0	0	0	0	0	0	0	0	0	0	0
CATR5_PARTE		Icl1e	Caltractin ICL1e (Centrin-5)	0	0	0	0.5	1.5	0	8.5	0	0	0	0
CATS_CANFA	3.4.22.27	CTSS	Cathepsin S	0	0	0	0	0	0	0	0	0	0	0
CATW_FELCA	3.4.22.-	CTSW	Cathepsin W	0.5	0.5	0	0	0	0	0	0.5	0	0	0
CATV_NPVHZ	3.4.22.50	VCATH	Viral cathepsin (V-cath) (Cysteine proteinase) (CP)	0	0	1	1	0	0	1	0	2	0	0
CATZ_BOVIN	3.4.18.1	CTSZ	Cathepsin Z	11	3	5.5	3	6.5	2	17.5	3.5	1.5	4.5	3.5
CATZ_HUMAN	3.4.18.1	CTSZ	Cathepsin Z (Cathepsin P) (Cathepsin X)	8	1.5	4.5	14.5	4.5	4	3	0	0	4.5	1.5
CATZ_MOUSE	3.4.18.1	Ctsz	Cathepsin Z	0	0	0	0	0	0	0	0	0	0	0
CATZ_RAT	3.4.18.1	Ctsz	Cathepsin Z (Cathepsin Y)	0	0	0	0	0	0	0	0	0	1	1.5
CAX_APHHA			Ca(2+)/H(+) antiporter (ApCAX)	0	0	0	0	0	0	0	0	0	0	0
CAX5_ARATH		CAX5	Vacuolar cation/proton exchanger 5 (Ca(2+)/H(+) antiporter CAX5) (Ca(2+)/H(+) exchanger 5) (Protein CATION EXCHANGER 5)	5	4	2	1	5	3	4	6	3	1	2
CAYP1_BOVIN		CAPS	Calcyphosin (Calcyphosine)	0	0	0	0	0	0	2	0	0	0	0
CAYP1_HUMAN		CAPS	Calcyphosin (Calcyphosine)	0.5	1	1.5	1	0.5	1	7	3.5	0	1.5	0.5
CB39L_MOUSE		Cab39l	Calcium-binding protein 39-like (MO25beta) (Mo25-like protein)	0	0	0	0.5	0.5	0.5	0	0	0	1	0.5
[truncated: 19,608 more rows]
[truncated: 2 more columns]

## Sheet: sig_cluster metatranscriptomics
Significant results from edgeR analysis (FPKM, p <0.001) from the UniprotKB/Swiss-Prot annotation (with KEGG KO identifiers and entries)
Uniprot ID (FPKM values)	EC number	gene symbol	KO	KEGG KO Entry	Protein name	Anoxic to Oxic 1	Anoxic to Oxic 2	Anoxic Control 1	Anoxic Control 2	Intermediate to Oxic 1	Intermediate to Oxic 2	Intermediate to Anoxic 1	Intermediate to Anoxic 2	Oxic to Anoxic 1	Oxic to Anoxic 2	Oxic Control
AAGAR_ALTAG	3.2.1.158	agaA			Alpha-agarase	187	45	28	22	424	636	22	47	27	282	47
AAGAR_THASX	3.2.1.158	agaA33			Alpha-agarase (AgaraseA33)	157	299	69	42	378	498	92	51	30	159	88
AAPC_CENCI	5.1.3.15				Putative glucose-6-phosphate 1-epimerase (Putative D-hexose-6-phosphate mutarotase) (Putative apospory-associated protein C)	29	16	46	110	34	15	84	43	3	16	12
AATC_RHIME	2.6.1.-	aatC	K14261	alanine-synthesizing transaminase	Putative aminotransferase AatC	9	22	2	1	9	13	6	6	0	2	2
ACCA_NITSB	6.4.1.2	accA	K01962	acetyl-CoA carboxylase carboxyl transferase subunit alpha	Acetyl-coenzyme A carboxylase carboxyl transferase subunit alpha (ACCase subunit alpha) (Acetyl-CoA carboxylase carboxyltransferase subunit alpha)	29	34	3	2	38	48	20	22	1	23	15
ACCC_NOSS1	6.3.4.14; 6.4.1.2	accC	K01961	acetyl-CoA carboxylase, biotin carboxylase subunit	Biotin carboxylase (Acetyl-CoA carboxylase subunit A) (ACC)	18	20	2	1	22	29	13	11	0	10	10
ACDB1_METJA	2.3.1.169	cdhC1	K00192;K00193	acetyl-CoA decarbonylase/synthase complex subunit alpha/beta	Acetyl-CoA decarbonylase/synthase complex subunit beta 1 (ACDS complex subunit beta 1) (ACDS complex acyltransferase 1)	3	3	8	5	5	5	6	4	0	2	2
ACLA2_ARATH	2.3.3.8	ACLA-2	K01648	ATP citrate (pro-S)-lyase	ATP-citrate synthase alpha chain protein 2 (ATP-citrate synthase A-2) (ATP-citrate lyase A-2) (Citrate cleavage enzyme A-2)	311	32	99	73	842	544	915	252	44	303	114
ACON_CAEEL	4.2.1.3	aco-2	K01681	aconitate hydratase	Probable aconitate hydratase, mitochondrial (Aconitase) (Citrate hydro-lyase)	15	0	2	1	23	16	41	4	0	13	3
ACON_CANAL	4.2.1.3	ACO1	K01681	aconitate hydratase	Aconitate hydratase, mitochondrial (Aconitase) (Citrate hydro-lyase)	53	0	7	4	81	56	144	14	0	46	11
ACON_GRAGA	4.2.1.3				Aconitate hydratase, mitochondrial (Aconitase) (Citrate hydro-lyase)	31	0	4	2	47	32	82	8	0	26	6
ACP_WOLSU		acpP	K02078	acyl carrier protein	Acyl carrier protein (ACP)	15	17	2	1	19	24	10	11	1	12	8
ACSA_ALKEH	6.2.1.1	acsA	K01895	acetyl-CoA synthetase	Acetyl-coenzyme A synthetase (AcCoA synthetase) (Acs) (Acetate--CoA ligase) (Acyl-activating enzyme)	0	0	33	14	6	12	36	24	0	8	8
ACSA_GEMAT	6.2.1.1	acsA	K01895	acetyl-CoA synthetase	Acetyl-coenzyme A synthetase (AcCoA synthetase) (Acs) (Acetate--CoA ligase) (Acyl-activating enzyme)	19	8	36	45	6	0	22	0	2	12	2
ACSA_METEP	6.2.1.1	acsA	K01895	acetyl-CoA synthetase	Acetyl-coenzyme A synthetase (AcCoA synthetase) (Acs) (Acetate--CoA ligase) (Acyl-activating enzyme)	5	2	9	11	2	0	6	0	1	3	1
ACSA_METFK	6.2.1.1	acsA	K01895	acetyl-CoA synthetase	Acetyl-coenzyme A synthetase (AcCoA synthetase) (Acs) (Acetate--CoA ligase) (Acyl-activating enzyme)	25	6	5	3	81	45	72	24	13	31	25
ACSA_PARL1	6.2.1.1	acsA	K01895	acetyl-CoA synthetase	Acetyl-coenzyme A synthetase (AcCoA synthetase) (Acs) (Acetate--CoA ligase) (Acyl-activating enzyme)	0	1	25	16	5	9	27	18	0	6	6
ACSA_RHILO	6.2.1.1	acsA	K01895	acetyl-CoA synthetase	Acetyl-coenzyme A synthetase (AcCoA synthetase) (Acs) (Acetate--CoA ligase) (Acyl-activating enzyme)	1	1	16	19	2	0	4	3	1	0	0
ACSA_WOLSU	6.2.1.1	acsA	K01895	acetyl-CoA synthetase	Acetyl-coenzyme A synthetase (AcCoA synthetase) (Acs) (Acetate--CoA ligase) (Acyl-activating enzyme)	9	15	56	86	14	8	39	18	0	13	4
ACSS3_HUMAN	6.2.1.1	ACSS3	K01908	propionyl-CoA synthetase	Acyl-CoA synthetase short-chain family member 3, mitochondrial (Acyl-CoA synthetase short-chain family member 3)	34	19	65	78	12	5	52	18	3	15	9
ACT_LUMRU					Actin (Fragment)	21	3	18	12	27	0	30	15	135	39	129
ACT_PINCO					Actin (Fragment)	4	9	1	1	7	10	0	0	3	6	1
ACT1_ACACA					Actin-1	45	11	0	2	28	47	8	0	0	11	3
ACT1_DICDI		act1; act2; act4; act5; act6; act7; act8; act9; act11; act12; act13; act14; act15; act16; act19; act20; act21	K10355	actin, other eukaryote	Major actin (Actin A1) (Actin A12) (Actin A8) (Actin III) (Actin M6) (Actin-1) (Actin-11) (Actin-12) (Actin-13) (Actin-14) (Actin-15) (Actin-16) (Actin-19) (Actin-2) (Actin-2-sub 1) (Actin-20) (Actin-21) (Actin-3a) (Actin-4) (Actin-5) (Actin-6) (Actin-7) (Actin-8) (Actin-9) (Actin-IEL1)	13	4	1	0	7	14	0	1	0	7	1
ACT1_PLAYO			K10355	actin, other eukaryote	Actin-1 (Actin I)	4	9	1	1	7	10	0	0	3	6	1
ACT10_DICDI		act10	K10355	actin, other eukaryote	Actin-10	11	26	2	2	21	30	0	0	8	17	3
ACT10_SOLTU		AC85C			Actin-85C (Fragment)	5	9	2	2	7	13	7	0	3	8	4
ACT3_ARTSX					Actin, clone 302 (Fragment)	5	9	1	1	7	13	6	0	3	7	2
ACTA_PHYPO		ARDA; ARDB; ARDC			Actin, plasmodial isoform	75	21	3	0	44	81	2	6	0	42	6
ACTM_LYTPI					Actin, muscle (LPM) (Fragment)	5	9	8	6	14	10	13	3	3	7	4
ACUB_BACSU		acuB	K04767	acetoin utilization protein AcuB	Acetoin utilization protein AcuB	9	7	8	11	0	0	1	1	2	1	1
ADC_CLOAB	4.1.1.4	adc	K01574	acetoacetate decarboxylase	Acetoacetate decarboxylase (AAD) (ADC)	23	6	5	18	36	9	38	42	222	81	149
ADH2_ECOLI	1.1.1.1	yiaY	K13954	alcohol dehydrogenase	Probable alcohol dehydrogenase	8	0	113	61	1	0	7	1	0	2	0
ADH2_ZYMMA	1.1.1.1	adhB	K13954	alcohol dehydrogenase	Alcohol dehydrogenase 2 (Alcohol dehydrogenase II) (ADH II)	0	2	10	10	4	1	8	1	0	1	1
ADH2_ZYMMO	1.1.1.1	adhB	K13954	alcohol dehydrogenase	Alcohol dehydrogenase 2 (Alcohol dehydrogenase II) (ADH II)	0	6	29	30	12	3	23	3	0	2	2
AER_ECOLI		aer	K03776	aerotaxis receptor	Aerotaxis receptor	38	77	16	14	63	74	91	21	2	43	31
AGUA_STRZP	3.5.3.12	aguA	K10536	agmatine deiminase	Putative agmatine deiminase (Agmatine iminohydrolase)	8	12	0	0	14	21	3	5	3	2	5
AK_PSEAE	2.7.2.4	lysC	K00928	aspartate kinase	Aspartokinase (Aspartate kinase)	93	18	30	13	220	155	208	68	18	113	38
ALAC_ECOLI	2.6.1.2	alaC	K14261	alanine-synthesizing transaminase	Glutamate-pyruvate aminotransferase AlaC	63	151	13	7	65	89	42	42	0	15	14
ALDA_ECOLI	1.2.1.22; 1.2.1.21	aldA	K07248	lactaldehyde dehydrogenase / glycolaldehyde dehydrogenase	Lactaldehyde dehydrogenase (Aldehyde dehydrogenase A) (Glycolaldehyde dehydrogenase)	215	56	17	6	70	63	21	15	15	44	125
ALDH_DEIRA	1.2.1.3	aldA	K00138	aldehyde dehydrogenase	Aldehyde dehydrogenase	0	0	22	16	1	0	0	0	0	0	0
ALF_PSEST	4.1.2.13	fba			Fructose-bisphosphate aldolase (FBP aldolase) (FBPA) (Fructose-1,6-bisphosphate aldolase)	72	4	16	10	119	102	152	24	4	48	32
ALR_NOSS1	5.1.1.1	alr	K01775	alanine racemase	Alanine racemase	240	275	893	1515	363	205	578	590	38	163	185
AMCY_METEA		mauC			Amicyanin-alpha	2	0	1	1	8	0	7	2	56	15	23
AMCY_PARVE		mauC			Amicyanin	4	0	2	4	11	2	2	10	28	10	28
AMID_SULSO	3.5.1.4		K01426	amidase	Amidase	6	7	25	53	2	0	3	9	0	3	4
AMOA_NITEU	1.13.12.-	amoA1; amoA2	K10944	methane/ammonia monooxygenase subunit A	Ammonia monooxygenase, acetylene-binding (AMO)	212	14	28	30	297	194	36	37	1589	485	365
AMOB_NITEU	1.13.12.-	amoB1; amoB2	K10945	methane/ammonia monooxygenase subunit B	Ammonia monooxygenase	241	23	25	16	346	338	15	30	644	316	155
AMT_MYCTU		amt	K03320	ammonium transporter, Amt family	Probable ammonia channel (Ammonia transporter)	64	9	47	32	46	4	68	86	166	68	393
AOR_PYRAB	1.2.7.5	aor	K03738	aldehyde:ferredoxin oxidoreductase	Tungsten-containing aldehyde ferredoxin oxidoreductase	12	5	42	51	8	2	34	7	1	3	9
AOR_PYRFU	1.2.7.5	aor	K03738	aldehyde:ferredoxin oxidoreductase	Tungsten-containing aldehyde ferredoxin oxidoreductase	17	12	84	72	16	4	29	11	2	5	13
AOR_PYRHO	1.2.7.5	aor	K03738	aldehyde:ferredoxin oxidoreductase	Tungsten-containing aldehyde ferredoxin oxidoreductase	44	37	204	202	32	0	92	35	4	11	16
AOR_THEKO	1.2.7.5	aor	K03738	aldehyde:ferredoxin oxidoreductase	Tungsten-containing aldehyde ferredoxin oxidoreductase	22	19	69	97	21	0	51	14	1	6	11
API_ACHLY	3.4.21.50				Protease 1 (API) (Lysyl endopeptidase) (Protease I)	1	1	5	8	0	0	2	0	0	0	0
APRF_PSEAE		aprF	K12538	outer membrane protein, protease secretion system	Alkaline protease secretion protein AprF	13	4	0	0	0	0	1	0	0	0	0
APU_THESA	3.2.1.1; 3.2.1.41	apu			Amylopullulanase (Alpha-amylase/pullulanase) [Includes: Alpha-amylase (1,4-alpha-D-glucan glucanohydrolase); Pullulanase (1,4-alpha-D-glucan glucanohydrolase) (Alpha-dextrin endo-1,6-alpha-glucosidase)]	13	10	44	63	2	0	5	1	1	1	4
ARLY2_RHILO	4.3.2.1	argH2	K01755	argininosuccinate lyase	Argininosuccinate lyase 2 (ASAL 2) (Arginosuccinase 2)	88	130	70	135	3	0	0	23	0	8	18
ARNT2_PROMH	2.4.2.43	arnT2	K07264	4-amino-4-deoxy-L-arabinose transferase	Undecaprenyl phosphate-alpha-4-amino-4-deoxy-L-arabinose arabinosyl transferase 2 (4-amino-4-deoxy-L-arabinose lipid A transferase 2) (Lipid IV(A) 4-amino-4-deoxy-L-arabinosyltransferase) (Undecaprenyl phosphate-alpha-L-Ara4N transferase 2)	1	0	11	11	2	0	16	15	1	0	0
AROF_THEMA	2.5.1.54	aroF	K03856	3-deoxy-7-phosphoheptulonate synthase	Phospho-2-dehydro-3-deoxyheptonate aldolase (3-deoxy-D-arabino-heptulosonate 7-phosphate synthase) (DAHP synthase) (Phospho-2-keto-3-deoxyheptonate aldolase)	10	56	2	1	49	55	33	13	2	19	27
ART2_YEAST		ART2			Putative uncharacterized protein ART2 (Antisense to ribosomal RNA transcript protein 2)	50239	33932	13982	11888	41334	37363	34065	26755	7260	23450	16618
ART3_YEAST		ART3			Putative uncharacterized protein ART3 (Antisense to ribosomal RNA transcript protein 3)	108232	94082	82013	212673	108911	164934	75146	118031	11718	73718	38702
ASE1_ARATH	2.4.2.14	ASE1	K00764	amidophosphoribosyltransferase	Amidophosphoribosyltransferase 1, chloroplastic (AtATase1) (PRPP1) (Glutamine phosphoribosylpyrophosphate amidotransferase 1) (AtGPRAT1)	26	28	7	2	36	30	14	6	2	14	12
ASNA_CLOTE	6.3.1.1	asnA	K01914	aspartate--ammonia ligase	Aspartate--ammonia ligase (Asparagine synthetase A)	12	22	12	8	0	2	1	1	0	0	1
ASSY_SULDN	6.3.4.5	argG	K01940	argininosuccinate synthase	Argininosuccinate synthase (Citrulline--aspartate ligase)	0	0	4	29	0	0	0	2	0	1	0
ATCS_SYNE7	3.6.3.54	pacS	K17686	Cu+-exporting ATPase	Probable copper-transporting ATPase PacS	8	4	0	0	8	0	8	8	38	16	72
ATOC_ECOLI		atoC	K07714	two-component system, NtrC family, response regulator AtoC	Acetoacetate metabolism regulatory protein AtoC (Ornithine decarboxylase antizyme) (Ornithine/arginine decarboxylase inhibitor)	14	14	55	64	14	2	42	14	2	10	9
ATP6_DESOH		atpB	K02108	F-type H+-transporting ATPase subunit a	ATP synthase subunit a (ATP synthase F0 sector subunit a) (F-ATPase subunit 6)	2	2	14	6	3	0	1	3	0	1	1
ATPA_BOVIN		ATP5A1	K02132	F-type H+-transporting ATPase subunit alpha	ATP synthase subunit alpha, mitochondrial	3	2	1	0	6	8	0	0	1	5	0
ATPA_CAMC5	3.6.3.14	atpA	K02111	F-type H+-transporting ATPase subunit alpha	ATP synthase subunit alpha (ATP synthase F1 sector subunit alpha) (F-ATPase subunit alpha)	372	560	86	54	480	681	356	216	26	264	162
ATPA_CARHZ	3.6.3.14	atpA	K02111	F-type H+-transporting ATPase subunit alpha	ATP synthase subunit alpha (ATP synthase F1 sector subunit alpha) (F-ATPase subunit alpha)	7	1	8	19	0	0	1	2	0	0	1
ATPA_DESOH	3.6.3.14	atpA	K02111	F-type H+-transporting ATPase subunit alpha	ATP synthase subunit alpha (ATP synthase F1 sector subunit alpha) (F-ATPase subunit alpha)	12	18	27	45	9	0	7	3	0	6	2
ATPA_HELMI	3.6.3.14	atpA	K02111	F-type H+-transporting ATPase subunit alpha	ATP synthase subunit alpha (ATP synthase F1 sector subunit alpha) (F-ATPase subunit alpha)	2054	312	494	247	4017	2938	5018	1300	300	2314	728
ATPA_NITOC	3.6.3.14	atpA	K02111	F-type H+-transporting ATPase subunit alpha	ATP synthase subunit alpha (ATP synthase F1 sector subunit alpha) (F-ATPase subunit alpha)	8	1	3	2	19	12	19	5	1	10	5
ATPA_PONAB		ATP5A1	K02132	F-type H+-transporting ATPase subunit alpha	ATP synthase subunit alpha, mitochondrial	3	2	1	0	6	8	0	0	1	5	0
ATPA_SYNFM	3.6.3.14	atpA	K02111	F-type H+-transporting ATPase subunit alpha	ATP synthase subunit alpha (ATP synthase F1 sector subunit alpha) (F-ATPase subunit alpha)	3	7	7	14	2	0	2	2	0	2	1
ATPA_THISH	3.6.3.14	atpA	K02111	F-type H+-transporting ATPase subunit alpha	ATP synthase subunit alpha (ATP synthase F1 sector subunit alpha) (F-ATPase subunit alpha)	526	72	216	36	1044	1242	972	504	36	522	270
ATPB_ASPND	3.6.3.14	atpB			ATP synthase subunit beta, chloroplastic (ATP synthase F1 sector subunit beta) (F-ATPase subunit beta) (Fragment)	6	14	10	18	2	4	15	10	3	5	9
ATPB_DESOH	3.6.3.14	atpD	K02112	F-type H+-transporting ATPase subunit beta	ATP synthase subunit beta (ATP synthase F1 sector subunit beta) (F-ATPase subunit beta)	8	10	62	76	7	3	11	12	2	2	4
ATPB_METCA	3.6.3.14	atpD	K02112	F-type H+-transporting ATPase subunit beta	ATP synthase subunit beta (ATP synthase F1 sector subunit beta) (F-ATPase subunit beta)	53	5	18	14	134	83	130	37	7	64	36
ATPB_MOOTA	3.6.3.14	atpD	K02112	F-type H+-transporting ATPase subunit beta	ATP synthase subunit beta (ATP synthase F1 sector subunit beta) (F-ATPase subunit beta)	159	26	38	20	309	226	386	100	23	178	56
ATPB_NOSP7	3.6.3.14	atpD	K02112	F-type H+-transporting ATPase subunit beta	ATP synthase subunit beta (ATP synthase F1 sector subunit beta) (F-ATPase subunit beta)	18	41	30	54	6	11	44	29	9	14	27
ATPB_SYNFM	3.6.3.14	atpD	K02112	F-type H+-transporting ATPase subunit beta	ATP synthase subunit beta (ATP synthase F1 sector subunit beta) (F-ATPase subunit beta)	156	187	249	370	35	13	192	68	2	21	62
ATPD_XANC5		atpH	K02113	F-type H+-transporting ATPase subunit delta	ATP synthase subunit delta (ATP synthase F(1) sector subunit delta) (F-type ATPase subunit delta) (F-ATPase subunit delta)	15	2	6	1	29	35	27	14	1	15	8
ATPE_ANAVT		atpC	K02114	F-type H+-transporting ATPase subunit epsilon	ATP synthase epsilon chain (ATP synthase F1 sector epsilon subunit) (F-ATPase epsilon subunit)	6	14	10	18	2	4	15	10	3	5	9
ATPL_DESOH		atpE	K02110	F-type H+-transporting ATPase subunit c	ATP synthase subunit c (ATP synthase F(0) sector subunit c) (F-type ATPase subunit c) (F-ATPase subunit c) (Lipid-binding protein)	0	0	7	4	0	0	1	1	1	0	1
ATPL_DESVV		atpE	K02110	F-type H+-transporting ATPase subunit c	ATP synthase subunit c (ATP synthase F(0) sector subunit c) (F-type ATPase subunit c) (F-ATPase subunit c) (Lipid-binding protein)	2	4	24	40	3	0	11	4	0	2	7
ATPL_GEOSM		atpE	K02110	F-type H+-transporting ATPase subunit c	ATP synthase subunit c (ATP synthase F(0) sector subunit c) (F-type ATPase subunit c) (F-ATPase subunit c) (Lipid-binding protein)	7	5	20	28	5	1	10	15	0	5	5
ATX3_RAT	3.4.19.12	Atxn3	K11863	Ataxin-3	Ataxin-3 (Machado-Joseph disease protein 1 homolog)	0	0	5	5	0	0	1	1	0	1	1
BAMA_SYNAS	3.7.1.21	bamA	K07539	6-oxocyclohex-1-ene-carbonyl-CoA hydrolase	6-oxocyclohex-1-ene-1-carbonyl-CoA hydrolase (6-OCH-CoA hydrolase) (6-oxocyclohex-1-ene-1-carbonyl-CoA hydratase)	75	112	117	126	33	18	119	14	5	28	18
BARA_ECOLI	2.7.13.3	barA	K07678	two-component system, NarL family, sensor histidine kinase BarA	Signal transduction histidine-protein kinase BarA	18	0	4	2	46	35	34	18	0	26	8
BCSP_BRUME		bcsP31	K07080	uncharacterized protein	31 kDa immunogenic protein	21	25	46	71	3	1	36	12	12	13	9
BIP1_TOBAC		BIP1			Luminal-binding protein 1 (BiP 1) (78 kDa glucose-regulated protein homolog 1) (GRP-78-1) (Fragment)	5	4	13	33	9	7	9	8	4	1	3
BIP5_TOBAC		BIP5			Luminal-binding protein 5 (BiP 5) (78 kDa glucose-regulated protein homolog 5) (GRP-78-5)	6	4	10	33	10	11	9	19	2	2	3
BLAP_BACSU		yngHB			Biotin/lipoyl attachment protein (BLAP)	2	3	23	18	2	0	13	9	2	0	2
BRAC_PSEAE		braC	K01999	branched-chain amino acid transport system substrate-binding protein	Leucine-, isoleucine-, valine-, threonine-, and alanine-binding protein (LIVAT-BP) (Leu/Ile/Val/Thr/Ala-binding protein)	42	59	134	219	24	18	103	58	20	23	26
BRAD_PSEAE		braD	K01997	branched-chain amino acid transport system permease protein	High-affinity branched-chain amino acid transport system permease protein BraD	9	9	9	12	2	0	7	5	1	2	3
BRAE_PSEAE		braE	K01998	branched-chain amino acid transport system permease protein	High-affinity branched-chain amino acid transport system permease protein BraE	3	6	12	18	1	0	7	2	1	2	0
BRAF_PSEAE		braF	K01995	branched-chain amino acid transport system ATP-binding protein	High-affinity branched-chain amino acid transport ATP-binding protein BraF	80	61	149	157	24	4	60	41	1	6	14
C3H65_ARATH	3.1.-.-	EMB1789			Zinc finger CCCH domain-containing protein 65 (AtC3H65) (Protein EMBRYO DEFECTIVE 1789)	118	180	343	510	45	20	40	210	0	33	50
C555_CHLTI					Cytochrome c-555 (Cytochrome c555)	125	201	50	220	76	41	367	103	8	38	95
CAH_PECCA	4.2.1.1	cah			Carbonic anhydrase (Carbonate dehydratase)	28	2	0	0	59	38	70	12	2	40	11
CAPS1_MIMIV					Capsid protein 1 (Capsid protein D13L)	55	18	8	3	42	47	0	2	1	43	2
CAPSD_AMCV					Capsid protein (Coat protein) (p41)	327	260	116	525	36	42	78	49	12	12	54
CAPSD_CNV					Capsid protein (Coat protein) (p41)	575	403	932	1280	639	363	1748	647	297	563	349
CAPSD_CRV					Capsid protein (Coat protein) (p41)	458	56	166	732	1021	1307	943	1876	90	881	237
CAPSD_NODAM	3.4.23.44	alpha			Capsid protein alpha [Cleaved into: Capsid protein beta (Coat protein beta) (Nodavirus endopeptidase); Peptide gamma (Coat protein gamma)]	493	199	658	704	121	109	117	231	21	72	125
CAPSD_OCSVU					Capsid protein (p48)	95	177	241	831	17	16	26	47	12	19	38
CAPSD_POLVP					Capsid protein (p40)	267	155	237	360	130	139	253	182	98	181	154
CAPSD_RCNMV					Capsid protein (Coat protein)	607	41	151	342	48	19	41	78	48	41	65
CAPSD_SCPMV					Capsid protein (Coat protein)	4	2	3	6	0	0	9	3	15	7	37
CAPSD_SJNNV		alpha			Capsid protein alpha	1141	416	1038	2383	610	460	1410	1308	521	635	585
CAPSD_SPTNK					Putative capsid protein V20	21	6	2	0	21	48	2	2	3	22	3
CAPSD_TBSVB					Capsid protein (Coat protein) (p41)	1677	152	544	1908	219	217	361	961	82	256	186
CAPSD_TBSVC					Capsid protein (Coat protein) (p41)	195	66	181	353	410	550	175	151	149	274	115
CAPSD_TCV					Capsid protein (Coat protein) (p38)	721	660	531	1371	27	11	62	143	9	11	150
CARAC_PSERE		carAc	K15752	carbazole 1,9a-dioxygenase ferredoxin component	Ferredoxin CarAc (Carbazole 1,9a-dioxygenase, ferredoxin component) (CARDO)	37	19	120	155	74	16	116	67	7	20	4
CATA_DESVM	1.11.1.6	katA	K03781	catalase	Catalase	10	0	50	55	0	5	11	10	0	0	0
CATB3_GIAIN	3.4.22.-	CP3			Cathepsin B-like CP3 (Cathepsin B-like protease B3)	9	1	10	16	14	10	64	23	1	5	11
CATL1_BOVIN	3.4.22.15	CTSL	K01365	cathepsin L	Cathepsin L1 (Cathepsin L) [Cleaved into: Cathepsin L1 heavy chain; Cathepsin L1 light chain]	21	33	63	159	24	24	60	96	3	33	9
CBID_DESHY	2.1.1.195	cbiD	K02188	cobalt-precorrin-5B (C1)-methyltransferase	Cobalt-precorrin-5B C(1)-methyltransferase (Cobalt-precorrin-6A synthase)	4	32	0	0	16	24	10	10	0	4	2
CBPA1_DROPS	3.4.17.-				Zinc carboxypeptidase A 1	1	0	0	0	3	0	6	6	4	2	0
CBPB2_BOVIN	3.4.17.20	CPB2	K01300	carboxypeptidase B2	Carboxypeptidase B2 (Carboxypeptidase U) (CPU) (Plasma carboxypeptidase B) (pCPB) (Thrombin-activable fibrinolysis inhibitor) (TAFI)	2	0	0	0	8	0	18	17	11	6	0
CBPT_THEVU	3.4.17.18	cpt			Carboxypeptidase T	1	0	0	0	3	0	6	6	4	2	0
CCOP_HELP5		ccoP	K00406	cytochrome c oxidase cbb3-type subunit III	Cbb3-type cytochrome c oxidase subunit CcoP (Cbb3-Cox subunit CcoP) (C-type cytochrome CcoP) (Cyt c(P)) (Cytochrome c oxidase subunit III)	28	22	9	28	15	3	40	12	4	5	4
CCOP_HELPX		ccoP			Cbb3-type cytochrome c oxidase subunit CcoP (Cbb3-Cox subunit CcoP) (C-type cytochrome CcoP) (Cyt c(P)) (Cytochrome c oxidase subunit III)	53	68	10	27	17	3	169	24	15	13	19
CCOP_HELPY		ccoP	K00406	cytochrome c oxidase cbb3-type subunit III	Cbb3-type cytochrome c oxidase subunit CcoP (Cbb3-Cox subunit CcoP) (C-type cytochrome CcoP) (Cyt c(P)) (Cytochrome c oxidase subunit III)	9	6	15	37	4	0	12	6	0	2	2
CD48A_ARATH		CDC48A	K13525	transitional endoplasmic reticulum ATPase	Cell division control protein 48 homolog A (AtCDC48a)	92	184	256	508	144	148	176	248	20	108	48
CD48E_ARATH		CDC48E	K13525	transitional endoplasmic reticulum ATPase	Cell division control protein 48 homolog E (AtCDC48e) (Transitional endoplasmic reticulum ATPase E)	69	138	192	381	108	111	132	186	15	81	36
CDPKS_ARATH	2.7.11.1	CPK28	K13412	calcium-dependent protein kinase	Calcium-dependent protein kinase 28	11	5	24	26	13	3	57	19	3	4	4
CH10_ANOFW		groS	K04078	chaperonin GroES	10 kDa chaperonin (GroES protein) (Protein Cpn10)	2	2	3	4	2	0	3	2	20	16	4
CH60_DESAA		groL	K04077	chaperonin GroEL	60 kDa chaperonin (GroEL protein) (Protein Cpn60)	42	43	27	48	22	24	31	15	7	21	31
CH60_GEMAT		groL	K04077	chaperonin GroEL	60 kDa chaperonin (GroEL protein) (Protein Cpn60)	62	31	34	45	7	0	5	4	37	36	15
CH60_NITOC		groL	K04077	chaperonin GroEL	60 kDa chaperonin (GroEL protein) (Protein Cpn60)	70	10	30	16	172	116	256	58	10	78	22
CH60_PHATC		groL			60 kDa chaperonin, chloroplastic (GroEL protein) (Protein Cpn60)	20	22	20	38	19	15	23	14	1	3	4
CH60_THAPS		groL			60 kDa chaperonin, chloroplastic (GroEL protein) (Protein Cpn60)	10	11	10	19	10	8	12	7	1	2	2
CH60_THEYD		groL	K04077	chaperonin GroEL	60 kDa chaperonin (GroEL protein) (Protein Cpn60)	28	17	21	28	9	0	10	8	74	62	17
CH60_THISH		groL	K04077	chaperonin GroEL	60 kDa chaperonin (GroEL protein) (Protein Cpn60)	88	13	38	20	215	145	320	73	16	100	28
CH601_SYNAS		groL1	K04077	chaperonin GroEL	60 kDa chaperonin 1 (GroEL protein 1) (Protein Cpn60 1)	38	48	26	51	9	4	26	12	2	8	20
CH601_SYNFM		groL1	K04077	chaperonin GroEL	60 kDa chaperonin 1 (GroEL protein 1) (Protein Cpn60 1)	8	10	13	21	10	3	15	12	96	75	19
CH602_SYNAS		groL2	K04077	chaperonin GroEL	60 kDa chaperonin 2 (GroEL protein 2) (Protein Cpn60 2)	65	76	42	81	15	8	42	20	1	12	31
CH602_SYNFM		groL2	K04077	chaperonin GroEL	60 kDa chaperonin 2 (GroEL protein 2) (Protein Cpn60 2)	85	31	52	53	65	14	76	80	110	68	351
CHEV_BACSU		cheV	K03415	two-component system, chemotaxis family, response regulator CheV	Chemotaxis protein CheV	65	153	23	22	95	174	61	46	9	59	50
CHEW_ENTAK		cheW	K03408	purine-binding chemotaxis protein CheW	Chemotaxis protein CheW	42	49	100	162	2	2	21	34	6	13	20
CHEW_SHIFL		cheW	K03408	purine-binding chemotaxis protein CheW	Chemotaxis protein CheW	36	65	24	10	86	89	36	23	9	29	14
CHEY_PSEAE		cheY	K03413	two-component system, chemotaxis family, response regulator CheY	Chemotaxis protein CheY	37	4	8	11	53	53	53	18	6	37	9
CHLB_SYNSC	1.3.7.7	chlB	K04039	light-independent protochlorophyllide reductase subunit B	Light-independent protochlorophyllide reductase subunit B (DPOR subunit B) (LI-POR subunit B)	183	93	444	964	173	92	453	388	32	116	112
CHSAD_CHOCO		cmdD			Chondramide synthase cmdD [Includes: ATP-dependent phenylalanine adenylase (PheA) (Phenylalanine activase); ATP-dependent tyrosine adenylase (TrpA) (Tyrosine activase)]	21	10	35	33	2	3	34	2	0	3	1
CISY1_YEAST	2.3.3.1	CIT1	K01647	citrate synthase	Citrate synthase, mitochondrial	4	3	10	16	1	0	2	1	0	1	1
CLPB_WOLSU		clpB	K03695	ATP-dependent Clp protease ATP-binding subunit ClpB	Chaperone protein ClpB	10	3	20	12	0	8	1	1	3	1	4
CLPB1_ARATH		CLPB1	K03695	ATP-dependent Clp protease ATP-binding subunit ClpB	Chaperone protein ClpB1 (ATP-dependent Clp protease ATP-binding subunit ClpB homolog 1) (Casein lytic proteinase B1) (Heat shock protein 101) (Protein DEFECTIVE IN LONG-TERM ACQUIRED THERMOTOLERANCE)	119	132	171	409	168	139	187	226	4	125	66
CLPB1_SYNE7		clpB1	K03695	ATP-dependent Clp protease ATP-binding subunit ClpB	Chaperone protein ClpB 1	148	10	30	33	393	356	209	479	33	176	51
CLPC_GUITH		clpC			ATP-dependent Clp protease ATP-binding subunit ClpA homolog	43	53	53	89	53	50	71	54	30	43	39
CLPC_ODOSI		clpC			ATP-dependent Clp protease ATP-binding subunit ClpA homolog	59	139	106	311	97	82	106	200	34	68	76
CLPC_PYRYE		clpC			ATP-dependent Clp protease ATP-binding subunit ClpA homolog	20	13	40	58	22	9	27	26	12	12	13
CLPP_NITOC	3.4.21.92	clpP	K01358	ATP-dependent Clp protease, protease subunit	ATP-dependent Clp protease proteolytic subunit (Endopeptidase Clp)	15	0	3	0	35	20	27	6	2	8	5
CLPX_DICT6		clpX	K03544	ATP-dependent Clp protease ATP-binding subunit ClpX	ATP-dependent Clp protease ATP-binding subunit ClpX	1	0	0	0	0	0	2	2	1	1	7
CLPX1_WOLSU		clpX1	K03544	ATP-dependent Clp protease ATP-binding subunit ClpX	ATP-dependent Clp protease ATP-binding subunit ClpX 1	53	78	14	8	50	143	50	23	5	45	15
CLRB_IDEDE		clrB			Chlorate reductase subunit beta (Chlorate reductase iron-sulfur subunit)	64	4	37	23	58	18	41	69	602	188	236
CNPDE_HELPY	3.1.4.17		K07097	uncharacterized protein	3',5'-cyclic-nucleotide phosphodiesterase (cAMP/cGMP phosphodiesterase)	6	5	2	6	24	35	5	10	1	12	5
COAE_CHLTE	2.7.1.24	coaE	K00859	dephospho-CoA kinase	Dephospho-CoA kinase (Dephosphocoenzyme A kinase)	11	15	17	57	8	0	0	0	0	0	3
COAT_MWLMV					Coat protein	11	0	23	19	2	0	2	5	0	1	1
COLA_DICDI		colA			Colossin-A	0	0	0	0	1	0	1	0	10	9	1
COMEA_BACSU		comEA	K02237	competence protein ComEA	ComE operon protein 1	2	7	44	25	6	3	11	9	1	2	4
COOS1_METAC	1.2.99.2	cooS1			Carbon monoxide dehydrogenase 1 (CODH 1)	872	1312	439	380	254	122	327	145	8	91	334
COOS1_METMA	1.2.99.2	cooS1	K00198	carbon-monoxide dehydrogenase catalytic subunit	Carbon monoxide dehydrogenase 1 (CODH 1)	480	458	115	64	263	273	107	50	35	140	133
COOS2_CARHZ	1.2.99.2	cooS2	K00198	carbon-monoxide dehydrogenase catalytic subunit	Carbon monoxide dehydrogenase 2 (CODH 2)	22	19	6	2	11	11	4	2	1	9	5
COPA_STAHJ	3.6.3.54	copA	K17686	Cu+-exporting ATPase	Copper-exporting P-type ATPase A (Cu(+)-exporting ATPase)	0	1	5	2	2	2	4	2	10	6	19
COPY_ENTHA		copY			Transcriptional repressor CopY (CopAB ATPases metal-fist type repressor)	1	1	7	4	3	0	1	2	0	0	2
COX1_CHOCR	1.9.3.1	COX1	K02256	cytochrome c oxidase subunit 1	Cytochrome c oxidase subunit 1 (Cytochrome c oxidase polypeptide I)	32	18	8	17	38	118	4	21	4	60	8
COX1_MARPO	1.9.3.1	COX1			Cytochrome c oxidase subunit 1 (Cytochrome c oxidase polypeptide I)	42	48	20	15	105	176	18	24	4	84	15
COX1_SORBI	1.9.3.1	COX1	K02256	cytochrome c oxidase subunit 1	Cytochrome c oxidase subunit 1 (Cytochrome c oxidase polypeptide I)	6	6	3	1	23	27	1	2	1	12	2
COX1_SYNY3	1.9.3.1	ctaD			Cytochrome c oxidase subunit 1 (Cytochrome aa3 subunit 1) (Cytochrome c oxidase polypeptide I) (Oxidase aa(3) subunit 1)	31	18	45	57	15	9	63	54	10	4	15
COX1_TRYBB	1.9.3.1	COXI			Cytochrome c oxidase subunit 1 (Cytochrome c oxidase polypeptide I)	3	6	0	1	11	20	8	2	0	4	5
COX3_PROWI	1.9.3.1	COX3			Cytochrome c oxidase subunit 3 (Cytochrome c oxidase polypeptide III)	4	7	1	0	6	13	1	3	0	5	3
COXM_BRADU	1.9.3.1	coxM	K02275	cytochrome c oxidase subunit II	Alternative cytochrome c oxidase subunit 2 (Alternative cytochrome c oxidase polypeptide II) (Cytochrome BB3 subunit 2) (Oxidase BB(3) subunit 2)	36	2	18	5	95	93	110	26	9	72	18
CP31B_ARATH		CP31B			RNA-binding protein CP31B, chloroplastic	3	12	23	48	16	3	26	18	5	7	3
CPR6_CAEEL	3.4.22.-	cpr-6			Cathepsin B-like cysteine proteinase 6 (Cysteine protease-related 6)	19	59	93	210	0	0	0	3	0	7	18
CPS_CLOTH			K03406	methyl-accepting chemotaxis protein	Putative sensory transducer protein	69	163	168	143	82	94	124	48	0	37	48
CSGB_SALTI		csgB	K04335	minor curlin subunit	Minor curlin subunit	18	34	1	0	2	3	0	3	9	2	5
CSHC_BACCR	3.6.4.13	cshC			DEAD-box ATP-dependent RNA helicase CshC	3	6	6	28	3	3	3	9	2	2	0
CSP7_STRC2		SC7.0			Cold shock-like protein 7.0	10	15	2	0	10	13	0	0	2	5	3
CSPA_LISMO		cspLA	K03704	cold shock protein (beta-ribbon, CspA family)	Cold shock-like protein CspLA (CspL)	13	30	24	24	8	8	21	11	6	8	15
CSPA_SHEVD		cspA	K03704	cold shock protein (beta-ribbon, CspA family)	Cold shock-like protein CspA	18	13	4	2	44	28	23	12	2	11	6
CSPC_BACSU		cspC	K03704	cold shock protein (beta-ribbon, CspA family)	Cold shock protein CspC	24	36	25	34	9	6	16	10	10	5	21
CSTR5_ARATH			K15272	solute carrier family 35 (UDP-sugar transporter), member A1/2/3	CMP-sialic acid transporter 5 (CMP-SA-Tr 5) (CMP-Sia-Tr 5)	51	6	18	15	61	81	63	117	17	62	20
CTPA_SYNY3	3.4.21.102	ctpA			Carboxyl-terminal-processing protease (CtpA)	91	38	207	451	109	21	259	150	20	64	52
CUTC_SULAC	1.2.99.8	cutC	K18022	glyceraldehyde dehydrogenase small subunit	Glyceraldehyde dehydrogenase small chain (Glyceraldehyde dehydrogenase subunit C) (Glyceraldehyde dehydrogenase subunit gamma)	12	15	28	28	0	4	25	2	0	0	2
CY1_ALLVD		petC	K00413	ubiquinol-cytochrome c reductase cytochrome c1 subunit	Cytochrome c1	25	2	7	6	32	37	50	14	6	22	8
CY551_PSEST		nirM			Cytochrome c-551 (Cytochrome C8) (Cytochrome c551)	30	3	5	6	56	48	49	16	3	17	12
CY553_DESVH		cyf	K08738	cytochrome c	Cytochrome c-553 (Cytochrome c553) (Low-potential cytochrome c)	34	55	18	38	68	48	202	54	11	33	29
CYB_ALLVD		petB	K00412	ubiquinol-cytochrome c reductase cytochrome b subunit	Cytochrome b	615	291	179	126	779	1035	1076	333	121	548	218
CYC3_DESSA					Cytochrome c3	7	9	38	63	3	2	27	14	0	1	9
CYC31_DESNO					Cytochrome c3, 13 kDa	5	2	14	17	1	0	13	7	0	1	4
CYSK_MYCLE	2.5.1.47	cysK	K01738	cysteine synthase A	O-acetylserine sulfhydrylase (OAS sulfhydrylase) (OASS) (Cysteine synthase A) (CSase A) (O-acetylserine (thiol)-lyase A) (OAS-TL A) (O-acetylserine-specific cysteine synthase) (Sulfide-dependent cysteine synthase)	35	115	73	50	0	0	0	0	0	0	15
CYSP1_HOMAM	3.4.22.-	LCP1			Digestive cysteine proteinase 1	31	14	51	43	48	15	107	59	11	16	27
DAPB_SULDN	1.17.1.8	dapB	K00215	4-hydroxy-tetrahydrodipicolinate reductase	4-hydroxy-tetrahydrodipicolinate reductase (HTPA reductase)	39	42	11	5	54	45	23	9	3	21	18
DAPB_SULNB	1.17.1.8	dapB	K00215	4-hydroxy-tetrahydrodipicolinate reductase	4-hydroxy-tetrahydrodipicolinate reductase (HTPA reductase)	15	21	5	1	18	15	8	4	1	8	6
DAPB_WOLSU	1.17.1.8	dapB	K00215	4-hydroxy-tetrahydrodipicolinate reductase	4-hydroxy-tetrahydrodipicolinate reductase (HTPA reductase)	13	14	4	1	18	15	7	3	1	7	6
DAPD_NITSB	2.3.1.117	dapD	K00674	2,3,4,5-tetrahydropyridine-2-carboxylate N-succinyltransferase	2,3,4,5-tetrahydropyridine-2,6-dicarboxylate N-succinyltransferase (Tetrahydrodipicolinate N-succinyltransferase) (THDP succinyltransferase) (THP succinyltransferase) (Tetrahydropicolinate succinylase)	11	22	0	0	29	15	2	9	3	3	10
DBH_GEOSE		hup			DNA-binding protein HU (DNA-binding protein II) (HB)	24	48	99	72	4	3	20	21	2	4	7
DBH_STRTR		hup			DNA-binding protein HU	1	5	7	10	2	2	6	12	0	1	2
DBHB_PSEAE		hupB	K03530	DNA-binding protein HU-beta	DNA-binding protein HU-beta	6	22	17	23	7	1	8	1	10	1	6
DBHB_SALTY		hupB	K03530	DNA-binding protein HU-beta	DNA-binding protein HU-beta (HU-1) (NS1)	1	0	2	1	5	2	0	1	10	7	0
DBP3_ASPTN	3.6.4.13	dbp3			ATP-dependent RNA helicase dbp3	3	6	6	28	3	3	3	9	2	2	0
DCMA_MOOTH	2.3.1.169				Carbon monoxide dehydrogenase/acetyl-CoA synthase subunit alpha (ACS subunit) (Acetyl-CoA synthase subunit) (CODH/ACS)	45	35	91	181	7	0	70	33	35	18	26
DCTP_RHOCA		dctP			C4-dicarboxylate-binding periplasmic protein DctP	6	10	21	54	1	4	13	9	1	3	7
DDHA_RHOSU	1.8.2.4	ddhA	K16964	dimethylsulfide dehydrogenase subunit alpha	Dimethylsulfide dehydrogenase subunit alpha (DMS DH molybdenum subunit) (DMS DH subunit alpha) (Dimethyl sulfide:cytochrome c2 reductase subunit alpha) (Dimethylsulfide dehydrogenase molybdenum subunit)	277	342	67	67	408	598	202	151	57	220	122
DDHB_RHOSU		ddhB	K16965	dimethylsulfide dehydrogenase subunit beta	Dimethylsulfide dehydrogenase subunit beta (DMS DH subunit beta) (DMS DH iron-sulfur subunit) (Dimethyl sulfide:cytochrome c2 reductase subunit beta) (Dimethylsulfide iron-sulfur subunit)	265	342	67	55	408	596	223	146	68	222	126
DDPA_ECOLI		ddpA	K02035	peptide/nickel transport system substrate-binding protein	Probable D,D-dipeptide-binding periplasmic protein DdpA	9	11	48	55	16	6	22	15	49	37	24
DEGPL_RICCN	3.4.21.107	htrA	K04771	serine protease Do	Probable periplasmic serine endoprotease DegP-like (Protease Do)	29	52	93	114	5	2	26	20	0	3	5
DFX_DESVH	1.15.1.2	dfx	K05919	superoxide reductase	Desulfoferrodoxin (Dfx) (Superoxide reductase) (SOR)	37	60	62	72	13	5	28	14	4	5	13
DHAS_SYNY3	1.2.1.11	asd			Aspartate-semialdehyde dehydrogenase (ASA dehydrogenase) (ASADH) (Aspartate-beta-semialdehyde dehydrogenase)	4	1	7	20	0	0	10	2	4	3	1
DHE2_SULSO	1.4.1.3	gdhA-2	K00261	glutamate dehydrogenase (NAD(P)+)	Glutamate dehydrogenase 2 (GDH-2)	3	0	3	3	20	3	3	28	130	25	5
DHM1_METME	1.1.2.7				Methanol dehydrogenase [cytochrome c] subunit 1 (MDH large subunit alpha) (MEDH)	27	18	7	0	1	1	0	1	5	0	9
DHM1_PARDE	1.1.2.7	moxF			Methanol dehydrogenase [cytochrome c] subunit 1 (MDH large subunit alpha) (MEDH)	27	18	7	0	2	2	0	1	0	1	8
DHSU_ALLVD	1.8.2.3	fccB	K17229	sulfide dehydrogenase [flavocytochrome c] flavoprotein chain	Sulfide dehydrogenase [flavocytochrome c] flavoprotein chain (FCSD) (Flavocytochrome c flavoprotein subunit) (FC)	535	55	3	37	42	14	25	13	45	18	33
DMSA_ECOLI	1.8.5.3	dmsA	K07306	anaerobic dimethyl sulfoxide reductase subunit A	Dimethyl sulfoxide reductase DmsA (DMSO reductase) (DMSOR) (Me2SO reductase)	1640	1993	360	185	2060	2795	1243	603	185	1480	645
DMSC_HALSA		dmsC	K00185	prokaryotic molybdopterin-containing oxidoreductase family, membrane subunit	Putative dimethyl sulfoxide reductase membrane subunit C (DMSO reductase subunit C)	6	3	11	12	2	1	6	1	0	1	3
DNAJ_MARMM		dnaJ	K03686	molecular chaperone DnaJ	Chaperone protein DnaJ	2	0	4	12	4	1	3	1	1	1	0
DNAJ_NITSB		dnaJ	K03686	molecular chaperone DnaJ	Chaperone protein DnaJ	8	0	20	58	18	5	13	5	3	5	0
DNAJ_NOSP7		dnaJ	K03686	molecular chaperone DnaJ	Chaperone protein DnaJ	17	15	53	77	27	12	44	42	6	8	8
DNAJ2_ARATH		ATJ2	K09503	DnaJ homolog subfamily A member 2	Chaperone protein dnaJ 2 (AtDjA2)	17	20	27	55	31	23	40	57	2	13	14
DNAK_BRUO2		dnaK	K04043	molecular chaperone DnaK	Chaperone protein DnaK (HSP70) (Heat shock 70 kDa protein) (Heat shock protein 70)	10	31	31	101	24	27	21	39	5	12	6
DNAK_CAMC1		dnaK	K04043	molecular chaperone DnaK	Chaperone protein DnaK (HSP70) (Heat shock 70 kDa protein) (Heat shock protein 70)	17	33	6	2	35	27	12	9	5	13	13
DNAK_DESAA		dnaK	K04043	molecular chaperone DnaK	Chaperone protein DnaK (HSP70) (Heat shock 70 kDa protein) (Heat shock protein 70)	75	103	25	37	16	12	17	15	4	12	18
DNAK_DESOH		dnaK	K04043	molecular chaperone DnaK	Chaperone protein DnaK (HSP70) (Heat shock 70 kDa protein) (Heat shock protein 70)	52	74	17	13	11	8	5	12	2	6	7
DNAK_DESPS		dnaK	K04043	molecular chaperone DnaK	Chaperone protein DnaK (HSP70) (Heat shock 70 kDa protein) (Heat shock protein 70)	11	18	16	51	13	14	11	20	3	7	3
DNAK_GEOSL		dnaK	K04043	molecular chaperone DnaK	Chaperone protein DnaK (HSP70) (Heat shock 70 kDa protein) (Heat shock protein 70)	4	1	3	3	10	1	6	8	16	8	26
DNAK_METTH		dnaK	K04043	molecular chaperone DnaK	Chaperone protein DnaK (HSP70) (Heat shock 70 kDa protein) (Heat shock protein 70)	7	1	1	3	6	1	2	4	14	8	20
DNAK_METTP		dnaK	K04043	molecular chaperone DnaK	Chaperone protein DnaK (HSP70) (Heat shock 70 kDa protein) (Heat shock protein 70)	3	0	2	3	8	1	5	10	17	10	24
DNAK_SULDN		dnaK	K04043	molecular chaperone DnaK	Chaperone protein DnaK (HSP70) (Heat shock 70 kDa protein) (Heat shock protein 70)	19	19	33	14	0	3	7	3	0	2	5
DNAK_SYNAS		dnaK	K04043	molecular chaperone DnaK	Chaperone protein DnaK (HSP70) (Heat shock 70 kDa protein) (Heat shock protein 70)	11	8	10	8	33	3	29	24	50	22	81
DNAK_WOLSU		dnaK	K04043	molecular chaperone DnaK	Chaperone protein DnaK (HSP70) (Heat shock 70 kDa protein) (Heat shock protein 70)	9	17	3	1	18	14	6	5	3	7	7
DODEC_MYCTU		secE2	K09165	uncharacterized protein	Calcium dodecin	10	4	17	16	4	3	5	13	8	5	4
DPPA_ECOLI		dppA	K12368	dipeptide transport system substrate-binding protein	Periplasmic dipeptide transport protein (Dipeptide-binding protein) (DBP)	51	46	178	240	50	12	71	57	46	37	32
DRRP_DEIRA					Desiccation/radiation resistance protein DR_1769	18	6	1	1	0	0	0	2	0	0	3
DSRA_ALLVD	1.8.99.5	dsrA	K11180	sulfite reductase alpha subunit	Sulfite reductase, dissimilatory-type subunit alpha (Dissimilatory sulfite reductase subunit alpha) (Hydrogensulfite reductase subunit alpha)	4609	424	1260	699	9705	7090	11870	3243	917	4716	1910
DSRA_ARCFU	1.8.99.5	dsrA	K11180	sulfite reductase alpha subunit	Sulfite reductase, dissimilatory-type subunit alpha (Dissimilatory sulfite reductase subunit alpha) (Hydrogensulfite reductase subunit alpha)	15	3	24	29	0	3	1	2	0	5	1
DSRE_ALLVD	2.8.1.-	dsrE	K07235	tRNA 2-thiouridine synthesizing protein D	Putative sulfurtransferase DsrE (Intracellular sulfur oxidation protein DsrE)	93	6	3	0	8	7	4	3	43	33	16
DSVA_DESVH		dsvA	K11180	sulfite reductase alpha subunit	Sulfite reductase, dissimilatory-type subunit alpha (Desulfoviridin subunit alpha) (Dissimilatory sulfite reductase subunit alpha) (dSiR alpha) (Hydrogensulfite reductase subunit alpha)	45	42	128	192	59	41	63	74	12	25	56
DSVB_DESGI	1.8.99.5	dsrB			Sulfite reductase, dissimilatory-type subunit beta (Desulfoviridin subunit beta) (Dissimilatory sulfite reductase subunit beta) (dSiR beta) (Hydrogensulfite reductase subunit beta) (Fragment)	19	24	63	63	14	0	22	7	6	10	6
DSVB_DESVH	1.8.99.5	dsvB	K11181	sulfite reductase beta subunit	Sulfite reductase, dissimilatory-type subunit beta (Desulfoviridin subunit beta) (Dissimilatory sulfite reductase subunit beta) (dSiR beta) (Hydrogensulfite reductase subunit beta)	190	78	181	196	42	16	71	29	12	32	33
DSVC_DESVH	1.8.99.3	dsvC	K11179	tRNA 2-thiouridine synthesizing protein E	Sulfite reductase, dissimilatory-type subunit gamma (Desulfoviridin subunit gamma) (Hydrogensulfite reductase subunit gamma)	7	32	73	93	6	1	75	15	3	15	11
DSVD_DESVH		dsvD			Protein DsvD	2	1	8	18	4	2	6	7	1	1	1
ECPC_EIKCO		ecpC			Fimbrial protein EcpC (Pilin)	21	6	1	1	36	19	20	8	56	89	10
EF1A_ABSGL		TEF-1			Elongation factor 1-alpha (EF-1-alpha)	26	12	6	5	32	39	18	6	0	21	14
EF1A2_HORVU		BLT63			Elongation factor 1-alpha (EF-1-alpha)	43	21	10	6	48	61	25	9	2	33	20
EF1A2_TRYB2			K03231	elongation factor 1-alpha	Elongation factor 1-alpha 2 (EF-1-alpha 2)	38	12	20	17	90	60	22	13	0	38	20
EFG_BACCN		fusA	K02355	elongation factor G	Elongation factor G (EF-G)	0	0	5	10	1	0	1	1	0	0	0
EFG_CALBD		fusA	K02355	elongation factor G	Elongation factor G (EF-G)	89	125	52	90	6	0	13	11	0	3	29
EFG_CARHZ		fusA	K02355	elongation factor G	Elongation factor G (EF-G)	0	6	1062	1146	6	12	114	180	0	54	42
EFG_GEOBB		fusA	K02355	elongation factor G	Elongation factor G (EF-G)	147	120	63	84	2	0	11	15	7	1	26
EFG_LEGPL		fusA	K02355	elongation factor G	Elongation factor G (EF-G)	15	0	9	5	60	38	63	21	20	28	10
EFG_NAUPA		fusA	K02355	elongation factor G	Elongation factor G (EF-G)	5	0	27	60	3	0	3	6	0	0	0
EFG_NITSB		fusA	K02355	elongation factor G	Elongation factor G (EF-G)	26	44	5	4	36	56	38	14	6	23	14
EFG2_ANADE		fusA2	K02355	elongation factor G	Elongation factor G 2 (EF-G 2)	11	12	12	10	1	2	0	3	0	0	2
EFG2_METCA		fusA2	K02355	elongation factor G	Elongation factor G 2 (EF-G 2)	191	1	111	59	767	488	819	267	92	260	118
EFG2_TREDE		fusA2	K02355	elongation factor G	Elongation factor G 2 (EF-G 2)	11	12	11	9	1	2	0	3	0	0	1
EFTS_DESOH		tsf	K02357	elongation factor Ts	Elongation factor Ts (EF-Ts)	4	3	11	12	2	0	1	3	0	1	0
EFTS_THISH		tsf	K02357	elongation factor Ts	Elongation factor Ts (EF-Ts)	14	5	14	23	126	158	171	63	18	117	32
EFTU_CAMFF		tuf	K02358	elongation factor Tu	Elongation factor Tu (EF-Tu)	1	0	5	10	1	0	3	3	0	0	2
EFTU_DESAH		tuf	K02358	elongation factor Tu	Elongation factor Tu (EF-Tu)	13	9	105	100	22	12	25	21	1	6	4
EFTU_METCA		tuf1; tuf2	K02358	elongation factor Tu	Elongation factor Tu (EF-Tu)	19	6	2	1	5	9	1	3	28	11	3
EFTU_NITOC		tuf1; tuf2	K02358	elongation factor Tu	Elongation factor Tu (EF-Tu)	70	6	19	19	189	108	239	42	9	98	35
EFTU_PHATC		tufA			Elongation factor Tu, chloroplastic (EF-Tu)	8	19	35	69	23	26	30	29	1	14	14
EFTU_SYNFM		tuf1; tuf2	K02358	elongation factor Tu	Elongation factor Tu (EF-Tu)	188	351	489	474	38	0	218	84	14	21	79
EFTU_THAPS		tufA			Elongation factor Tu, chloroplastic (EF-Tu)	17	38	71	138	46	53	60	58	2	28	28
EFTU1_PELTS		tuf1	K02358	elongation factor Tu	Elongation factor Tu 1 (EF-Tu 1)	325	457	178	308	17	0	39	39	0	0	105
EFTU2_PELTS		tuf2	K02358	elongation factor Tu	Elongation factor Tu 2 (EF-Tu 2)	148	208	80	140	8	0	18	18	0	0	48
ENPL_ARATH		HSP90-7	K09487	heat shock protein 90kDa beta	Endoplasmin homolog (Glucose-regulated protein 94 homolog) (GRP-94 homolog) (Heat shock protein 90-7) (AtHSP90.7) (AtHsp90-7) (Protein SHEPHERD)	6	14	18	47	6	8	12	13	0	5	4
ENPL_DICDI		grp94	K09487	heat shock protein 90kDa beta	Endoplasmin homolog (92 kDa phosphoprotein) (Glucose-regulated protein 94 homolog) (GRP-94 homolog)	33	81	105	282	36	48	69	69	0	31	21
ENPL_HORVU					Endoplasmin homolog (Glucose-regulated protein 94 homolog) (GRP-94 homolog)	17	41	53	141	18	24	35	35	0	15	11
ERPA_BORPE		erpA	K15724	iron-sulfur cluster insertion protein	Putative iron-sulfur cluster insertion protein ErpA	2	0	2	0	26	36	16	2	0	4	4
ERPA_THICR		erpA	K15724	iron-sulfur cluster insertion protein	Iron-sulfur cluster insertion protein ErpA	2	1	2	1	1	1	2	2	9	6	17
ERPA2_METCA		erpA2	K15724	iron-sulfur cluster insertion protein	Iron-sulfur cluster insertion protein ErpA 2	3	1	3	1	3	2	4	4	18	12	34
ETFB_BACSU		etfB	K03521	electron transfer flavoprotein beta subunit	Electron transfer flavoprotein subunit beta (Beta-ETF) (Electron transfer flavoprotein small subunit) (ETFSS)	4	4	31	37	9	0	14	10	1	0	0
EXAA_PSEAE	1.1.2.8	exaA	K00114	alcohol dehydrogenase (cytochrome c)	Quinoprotein ethanol dehydrogenase (QEDH)	31	6	2	2	3	8	4	3	2	4	29
FABD_BACSU	2.3.1.39	fabD	K00645	[acyl-carrier-protein] S-malonyltransferase	Malonyl CoA-acyl carrier protein transacylase (MCT)	21	52	8	13	44	45	29	7	4	35	11
FABD_ECOLI	2.3.1.39	fabD	K00645	[acyl-carrier-protein] S-malonyltransferase	Malonyl CoA-acyl carrier protein transacylase (MCT)	32	0	5	10	62	58	116	21	6	43	16
FABF_BACSU	2.3.1.179	fabF	K09458	3-oxoacyl-[acyl-carrier-protein] synthase II	3-oxoacyl-[acyl-carrier-protein] synthase 2 (3-oxoacyl-[acyl-carrier-protein] synthase II) (Beta-ketoacyl-ACP synthase II) (KAS II)	11	4	22	18	4	1	16	10	2	2	8
FABF_COXBU	2.3.1.179	fabF	K09458	3-oxoacyl-[acyl-carrier-protein] synthase II	3-oxoacyl-[acyl-carrier-protein] synthase 2 (3-oxoacyl-[acyl-carrier-protein] synthase II) (Beta-ketoacyl-ACP synthase II) (KAS II)	112	17	21	33	206	199	362	77	19	138	56
FABF_SYNY3	2.3.1.179	fabF			3-oxoacyl-[acyl-carrier-protein] synthase 2 (3-oxoacyl-[acyl-carrier-protein] synthase II) (Beta-ketoacyl-ACP synthase II) (KAS II)	191	57	305	669	128	57	401	224	32	78	83
FABG_BACSU	1.1.1.100	fabG	K00059	3-oxoacyl-[acyl-carrier protein] reductase	3-oxoacyl-[acyl-carrier-protein] reductase FabG (3-ketoacyl-acyl carrier protein reductase) (Beta-Ketoacyl-acyl carrier protein reductase) (Beta-ketoacyl-ACP reductase)	155	304	66	54	364	356	166	115	15	181	62
FABI_HELPJ	1.3.1.9	fabI	K00208	enoyl-[acyl-carrier protein] reductase I	Enoyl-[acyl-carrier-protein] reductase [NADH] FabI (ENR) (NADH-dependent enoyl-ACP reductase)	23	100	23	15	80	103	53	50	0	33	28
FAC13_MYCTU	6.2.1.3	fadD13			Long-chain-fatty-acid--CoA ligase FadD13 (Fatty acyl-CoA ligase) (FACL) (FACL13) (Fatty acyl-CoA synthetase) (ACS) (FACS) (Very-long-chain fatty-acyl-CoA synthetase) (ACSVL)	88	29	90	294	15	0	16	53	0	8	23
FAD12_MORAP	1.14.19.6				Delta(12) fatty acid desaturase (Delta-12 fatty acid desaturase)	21	6	0	0	30	25	18	26	0	23	4
FAD6E_ARATH	1.14.19.22; 1.14.19.6	FAD2	K10256	omega-6 fatty acid desaturase (delta-12 desaturase)	Delta(12)-fatty-acid desaturase (Omega-6 fatty acid desaturase, endoplasmic reticulum)	21	3	6	0	44	38	29	57	2	23	9
FAT4_HUMAN		FAT4	K16669	protocadherin Fat 4	Protocadherin Fat 4 (hFat4) (Cadherin family member 14) (FAT tumor suppressor homolog 4) (Fat-like cadherin protein FAT-J)	1	0	13	11	0	0	0	0	0	0	0
FD6E2_SOYBN	1.14.19.-	FAD2-2	K10256	omega-6 fatty acid desaturase (delta-12 desaturase)	Omega-6 fatty acid desaturase, endoplasmic reticulum isozyme 2	5	2	0	0	8	6	5	7	0	6	1
FDHA_DESGI	1.2.1.2	fdhA			Formate dehydrogenase subunit alpha (FDH subunit alpha) (Formate dehydrogenase large subunit)	35	19	181	154	34	1	95	18	62	84	18
FDHA_METJA	1.2.1.2	fdhA			Formate dehydrogenase subunit alpha	10	21	53	62	10	2	15	6	0	8	6
FDHF_ECOLI	1.1.99.33; 1.2.1.2	fdhF	K00123	formate dehydrogenase major subunit	Formate dehydrogenase H (Formate dehydrogenase-H subunit alpha) (FDH-H) (Formate-hydrogen-lyase-linked, selenocysteine-containing polypeptide)	3	5	11	14	2	0	4	0	0	2	1
FDNGA_DESVH	1.2.2.3	fdnG-3	K00123	formate dehydrogenase major subunit	Formate dehydrogenase 2 subunit alpha (cytochrome c-553) (FDH2 subunit alpha (cytochrome c-553)) (Formate dehydrogenase large subunit (cytochrome c-553))	1	0	0	1	1	0	1	0	7	10	1
FER_THEAC		zfx			Zinc-containing ferredoxin	14	8	21	11	28	21	50	42	184	65	208
FER2_SYNP6		petF2	K02639	ferredoxin	Ferredoxin-2 (Ferredoxin II)	5	2	25	35	6	6	32	20	3	12	9
FIEF_PECCP		fieF	K13283	ferrous-iron efflux pump FieF	Cation-efflux pump FieF	20	0	0	0	40	35	30	5	3	18	0
FIXL_RHIME	2.7.13.3	fixL	K14986	two-component system, LuxR family, sensor kinase FixL	Sensor protein FixL	0	3	22	27	0	1	7	12	0	4	2
FIXN_AZOC5	1.9.3.1	fixN	K00404	cytochrome c oxidase cbb3-type subunit I	Cytochrome c oxidase subunit 1 homolog (Cytochrome c oxidase polypeptide I homolog)	20	15	3	1	4	1	59	8	6	3	7
FIXN_RHIME	1.9.3.1	fixN	K00404	cytochrome c oxidase cbb3-type subunit I	Cytochrome c oxidase subunit 1 homolog, bacteroid (Cytochrome CBB3 subunit 1) (Cytochrome c oxidase polypeptide I homolog) (Heme B/copper cytochrome c oxidase subunit)	1501	2136	386	246	2403	3637	1221	752	228	1809	702
FLA_BACHD		hag	K02406	flagellin	Flagellin	72	52	77	86	43	53	54	58	19	42	35
FLA_CLOTY		fla			Flagellin (Fragment)	137	130	175	316	9	5	49	58	4	9	26
FLA_TATMI		fla			Flagellin	238	79	131	64	604	437	963	200	35	445	82
FLA2_TREPH					Flagellar filament 33 kDa core protein (Class B)	34	14	35	31	37	28	44	39	167	73	54
FLAA_HELFC		flaA	K02406	flagellin	Flagellin A	48	100	176	78	112	131	46	45	7	59	39
FLAA_HELMU		flaA			Flagellin A	4	7	1	0	14	15	6	1	1	8	2
FLAA_HELPY		flaA	K02406	flagellin	Flagellin A	231	355	306	141	400	577	137	160	34	229	128
FLAB_HELMU		flaB			Flagellin B (Flagellin N)	73	41	3	14	9	6	23	0	5	6	9
FLAB_HELPJ		flaB	K02406	flagellin	Flagellin B (Flagellin N)	6	3	51	27	5	1	3	9	1	3	4
FLAB_HELPY		flaB	K02406	flagellin	Flagellin B (Flagellin N)	11	18	7	14	25	29	10	7	2	11	10
FLAB_LEPIN		flaB	K02406	flagellin	Flagellar filament 35 kDa core protein (35 kDa antigen) (Flagellin class B)	2	2	30	27	11	0	21	8	3	7	2
FLAB1_ARCFU		flaB1	K07325	archaeal flagellin FlaB	Probable flagellin 1	3	1	6	11	0	0	1	1	0	0	0
FLAB2_TREMA		flaB2			Flagellar filament 31.3 kDa core protein (Flagellin subunit protein B2)	10	10	18	41	8	3	9	7	8	8	1
FLAB2_TREPA		flaB2	K02406	flagellin	Flagellar filament 33 kDa core protein (Class B)	44	40	51	91	3	0	5	14	1	2	7
FLB1_CAMJE		flaB	K02406	flagellin	Flagellin B	3	3	49	26	2	1	1	7	1	3	2
FLGC_BORBU		flgC	K02388	flagellar basal-body rod protein FlgC	Flagellar basal-body rod protein FlgC	15	53	23	40	59	62	32	39	5	25	15
FLGE_HELMU		flgE			Flagellar hook protein FlgE (Fragment)	6	13	3	1	16	26	12	4	1	10	3
FLGE_TREPA		flgE	K02390	flagellar hook protein FlgE	Flagellar hook protein FlgE	6	13	3	1	15	24	10	4	1	10	3
FLGG_BUCAI		flgG	K02392	flagellar basal-body rod protein FlgG	Flagellar basal-body rod protein FlgG (Distal rod protein)	8	39	6	1	29	32	14	8	1	8	8
FLGG_SALTY		flgG	K02392	flagellar basal-body rod protein FlgG	Flagellar basal-body rod protein FlgG (Distal rod protein)	28	37	72	88	42	16	17	26	4	4	7
FLGH_SYNAS		flgH	K02393	flagellar L-ring protein precursor FlgH	Flagellar L-ring protein (Basal body L-ring protein)	11	3	32	26	0	0	5	3	2	2	2
FLGI_GEOUR		flgI	K02394	flagellar P-ring protein precursor FlgI	Flagellar P-ring protein (Basal body P-ring protein)	12	9	38	30	0	0	8	3	2	2	2
FLGK_BACSU		flgK	K02396	flagellar hook-associated protein 1 FlgK	Flagellar hook-associated protein 1 (HAP1)	23	15	5	11	0	2	0	0	0	1	3
FLGM_BACSU		flgM	K02398	negative regulator of flagellin synthesis FlgM	Negative regulator of flagellin synthesis (Anti-sigma-D factor)	4	4	22	12	5	1	11	3	1	2	1
FLHA_BACSU		flhA	K02400	flagellar biosynthesis protein FlhA	Flagellar biosynthesis protein FlhA	2	5	11	25	0	0	3	6	0	0	3
FLICA_PSEAI		fliC			A-type flagellin	54	18	27	16	121	86	180	36	6	81	14
FLICB_PSEAE		fliC	K02406	flagellin	B-type flagellin	70	25	36	16	189	136	299	58	8	136	24
FLID_CAMJE		fliD	K02407	flagellar hook-associated protein 2	Flagellar hook-associated protein 2 (HAP2) (Filament cap protein) (Flagellar cap protein)	3	1	5	10	0	0	0	0	0	0	2
FLID_HELPJ		fliD	K02407	flagellar hook-associated protein 2	Flagellar hook-associated protein 2 (HAP2) (Filament cap protein) (Flagellar cap protein)	112	169	26	5	145	210	41	25	11	78	42
FLII_HELPJ	3.6.3.14	fliI	K02412	flagellum-specific ATP synthase	Flagellum-specific ATP synthase	13	25	5	0	43	48	15	8	3	18	3
FLJL_CAUCR		fljL	K02406	flagellin	Flagellin FljL (27 kDa flagellin)	4	10	28	44	7	2	2	16	0	5	4
FMD3_NEIGO		pilE1			Fimbrial protein MS11-D3A (L-pilin)	0	0	0	0	5	1	2	2	16	25	3
FMM1_NEIMA		pilE	K02650	type IV pilus assembly protein PilA	Fimbrial protein (Pilin)	1	0	0	0	0	0	1	1	25	11	2
FMM2_NEIGO		pilE			Fimbrial protein P9-2 (Pilin)	3	0	0	0	5	1	2	2	15	24	3
FMP1_PSEAI		pilA			Fimbrial protein (Pilin)	0	0	0	0	5	1	2	2	15	24	3
FOLD_DESAH	1.5.1.5; 3.5.4.9	folD	K01491	methylenetetrahydrofolate dehydrogenase (NADP+) / methenyltetrahydrofolate cyclohydrolase	Bifunctional protein FolD [Includes: Methylenetetrahydrofolate dehydrogenase ; Methenyltetrahydrofolate cyclohydrolase ]	40	28	76	108	8	4	72	16	0	0	0
FOLD_SULDN	1.5.1.5; 3.5.4.9	folD	K01491	methylenetetrahydrofolate dehydrogenase (NADP+) / methenyltetrahydrofolate cyclohydrolase	Bifunctional protein FolD [Includes: Methylenetetrahydrofolate dehydrogenase ; Methenyltetrahydrofolate cyclohydrolase ]	42	147	21	14	119	161	42	42	28	77	42
FRPA_NEIMB		frpA			Iron-regulated protein FrpA	7	0	2	0	12	10	7	1	0	3	2
FS2P1_MOUSE		Fads2p1			Fatty acid desaturase 2-like protein FADS2P1	89	2	40	22	154	215	145	301	32	130	74
FTHS_DESAA	6.3.4.3	fhs	K01938	formate--tetrahydrofolate ligase	Formate--tetrahydrofolate ligase (Formyltetrahydrofolate synthetase) (FHS) (FTHFS)	21	20	39	49	13	6	27	22	0	7	4
FTSA_HELPJ		ftsA	K03590	cell division protein FtsA	Cell division protein FtsA	160	465	85	50	310	490	250	160	25	175	100
FTSH_HELPJ	3.4.24.-	ftsH	K03798	cell division protease FtsH	ATP-dependent zinc metalloprotease FtsH	36	100	20	2	80	112	52	30	0	46	44
FTSH_PHOPR	3.4.24.-	ftsH			ATP-dependent zinc metalloprotease FtsH	16	0	4	0	60	60	24	12	13	32	9
FTSH3_SYNY3	3.4.24.-	ftsH3			ATP-dependent zinc metalloprotease FtsH 3	26	0	9	11	11	5	15	6	24	26	106
FTSZ_STRCO		ftsZ	K03531	cell division protein FtsZ	Cell division protein FtsZ	3	1	4	8	0	0	0	0	0	0	0
G3P_AQUAE	1.2.1.12	gap	K00134	glyceraldehyde 3-phosphate dehydrogenase	Glyceraldehyde-3-phosphate dehydrogenase (GAPDH) (NAD-dependent glyceraldehyde-3-phosphate dehydrogenase)	14	8	70	38	8	0	30	4	0	1	4
G3P_BACMD	1.2.1.12	gap	K00134	glyceraldehyde 3-phosphate dehydrogenase	Glyceraldehyde-3-phosphate dehydrogenase (GAPDH) (NAD-dependent glyceraldehyde-3-phosphate dehydrogenase)	18	80	18	12	64	82	43	40	0	26	22
G3P_GEOSE	1.2.1.12	gap			Glyceraldehyde-3-phosphate dehydrogenase (GAPDH) (NAD-dependent glyceraldehyde-3-phosphate dehydrogenase)	62	98	10	18	91	197	30	35	15	71	23
G3P_MYCAV	1.2.1.12	gapA			Glyceraldehyde-3-phosphate dehydrogenase (GAPDH) (NAD-dependent glyceraldehyde-3-phosphate dehydrogenase)	8	13	1	0	0	0	0	0	0	0	4
G3PC_CUPNH	1.2.1.12	cbbGC	K00134	glyceraldehyde 3-phosphate dehydrogenase	Glyceraldehyde-3-phosphate dehydrogenase, chromosomal (GAPDH) (NAD-dependent glyceraldehyde-3-phosphate dehydrogenase)	23	10	5	3	35	58	60	10	12	23	11
G6PI_CAMJE	5.3.1.9	pgi	K01810	glucose-6-phosphate isomerase	Probable glucose-6-phosphate isomerase (GPI) (Phosphoglucose isomerase) (PGI) (Phosphohexose isomerase) (PHI)	65	103	9	10	60	131	17	23	6	47	27
GCSH_THEKO		gcvH	K02437	glycine cleavage system H protein	Probable glycine cleavage system H protein	14	26	55	78	3	0	15	9	0	0	2
GGT_ECOLI	2.3.2.2; 3.4.19.13	ggt	K00681	gamma-glutamyltranspeptidase / glutathione hydrolase	Gamma-glutamyltranspeptidase (Glutathione hydrolase) [Cleaved into: Gamma-glutamyltranspeptidase large chain; Gamma-glutamyltranspeptidase small chain]	2	7	24	19	0	0	0	5	0	0	0
GLB1_PARCH					Globin-1 (Globin I)	4	3	19	23	8	3	34	16	1	2	5
GLGB_AQUAE	2.4.1.18	glgB	K00700	1,4-alpha-glucan branching enzyme	1,4-alpha-glucan branching enzyme GlgB (1,4-alpha-D-glucan:1,4-alpha-D-glucan 6-glucosyl-transferase) (Alpha-(1->4)-glucan branching enzyme) (Glycogen branching enzyme) (BE)	25	47	15	0	75	68	36	9	8	26	2
GLGC_ANAVT	2.7.7.27	glgC	K00975	glucose-1-phosphate adenylyltransferase	Glucose-1-phosphate adenylyltransferase (ADP-glucose pyrophosphorylase) (ADPGlc PPase) (ADP-glucose synthase)	9	13	54	55	20	14	38	17	7	13	13
GLMM_METTH	5.4.2.10	glmM	K03431	phosphoglucosamine mutase	Probable phosphoglucosamine mutase	30	16	81	134	33	11	65	40	2	10	19
GLNA_HELPJ	6.3.1.2	glnA	K01915	glutamine synthetase	Glutamine synthetase (Glutamate--ammonia ligase)	12	26	3	3	31	48	16	17	3	20	12
GLNA_MICDP	6.3.1.2	glnA			Glutamine synthetase (Glutamate--ammonia ligase)	12	12	36	74	19	12	44	26	4	13	14
GLNA_NOSS1	6.3.1.2	glnA	K01915	glutamine synthetase	Glutamine synthetase (Glutamate--ammonia ligase)	12	12	36	74	19	12	44	26	4	13	14
GRPE_SYNFM		grpE	K03687	molecular chaperone GrpE	Protein GrpE (HSP-70 cofactor)	4	1	3	3	10	3	7	8	20	9	34
GSIB_ECOUT		gsiB	K13889	glutathione transport system substrate-binding protein	Glutathione-binding protein GsiB	6	9	38	42	8	2	15	10	1	2	7
GSIB_PECAS		gsiB	K13889	glutathione transport system substrate-binding protein	Glutathione-binding protein GsiB	41	52	220	240	52	17	108	68	28	34	47
GSIB_SALTI		gsiB	K13889	glutathione transport system substrate-binding protein	Glutathione-binding protein GsiB	5	1	6	10	4	1	3	3	26	24	10
GSIB_SALTY		gsiB	K13889	glutathione transport system substrate-binding protein	Glutathione-binding protein GsiB	4	2	4	5	5	1	4	3	29	28	10
GSIB_SHIF8		gsiB	K13889	glutathione transport system substrate-binding protein	Glutathione-binding protein GsiB	15	3	5	10	39	5	5	11	201	114	71
GSPD_VIBCH		epsD			Type II secretion system protein D (T2SS protein D) (Cholera toxin secretion protein EpsD) (General secretion pathway protein D)	176	83	9	10	92	114	3	2	11	64	33
GUAA_WOLSU	6.3.5.2	guaA	K01951	GMP synthase (glutamine-hydrolysing)	GMP synthase [glutamine-hydrolyzing] (GMP synthetase) (Glutamine amidotransferase)	150	350	55	35	225	418	130	110	18	130	118
GUAD_BACSU	3.5.4.3	guaD	K01487	guanine deaminase	Guanine deaminase (GDEase) (Guanase) (Guanine aminase) (Guanine aminohydrolase) (GAH)	5	5	3	4	19	20	8	46	2	13	4
GVPA_NOSS1		gvpA; gvpB			Gas vesicle structural protein (GVP)	1	2	6	26	3	6	11	6	0	2	2
GVPA_SYNJB		gvpA			Gas vesicle structural protein (GVP)	0	2	14	10	1	0	7	7	0	1	1
GVPJ_DOLFA		gvpJ			Gas vesicle protein GvpJ	93	50	276	634	96	43	349	294	25	80	75
GVPL_DOLFA		gvpFL			Protein GvpF/L	74	40	206	498	76	34	278	230	20	64	60
GVPN_ANCAQ		gvpN			Gas vesicle protein GvpN	7	10	34	145	17	0	71	38	1	12	10
GYRA_BACSU	5.99.1.3	gyrA	K02469	DNA gyrase subunit A	DNA gyrase subunit A	15	9	43	139	10	9	72	31	0	8	15
GYRA_SYNY3	5.99.1.3	gyrA			DNA gyrase subunit A	14	6	31	50	19	5	44	23	5	7	9
GYRB_SPICI	5.99.1.3	gyrB			DNA gyrase subunit B	0	2	7	6	0	0	0	1	0	0	0
GYRB_SYNY3	5.99.1.3	gyrB			DNA gyrase subunit B [Cleaved into: Ssp GyrB intein]	25	14	44	104	12	14	65	36	6	4	21
GYRB_THEMA	5.99.1.3	gyrB	K02470	DNA gyrase subunit B	DNA gyrase subunit B	0	2	7	6	0	0	0	1	0	0	0
HACL1_HUMAN	4.1.-.-	HACL1	K12261	2-hydroxyacyl-CoA lyase 1	2-hydroxyacyl-CoA lyase 1 (2-hydroxyphytanoyl-CoA lyase) (2-HPCL) (Phytanoyl-CoA 2-hydroxylase 2)	30	18	108	69	18	12	30	33	3	12	9
HAD_THAAR	1.1.1.368	had			6-hydroxycyclohex-1-ene-1-carbonyl-CoA dehydrogenase	26	31	40	38	18	6	30	4	1	8	6
HAO_NITEU	1.7.2.6	hao1; hao2; hao3	K10535	hydroxylamine dehydrogenase	Hydroxylamine oxidoreductase (HAO)	211	18	11	11	36	41	18	16	24	31	24
HARA_THEKO		hpkA			Archaeal histone A (Archaeal histone A1)	5	3	16	11	3	1	11	20	1	5	4
HBD_CLOAB	1.1.1.157	hbd	K00074	3-hydroxybutyryl-CoA dehydrogenase	3-hydroxybutyryl-CoA dehydrogenase (Beta-hydroxybutyryl-CoA dehydrogenase) (BHBD)	8	18	34	50	1	2	11	14	0	0	5
HBD_THETC	1.1.1.157	hbd	K00074	3-hydroxybutyryl-CoA dehydrogenase	3-hydroxybutyryl-CoA dehydrogenase (Beta-hydroxybutyryl-CoA dehydrogenase) (BHBD)	13	27	48	74	2	3	17	17	0	1	8
HBPA_HAEIN		hbpA	K12368	dipeptide transport system substrate-binding protein	Heme-binding protein A (Hemin-binding lipoprotein)	28	12	79	102	55	9	74	48	198	130	71
HCP_CHLTE	1.7.99.1	hcp	K05601	hydroxylamine reductase	Hydroxylamine reductase (Hybrid-cluster protein) (HCP) (Prismane protein)	15	23	12	11	10	4	7	2	0	5	2
HCP_DESVH	1.7.99.1	hcp	K05601	hydroxylamine reductase	Hydroxylamine reductase (Hybrid-cluster protein) (HCP) (Prismane protein)	115	162	71	66	104	112	46	14	5	46	15
HCP_MOOTA	1.7.99.1	hcp	K05601	hydroxylamine reductase	Hydroxylamine reductase (Hybrid-cluster protein) (HCP) (Prismane protein)	68	26	8	14	155	101	68	5	2	57	15
HCP_TOLAT	1.7.99.1	hcp	K05601	hydroxylamine reductase	Hydroxylamine reductase (Hybrid-cluster protein) (HCP) (Prismane protein)	9	11	5	0	16	16	0	0	1	5	1
HDRA_METAC	1.8.98.1	hdrA	K03388	heterodisulfide reductase subunit A	CoB--CoM heterodisulfide reductase 1 iron-sulfur subunit A	104	120	127	150	27	9	134	19	3	10	39
HDRA_METJA	1.8.98.1	hdrA			CoB--CoM heterodisulfide reductase iron-sulfur subunit A	10	10	48	40	5	5	21	25	6	5	1
HDRA_METMA	1.8.98.1	hdrA	K03388	heterodisulfide reductase subunit A	CoB--CoM heterodisulfide reductase 1 iron-sulfur subunit A	9	14	34	44	7	0	11	1	2	8	3
HDRA_METMP	1.8.98.1	hdrA	K03388	heterodisulfide reductase subunit A	CoB--CoM heterodisulfide reductase iron-sulfur subunit A	13	11	14	71	6	0	9	4	1	0	2
HDRA_METTH	1.8.98.1	hdrA			CoB--CoM heterodisulfide reductase iron-sulfur subunit A	563	71	225	187	1479	954	1610	452	77	530	207
HDRA_METTM	1.8.98.1	hdrA	K03388	heterodisulfide reductase subunit A	CoB--CoM heterodisulfide reductase iron-sulfur subunit A	621	69	196	145	1686	1091	1839	508	89	606	228
HDRA1_METKA	1.8.98.1	hdrA1	K03388	heterodisulfide reductase subunit A	CoB--CoM heterodisulfide reductase iron-sulfur subunit A 1	13	12	10	10	3	1	12	9	0	4	6
HDRA2_METKA	1.8.98.1	hdrA2	K03388	heterodisulfide reductase subunit A	CoB--CoM heterodisulfide reductase iron-sulfur subunit A 2	9716	1044	3191	2377	26070	16823	28454	7768	1370	9357	3576
HEM2_SYNE7	4.2.1.24	hemB	K01698	porphobilinogen synthase	Delta-aminolevulinic acid dehydratase (ALAD) (ALADH) (Porphobilinogen synthase)	5	2	10	24	9	2	16	11	2	3	5
HIPL1_HUMAN		HHIPL1			HHIP-like protein 1	0	0	0	0	0	0	1	0	2	1	8
HIS4_CAMHC	5.3.1.16	hisA	K01814	phosphoribosylformimino-5-aminoimidazole carboxamide ribotide isomerase	1-(5-phosphoribosyl)-5-[(5-phosphoribosylamino)methylideneamino] imidazole-4-carboxamide isomerase (Phosphoribosylformimino-5-aminoimidazole carboxamide ribotide isomerase)	54	150	30	3	120	168	78	45	0	69	66
HIS4_MARHV	5.3.1.16	hisA	K01814	phosphoribosylformimino-5-aminoimidazole carboxamide ribotide isomerase	1-(5-phosphoribosyl)-5-[(5-phosphoribosylamino)methylideneamino] imidazole-4-carboxamide isomerase (Phosphoribosylformimino-5-aminoimidazole carboxamide ribotide isomerase)	11	1	4	3	30	31	28	18	3	16	9
HIS4_THISH	5.3.1.16	hisA	K01814	phosphoribosylformimino-5-aminoimidazole carboxamide ribotide isomerase	1-(5-phosphoribosyl)-5-[(5-phosphoribosylamino)methylideneamino] imidazole-4-carboxamide isomerase (Phosphoribosylformimino-5-aminoimidazole carboxamide ribotide isomerase)	137	7	46	33	390	397	358	228	33	208	117
HIS7_WOLSU	4.2.1.19	hisB	K01693	imidazoleglycerol-phosphate dehydratase	Imidazoleglycerol-phosphate dehydratase (IGPD)	20	125	0	25	105	195	25	40	5	90	35
HISX2_ANAVT	1.1.1.23	hisD2	K00013	histidinol dehydrogenase	Histidinol dehydrogenase 2 (HDH 2)	28	14	62	96	23	22	102	44	12	26	16
HMC6_DESVH					Protein DVU_0531 (HMC operon ORF 6)	71	75	224	219	25	7	69	66	1	16	36
HMEA_ARCFU		hmeA	K00184	prokaryotic molybdopterin-containing oxidoreductase family, iron-sulfur binding subunit	Hdr-like menaquinol oxidoreductase iron-sulfur subunit 1 (Hme subunit A)	68	23	77	71	12	9	36	5	3	3	24
HMTB_METTH		hmtB			DNA-binding protein HMt-2 (Archaeal histone A)	0	2	5	5	2	1	6	6	0	0	1
HMWC_DESVH		hmcA			High-molecular-weight cytochrome c (Cytochrome CC3)	0	13	196	176	4	0	27	8	8	0	16
HNDC_DESFR	1.12.1.3	hndC			NADP-reducing hydrogenase subunit HndC (Hydrogen dehydrogenase (NADP(+)))	34	90	114	158	19	12	106	25	6	2	26
HPF_AZOVI		hpf			Ribosome hibernation promoting factor	13	0	1	3	17	15	15	9	1	10	1
HPPA_RHORT	3.6.1.1	hppA	K15987	K(+)-stimulated pyrophosphate-energized sodium pump	K(+)-insensitive pyrophosphate-energized proton pump (Membrane-bound proton-translocating pyrophosphatase) (Pyrophosphate-energized inorganic pyrophosphatase) (H(+)-PPase)	13	9	79	125	15	1	37	18	3	7	10
HPPA_XANCP	3.6.1.1	hppA	K15987	K(+)-stimulated pyrophosphate-energized sodium pump	K(+)-insensitive pyrophosphate-energized proton pump (Membrane-bound proton-translocating pyrophosphatase) (Pyrophosphate-energized inorganic pyrophosphatase) (H(+)-PPase)	9	8	56	85	10	0	24	12	2	6	7
HPPA1_MOOTA	3.6.1.1	hppA1	K15987	K(+)-stimulated pyrophosphate-energized sodium pump	Putative K(+)-stimulated pyrophosphate-energized sodium pump (Membrane-bound sodium-translocating pyrophosphatase) (Pyrophosphate-energized inorganic pyrophosphatase) (Na(+)-PPase)	39	16	35	27	61	44	93	14	12	22	12
HS17C_ARATH		HSP17.6C	K13993	HSP20 family protein	17.6 kDa class I heat shock protein 3 (17.6 kDa heat shock protein 3) (AtHsp17.6C)	43	82	11	36	26	19	26	43	14	13	37
HS74L_HUMAN		HSPA4L	K09485	heat shock protein 110kDa	Heat shock 70 kDa protein 4L (Heat shock 70-related protein APG-1) (Osmotic stress protein 94)	8	7	28	49	14	16	18	24	1	12	4
HSP11_MEDSA		HSP18.1			18.1 kDa class I heat shock protein (Fragment)	1	1	0	1	1	1	1	4	33	10	9
HSP15_LEPIN		hsp15	K13993	HSP20 family protein	Probable 15 kDa heat shock protein	7	7	8	10	12	11	10	6	4	16	55
HSP16_SCHPO		hsp16	K13993	HSP20 family protein	Heat shock protein 16 (16 kDa heat shock protein)	42	82	34	34	64	42	45	70	31	59	26
HSP18_STRAL		hsp18			18 kDa heat shock protein (HSP 18)	80	15	23	45	141	153	98	664	29	94	41
HSP22_ARATH		HSP22.0	K13993	HSP20 family protein	22.0 kDa heat shock protein (AtHsp22.0)	2	0	13	39	1	1	2	2	5	2	0
HSP71_SCHPO		ssa1	K03283	heat shock 70kDa protein 1/8	Probable heat shock protein ssa1	4	2	5	16	5	6	5	9	1	2	2
HSP7D_CAEEL		hsp-4			Heat shock 70 kDa protein D	3	0	9	25	9	2	2	2	0	2	3
HSP7F_SCHPO		pss1	K09489	heat shock 70kDa protein 4	Heat shock protein homolog pss1	8	7	28	49	14	16	18	24	1	12	4
HSP7P_ARATH		HSP70-15			Heat shock 70 kDa protein 15 (Heat shock protein 70-15) (AtHsp70-15)	4	4	14	25	7	8	9	12	1	6	2
HSP82_ORYSJ		HSP81-2	K04079	molecular chaperone HtpG	Heat shock protein 81-2 (HSP81-2) (Heat shock protein 90)	33	14	44	137	36	69	35	38	5	65	5
HSPC2_RICFE		hspC2	K13993	HSP20 family protein	Small heat shock protein C2	214	140	609	959	297	190	643	479	163	268	322
HSPC4_RICFE		hspc4-1; hspc4-2	K13993	HSP20 family protein	Small heat shock protein C4	202	37	61	54	505	171	93	364	1682	1216	205
HTPG_SULDN		htpG	K04079	molecular chaperone HtpG	Chaperone protein HtpG (Heat shock protein HtpG) (High temperature protein G)	11	48	5	8	34	48	34	34	4	22	18
HTPG_THIDA		htpG	K04079	molecular chaperone HtpG	Chaperone protein HtpG (Heat shock protein HtpG) (High temperature protein G)	42	6	18	6	114	68	111	27	11	68	26
HVRA_RHOCA		hvrA			Trans-acting regulatory protein HvrA	16	10	18	10	44	39	40	18	5	25	16
HYD1G_PYRFU	1.12.98.4	hydG	K17995	sulfhydrogenase subunit gamma (sulfur reductase)	Sulfhydrogenase 1 subunit gamma (Sulfhydrogenase I subunit gamma) (Sulfur reductase subunit HydG)	623	69	203	144	1684	1091	1828	504	88	604	228
HYUA_PSESN		hyuA			Hydantoin utilization protein A (ORF2)	7	2	1	3	1	1	3	1	0	2	17
HYUB_PSESN		hyuB			Hydantoin utilization protein B (ORF3)	52	8	8	20	4	8	6	4	0	12	134
IDER_MYCTU		ideR	K03709	DtxR family transcriptional regulator, Mn-dependent transcriptional regulator	Iron-dependent repressor IdeR	4	18	18	81	0	0	7	21	0	7	11
IDH_AZOVI	1.1.1.42	icd			Isocitrate dehydrogenase [NADP] (IDH) (Oxalosuccinate decarboxylase)	991	1552	281	254	1782	2890	841	530	115	1092	674
IF2_AERHH		infB	K02519	translation initiation factor IF-2	Translation initiation factor IF-2	29	3	0	2	57	32	60	12	11	32	6
IF2_NITOC		infB	K02519	translation initiation factor IF-2	Translation initiation factor IF-2	48	5	0	3	95	53	100	20	18	53	10
IF2_NOSP7		infB	K02519	translation initiation factor IF-2	Translation initiation factor IF-2	225	66	284	660	170	86	498	270	51	83	117
IF3_IDILO		infC	K02520	translation initiation factor IF-3	Translation initiation factor IF-3	36	21	2	8	26	42	0	5	2	11	3
IF3_NOSP7		infC	K02520	translation initiation factor IF-3	Translation initiation factor IF-3	32	14	79	132	28	15	76	49	8	20	13
IHFA_ANADF		ihfA	K04764	integration host factor subunit alpha	Integration host factor subunit alpha (IHF-alpha)	5	6	8	16	3	1	1	1	5	5	3
ILVC_NITSB	1.1.1.86	ilvC	K00053	ketol-acid reductoisomerase	Ketol-acid reductoisomerase (Acetohydroxy-acid isomeroreductase) (Alpha-keto-beta-hydroxylacyl reductoisomerase)	47	69	6	9	51	78	36	47	11	30	14
ILVE_PSEAE	2.6.1.42	ilvE	K00826	branched-chain amino acid aminotransferase	Branched-chain-amino-acid aminotransferase (BCAT)	145	300	61	46	357	357	162	113	15	181	60
IMP3_SOLLC	3.1.3.25	IMP3	K10047	inositol-phosphate phosphatase / L-galactose 1-phosphate phosphatase	Inositol monophosphatase 3 (IMP 3) (IMPase 3) (LeIMP3) (Inositol-1(or 4)-monophosphatase 3)	0	3	14	6	0	0	1	0	0	0	0
INSF_ECO11		insF			Transposase InsF for insertion sequence IS3	8	22	0	6	29	38	18	12	0	15	9
INSQ_ECOLI		insQ	K07496	putative transposase	Putative transposase InsQ for insertion sequence element IS609	0	8	41	17	4	2	4	4	1	2	3
IOJAP_SYNY3		rsfS			Ribosomal silencing factor RsfS	1	11	15	19	3	6	15	4	1	1	4
IPYR_CAMJE	3.6.1.1	ppa	K01507	inorganic pyrophosphatase	Inorganic pyrophosphatase (Pyrophosphate phospho-hydrolase) (PPase)	9	30	5	5	25	49	16	12	2	13	8
ISCS_SERP5	2.8.1.7	iscS	K04487	cysteine desulfurase	Cysteine desulfurase IscS	14	2	6	2	38	23	37	9	4	23	9
ISCU_SHIFL		iscU	K04488	nitrogen fixation protein NifU and related proteins	Iron-sulfur cluster assembly scaffold protein IscU (Sulfur acceptor protein IscU)	23	0	11	7	2	5	23	3	2	9	64
ISCU2_ARCFU		iscU2	K04488	nitrogen fixation protein NifU and related proteins	Iron-sulfur cluster assembly scaffold protein IscU 2 (Sulfur acceptor protein IscU 2)	110	116	94	176	28	0	11	7	2	0	19
ISPD_NOSP7	2.7.7.60	ispD	K00991	2-C-methyl-D-erythritol 4-phosphate cytidylyltransferase	2-C-methyl-D-erythritol 4-phosphate cytidylyltransferase (4-diphosphocytidyl-2C-methyl-D-erythritol synthase) (MEP cytidylyltransferase) (MCT)	758	368	1960	3998	798	254	2194	1346	108	534	526
KAD_CALS8	2.7.4.3	adk	K00939	adenylate kinase	Adenylate kinase (AK) (ATP-AMP transphosphorylase) (ATP:AMP phosphotransferase) (Adenylate monophosphate kinase)	1	0	11	7	1	0	0	2	1	1	2
KAD_THIDA	2.7.4.3	adk	K00939	adenylate kinase	Adenylate kinase (AK) (ATP-AMP transphosphorylase) (ATP:AMP phosphotransferase) (Adenylate monophosphate kinase)	75	9	18	15	105	75	81	21	18	45	36
KDSC_HAEIN	3.1.3.45		K03270	3-deoxy-D-manno-octulosonate 8-phosphate phosphatase (KDO 8-P phosphatase)	3-deoxy-D-manno-octulosonate 8-phosphate phosphatase KdsC (KDO 8-P phosphatase)	2	13	2	4	11	20	3	4	1	9	4
KORA_METTH	1.2.7.3	korA			2-oxoglutarate synthase subunit KorA (2-ketoglutarate oxidoreductase alpha chain) (KOR) (2-oxoglutarate-ferredoxin oxidoreductase subunit alpha)	79	9	26	20	212	136	232	64	11	77	30
KORA_METTM	1.2.7.3	korA	K00174	2-oxoglutarate/2-oxoacid ferredoxin oxidoreductase subunit alpha	2-oxoglutarate synthase subunit KorA (2-ketoglutarate oxidoreductase alpha chain) (KOR) (2-oxoglutarate-ferredoxin oxidoreductase subunit alpha)	3064	339	963	725	8216	5305	8969	2475	432	2949	1122
KORC_METJA	1.2.7.3	korC	K00177	2-oxoglutarate ferredoxin oxidoreductase subunit gamma	2-oxoglutarate synthase subunit KorC (2-ketoglutarate oxidoreductase gamma chain) (KOR) (2-oxoglutarate-ferredoxin oxidoreductase subunit gamma)	404	73	154	96	1057	681	1150	331	56	387	143
KPYK_GEOSE	2.7.1.40	pyk			Pyruvate kinase (PK)	11	3	15	24	1	1	10	10	1	2	4
KPYK_LACDE	2.7.1.40	pyk			Pyruvate kinase (PK)	5	2	8	12	1	1	5	5	1	1	2
KY_MOUSE	3.4.-.-	Ky			Kyphoscoliosis peptidase	11	1	19	11	14	7	95	36	2	13	16
L_UUKS	2.7.7.48	L			RNA-directed RNA polymerase L (Protein L) (Large structural protein) (Replicase) (Transcriptase)	17	16	21	45	19	34	27	24	4	12	2
L2EFL_DROME		l(2)efl	K09542	crystallin, alpha B	Protein lethal(2)essential for life (Protein Efl21)	12	4	43	46	11	6	73	18	2	19	9
LADD_ONCMY					Ladderlectin	8	32	6	1	22	23	6	14	1	14	9
LCFA_BACSU	6.2.1.3	lcfA	K01897	long-chain acyl-CoA synthetase	Long-chain-fatty-acid--CoA ligase (Long-chain acyl-CoA synthetase)	15	17	45	29	0	0	24	12	3	2	6
LCFB_BACSU	6.2.1.3	lcfB	K01897	long-chain acyl-CoA synthetase	Long-chain-fatty-acid--CoA ligase (Long-chain acyl-CoA synthetase)	12	7	26	30	1	1	9	5	0	2	2
LCFH_HAEIN	6.2.1.3		K01897	long-chain acyl-CoA synthetase	Putative long-chain-fatty-acid--CoA ligase (Long-chain acyl-CoA synthetase) (LACS)	115	186	351	353	33	1	92	42	8	41	16
LECH_CHICK					Hepatic lectin	60	252	48	8	172	180	48	108	4	108	68
LEMA_METJA		lemA	K03744	LemA protein	Protein LemA	9	8	21	24	0	1	8	7	0	1	2
LEU3_SULDN	1.1.1.85	leuB	K00052	3-isopropylmalate dehydrogenase	3-isopropylmalate dehydrogenase (3-IPM-DH) (Beta-IPM dehydrogenase) (IMDH)	15	39	9	6	56	69	21	11	2	18	17
LEU3_WOLSU	1.1.1.85	leuB	K00052	3-isopropylmalate dehydrogenase	3-isopropylmalate dehydrogenase (3-IPM-DH) (Beta-IPM dehydrogenase) (IMDH)	41	115	27	18	168	207	64	32	5	54	48
LIPO_BACSU		lipO	K17318	putative aldouronate transport system substrate-binding protein	Lipoprotein LipO (Lipoprotein LplA)	21	10	34	58	18	9	62	42	8	19	13
LIVB3_BRUME			K01999	branched-chain amino acid transport system substrate-binding protein	Leu/Ile/Val-binding protein homolog 3	4	6	12	29	4	3	6	4	8	2	5
LIVB3_BRUSU			K01999	branched-chain amino acid transport system substrate-binding protein	Leu/Ile/Val-binding protein homolog 3	10	18	49	67	7	0	7	13	12	3	10
LIVB4_BRUME					Leu/Ile/Val-binding protein homolog 4	2	7	21	19	3	0	5	5	0	3	1
LIVB5_BRUME			K01999	branched-chain amino acid transport system substrate-binding protein	Leu/Ile/Val-binding protein homolog 5	22	8	41	40	10	2	2	9	1	0	2
LIVB7_BRUAB			K01999	branched-chain amino acid transport system substrate-binding protein	Leu/Ile/Val-binding protein homolog 7	17	18	37	40	1	6	8	16	16	5	11
LIVB8_BRUSU			K01999	branched-chain amino acid transport system substrate-binding protein	Leu/Ile/Val-binding protein homolog 8	10	4	18	20	6	1	0	4	7	10	4
LIVF_SALTY		livF	K01996	branched-chain amino acid transport system ATP-binding protein	High-affinity branched-chain amino acid transport ATP-binding protein LivF (LIV-I protein F)	35	37	160	174	29	8	144	97	9	35	12
LIVJ_ECOLI		livJ	K01999	branched-chain amino acid transport system substrate-binding protein	Leu/Ile/Val-binding protein (LIV-BP)	7	4	10	12	2	0	22	7	0	0	3
LIVK_ECOLI		livK	K01999	branched-chain amino acid transport system substrate-binding protein	Leucine-specific-binding protein (L-BP) (LS-BP)	1	1	9	12	2	0	5	0	1	0	2
LON_XANOR	3.4.21.53	lon	K01338	ATP-dependent Lon protease	Lon protease (ATP-dependent protease La)	10	2	1	6	18	31	45	21	8	19	13
LPPB_HAEIN		lppB	K06194	lipoprotein NlpD	Outer membrane antigenic lipoprotein B	2	1	5	6	5	2	9	10	1	2	2
LPS1A_LYTPI					Calcium-binding protein LPS1-alpha	12	9	26	27	17	5	63	25	4	7	8
LPXD_DESOH	2.3.1.-	lpxD	K02536	UDP-3-O-[3-hydroxymyristoyl] glucosamine N-acyltransferase	UDP-3-O-acylglucosamine N-acyltransferase	6	12	15	23	2	3	11	2	3	0	5
LPXH_CHRSD	3.6.1.54	lpxH	K03269	UDP-2,3-diacylglucosamine hydrolase	UDP-2,3-diacylglucosamine hydrolase (UDP-2,3-diacylglucosamine diphosphatase)	36	2	8	5	59	51	76	12	2	24	16
LRTA_SYNY3		lrtA			Light-repressed protein A homolog	68	77	190	383	62	56	297	188	21	57	61
LTRA_LACLM	2.7.7.49; 3.1.-.-; 3.1.-.-	ltrA			Group II intron-encoded protein LtrA [Includes: Reverse-transcriptase ; RNA maturase ; DNA endonuclease ]	127	167	835	624	197	27	550	156	9	42	65
M1110_ARATH					Uncharacterized mitochondrial protein AtMg01110 (ORF251)	29	3	3	2	11	3	9	2	0	6	1
MA2C1_HUMAN	3.2.1.24	MAN2C1	K01191	alpha-mannosidase	Alpha-mannosidase 2C1 (Alpha mannosidase 6A8B) (Alpha-D-mannoside mannohydrolase) (Mannosidase alpha class 2C member 1)	3	2	7	7	2	1	4	2	2	0	2
MALCR_PSEAE			K03406	methyl-accepting chemotaxis protein	Methyl-accepting chemotaxis protein PA2652	20	49	6	4	42	55	12	12	1	19	10
MALE_ECOLI		malE	K10108	maltose/maltodextrin transport system substrate-binding protein	Maltose-binding periplasmic protein (MBP) (MMBP) (Maltodextrin-binding protein)	2	1	4	6	0	0	0	0	0	0	0
MALE_PYRAB		malE	K15770	arabinogalactan oligomer / maltooligosaccharide transport system substrate-binding protein	Maltotriose-binding protein (MMBP) (Maltodextrin-binding protein)	5	8	21	53	0	0	2	3	0	0	2
MALE_THELN		malE	K02027	multiple sugar transport system substrate-binding protein	Trehalose/maltose-binding protein MalE (TMBP)	31	33	69	137	7	6	28	18	0	8	10
MANG_DICDI	3.2.1.24	manG	K01191	alpha-mannosidase	Alpha-mannosidase G	3	2	7	7	2	1	4	2	2	0	2
MAT1_EUGGR		mat1			Maturase-like protein 1	439	194	753	2006	337	141	1136	574	66	211	277
MBI2_YEAST		BI2	K00412	ubiquinol-cytochrome c reductase cytochrome b subunit	Cytochrome b mRNA maturase bI2	1	0	18	7	1	0	0	0	0	0	1
MCA1_PICST	3.4.22.-	MCA1			Metacaspase-1	5	6	18	31	0	0	4	2	0	0	0
MCO_STAES	1.-.-.-	mco			Multicopper oxidase mco	0	0	0	0	2	0	1	0	30	6	3
MCP_ASFK5					Major capsid protein (MCP) (p72)	91	19	10	5	6	11	377	73	33	87	46
MCP_POV01		MCP			Major capsid protein (MCP)	31	6	1	2	25	41	0	0	4	17	24
MCP4_THEMA		mcp4	K03406	methyl-accepting chemotaxis protein	Methyl-accepting chemotaxis protein 4	91	112	606	366	69	23	121	99	12	62	29
MCPA_CAUCR		mcpA	K03406	methyl-accepting chemotaxis protein	Chemoreceptor McpA (Methyl-accepting chemotaxis protein)	10	12	4	1	26	32	10	5	0	11	6
MDH_CHLTE	1.1.1.37	mdh	K00024	malate dehydrogenase	Malate dehydrogenase	10	2	2	1	32	18	28	9	5	12	10
MDH_DESAP	1.1.1.37	mdh	K00024	malate dehydrogenase	Malate dehydrogenase	4	1	7	6	1	0	1	1	0	0	1
MDH_ROSCS	1.1.1.37	mdh	K00024	malate dehydrogenase	Malate dehydrogenase	15	4	7	4	48	27	43	14	8	18	17
MDH_ROSS1	1.1.1.37	mdh	K00024	malate dehydrogenase	Malate dehydrogenase	8	1	14	11	1	0	2	2	0	0	2
MDTC_XENBS		mdtC	K07789	multidrug efflux pump	Multidrug resistance protein MdtC (Multidrug transporter MdtC)	7	13	5	0	32	36	8	4	9	17	3
MENE_ARATH	6.2.1.26	AAE14	K14760	acyl-activating enzyme 14	2-succinylbenzoate--CoA ligase, chloroplastic/peroxisomal (Acyl-activating enzyme 14) (O-succinylbenzoyl-CoA ligase)	1	1	11	7	0	0	1	0	0	0	0
METK_ANAVT	2.5.1.6	metK	K00789	S-adenosylmethionine synthetase	S-adenosylmethionine synthase (AdoMet synthase) (MAT) (Methionine adenosyltransferase)	113	37	234	603	96	42	327	154	7	49	90
METK_WOLSU	2.5.1.6	metK	K00789	S-adenosylmethionine synthetase	S-adenosylmethionine synthase (AdoMet synthase) (MAT) (Methionine adenosyltransferase)	123	381	63	51	223	426	234	186	3	201	121
MGLA_MYXXD		mglA	K06883	uncharacterized protein	Mutual gliding-motility protein MglA	4	3	47	50	0	0	10	2	0	3	0
MGTE_ENTFA		mgtE	K06213	magnesium transporter	Magnesium transporter MgtE	183	93	444	964	173	92	453	388	32	116	112
MLAD_ECOLI		mlaD	K02067	phospholipid/cholesterol/gamma-HCH transport system substrate-binding protein	Probable phospholipid ABC transporter-binding protein MlaD	28	4	12	4	76	45	74	18	7	45	17
MLRP2_ACRMI					MAM and LDL-receptor class A domain-containing protein 2 (Skeletal organic matrix MAM and LDL-receptor 2) (SOM MAM and LDL-receptor 2) (Fragment)	0	0	0	3	4	5	16	7	0	2	4
MLTD_ECOLI	4.2.2.n1	mltD	K08307	membrane-bound lytic murein transglycosylase D	Membrane-bound lytic murein transglycosylase D (Murein hydrolase D) (Regulatory protein DniR)	80	1	36	4	272	141	216	64	24	102	24
MOAE_PSEAE	2.8.1.12	moaE	K03635	molybdopterin synthase catalytic subunit	Molybdopterin synthase catalytic subunit (MPT synthase subunit 2) (Molybdenum cofactor biosynthesis protein E) (Molybdopterin-converting factor large subunit) (Molybdopterin-converting factor subunit 2)	25	4	3	3	49	70	73	22	1	25	7
MPRA_MYCPA		mprA	K07669	two-component system, OmpR family, response regulator MprA	Response regulator MprA (Mycobacterial persistence regulator A)	7	13	8	0	28	17	1	7	4	5	2
MREB_BACSU		mreB	K03569	rod shape-determining protein MreB and related proteins	Rod shape-determining protein MreB	121	129	292	783	107	29	278	121	44	51	79
MREC_CAUCN		mreC	K03570	rod shape-determining protein MreC	Cell shape-determining protein MreC (Cell shape protein MreC) (Rod shape-determining protein MreC)	11	12	26	71	10	3	25	11	4	5	7
MRF_XENLA	3.4.-.-	myrf			Myelin regulatory factor (Myelin gene regulatory factor) [Cleaved into: Myelin regulatory factor, N-terminal; Myelin regulatory factor, C-terminal]	1	0	14	14	0	0	2	2	0	0	0
MSBA_SYNAS	3.6.3.-	msbA	K11085	ATP-binding cassette, subfamily B, bacterial MsbA	Lipid A export ATP-binding/permease protein MsbA	5	6	1	0	5	9	4	2	3	3	3
MSRAB_VIBCH	1.8.4.11; 1.8.4.12	msrAB	K12267	peptide methionine sulfoxide reductase msrA/msrB	Peptide methionine sulfoxide reductase MsrA/MsrB [Includes: Peptide methionine sulfoxide reductase MsrA (Protein-methionine-S-oxide reductase) (Peptide-methionine (S)-S-oxide reductase) (Peptide Met(O) reductase); Peptide methionine sulfoxide reductase MsrB (Peptide-methionine (R)-S-oxide reductase)]	47	96	79	118	19	16	38	20	0	11	14
MSRB_BACLD	1.8.4.12	msrB	K07305	peptide-methionine (R)-S-oxide reductase	Peptide methionine sulfoxide reductase MsrB (Peptide-methionine (R)-S-oxide reductase)	33	60	63	94	8	10	30	14	0	8	6
MTAA_METBA	2.1.1.246	mtaA			Methylcobamide:CoM methyltransferase MtaA (Methylcobalamin: Coenzyme M methyltransferase) (Methylcobamide:CoM methyltransferase II isozyme M) (MT2-M) ([Methyl-Co(III) methanol-specific corrinoid protein]:coenzyme M methyltransferase)	626	487	5024	2441	458	28	975	589	78	287	231
MTAB_METBF	2.1.1.90	mtaB	K04480	methanol---5-hydroxybenzimidazolylcobamide Co-methyltransferase	Methanol--corrinoid protein co-methyltransferase (Methanol:corrinoid methyltransferase 1 subunit of 50 kDa) (MT1 subunit 50 kDa)	194	140	821	505	72	16	163	113	8	48	60
MTBC2_METAC		mtbC2	K16179	dimethylamine corrinoid protein	Dimethylamine corrinoid protein 2	34	38	445	383	14	4	85	79	0	14	26
MTBC2_METMA		mtbC2	K16179	dimethylamine corrinoid protein	Dimethylamine corrinoid protein 2	26	34	342	336	10	4	68	66	0	12	22
MTBC3_METAC		mtbC3	K16179	dimethylamine corrinoid protein	Dimethylamine corrinoid protein 3	13	17	171	168	5	2	35	33	0	6	11
MTRH_METKA	2.1.1.86	mtrH	K00584	tetrahydromethanopterin S-methyltransferase subunit H	Tetrahydromethanopterin S-methyltransferase subunit H (N5-methyltetrahydromethanopterin--coenzyme M methyltransferase subunit H)	6	1	13	12	1	0	2	2	0	1	2
MTXH_METAC	2.1.1.-	mtxH	K00584	tetrahydromethanopterin S-methyltransferase subunit H	Putative methyltransferase mtx subunit H	10	1	26	23	1	0	4	4	0	1	3
MURA_ANAVT	2.5.1.7	murA	K00790	UDP-N-acetylglucosamine 1-carboxyvinyltransferase	UDP-N-acetylglucosamine 1-carboxyvinyltransferase (Enoylpyruvate transferase) (UDP-N-acetylglucosamine enolpyruvyl transferase) (EPT)	2	3	10	19	5	2	14	8	2	3	4
MURA_NOSS1	2.5.1.7	murA	K00790	UDP-N-acetylglucosamine 1-carboxyvinyltransferase	UDP-N-acetylglucosamine 1-carboxyvinyltransferase (Enoylpyruvate transferase) (UDP-N-acetylglucosamine enolpyruvyl transferase) (EPT)	5	9	30	57	14	5	42	23	5	8	12
MURE_HELHP	6.3.2.13	murE	K01928	UDP-N-acetylmuramoyl-L-alanyl-D-glutamate--2,6-diaminopimelate ligase	UDP-N-acetylmuramoyl-L-alanyl-D-glutamate--2,6-diaminopimelate ligase (Meso-A2pm-adding enzyme) (Meso-diaminopimelate-adding enzyme) (UDP-MurNAc-L-Ala-D-Glu:meso-diaminopimelate ligase) (UDP-MurNAc-tripeptide synthetase) (UDP-N-acetylmuramyl-tripeptide synthetase)	14	52	2	0	18	50	14	22	0	12	22
MURF_BACSU	6.3.2.10	murF	K01929	UDP-N-acetylmuramoyl-tripeptide--D-alanyl-D-alanine ligase	UDP-N-acetylmuramoyl-tripeptide--D-alanyl-D-alanine ligase (D-alanyl-D-alanine-adding enzyme) (UDP-MurNAc-pentapeptide synthetase)	6	14	36	40	3	2	3	7	0	2	3
MUTB_PORGI	5.4.99.2	mutB	K01847	methylmalonyl-CoA mutase	Methylmalonyl-CoA mutase large subunit (MCM-alpha)	1	1	5	7	0	0	4	0	1	0	0
MYCA_BACIU	2.3.1.-	mycA			Mycosubtilin synthase subunit A [Includes: Glutamate-1-semialdehyde aminotransferase (GSA-AT); ATP-dependent asparagine adenylase 1 (AsnA 1) (Asparagine activase 1)]	38	19	122	156	74	16	116	67	12	23	4
NAPA_NITSB	1.7.99.4	napA	K02567	periplasmic nitrate reductase NapA	Periplasmic nitrate reductase	39	8	2	6	21	42	9	5	3	17	10
NAPA_WOLSU	1.7.99.4	napA	K02567	periplasmic nitrate reductase NapA	Periplasmic nitrate reductase	40	6	0	3	25	40	6	1	3	23	10
NAR7_HALMT			K17052	complex iron-sulfur molybdoenzyme family reductase subunit gamma	Putative respiratory nitrate reductase heme subunit ORF7	22	0	4	13	11	6	25	6	53	28	54
NARH_HALMT	1.7.99.4	narH	K17051	complex iron-sulfur molybdoenzyme family reductase subunit beta	Respiratory nitrate reductase subunit beta (Nitrate reductase beta chain)	423	26	246	160	371	130	239	505	3934	1250	1436
NDHN_NOSP7	1.6.5.-	ndhN	K05585	NAD(P)H-quinone oxidoreductase subunit N	NAD(P)H-quinone oxidoreductase subunit N (NAD(P)H dehydrogenase I subunit N) (NDH-1 subunit N) (NDH-N)	3	2	6	10	1	0	3	4	0	2	3
NDRZ_THEAC	1.17.4.1		K00525	ribonucleoside-diphosphate reductase alpha chain	Vitamin B12-dependent ribonucleoside-diphosphate reductase (B12-dependent RNR) (Ribonucleotide reductase)	7	13	19	10	5	1	1	6	12	3	9
NDUS1_RECAM	1.6.5.3; 1.6.99.3	NAD11			NADH-ubiquinone oxidoreductase 75 kDa subunit (Complex I-75kD) (CI-75kD) (NADH dehydrogenase subunit 11)	12	46	3	2	13	20	3	2	3	10	10
NDUS2_NEPOL	1.6.5.3; 1.6.99.3	NAD7			NADH dehydrogenase [ubiquinone] iron-sulfur protein 2 (NADH dehydrogenase subunit 7)	24	91	9	1	31	73	1	6	6	29	18
NHAS5_SYNY3		nhaS5			Na(+)/H(+) antiporter NhaS5 (Sodium/proton antiporter NhaS5)	1	1	6	9	1	2	5	3	1	0	1
NIA_SPIOL	1.7.1.1	NIA			Nitrate reductase [NADH] (NR)	3	0	0	7	3	1	42	6	0	0	3
NIA_USTMA	1.7.1.3	NAR1	K10534	nitrate reductase (NAD(P)H)	Nitrate reductase [NADPH] (NR)	0	0	3	10	0	0	1	0	0	0	0
NIFH_NOSSN	1.18.6.1	nifH			Nitrogenase iron protein (Nitrogenase Fe protein) (Nitrogenase component II) (Nitrogenase reductase) (Fragment)	10	18	53	92	18	11	50	36	3	7	14
NIR_RHISU	1.7.2.1	nirK			Copper-containing nitrite reductase (Cu-NIR)	57	9	79	36	75	11	86	84	717	209	410
NIRS_PSEAE	1.7.2.1; 1.7.99.1	nirS	K15864	nitrite reductase (NO-forming) / hydroxylamine reductase	Nitrite reductase (Cytochrome cd1) (Cytochrome oxidase) (Hydroxylamine reductase)	6	0	0	0	4	5	0	0	29	8	2
NLPD_PSEAE			K06194	lipoprotein NlpD	Lipoprotein NlpD/LppB homolog	49	38	141	323	90	47	143	116	9	45	45
NLPD_SALTI		nlpD	K06194	lipoprotein NlpD	Murein hydrolase activator NlpD	9	9	71	46	42	8	87	74	3	21	22
NLRC3_MOUSE		Nlrc3			Protein NLRC3	19493	13455	40900	47538	20406	5099	44747	32253	13227	11445	10595
NORB_PSEST	1.7.2.5	norB			Nitric oxide reductase subunit B (NOR large subunit) (Nitric oxide reductase cytochrome b subunit)	19	3	3	2	19	43	0	3	4	17	1
NORC_PSEAE		norC	K02305	nitric oxide reductase subunit C	Nitric oxide reductase subunit C (NOR small subunit) (Nitric oxide reductase cytochrome c subunit)	11	7	2	0	18	21	1	0	0	14	1
NRDZ_MYCTO	1.17.4.1	nrdZ	K00525	ribonucleoside-diphosphate reductase alpha chain	Vitamin B12-dependent ribonucleoside-diphosphate reductase (B12-dependent RNR) (Ribonucleotide reductase)	1964	79	50	50	264	303	23	17	17	116	105
NSPC_CAMJ8	4.1.1.96	nspC	K13747	carboxynorspermidine decarboxylase	Carboxynorspermidine/carboxyspermidine decarboxylase (CANS DC/CAS DC) (CANSDC/CASDC)	6	9	4	0	12	14	5	2	3	6	2
NTPA_DESPS	3.6.1.19		K02428	XTP/dITP diphosphohydrolase	Non-canonical purine NTP pyrophosphatase (Non-standard purine NTP pyrophosphatase) (Nucleoside-triphosphate diphosphatase) (Nucleoside-triphosphate pyrophosphatase) (NTPase)	33	92	24	12	11	3	6	7	1	4	6
NTPES_BACSU	3.1.3.6; 3.1.4.16; 3.1.3.5	yfkN	K08693	2',3'-cyclic-nucleotide 2'-phosphodiesterase / 3'-nucleotidase / 5'-nucleotidase	Trifunctional nucleotide phosphoesterase protein YfkN [Includes: 2',3'-cyclic-nucleotide 2'-phosphodiesterase/3'-nucleotidase ; 5'-nucleotidase ]	0	4	7	27	0	1	2	1	0	0	1
NUOD_NITSB	1.6.5.11	nuoD	K00333	NADH-quinone oxidoreductase subunit D	NADH-quinone oxidoreductase subunit D (NADH dehydrogenase I subunit D) (NDH-1 subunit D)	543	1290	156	69	888	1248	501	288	87	567	384
NUOF_RICBR	1.6.5.11	nuoF	K00335	NADH-quinone oxidoreductase subunit F	NADH-quinone oxidoreductase subunit F (NADH dehydrogenase I subunit F) (NDH-1 subunit F)	207	72	54	14	518	324	563	95	36	207	104
NUOG_STRCO	1.6.5.11	nuoG	K00336	NADH-quinone oxidoreductase subunit G	NADH-quinone oxidoreductase subunit G (NADH dehydrogenase I subunit G) (NDH-1 subunit G)	23	8	6	2	58	36	63	11	4	23	12
NUOH_AROAE	1.6.5.11	nuoH	K00337	NADH-quinone oxidoreductase subunit H	NADH-quinone oxidoreductase subunit H (NADH dehydrogenase I subunit H) (NDH-1 subunit H)	8	1	1	1	12	15	17	5	1	12	4
NUOH2_NITOC	1.6.5.11	nuoH2	K00337	NADH-quinone oxidoreductase subunit H	NADH-quinone oxidoreductase subunit H 2 (NADH dehydrogenase I subunit H 2) (NDH-1 subunit H 2)	60	4	4	4	96	120	136	36	8	96	28
NUOI2_NITOC	1.6.5.11	nuoI2	K00338	NADH-quinone oxidoreductase subunit I	NADH-quinone oxidoreductase subunit I 2 (NADH dehydrogenase I subunit I 2) (NDH-1 subunit I 2)	23	2	2	2	36	45	51	14	3	36	11
NUOL_RICFE	1.6.5.11	nuoL	K00341	NADH-quinone oxidoreductase subunit L	NADH-quinone oxidoreductase subunit L (NADH dehydrogenase I subunit L) (NDH-1 subunit L)	1	129	3	0	11	0	1	8	0	8	21
NUSA_SHIFL		nusA	K02600	N utilization substance protein A	Transcription termination/antitermination protein NusA	71	0	0	0	153	112	161	46	4	40	17
NUSG_NEIMB		nusG	K02601	transcriptional antiterminator NusG	Transcription termination/antitermination protein NusG	7	8	10	25	0	2	2	2	1	1	0
OADB_VIBCH	4.1.1.3	oadB	K01572	oxaloacetate decarboxylase, beta subunit	Probable oxaloacetate decarboxylase beta chain	37	60	11	1	53	78	31	25	0	30	15
OAR_MYXXA		oar			Protein oar	309	409	588	880	69	58	76	102	19	40	79
OBG_ARCB4	3.6.5.-	obg	K03979	GTPase	GTPase Obg (GTP-binding protein Obg)	20	68	8	6	53	72	46	20	5	38	22
OBG_SULDN	3.6.5.-	obg	K03979	GTPase	GTPase Obg (GTP-binding protein Obg)	11	34	4	3	27	36	23	10	3	19	11
OMP16_BRUSU		omp16	K03640	peptidoglycan-associated lipoprotein	Outer membrane lipoprotein Omp16 (16.5 kDa minor OMP) (16 kDa OMP) (Minor outer membrane protein Omp16)	8	5	18	19	2	1	4	5	2	3	1
OMP32_DELAC		omp32			Outer membrane porin protein 32 (OMP32)	72	5	13	11	155	137	124	24	12	87	19
OTC_GEOSL	2.1.3.3	argF	K00611	ornithine carbamoyltransferase	Ornithine carbamoyltransferase (OTCase)	3	11	17	24	0	0	0	3	0	2	1
P2A_SCPMV	3.4.21.-				Polyprotein P2A [Cleaved into: N-terminal protein; Serine protease ; VPg; Putative protein p10; Putative protein p8]	530	23	106	224	60	40	26	82	24	18	56
PAL_HAEIN		pal	K03640	peptidoglycan-associated lipoprotein	Outer membrane protein P6 (OMP P6) (15 kDa peptidoglycan-associated lipoprotein) (PC protein)	7	5	47	26	56	21	45	26	274	154	120
PAL_PSEAE		pal	K03640	peptidoglycan-associated lipoprotein	Peptidoglycan-associated lipoprotein	10	0	4	0	43	23	58	17	0	20	9
PAL_PSEPU		pal			Peptidoglycan-associated lipoprotein	9	19	49	39	6	1	11	16	0	2	0
PAN_ARCFU		pan	K03420	proteasome regulatory subunit	Proteasome-activating nucleotidase (PAN) (Proteasomal ATPase) (Proteasome regulatory ATPase) (Proteasome regulatory particle)	2	0	3	4	1	0	0	0	1	1	10
PCKA_SULDN	4.1.1.49	pckA	K01610	phosphoenolpyruvate carboxykinase (ATP)	Phosphoenolpyruvate carboxykinase [ATP] (PCK) (PEP carboxykinase) (PEPCK)	130	212	43	17	187	270	111	88	0	105	53
PCRA_DECAR	1.97.1.-	pcrA	K17050	complex iron-sulfur molybdoenzyme family reductase subunit alpha	Perchlorate reductase subunit alpha (Perchlorate reductase molybdenum subunit)	132	9	76	49	119	43	70	162	1243	383	430
PDTAR_MYCTU		pdtaR	K07183	response regulator NasT	Probable transcriptional regulatory protein pdtaR	0	6	12	13	0	1	4	1	0	0	3
PDXJ_NOSP7	2.6.99.2	pdxJ	K03474	pyridoxine 5-phosphate synthase	Pyridoxine 5'-phosphate synthase (PNP synthase)	26	20	62	114	22	11	62	32	0	9	15
PEPF_BACSU	3.4.24.-	yjbG	K08602	oligoendopeptidase F	Oligoendopeptidase F homolog	53	117	20	15	1	1	0	1	0	3	28
PEPT_CALS4	3.4.11.4	pepT	K01258	tripeptide aminopeptidase	Peptidase T (Aminotripeptidase) (Tripeptidase) (Tripeptide aminopeptidase)	5	4	5	8	1	1	4	2	0	0	4
PEPT_CLONN	3.4.11.4	pepT	K01258	tripeptide aminopeptidase	Peptidase T (Aminotripeptidase) (Tripeptidase) (Tripeptide aminopeptidase)	11	8	14	16	2	2	10	3	0	0	8
PFKA_SULDN	2.7.1.11	pfkA	K00850	6-phosphofructokinase 1	ATP-dependent 6-phosphofructokinase (ATP-PFK) (Phosphofructokinase) (Phosphohexokinase)	205	325	30	50	300	655	85	115	30	235	75
PGK_WOLSU	2.7.2.3	pgk	K00927	phosphoglycerate kinase	Phosphoglycerate kinase	10	62	7	4	46	53	17	10	3	18	14
PGM_NEIMB	5.4.2.2	pgm	K01835	phosphoglucomutase	Phosphoglucomutase (PGM) (Glucose phosphomutase)	4	14	2	2	12	21	3	5	1	6	4
PHNL_DESVM	1.12.2.1	hydB	K00437	[NiFe] hydrogenase large subunit	Periplasmic [NiFe] hydrogenase large subunit (NiFe hydrogenlyase large chain)	24	20	58	114	7	1	41	15	3	1	10
PHOB_RHIME		phoB	K07657	two-component system, OmpR family, phosphate regulon response regulator PhoB	Phosphate regulon transcriptional regulatory protein PhoB	28	95	32	20	16	26	20	13	3	14	18
PHSA_SALTY	1.-.-.-	phsA	K08352	thiosulfate reductase / polysulfide reductase chain A	Thiosulfate reductase	2	7	10	17	1	2	8	2	1	2	4
PILC_PSEAE		pilC			Type 4 fimbrial assembly protein PilC	0	4	26	28	0	1	3	0	0	3	3
PILH_PSEAE		pilH	K02658	twitching motility two-component system response regulator PilH	Protein PilH	2	4	10	8	1	2	2	0	0	2	0
PILQ_NEIG1		pilQ	K02666	type IV pilus assembly protein PilQ	Type IV pilus biogenesis and competence protein PilQ (Outer membrane protein Omc)	231	41	31	40	480	402	880	153	40	261	132
PLED_CAUCR	2.7.7.65	pleD	K02488	two-component system, cell cycle response regulator	Response regulator PleD (Stalked cell differentiation-controlling protein) [Includes: Diguanylate cyclase (DGC) (Diguanylate kinase)]	16	8	9	9	30	29	21	11	0	16	4
PLS_PYRFU	3.4.21.-	pls			Pyrolysin	0	0	0	2	1	0	9	6	1	4	2
PLSX_GEOSL	2.3.1.n2	plsX	K03621	glycerol-3-phosphate acyltransferase PlsX	Phosphate acyltransferase (Acyl-ACP phosphotransacylase) (Acyl-[acyl-carrier-protein]--phosphate acyltransferase) (Phosphate-acyl-ACP acyltransferase)	15	19	10	20	0	0	0	4	0	0	5
PMOA_METCA	1.14.18.3	pmoA1; pmoA2	K10944	methane/ammonia monooxygenase subunit A	Particulate methane monooxygenase beta subunit (Methane monooxygenase A subunit) (Particulate methane monooxygenase 27 kDa subunit) (Particulate methane monooxygenase hydroxylase 26 kDa subunit) (Particulate methane monooxygenase hydroxylase beta subunit) (pMMO-H beta subunit)	3542	2864	213	96	64	16	72	220	4	44	720
PMOB_METCA	1.14.18.3	pmoB1; pmoB2	K10945	methane/ammonia monooxygenase subunit B	Particulate methane monooxygenase alpha subunit (Methane monooxygenase B subunit) (Particulate methane monooxygenase 45 kDa subunit) (Particulate methane monooxygenase 47 kDa subunit) (Particulate methane monooxygenase hydroxylase 45 kDa subunit) (Particulate methane monooxygenase hydroxylase alpha subunit) (pMMO-H alpha subunit)	2870	2232	166	81	49	21	68	169	17	42	564
PNP_CAMC5	2.7.7.8	pnp	K00962	polyribonucleotide nucleotidyltransferase	Polyribonucleotide nucleotidyltransferase (Polynucleotide phosphorylase) (PNPase)	21	34	9	3	28	32	31	14	4	17	14
PNP_DESAA	2.7.7.8	pnp	K00962	polyribonucleotide nucleotidyltransferase	Polyribonucleotide nucleotidyltransferase (Polynucleotide phosphorylase) (PNPase)	29	15	29	70	8	2	10	18	0	3	11
PNP_NITSB	2.7.7.8	pnp	K00962	polyribonucleotide nucleotidyltransferase	Polyribonucleotide nucleotidyltransferase (Polynucleotide phosphorylase) (PNPase)	126	201	51	18	168	192	183	84	24	102	81
PNP_PELCD	2.7.7.8	pnp	K00962	polyribonucleotide nucleotidyltransferase	Polyribonucleotide nucleotidyltransferase (Polynucleotide phosphorylase) (PNPase)	6	3	9	17	2	0	2	4	0	1	2
PNP_THISH	2.7.7.8	pnp	K00962	polyribonucleotide nucleotidyltransferase	Polyribonucleotide nucleotidyltransferase (Polynucleotide phosphorylase) (PNPase)	49	14	7	7	102	70	154	42	14	56	21
POL1_BBWVS	3.6.4.-; 3.4.22.-; 2.7.7.48	RNA1			RNA1 polyprotein (Genome polyprotein B) [Cleaved into: Protease cofactor; Putative helicase (Membrane-binding protein) (NTP-binding protein) (NTB); Viral genome-linked protein (VPg); Picornain 3C-like protease (3C-like protease) ; RNA-directed RNA polymerase ]	4	0	8	7	5	8	4	4	44	12	9
POL1_BPMV	3.6.4.-; 3.4.22.-; 2.7.7.48				RNA1 polyprotein (Genome polyprotein B) (P1) [Cleaved into: Protease cofactor (32 kDa protein); Putative helicase (58 kDa protein) (Membrane-binding protein) (NTP-binding protein) (NTB); Viral genome-linked protein (VPg); Picornain 3C-like protease (3C-like protease) (24 kDa protein); RNA-directed RNA polymerase (87 kDa protein)]	113	21	19	28	288	650	5	21	60	242	37
POL1_CPMVS	3.6.4.-; 3.4.22.-; 2.7.7.48				RNA1 polyprotein (Genome polyprotein B) (P1) [Cleaved into: Protease cofactor (32 kDa protein); Putative helicase (58 kDa protein) (Membrane-binding protein) (NTP-binding protein) (NTB); Viral genome-linked protein (VPg); Picornain 3C-like protease (3C-like protease) (24 kDa protein); RNA-directed RNA polymerase (87 kDa protein)]	6	10	10	61	17	7	3	13	73	18	12
POL1_CPSMV	3.6.4.-; 3.4.22.-; 2.7.7.48				RNA1 polyprotein (Genome polyprotein B) (P1) [Cleaved into: Protease cofactor (32 kDa protein); Putative helicase (58 kDa protein) (Membrane-binding protein) (NTP-binding protein) (NTB); Viral genome-linked protein (VPg); Picornain 3C-like protease (3C-like protease) (24 kDa protein); RNA-directed RNA polymerase (87 kDa protein)]	15	2	32	82	4	6	23	28	1	6	13
POL1_GFLV	3.6.4.-; 3.4.22.-; 2.7.7.48				RNA1 polyprotein (P1) [Cleaved into: P1A protein (1A) (Protease cofactor); Putative ATP-dependent helicase (1B) (Membrane-binding protein) (NTP-binding protein) (NTB); Viral genome-linked protein (1C-VPg); Picornain 3C-like protease (3C-like protease) (1D-PRO); RNA-directed RNA polymerase (1E-POL)]	18	2	32	82	4	6	23	28	4	6	13
POL1_SDVS5	3.6.4.-; 3.4.22.-; 2.7.7.48				RNA1 polyprotein (P1) [Cleaved into: Putative helicase (Putative NTP-binding protein); Probable picornain 3C-like protease (3C-like protease) ; Probable RNA-directed RNA polymerase ]	168	49	143	351	115	113	172	195	346	218	212
POL1_TORVR	3.6.4.-; 3.4.22.-; 2.7.7.48				RNA1 polyprotein (P1) [Cleaved into: Protein X1; Protein X2; Putative ATP-dependent helicase (Membrane-binding protein) (NTP-binding protein) (NTB); Viral genome-linked protein (VPg); Picornain 3C-like protease (3C-like protease) (PRO) ; RNA-directed RNA polymerase (POL) ]	24	4	6	12	51	75	7	16	3	47	14
POL1_TRSVB	3.6.4.-; 3.4.22.-; 2.7.7.48				RNA1 polyprotein (P1) [Cleaved into: P1A protein (1A) (Protease cofactor); Putative ATP-dependent helicase (1B) (Membrane-binding protein) (NTP-binding protein) (NTB); Viral genome-linked protein (1C-VPg); Picornain 3C-like protease (3C-like protease) (1D-PRO); RNA-directed RNA polymerase (1E-POL)]	332	22	131	166	101	33	58	130	254	195	145
POLB_CHPVE	3.4.22.-; 2.7.7.48; 3.6.4.13				ORFB polyprotein [Cleaved into: Papain-like protease p48 ; Putative RNA-directed RNA polymerase/helicase ]	180	24	78	66	234	6	120	150	2439	1317	1014
POLB_CHPVU	3.4.22.-; 2.7.7.48; 3.6.4.13				ORFB polyprotein [Cleaved into: Papain-like protease p48 ; Putative RNA-directed RNA polymerase/helicase ]	30	4	13	11	39	1	20	25	407	220	169
POLG_AEVL2	3.6.1.15; 3.4.22.28; 2.7.7.48				Genome polyprotein [Cleaved into: Protein VP0 (VP4-VP2); Protein VP4 (P1A) (Virion protein 4); Protein VP2 (P1B) (Virion protein 2); Protein VP3 (P1C) (Virion protein 3); Protein VP1 (P1D) (Virion protein 1); Protein 2A (P2A); Protein 2B (P2B); Protein 2C (P2C) ; Protein 3A (P3A); Protein 3B (P3B) (VPg); Protease 3C (P3C) (Picornain 3C); RNA-directed RNA polymerase 3D-POL (P3D-POL) ]	5	1	4	2	3	1	4	12	35	20	26
POLG_BSTV1	3.4.22.45; 3.6.4.-; 3.4.22.44; 2.7.7.48				Genome polyprotein [Cleaved into: P1 proteinase (N-terminal protein); Helper component proteinase (HC-pro) ; Protein P3; 6 kDa protein 1 (6K1); Cytoplasmic inclusion protein (CI) ; 6 kDa protein 2 (6K2); Viral genome-linked protein (VPg); Nuclear inclusion protein A (NI-a) (NIa) (49 kDa proteinase) (49 kDa-Pro) (NIa-pro); Nuclear inclusion protein B (NI-b) (NIb) (RNA-directed RNA polymerase); Coa…	61	0	33	44	99	0	44	88	1012	303	638
POLG_CXB3W	3.4.22.29; 3.6.1.15; 3.4.22.28; 3.4.22.28; 2.7.7.48				Genome polyprotein [Cleaved into: P3; Protein 3AB; P2; P1; Capsid protein VP0 (VP4-VP2); Capsid protein VP4 (P1A) (Virion protein 4); Capsid protein VP2 (P1B) (Virion protein 2); Capsid protein VP3 (P1C) (Virion protein 3); Capsid protein VP1 (P1D) (Virion protein 1); Protease 2A (P2A) (Picornain 2A) (Protein 2A); Protein 2B (P2B); Protein 2C (P2C) ; Protein 3A (P3A); Viral protein genome-linked …	2	1	1	2	5	1	5	9	43	18	28
POLG_CXB5P	3.4.22.29; 3.6.1.15; 3.4.22.28; 3.4.22.28; 2.7.7.48				Genome polyprotein [Cleaved into: P3; Protein 3AB; P2; P1; Capsid protein VP0 (VP4-VP2); Capsid protein VP4 (P1A) (Virion protein 4); Capsid protein VP2 (P1B) (Virion protein 2); Capsid protein VP3 (P1C) (Virion protein 3); Capsid protein VP1 (P1D) (Virion protein 1); Protease 2A (P2A) (Picornain 2A) (Protein 2A); Protein 2B (P2B); Protein 2C (P2C) ; Protein 3A (P3A); Viral protein genome-linked …	9	2	2	8	8	1	3	3	30	16	26
POLG_EBHSG	3.6.1.15; 3.4.22.66; 2.7.7.48				Genome polyprotein (p254) [Cleaved into: Protein p16; Protein p23; NTPase (2C-like protein) (P2C) (p37); Precursor p41; Protein p29; Protein p23/2; Protein p18; Viral genome-linked protein (VPg) (p13); 3C-like protease (3CLpro) (Calicivirin) (Thiol protease P3C) (p15); RNA-directed RNA polymerase (3Dpol) (p58); Capsid protein VP60]	361	165	519	1107	150	68	1458	325	90	158	235
POLG_ENMGO	3.6.1.15; 3.4.22.28; 2.7.7.48				Genome polyprotein [Cleaved into: Leader protein; Protein VP0 (VP4-VP2); Protein VP4 (P1A) (Rho) (Virion protein 4); Protein VP2 (Beta) (P1B) (Virion protein 2); Protein VP3 (Gamma) (P1C) (Virion protein 3); Protein VP1 (Alpha) (P1D) (Virion protein 1); Protein 2A (P2A) (G); Protein 2B (I) (P2B); Protein 2C (C) (P2C) ; Protein 3A (P3A); Protein 3B (P3B) (H) (VPg); Protease 3C (P3C) (Picornain 3C)…	0	1	0	3	6	0	4	2	83	25	6
POLG_FMDV5	3.4.22.46; 3.6.1.15; 3.4.22.28; 2.7.7.48				Genome polyprotein [Cleaved into: Leader protease (Lpro) ; Protein VP0 (VP4-VP2); Protein VP4 (P1A) (Virion protein 4); Protein VP2 (P1B) (Virion protein 2); Protein VP3 (P1C) (Virion protein 3); Protein VP1 (P1D) (Virion protein 1); Protein 2A (P2A) (P52); Protein 2B (P2B); Protein 2C (P2C) ; Protein 3A (P3A); Protein 3B-1 (P3B-1) (Genome-linked protein VPg1); Protein 3B-2 (P3B-2) (Genome-linked…	11	1	19	15	39	3	20	20	216	138	87
POLG_FMDVA	3.4.22.46; 3.6.1.15; 3.4.22.28; 2.7.7.48				Genome polyprotein [Cleaved into: Leader protease (Lpro) ; Protein VP0 (VP4-VP2); Protein VP4 (P1A) (Virion protein 4); Protein VP2 (P1B) (Virion protein 2); Protein VP3 (P1C) (Virion protein 3); Protein VP1 (P1D) (Virion protein 1); Protein 2A (P2A) (P52); Protein 2B (P2B); Protein 2C (P2C) ; Protein 3A (P3A); Protein 3B-1 (P3B-1) (Genome-linked protein VPg1); Protein 3B-2 (P3B-2) (Genome-linked…	3	0	16	10	9	0	8	5	39	22	12
POLG_FMDVC	3.4.22.46; 3.6.1.15; 3.4.22.28; 2.7.7.48				Genome polyprotein [Cleaved into: Leader protease (Lpro) ; Protein VP0 (VP4-VP2); Protein VP4 (P1A) (Virion protein 4); Protein VP2 (P1B) (Virion protein 2); Protein VP3 (P1C) (Virion protein 3); Protein VP1 (P1D) (Virion protein 1); Protein 2A (P2A) (P52); Protein 2B (P2B); Protein 2C (P2C) ; Protein 3A (P3A); Protein 3B-1 (P3B-1) (Genome-linked protein VPg1); Protein 3B-2 (P3B-2) (Genome-linked…	1	1	4	4	7	0	4	4	96	23	16
POLG_FMDVI	3.4.22.46; 3.6.1.15; 3.4.22.28; 2.7.7.48				Genome polyprotein [Cleaved into: Leader protease (Lpro) ; Protein VP0 (VP4-VP2); Protein VP4 (P1A) (Virion protein 4); Protein VP2 (P1B) (Virion protein 2); Protein VP3 (P1C) (Virion protein 3); Protein VP1 (P1D) (Virion protein 1); Protein 2A (P2A) (P52); Protein 2B (P2B); Protein 2C (P2C) ; Protein 3A (P3A); Protein 3B-1 (P3B-1) (Genome-linked protein VPg1); Protein 3B-2 (P3B-2) (Genome-linked…	2	0	7	5	15	2	7	8	35	55	34
POLG_FMDVS	3.4.22.46; 3.6.1.15; 3.4.22.28; 2.7.7.48				Genome polyprotein [Cleaved into: Leader protease (Lpro) ; Protein VP0 (VP4-VP2); Protein VP4 (P1A) (Virion protein 4); Protein VP2 (P1B) (Virion protein 2); Protein VP3 (P1C) (Virion protein 3); Protein VP1 (P1D) (Virion protein 1); Protein 2A (P2A) (P52); Protein 2B (P2B); Protein 2C (P2C) ; Protein 3A (P3A); Protein 3B-1 (P3B-1) (Genome-linked protein VPg1); Protein 3B-2 (P3B-2) (Genome-linked…	2	15	4	5	9	1	4	7	99	25	18
POLG_FMDVT	3.4.22.46				Genome polyprotein [Cleaved into: Leader protease (Lpro) ; Protein VP0 (VP4-VP2); Protein VP4 (P1A) (Virion protein 4); Protein VP2 (P1B) (Virion protein 2); Protein VP3 (P1C) (Virion protein 3); Protein VP1 (P1D) (Virion protein 1); Protein 2A (P2A) (P52); Protein 2B (P2B); Protein 2C; Protein 3A; Protein 3B-1; Protein 3B-2; Protein 3B-3; Picornain 3C; RNA-directed RNA polymerase 3D-POL]	33	16	0	1	31	39	3	5	0	14	14
POLG_HAVCF	3.6.1.15; 3.4.22.28; 2.7.7.48				Genome polyprotein [Cleaved into: Protein VP0 (VP4-VP2); Protein VP4 (P1A) (Virion protein 4); Protein VP2 (P1B) (Virion protein 2); Protein VP3 (P1C) (Virion protein 3); Protein VP1-2A (PX); Protein VP1 (P1D) (Virion protein 1); Protein 2A (P2A); Protein 2BC; Protein 2B (P2B); Protein 2C (P2C) ; Protein 3ABCD (P3); Protein 3ABC; Protein 3AB; Protein 3A (P3A); Protein 3B (P3B) (VPg); Protein 3CD;…	34	6	39	36	107	8	51	40	520	492	214
POLG_HAVMB	3.6.1.15; 3.4.22.28; 2.7.7.48				Genome polyprotein [Cleaved into: Protein VP0 (VP4-VP2); Protein VP4 (P1A) (Virion protein 4); Protein VP2 (P1B) (Virion protein 2); Protein VP3 (P1C) (Virion protein 3); Protein VP1-2A (PX); Protein VP1 (P1D) (Virion protein 1); Protein 2A (P2A); Protein 2BC; Protein 2B (P2B); Protein 2C (P2C) ; Protein 3ABCD (P3); Protein 3ABC; Protein 3AB; Protein 3A (P3A); Protein 3B (P3B) (VPg); Protein 3CD;…	14	4	12	22	4	7	23	12	151	58	35
POLG_PYFV1	3.6.4.-; 3.4.22.-; 2.7.7.48				Genome polyprotein [Cleaved into: Putative leader protein; Capsid protein 1 (CP-1) (22.5 kDa protein) (Coat protein 1); Capsid protein 2 (CP-2) (26 kDa protein) (Coat protein 2); Capsid protein 3 (CP-3) (31 kDa protein) (Coat protein 3); Putative helicase (Putative NTP-binding protein); Probable picornain 3C-like protease (3C-like protease) ; Probable RNA-directed RNA polymerase ]	6	4	6	8	17	3	5	19	35	36	17
POLG_RTSVT	3.6.4.-; 3.4.22.-; 2.7.7.48				Genome polyprotein [Cleaved into: Putative leader protein; Capsid protein 1 (CP-1) (22.5 kDa protein) (Coat protein 1); Capsid protein 2 (CP-2) (26 kDa protein) (Coat protein 2); Capsid protein 3 (CP-3) (31 kDa protein) (Coat protein 3); Putative helicase (Putative NTP-binding protein); Probable picornain 3C-like protease (3C-like protease) ; Probable RNA-directed RNA polymerase ]	27	23	60	123	31	41	48	79	92	76	89
POLG_TMEVD	3.6.1.15; 3.4.22.28; 2.7.7.48				Genome polyprotein [Cleaved into: Leader protein; Protein VP0 (VP4-VP2); Protein VP4 (P1A) (Virion protein 4); Protein VP2 (P1B) (Virion protein 2); Protein VP3 (P1C) (Virion protein 3); Protein VP1 (P1D) (Virion protein 1); Protein 2A (P2A); Protein 2B (P2B); Protein 2C (P2C) ; Protein 3A (P3A); Protein 3B (P3B) (VPg); Protease 3C (P3C) (Picornain 3C); RNA-directed RNA polymerase 3D-POL (P3D-POL…	47	3	27	43	0	1	0	0	0	2	10
POLG_WMV2U	3.4.22.44; 2.7.7.48				Genome polyprotein [Cleaved into: Nuclear inclusion protein A (NI-A) (NIA) (49 kDa proteinase) (49 kDa-Pro); Nuclear inclusion protein B (NI-B) (NIB) (RNA-directed RNA polymerase); Capsid protein (CP) (Coat protein)] (Fragment)	126	21	11	63	305	312	95	483	21	277	91
POLN_ABPVR	2.7.7.48; 3.4.22.-				Replicase polyprotein	6883	822	3927	6131	6286	5493	5898	14306	20738	11692	9118
POLN_CRPVC	3.4.22.-; 2.7.7.48				Replicase polyprotein [Cleaved into: Protein 1A (CrPV-1A); Protein 2A; Protein 2B; Protein 2C; Protein 3A; Protein 3B; 3C-like protease ; RNA-directed RNA polymerase 3D-POL ]	13062	2004	8105	22170	11361	6699	14323	11522	61130	21913	21181
POLN_DCVEB	3.4.22.-; 2.7.7.48				Replicase polyprotein [Cleaved into: Protein 1A; Protein 2A; Protein 2B; Protein 2C; Protein 3A; Protein 3B; 3C-like protease ; RNA-directed RNA polymerase 3D-POL ]	36947	8775	35355	56081	32692	24620	120664	45657	53543	39156	37208
POLN_HEVMG	2.1.1.-; 2.7.7.-; 3.4.22.-; 3.6.4.-; 2.7.7.48				Non-structural polyprotein pORF1 [Includes: Methyltransferase ; Putative papain-like cysteine protease (PLP) ; NTPase/helicase ; RNA-directed RNA polymerase (RdRp) ]	492	230	708	1686	359	165	1442	676	211	237	299
POLR_NORAV	3.6.4.-; 2.7.7.48				Replication polyprotein [Includes: Membrane protein; Helicase ; Protease; RNA-directed RNA polymerase ]	205	98	209	265	709	111	301	464	7643	2410	1629
POLS_ABPVR					Structural polyprotein [Cleaved into: Protein VP1 (Virion protein 2); Protein VP4 (Virion protein 4); Protein VP2 (Virion protein 3); Protein VP3 (Virion protein 1)]	154	89	313	510	91	67	120	211	647	265	244
POLS_CRPVC					Structural polyprotein [Cleaved into: Capsid protein 1 (CP1); Capsid protein 4 (CP4); Capsid protein 2 (CP2); Capsid protein 3 (CP3)]	100333	10149	21131	20389	142532	294855	10055	20379	34836	128894	31210
PORA_METTM	1.2.7.1	porA	K00169	pyruvate ferredoxin oxidoreductase alpha subunit	Pyruvate synthase subunit PorA (Pyruvate oxidoreductase alpha chain) (POR) (Pyruvic-ferredoxin oxidoreductase subunit alpha)	3	0	0	0	16	0	5	26	72	23	3
PORA_THEMA	1.2.7.1	porA	K00169	pyruvate ferredoxin oxidoreductase alpha subunit	Pyruvate synthase subunit PorA (Pyruvate oxidoreductase alpha chain) (POR) (Pyruvic-ferredoxin oxidoreductase subunit alpha)	203	326	86	22	286	372	118	98	17	152	68
PORB_METBF	1.2.7.1	porB	K00170	pyruvate ferredoxin oxidoreductase beta subunit	Pyruvate synthase subunit PorB (Pyruvate oxidoreductase beta chain) (POR) (Pyruvic-ferredoxin oxidoreductase subunit beta)	1	0	0	0	2	1	6	7	29	7	7
PORF_PSEAE		oprF	K03286	OmpA-OmpF porin, OOP family	Outer membrane porin F	155	60	130	109	230	90	284	95	68	224	129
PORF_PSESY		oprF			Outer membrane porin F	89	89	222	256	51	39	125	72	24	39	47
PP220_ASFM2					Polyprotein pp220 (220 kDa polyprotein) [Cleaved into: p34; p14; p37; p150]	4	0	2	3	6	0	45	12	1	2	6
PPDK_CLOSY	2.7.9.1	ppdK			Pyruvate, phosphate dikinase (Pyruvate, orthophosphate dikinase)	17	32	84	96	27	20	72	37	8	40	24
PPH_ARATH	3.1.1.-	PPH			Pheophytinase, chloroplastic (Pheophytin pheophorbide hydrolase) (Protein CO-REGULATED WITH NYE1)	8	14	49	86	14	7	55	38	6	9	15
PPSA_SYNY3	2.7.9.2	ppsA			Phosphoenolpyruvate synthase (PEP synthase) (Pyruvate, water dikinase)	80	15	92	148	42	25	42	74	33	18	26
PRIA_SYNY3	3.6.4.-	priA			Primosomal protein N' (ATP-dependent helicase PriA)	2	3	8	31	5	0	25	13	2	1	3
PRPX_HORVU					Pathogen-related protein	13	10	31	57	11	6	31	16	0	5	8
PRTT_PORGN	3.4.22.-	prtT			Thiol protease/hemagglutinin PrtT	43	17	80	57	16	3	80	23	0	7	16
PRXQ_WHEAT	1.11.1.15	PRX1			Peroxiredoxin Q, chloroplastic (Thioredoxin reductase)	2	0	1	1	0	1	1	1	4	3	9
PRXU_EUBAC	1.11.1.15	prxU			Selenocysteine-containing peroxiredoxin PrxU	14	6	66	69	12	2	18	18	0	4	3
PSAB_THAPS	1.97.1.12	psaB			Photosystem I P700 chlorophyll a apoprotein A2 (PSI-B) (PsaB)	143	186	110	185	232	390	148	148	33	223	68
PSBC_SYNY3		psbC			Photosystem II CP43 reaction center protein (PSII 43 kDa protein) (Protein CP-43)	18	12	12	23	11	3	22	22	2	4	6
PSBD2_SYNP6	1.10.3.9	psbD2	K02706	photosystem II P680 reaction center D2 protein	Photosystem II D2 protein 2 (PSII D2 protein 2) (Photosystem Q(A) protein 2)	35	24	23	45	21	6	43	43	3	8	12
PSBE_THAPS		psbE			Cytochrome b559 subunit alpha (PSII reaction center subunit V)	38	95	80	167	98	99	55	53	6	35	35
PSBF_PHATC		psbF			Cytochrome b559 subunit beta (PSII reaction center subunit VI)	13	32	27	56	33	33	18	18	2	12	12
PSBU_ANAVT		psbU	K02719	photosystem II PsbU protein	Photosystem II 12 kDa extrinsic protein (PS II complex 12 kDa extrinsic protein) (PSII-U)	2	7	13	14	5	3	7	12	1	1	3
PSBU_NOSS1		psbU	K02719	photosystem II PsbU protein	Photosystem II 12 kDa extrinsic protein (PS II complex 12 kDa extrinsic protein) (PSII-U)	2	7	13	14	5	3	7	12	1	1	3
PSPA_SHIFL		pspA	K03969	phage shock protein A	Phage shock protein A	17	12	65	67	7	3	38	8	3	7	12
PTH_CLOPS	3.1.1.29	pth	K01056	peptidyl-tRNA hydrolase, PTH1 family	Peptidyl-tRNA hydrolase (PTH)	7	6	52	83	10	0	24	12	2	4	6
PTHC_ECOLI		srlA	K02783	PTS system, glucitol/sorbitol-specific IIC component	Glucitol/sorbitol permease IIC component (EIIC-Gut) (PTS system glucitol/sorbitol-specific EIIC component)	0	0	0	0	0	0	0	0	14	10	0
PUR5_GEOLS	6.3.3.1	purM	K01933	phosphoribosylformylglycinamidine cyclo-ligase	Phosphoribosylformylglycinamidine cyclo-ligase (AIR synthase) (AIRS) (Phosphoribosyl-aminoimidazole synthetase)	0	6	11	25	0	0	8	3	3	0	2
PUR7_WOLSU	6.3.2.6	purC	K01923	phosphoribosylaminoimidazole-succinocarboxamide synthase	Phosphoribosylaminoimidazole-succinocarboxamide synthase (SAICAR synthetase)	63	129	15	6	129	159	72	66	0	42	54
PUR9_GEOSL	2.1.2.3; 3.5.4.10	purH	K00602	phosphoribosylaminoimidazolecarboxamide formyltransferase / IMP cyclohydrolase	Bifunctional purine biosynthesis protein PurH [Includes: Phosphoribosylaminoimidazolecarboxamide formyltransferase (AICAR transformylase); IMP cyclohydrolase (ATIC) (IMP synthase) (Inosinicase)]	8	5	23	23	0	0	0	5	0	0	8
PURK_SYNE7	6.3.4.18	purK	K01589	5-(carboxyamino)imidazole ribonucleotide synthase	N5-carboxyaminoimidazole ribonucleotide synthase (N5-CAIR synthase) (5-(carboxyamino)imidazole ribonucleotide synthetase)	14	11	23	57	6	11	30	20	3	9	3
PURK_SYNY3	6.3.4.18	purK			N5-carboxyaminoimidazole ribonucleotide synthase (N5-CAIR synthase) (5-(carboxyamino)imidazole ribonucleotide synthetase)	9	7	15	38	4	7	20	13	2	6	2
PYCB_METJA	6.4.1.1	pycB	K01960	pyruvate carboxylase subunit B	Pyruvate carboxylase subunit B (Pyruvic carboxylase B)	20	24	15	39	23	15	9	11	3	6	6
PYRC_HELHP	3.5.2.3	pyrC	K01465	dihydroorotase	Dihydroorotase (DHOase)	22	46	6	0	40	38	30	2	4	24	4
PYRF_NOSS1	4.1.1.23	pyrF	K01591	orotidine-5'-phosphate decarboxylase	Orotidine 5'-phosphate decarboxylase (OMP decarboxylase) (OMPDCase) (OMPdecase)	4	1	17	25	2	2	11	9	2	3	3
PYRG_NOSS1	6.3.4.2	pyrG	K01937	CTP synthase	CTP synthase (CTP synthetase) (UTP--ammonia ligase)	2	1	9	17	2	1	15	2	0	2	2
PYRH_NITSB	2.7.4.22	pyrH	K09903	uridylate kinase	Uridylate kinase (UK) (Uridine monophosphate kinase) (UMP kinase) (UMPK)	9	47	2	5	38	26	32	12	2	15	15
QCRA_STRLI		qcrA			Ubiquinol-cytochrome c reductase iron-sulfur subunit (Rieske iron-sulfur protein) (Fragment)	26	6	2	1	2	2	4	3	1	3	26
QHED_PSEPU	1.1.9.1	qbdA			Quinohemoprotein alcohol dehydrogenase ADH IIB (ADH IIB) (Alcohol dehydrogenase (azurin))	100	25	10	6	52	43	12	10	25	35	21
QMCA_SHIFL		qmcA			Protein QmcA	19	22	7	35	39	38	73	25	2	15	16
RBPA_SYNY3		rbpA			Putative RNA-binding protein RbpA	32	45	73	211	36	26	96	61	8	27	33
RBPB_NOSS1		rbpB			Putative RNA-binding protein RbpB	109	140	281	795	130	96	340	221	27	98	109
RBPE_NOSS1		rbpE			Putative RNA-binding protein RbpE	35	141	55	25	136	75	52	39	43	51	43
RDPO_ACUOB	2.7.7.49				Probable reverse transcriptase	720	171	539	1067	1482	1441	1916	885	201	845	402
RDRP_AHNNV	2.7.7.48				RNA-directed RNA polymerase (RdRp) (RNA replicase) (Protein A)	770	150	471	940	339	251	279	480	875	395	413
RDRP_BOOLV	2.7.7.48				RNA-directed RNA polymerase (RdRp) (RNA replicase) (Protein A)	2699	1548	1984	4334	464	280	1904	790	248	249	553
RDRP_BPFR	2.7.7.48				RNA-directed RNA polymerase beta chain (RNA replicase beta chain)	1623	1323	3177	3527	2252	1908	2326	2094	330	1348	766
RDRP_BPGA	2.7.7.48				RNA-directed RNA polymerase beta chain (RNA replicase beta chain)	258	261	544	590	380	174	851	356	77	259	217
RDRP_BPMS2	2.7.7.48				RNA-directed RNA polymerase beta chain (RNA replicase beta chain)	4143	4408	11818	10733	3270	1704	2351	2334	547	1994	1521
RDRP_BPMX1	2.7.7.48				RNA-directed RNA polymerase subunit beta (RNA replicase beta chain)	3231	1503	3852	4350	8924	4429	8611	6101	1311	4772	2354
RDRP_BPQBE	2.7.7.48				RNA-directed RNA polymerase subunit beta (RNA replicase beta chain) (RNA-directed RNA polymerase subunit II)	3282	1069	1676	1596	7060	6104	5321	8549	1600	4590	2072
RDRP_BPSP	2.7.7.48				RNA-directed RNA polymerase beta chain (RNA replicase beta chain)	3980	2081	8801	8006	5699	3851	11228	5480	6972	5974	4292
RDRP_CFMVN	3.4.21.-; 2.7.7.48				Replicase polyprotein P2AB [Cleaved into: N-terminal protein; Serine protease ; VPg; RNA-directed RNA polymerase (RdRp)]	827	127	653	432	1857	725	7775	3043	275	1058	1148
RDRP_CPMV1	2.7.7.48				RNA-directed RNA polymerase (p93)	1977	1584	1655	1972	2228	1915	2615	2139	272	1355	848
RDRP_CPVKS	2.7.7.48				RNA-directed RNA polymerase	48	44	41	51	63	87	43	49	7	38	20
RDRP_GGNNV	2.7.7.48				RNA-directed RNA polymerase (RdRp) (RNA replicase) (Protein A)	5734	3411	8774	15466	4801	3961	8025	10790	2265	4108	2907
RDRP_GRVMC	2.7.7.48				RNA-directed RNA polymerase (RdRp)	218	71	400	291	61	34	93	117	129	120	79
RDRP_HASV	2.1.1.-; 2.7.7.48; 3.6.4.13				Methyltransferase/helicase/RNA-directed RNA polymerase	8	3	21	34	1	7	34	28	0	3	2
RDRP_HPBVH	2.7.7.48				Potential RNA-dependent RNA polymerase	69	80	130	235	134	126	161	181	17	68	54
RDRP_MCMVK	2.7.7.48				RNA-directed RNA polymerase (111 kDa protein) (Protein p111) [Cleaved into: Protein p50]	397	303	315	742	360	468	463	544	50	200	110
RDRP_NODAM	2.7.7.48				RNA-directed RNA polymerase (RdRp) (RNA replicase) (Protein A)	262	436	1253	1246	78	37	218	249	58	135	123
RDRP_OCSVU	2.7.7.48				RNA-directed RNA polymerase (Protein p84) [Cleaved into: Protein p23]	432	101	375	530	471	885	192	565	86	367	116
RDRP_OUMVV	2.7.7.48				RNA-dependent RNA polymerase	4582	2140	5059	6011	9720	7301	3686	5799	3310	6196	2674
RDRP_PAV	2.7.7.48				RNA-directed RNA polymerase (RdRp) (RNA replicase) (Protein A)	768	107	537	1054	473	220	571	710	1681	834	1183
RDRP_PMVK	2.7.7.48				RNA-directed RNA polymerase (Protein p112) [Cleaved into: Protein p48]	119	68	159	562	25	30	35	61	0	21	22
RDRP_PRV	2.7.7.48				RNA-directed RNA polymerase (RdRp) (RNA replicase)	317	83	187	274	226	55	224	273	924	584	764
RDRP_RCNMV	2.7.7.48				RNA-directed RNA polymerase (Protein p88)	23	3	21	17	12	57	124	96	3	27	24
RDRP_RSVT	2.7.7.48				RNA-dependent RNA polymerase (Replicase) (Transcriptase)	9	8	10	23	9	17	13	12	2	6	1
RDRP_SBMVA	3.4.21.-; 2.7.7.48				Replicase polyprotein P2AB [Cleaved into: N-terminal protein; Serine protease ; VPg; RNA-directed RNA polymerase (RdRp)]	549	149	477	644	665	162	528	536	3048	2026	1919
RDRP_SCPMV	3.4.21.-; 2.7.7.48				Replicase polyprotein P2AB [Cleaved into: N-terminal protein; Serine protease ; VPg; RNA-directed RNA polymerase (RdRp)]	780	55	226	373	312	51	203	135	774	1346	803
RDRP_SHMV	2.1.1.-; 2.7.7.-; 2.7.7.48; 3.6.4.13; 2.1.1.-; 2.7.7.-; 3.6.4.13				Replicase large subunit (183 kDa protein) (RNA-directed RNA polymerase) [Cleaved into: Replicase small subunit (126 kDa protein) (Methyltransferase/RNA helicase) (MT/HEL)]	4	1	3	2	4	1	3	5	36	29	12
RDRP_SJNNV	2.7.7.48				RNA-directed RNA polymerase (RdRp) (RNA replicase) (Protein A)	2999	514	1485	2431	2028	1865	1886	5360	1113	1311	858
RDRP_TCV	2.7.7.48				RNA-directed RNA polymerase (Protein p88) [Cleaved into: Protein p28]	495	312	474	1715	478	523	438	648	123	332	176
RDRP_TNVA	2.7.7.48				RNA-directed RNA polymerase (Protein p82) [Cleaved into: Protein p23]	1369	223	633	574	2213	3884	305	529	397	1656	298
RDRP_TYYVF	3.4.21.-; 2.7.7.48				Protein P1-P2 [Cleaved into: Serine protease ; RNA-directed RNA polymerase ]	18	0	4	1	36	1	11	7	264	82	85
RF1_ARCB4		prfA	K02835	peptide chain release factor 1	Peptide chain release factor 1 (RF-1)	14	22	6	2	20	24	13	6	0	8	11
RH47_ARATH	3.6.4.13	RH47			DEAD-box ATP-dependent RNA helicase 47, mitochondrial (Protein EMBRYO DEFECTIVE 1586) (Protein INCREASED SIZE EXCLUSION LIMIT 1)	18	33	36	165	18	15	18	54	9	12	0
RIDA_BACSU	3.5.99.10	yabJ	K09022	2-iminobutanoate/2-iminopropanoate deaminase	2-iminobutanoate/2-iminopropanoate deaminase (Enamine/imine deaminase)	16	47	9	5	31	49	25	16	3	18	10
RIMO_NOSP7	2.8.4.4	rimO	K14441	ribosomal protein S12 methylthiotransferase	Ribosomal protein S12 methylthiotransferase RimO (S12 MTTase) (S12 methylthiotransferase) (Ribosomal protein S12 (aspartate-C(3))-methylthiotransferase) (Ribosome maturation factor RimO)	154	111	340	789	164	64	483	301	27	89	104
RIMO_NOSS1	2.8.4.4	rimO	K14441	ribosomal protein S12 methylthiotransferase	Ribosomal protein S12 methylthiotransferase RimO (S12 MTTase) (S12 methylthiotransferase) (Ribosomal protein S12 (aspartate-C(3))-methylthiotransferase) (Ribosome maturation factor RimO)	154	111	340	789	163	64	483	301	23	89	105
RIMP_HAHCH		rimP	K09748	ribosome maturation factor RimP	Ribosome maturation factor RimP	10	0	0	0	22	16	23	7	1	6	2
RIP3_MYCTU		rip3			Putative zinc metalloprotease Rip3	0	0	5	4	1	1	4	7	6	7	45
RIR1_HELPJ	1.17.4.1	nrdA	K00525	ribonucleoside-diphosphate reductase alpha chain	Ribonucleoside-diphosphate reductase subunit alpha (Ribonucleotide reductase)	4	10	1	5	12	26	7	6	1	10	1
RK33_THAPS		rpl33			50S ribosomal protein L33, chloroplastic	1	3	3	10	3	1	3	3	0	0	1
RL1_DESAA		rplA	K02863	large subunit ribosomal protein L1	50S ribosomal protein L1	56	139	196	203	40	10	35	60	0	29	29
RL1_GEOMG		rplA	K02863	large subunit ribosomal protein L1	50S ribosomal protein L1	8	0	33	38	8	5	14	18	0	5	3
RL1_SYNWW		rplA	K02863	large subunit ribosomal protein L1	50S ribosomal protein L1	72	138	30	51	9	0	0	12	0	0	12
RL10_DESPS		rplJ	K02864	large subunit ribosomal protein L10	50S ribosomal protein L10	1	0	15	7	0	0	0	1	0	1	0
RL10_GEOKA		rplJ	K02864	large subunit ribosomal protein L10	50S ribosomal protein L10	0	1	10	5	0	0	0	2	0	0	2
RL10_GEOTN		rplJ	K02864	large subunit ribosomal protein L10	50S ribosomal protein L10	0	1	10	5	0	0	0	2	0	0	0
RL10_SULDN		rplJ	K02864	large subunit ribosomal protein L10	50S ribosomal protein L10	54	37	210	190	16	6	16	47	0	0	19
RL11_CLOBM		rplK	K02867	large subunit ribosomal protein L11	50S ribosomal protein L11	12	23	5	9	2	0	0	2	0	0	2
RL13_DESPS		rplM	K02871	large subunit ribosomal protein L13	50S ribosomal protein L13	32	7	42	37	3	0	9	4	0	0	3
RL13_WOLSU		rplM	K02871	large subunit ribosomal protein L13	50S ribosomal protein L13	120	295	46	34	223	286	136	82	6	96	80
RL14_CHLT3		rplN	K02874	large subunit ribosomal protein L14	50S ribosomal protein L14	40	16	24	40	6	0	2	6	0	0	6
RL14_DESAA		rplN	K02874	large subunit ribosomal protein L14	50S ribosomal protein L14	68	58	24	14	77	108	12	5	8	29	15
RL14_DESAG		rplN	K02874	large subunit ribosomal protein L14	50S ribosomal protein L14	68	57	15	6	75	108	12	4	6	29	15
RL14_DESOH		rplN	K02874	large subunit ribosomal protein L14	50S ribosomal protein L14	14	11	25	25	2	1	9	8	5	4	5
RL14_MOOTA		rplN	K02874	large subunit ribosomal protein L14	50S ribosomal protein L14	4	10	10	7	1	1	2	4	0	0	4
RL14_PSYIN		rplN	K02874	large subunit ribosomal protein L14	50S ribosomal protein L14	23	3	0	0	15	18	0	3	0	8	2
RL15_CAMC5		rplO	K02876	large subunit ribosomal protein L15	50S ribosomal protein L15	7	16	1	0	1	0	27	5	1	2	3
RL15_SYNWW		rplO	K02876	large subunit ribosomal protein L15	50S ribosomal protein L15	28	19	41	43	3	2	16	12	7	8	10
RL16_DESOH		rplP	K02878	large subunit ribosomal protein L16	50S ribosomal protein L16	1	0	7	5	0	0	5	2	0	1	1
RL16_GEOSL		rplP	K02878	large subunit ribosomal protein L16	50S ribosomal protein L16	14	10	20	21	2	1	8	6	4	4	5
RL17_BORPD		rplQ	K02879	large subunit ribosomal protein L17	50S ribosomal protein L17	25	13	31	39	1	0	0	2	0	1	4
RL17_HERAR		rplQ	K02879	large subunit ribosomal protein L17	50S ribosomal protein L17	7	11	10	21	0	1	6	4	0	2	1
RL18_DESVM		rplR	K02881	large subunit ribosomal protein L18	50S ribosomal protein L18	0	0	6	9	0	0	3	0	0	1	0
RL18_SODGM		rplR	K02881	large subunit ribosomal protein L18	50S ribosomal protein L18	116	6	33	18	226	153	340	82	13	126	45
RL2_CARHZ		rplB	K02886	large subunit ribosomal protein L2	50S ribosomal protein L2	1	4	708	764	4	8	76	121	0	36	28
RL2_CELJU		rplB	K02886	large subunit ribosomal protein L2	50S ribosomal protein L2	77	32	8	0	9	9	3	3	18	21	8
RL2_PELPD		rplB	K02886	large subunit ribosomal protein L2	50S ribosomal protein L2	207	173	51	24	228	326	36	11	18	86	46
RL2_PELTS		rplB	K02886	large subunit ribosomal protein L2	50S ribosomal protein L2	5	2	6	8	4	2	0	2	0	1	1
RL2_SACD2		rplB	K02886	large subunit ribosomal protein L2	50S ribosomal protein L2	3814	198	1090	578	7442	5052	11221	2706	429	4142	1469
RL2_SHISS		rplB	K02886	large subunit ribosomal protein L2	50S ribosomal protein L2	281	116	28	0	33	33	11	11	66	77	28
RL20_ARCB4		rplT	K02887	large subunit ribosomal protein L20	50S ribosomal protein L20	5	3	42	35	3	2	2	3	0	0	2
RL20_CAMJ8		rplT	K02887	large subunit ribosomal protein L20	50S ribosomal protein L20	3	2	28	23	2	1	1	2	0	0	1
RL20_PSYIN		rplT	K02887	large subunit ribosomal protein L20	50S ribosomal protein L20	12	12	1	4	9	14	1	2	1	4	1
RL20_SULDN		rplT	K02887	large subunit ribosomal protein L20	50S ribosomal protein L20	6	4	56	46	4	2	2	4	0	0	2
RL24_CARHZ		rplX	K02895	large subunit ribosomal protein L24	50S ribosomal protein L24	14	10	20	21	2	1	8	6	4	4	5
RL24_SHEPW		rplX	K02895	large subunit ribosomal protein L24	50S ribosomal protein L24	15	2	0	0	10	12	0	2	0	5	1
RL29_SHESW		rpmC	K02904	large subunit ribosomal protein L29	50S ribosomal protein L29	116	6	33	18	226	153	340	82	13	126	45
RL3_MARMS		rplC	K02906	large subunit ribosomal protein L3	50S ribosomal protein L3	2	0	2	3	0	5	0	2	8	2	27
RL3_PETMO		rplC	K02906	large subunit ribosomal protein L3	50S ribosomal protein L3	5	2	11	18	0	0	0	0	0	0	0
RL3_THISH		rplC	K02906	large subunit ribosomal protein L3	50S ribosomal protein L3	64	12	16	4	158	51	151	35	38	81	18
RL33_CLOTH		rpmG			50S ribosomal protein L33	10	17	22	21	2	0	11	4	0	1	4
RL35_SULDN		rpmI	K02916	large subunit ribosomal protein L35	50S ribosomal protein L35	2	1	14	12	1	1	1	1	0	0	1
RL4_BACSK		rplD	K02926	large subunit ribosomal protein L4	50S ribosomal protein L4	68	57	15	8	75	108	12	3	6	29	15
RL4_CHRSD		rplD	K02926	large subunit ribosomal protein L4	50S ribosomal protein L4	8	2	2	1	22	7	22	5	0	9	3
RL4_SHISS		rplD	K02926	large subunit ribosomal protein L4	50S ribosomal protein L4	51	21	5	0	6	6	2	2	12	14	5
RL5_ALTMD		rplE	K02931	large subunit ribosomal protein L5	50S ribosomal protein L5	205	68	0	0	80	38	26	29	0	14	15
RL5_CHRVO		rplE	K02931	large subunit ribosomal protein L5	50S ribosomal protein L5	50	20	30	50	8	0	3	8	0	0	8
RL5_GEOMG		rplE	K02931	large subunit ribosomal protein L5	50S ribosomal protein L5	4	0	20	15	1	0	13	6	0	3	4
RL5_NOSP7		rplE	K02931	large subunit ribosomal protein L5	50S ribosomal protein L5	14	11	23	57	6	11	30	20	3	9	3
RL6_DESOH		rplF	K02933	large subunit ribosomal protein L6	50S ribosomal protein L6	5	3	60	53	13	0	5	0	0	5	5
RL6_KOCRD		rplF	K02933	large subunit ribosomal protein L6	50S ribosomal protein L6	0	0	19	26	0	0	8	0	0	2	0
RL6_SYNWW		rplF	K02933	large subunit ribosomal protein L6	50S ribosomal protein L6	33	17	18	21	0	0	0	5	0	0	5
RL7_SULDN		rplL	K02935	large subunit ribosomal protein L7/L12	50S ribosomal protein L7/L12	4	4	44	36	2	1	1	9	0	0	2
RNE_SYNY3	3.1.26.-	rne			Ribonuclease E/G-like protein (RNase E/G-like protein)	15	24	29	74	8	16	45	19	11	9	15
RNJ_SYNY3	3.1.-.-	rnj			Ribonuclease J (RNase J)	14	8	32	51	9	11	51	29	3	8	14
RNSE_THET8	3.1.-.-		K07576	metallo-beta-lactamase family protein	Ribonuclease TTHA0252	19	43	61	45	1	4	47	10	2	18	6
RNY_NITSB	3.1.-.-	rny	K18682	ribonucrease Y	Ribonuclease Y (RNase Y)	16	31	1	6	42	49	20	6	4	19	15
RP54_PSEPU		rpoN			RNA polymerase sigma-54 factor	45	0	0	6	84	87	87	48	6	57	6
RPOA_ANADF	2.7.7.6	rpoA	K03040	DNA-directed RNA polymerase subunit alpha	DNA-directed RNA polymerase subunit alpha (RNAP subunit alpha) (RNA polymerase subunit alpha) (Transcriptase subunit alpha)	183	96	239	295	18	11	24	19	2	14	31
RPOA_ANAVT	2.7.7.6	rpoA	K03040	DNA-directed RNA polymerase subunit alpha	DNA-directed RNA polymerase subunit alpha (RNAP subunit alpha) (RNA polymerase subunit alpha) (Transcriptase subunit alpha)	20	32	38	98	10	20	60	24	14	12	20
RPOA_GEOMG	2.7.7.6	rpoA	K03040	DNA-directed RNA polymerase subunit alpha	DNA-directed RNA polymerase subunit alpha (RNAP subunit alpha) (RNA polymerase subunit alpha) (Transcriptase subunit alpha)	20	32	30	62	0	2	18	11	0	5	3
RPOA_GEOSL	2.7.7.6	rpoA	K03040	DNA-directed RNA polymerase subunit alpha	DNA-directed RNA polymerase subunit alpha (RNAP subunit alpha) (RNA polymerase subunit alpha) (Transcriptase subunit alpha)	1	1	0	0	5	2	1	0	14	9	0
RPOA_SYNFM	2.7.7.6	rpoA	K03040	DNA-directed RNA polymerase subunit alpha	DNA-directed RNA polymerase subunit alpha (RNAP subunit alpha) (RNA polymerase subunit alpha) (Transcriptase subunit alpha)	0	5	7	4	7	0	2	2	21	14	1
RPOA_WOLSU	2.7.7.6	rpoA	K03040	DNA-directed RNA polymerase subunit alpha	DNA-directed RNA polymerase subunit alpha (RNAP subunit alpha) (RNA polymerase subunit alpha) (Transcriptase subunit alpha)	405	950	170	83	680	933	553	273	40	310	313
RPOB_HAHCH	2.7.7.6	rpoB	K03043	DNA-directed RNA polymerase subunit beta	DNA-directed RNA polymerase subunit beta (RNAP subunit beta) (RNA polymerase subunit beta) (Transcriptase subunit beta)	33	3	8	9	83	51	109	19	5	42	16
RPOB_ODOSI	2.7.7.6	rpoB			DNA-directed RNA polymerase subunit beta (PEP) (Plastid-encoded RNA polymerase subunit beta) (RNA polymerase subunit beta)	2	4	10	26	7	3	13	9	1	4	3
RPOB_SYNFM	2.7.7.6	rpoB	K03043	DNA-directed RNA polymerase subunit beta	DNA-directed RNA polymerase subunit beta (RNAP subunit beta) (RNA polymerase subunit beta) (Transcriptase subunit beta)	20	32	57	55	11	3	13	16	14	15	10
RPOB_THAPS	2.7.7.6	rpoB			DNA-directed RNA polymerase subunit beta (PEP) (Plastid-encoded RNA polymerase subunit beta) (RNA polymerase subunit beta)	5	8	24	59	13	7	28	18	2	11	7
RPOB_THISH	2.7.7.6	rpoB	K03043	DNA-directed RNA polymerase subunit beta	DNA-directed RNA polymerase subunit beta (RNAP subunit beta) (RNA polymerase subunit beta) (Transcriptase subunit beta)	1579	104	403	427	4126	2527	5425	925	201	2078	800
RPOBC_WOLSU	2.7.7.6	rpoBC	K13797	DNA-directed RNA polymerase subunit beta-beta'	Bifunctional DNA-directed RNA polymerase subunit beta-beta' [Includes: DNA-directed RNA polymerase subunit beta (RNA polymerase subunit beta) (Transcriptase subunit beta); DNA-directed RNA polymerase subunit beta' (RNA polymerase subunit beta') (Transcriptase subunit beta')]	1435	2589	453	252	2010	2817	1503	783	93	1227	771
RPOC_ANADF	2.7.7.6	rpoC	K03046	DNA-directed RNA polymerase subunit beta'	DNA-directed RNA polymerase subunit beta' (RNAP subunit beta') (RNA polymerase subunit beta') (Transcriptase subunit beta')	37	30	16	21	1	0	4	4	2	0	7
RPOC_GEOLS	2.7.7.6	rpoC	K03046	DNA-directed RNA polymerase subunit beta'	DNA-directed RNA polymerase subunit beta' (RNAP subunit beta') (RNA polymerase subunit beta') (Transcriptase subunit beta')	183	152	82	107	3	0	16	18	0	0	35
RPOC_MYXXD	2.7.7.6	rpoC	K03046	DNA-directed RNA polymerase subunit beta'	DNA-directed RNA polymerase subunit beta' (RNAP subunit beta') (RNA polymerase subunit beta') (Transcriptase subunit beta')	3	4	8	11	5	1	3	4	1	0	2
RPOC_SYNFM	2.7.7.6	rpoC	K03046	DNA-directed RNA polymerase subunit beta'	DNA-directed RNA polymerase subunit beta' (RNAP subunit beta') (RNA polymerase subunit beta') (Transcriptase subunit beta')	33	31	48	82	32	2	19	16	62	24	17
RPOC_THEM4	2.7.7.6	rpoC	K03046	DNA-directed RNA polymerase subunit beta'	DNA-directed RNA polymerase subunit beta' (RNAP subunit beta') (RNA polymerase subunit beta') (Transcriptase subunit beta')	4	1	5	15	0	0	0	0	0	0	0
RPOC1_ODOSI	2.7.7.6	rpoC1			DNA-directed RNA polymerase subunit beta' (PEP) (Plastid-encoded RNA polymerase subunit beta') (RNA polymerase subunit beta')	2	3	8	20	4	2	9	5	1	4	2
RR18_ODOSI		rps18			30S ribosomal protein S18, chloroplastic	1	3	3	10	3	1	3	3	0	0	1
RRT15_YEAST		RRT15			Regulator of rDNA transcription protein 15	25	11	12	4	21	37	22	11	23	29	46
RS1_CHLPN		rpsA	K02945	small subunit ribosomal protein S1	30S ribosomal protein S1	36	43	32	34	9	21	19	9	1	14	10
RS1_COXBU		rpsA	K02945	small subunit ribosomal protein S1	30S ribosomal protein S1	16	16	15	23	4	4	4	4	1	2	5
RS1_DICD3		rpsA	K02945	small subunit ribosomal protein S1	30S ribosomal protein S1	7	4	12	4	6	2	0	2	10	4	1
RS1_HELPJ		rpsA	K02945	small subunit ribosomal protein S1	30S ribosomal protein S1	296	645	131	68	440	658	336	145	39	227	194
RS1_HELPY		rpsA	K02945	small subunit ribosomal protein S1	30S ribosomal protein S1	32	74	12	8	49	73	38	16	3	25	23
RS1_MYCLE		rpsA	K02945	small subunit ribosomal protein S1	30S ribosomal protein S1	1	2	12	4	2	0	0	1	2	1	0
RS1_MYCTU		rpsA	K02945	small subunit ribosomal protein S1	30S ribosomal protein S1	14	16	14	24	2	2	4	7	0	2	6
RS1_PSEAE		rpsA	K02945	small subunit ribosomal protein S1	30S ribosomal protein S1	66	13	20	21	138	94	177	38	9	86	32
RS11_RHORT		rpsK	K02948	small subunit ribosomal protein S11	30S ribosomal protein S11	0	0	12	12	0	0	1	0	0	0	3
RS12_CLOAB		rpsL	K02950	small subunit ribosomal protein S12	30S ribosomal protein S12	0	0	0	0	5	0	0	0	14	6	1
RS12_DESAH		rpsL	K02950	small subunit ribosomal protein S12	30S ribosomal protein S12	9	11	24	31	9	2	9	8	2	1	8
RS12_DESVM		rpsL	K02950	small subunit ribosomal protein S12	30S ribosomal protein S12	0	0	15	18	0	1	0	0	0	0	3
RS12_NITOC		rpsL	K02950	small subunit ribosomal protein S12	30S ribosomal protein S12	58	0	34	18	236	150	252	82	28	80	36
RS13_SYNFM		rpsM	K02952	small subunit ribosomal protein S13	30S ribosomal protein S13	6	6	9	21	0	2	4	1	0	2	7
RS14Z_DESOH		rpsZ	K02954	small subunit ribosomal protein S14	30S ribosomal protein S14 type Z	1	1	12	11	3	0	1	0	0	1	1
RS16_DESRM		rpsP	K02959	small subunit ribosomal protein S16	30S ribosomal protein S16	4	5	38	36	4	1	11	8	1	4	3
RS16_LEUMM		rpsP	K02959	small subunit ribosomal protein S16	30S ribosomal protein S16	8	12	18	34	0	0	0	8	0	0	2
RS17_HALHL		rpsQ	K02961	small subunit ribosomal protein S17	30S ribosomal protein S17	16	6	0	0	5	2	4	2	0	1	1
RS18_SORC5		rpsR	K02963	small subunit ribosomal protein S18	30S ribosomal protein S18	0	0	5	8	0	1	1	1	0	1	1
RS18_SULDN		rpsR	K02963	small subunit ribosomal protein S18	30S ribosomal protein S18	0	0	3	7	0	1	0	0	0	0	0
RS1A_SYNY3		rps1A			30S ribosomal protein S1 homolog A	15	31	21	53	11	4	61	27	6	9	14
RS2_DESAA		rpsB	K02967	small subunit ribosomal protein S2	30S ribosomal protein S2	8	9	16	19	1	0	4	3	0	5	2
RS2_GEOUR		rpsB	K02967	small subunit ribosomal protein S2	30S ribosomal protein S2	10	8	28	34	5	0	3	8	0	3	0
RS2_NEIG1		rpsB	K02967	small subunit ribosomal protein S2	30S ribosomal protein S2	2	1	2	3	14	18	19	7	2	13	4
RS2_WOLSU		rpsB	K02967	small subunit ribosomal protein S2	30S ribosomal protein S2	153	435	57	30	258	459	177	138	21	117	102
RS21_PELCD		rpsU	K02970	small subunit ribosomal protein S21	30S ribosomal protein S21	1	7	12	17	0	1	0	2	0	2	4
RS3_ANASK		rpsC	K02982	small subunit ribosomal protein S3	30S ribosomal protein S3	203	171	45	18	225	324	36	9	18	86	45
RS3_DESAH		rpsC	K02982	small subunit ribosomal protein S3	30S ribosomal protein S3	2	4	24	25	11	19	11	16	0	2	1
RS3_GEMAT		rpsC	K02982	small subunit ribosomal protein S3	30S ribosomal protein S3	18	18	15	24	2	0	0	3	0	0	5
RS3_GEOSL		rpsC	K02982	small subunit ribosomal protein S3	30S ribosomal protein S3	128	88	192	205	18	9	76	60	32	32	47
RS3_SALRD		rpsC	K02982	small subunit ribosomal protein S3	30S ribosomal protein S3	30	30	25	40	5	4	0	5	0	0	8
RS3_SULDN		rpsC	K02982	small subunit ribosomal protein S3	30S ribosomal protein S3	1	0	6	17	0	0	1	0	1	0	1
RS3_SYNFM		rpsC	K02982	small subunit ribosomal protein S3	30S ribosomal protein S3	0	0	0	1	2	3	1	0	27	9	2
RS5_ALKEH		rpsE	K02988	small subunit ribosomal protein S5	30S ribosomal protein S5	2	0	0	0	3	2	1	0	21	7	1
RS5_SYNFM		rpsE	K02988	small subunit ribosomal protein S5	30S ribosomal protein S5	16	9	7	16	0	1	3	5	0	0	5
RS6_HALHL		rpsF	K02990	small subunit ribosomal protein S6	30S ribosomal protein S6	20	0	0	5	50	35	44	23	5	12	12
RS6_SULDN		rpsF	K02990	small subunit ribosomal protein S6	30S ribosomal protein S6	7	0	17	21	0	1	0	1	0	1	3
RS7_DESOH		rpsG	K02992	small subunit ribosomal protein S7	30S ribosomal protein S7	10	17	22	22	5	1	11	4	0	1	4
RS7_PELPD		rpsG	K02992	small subunit ribosomal protein S7	30S ribosomal protein S7	0	0	8	9	0	0	0	0	0	0	2
RS8_GEODF		rpsH	K02994	small subunit ribosomal protein S8	30S ribosomal protein S8	2	2	24	21	5	0	2	0	0	2	2
RS8_GEOUR		rpsH	K02994	small subunit ribosomal protein S8	30S ribosomal protein S8	11	6	6	7	0	0	0	2	0	0	2
RS8_SHESH		rpsH	K02994	small subunit ribosomal protein S8	30S ribosomal protein S8	14	5	0	0	5	2	2	2	0	1	1
RS9_SYNFM		rpsI	K02996	small subunit ribosomal protein S9	30S ribosomal protein S9	5	1	7	6	1	0	2	1	0	0	1
RSBW_BACHD	2.7.11.1	rsbW	K04757	serine/threonine-protein kinase RsbW	Serine-protein kinase RsbW (Anti-sigma-B factor) (Sigma-B negative effector RsbW)	36	34	130	248	59	22	168	112	13	29	32
RSMA_PSEF5	2.1.1.182	rsmA	K02528	16S rRNA (adenine1518-N6/adenine1519-N6)-dimethyltransferase	Ribosomal RNA small subunit methyltransferase A (16S rRNA (adenine(1518)-N(6)/adenine(1519)-N(6))-dimethyltransferase) (16S rRNA dimethyladenosine transferase) (16S rRNA dimethylase) (S-adenosylmethionine-6-N', N'-adenosyl(rRNA) dimethyltransferase)	15	0	9	5	59	38	63	21	7	20	9
RSSA_DIACI					40S ribosomal protein SA	9	5	12	23	1	3	15	0	0	8	5
RSSA_TRIGR					40S ribosomal protein SA	6	3	8	15	0	0	10	0	0	5	3
RUBR_DESVM		rub			Rubredoxin (Rd)	24	45	47	71	6	8	23	11	0	6	5
RUBY_DESVH		rbr			Rubrerythrin (Rr)	554	903	940	1056	194	85	414	218	36	71	211
RUBY2_CLOAB	1.11.1.1	rbr2			Rubrerythrin-2 (Rr 2) (NADH peroxidase) (NPXase) (Npx)	16	1	11	22	18	2	15	29	23	21	90
SANT_PLAFN					S-antigen protein	11	0	9	1	51	32	36	15	7	15	1
SAT_ALCBS	2.7.7.4	sat	K00958	sulfate adenylyltransferase	Sulfate adenylyltransferase (ATP-sulfurylase) (Sulfate adenylate transferase) (SAT)	16	10	20	26	0	2	16	8	2	0	2
SAT_ALLVD	2.7.7.4	sat	K00958	sulfate adenylyltransferase	Sulfate adenylyltransferase (ATP-sulfurylase) (Sulfate adenylate transferase) (SAT)	17	10	20	27	0	2	18	8	0	0	2
SAT_DESAA	2.7.7.4	sat	K00958	sulfate adenylyltransferase	Sulfate adenylyltransferase (ATP-sulfurylase) (Sulfate adenylate transferase) (SAT)	32	3	54	87	38	23	28	38	2	6	8
SAT_SYNFM	2.7.7.4	sat	K00958	sulfate adenylyltransferase	Sulfate adenylyltransferase (ATP-sulfurylase) (Sulfate adenylate transferase) (SAT)	80	25	122	250	8	0	10	15	7	12	14
SAT_THIDA	2.7.7.4	sat	K00958	sulfate adenylyltransferase	Sulfate adenylyltransferase (ATP-sulfurylase) (Sulfate adenylate transferase) (SAT)	781	67	200	109	1302	1096	1869	403	81	697	273
SCCT_CHLAA	2.8.3.20		K18313	succinyl-CoA---D-citramalate CoA-transferase	Succinyl-CoA--D-citramalate CoA-transferase	5	0	0	0	32	5	1	7	193	120	15
SDHA_RICCN	1.3.5.1	sdhA	K00239	succinate dehydrogenase / fumarate reductase, flavoprotein subunit	Succinate dehydrogenase flavoprotein subunit	78	75	23	8	113	158	69	53	11	54	36
SECY_HAEIN		secY	K03076	preprotein translocase subunit SecY	Protein translocase subunit SecY	22	33	0	0	42	52	8	0	4	28	6
SECY_HELPJ		secY	K03076	preprotein translocase subunit SecY	Protein translocase subunit SecY	7898	17473	2371	1346	12597	16712	10415	5505	955	7016	4909
SECY_HELPY		secY	K03076	preprotein translocase subunit SecY	Protein translocase subunit SecY	36	81	6	0	6	1	158	25	3	9	15
SECY_PSEAE		secY	K03076	preprotein translocase subunit SecY	Protein translocase subunit SecY	21	13	23	27	3	3	12	14	5	6	7
SECY_RICTY		secY	K03076	preprotein translocase subunit SecY	Protein translocase subunit SecY	3	0	22	13	1	1	0	3	1	1	4
SECY_VIBCH		secY	K03076	preprotein translocase subunit SecY	Protein translocase subunit SecY	6269	363	1795	960	12222	8316	18372	4430	706	6806	2410
SEPF_NOSP7		sepF	K09772	cell division inhibitor SepF	Cell division protein SepF	27	6	23	72	6	8	33	18	0	3	9
SERC_DESAA	2.6.1.52	serC	K00831	phosphoserine aminotransferase	Phosphoserine aminotransferase (Phosphohydroxythreonine aminotransferase) (PSAT)	9	5	13	18	4	0	4	6	0	0	3
SERC_THASE	1.97.1.9	serC			Selenate reductase subunit gamma (Selenate reductase heme subunit)	9	2	84	42	0	0	6	10	0	5	7
SFRA_GEOSL	1.-.-.-	sfrA	K05299	formate dehydrogenase alpha subunit	NADPH-Fe(3+) oxidoreductase subunit alpha (Soluble Fe(3+) reductase alpha subunit)	100	231	28	15	165	225	93	52	15	100	67
SFRB_GEOSL	1.-.-.-	sfrB	K15022	formate dehydrogenase beta subunit	NADPH-Fe(3+) oxidoreductase subunit beta (Soluble Fe(3+) reductase beta subunit)	187	128	781	394	106	58	215	118	9	36	69
SIAT1_HAEIN		siaT			Sialic acid TRAP transporter permease protein SiaT (N-acetylneuraminic acid permease) (N-acetylneuraminic acid transporter) (Neu5Ac permease)	57	17	63	192	10	0	10	35	0	5	15
SIGA_ENTFA		sigA	K03086	RNA polymerase primary sigma factor	RNA polymerase sigma factor SigA (Sigma-42)	10	3	4	11	10	4	16	3	36	15	41
SIGA_NOSS1		sigA	K03086	RNA polymerase primary sigma factor	RNA polymerase sigma factor SigA (Sigma-A)	18	23	17	31	20	13	34	26	3	8	2
SIGA_THEAQ		sigA			RNA polymerase sigma factor SigA	6	2	2	2	4	1	5	2	18	8	21
SIGE_MYCTU		sigE	K03088	RNA polymerase sigma-70 factor, ECF subfamily	ECF RNA polymerase sigma factor SigE (Alternative RNA polymerase sigma factor SigE) (RNA polymerase sigma-E factor) (Sigma-E factor)	18	18	33	59	20	20	53	22	2	6	8
SLAP1_THET8		slpA			S-layer protein (P100 protein) (Surface layer protein)	1	2	9	17	2	3	0	5	1	0	0
SLAP2_CLOTH					Cell surface glycoprotein 2 (S-layer protein 2)	0	0	0	0	4	2	5	7	0	0	1
SLYD_HELPJ	5.2.1.8	slyD	K03775	FKBP-type peptidyl-prolyl cis-trans isomerase SlyD	FKBP-type peptidyl-prolyl cis-trans isomerase SlyD (PPIase) (Metallochaperone SlyD)	11	26	2	2	21	23	12	4	2	18	7
SODF_LEGPH	1.15.1.1	sodB	K04564	superoxide dismutase, Fe-Mn family	Superoxide dismutase [Fe]	16	2	9	4	38	23	39	11	4	23	11
SODM_BACCA	1.15.1.1	sodA			Superoxide dismutase [Mn]	5	10	2	1	0	0	2	0	5	1	5
SP0F_BACSU	2.7.-.-	spo0F	K02490	two-component system, response regulator, stage 0 sporulation protein F	Sporulation initiation phosphotransferase F (Stage 0 sporulation protein F)	1	2	14	9	2	2	2	5	0	2	3
SP21_STIAD		hspA	K13993	HSP20 family protein	Spore protein SP21	48	13	24	18	208	63	32	158	778	538	46
SP5G_ANADF		spoVG	K06412	stage V sporulation protein G	Putative septation protein SpoVG	3	9	6	7	2	0	1	1	0	1	4
SP5S_BACSU		spoVS	K06416	stage V sporulation protein S	Stage V sporulation protein S	5	4	10	10	0	0	0	0	0	0	0
SPEA_NOSS1	4.1.1.19	speA	K01585	arginine decarboxylase	Biosynthetic arginine decarboxylase (ADC)	6	5	27	36	6	3	32	5	2	13	9
SPEB_STRPM	3.4.22.10	speB	K01364	streptopain	Streptopain (Exotoxin type B) (SPE B) (Streptococcal cysteine proteinase) (Streptococcus peptidase A) (SPP)	17	23	19	19	10	15	1	3	0	1	7
SPKB_SYNY3	2.7.11.1	spkB			Serine/threonine-protein kinase B	48	21	102	204	30	12	147	66	15	33	22
SQRD_ACIF2	1.8.5.4		K17218	sulfide:quinone oxidoreductase	Sulfide-quinone reductase (SQR) (Sulfide:quinone oxidoreductase)	93	7	10	14	131	122	156	82	10	81	34
SQRD_AQUAE	1.8.5.4	sqr	K17218	sulfide:quinone oxidoreductase	Sulfide-quinone reductase (SQR) (Sulfide:quinone oxidoreductase)	109	155	33	18	154	279	79	37	10	113	43
SQRD_HUMAN	1.8.5.-	SQRDL	K17218	sulfide:quinone oxidoreductase	Sulfide:quinone oxidoreductase, mitochondrial (SQOR)	35	15	5	3	31	40	18	8	9	23	8
SQRD_MOUSE	1.8.5.-	Sqrdl	K17218	sulfide:quinone oxidoreductase	Sulfide:quinone oxidoreductase, mitochondrial (SQOR)	35	17	10	5	33	42	31	15	7	23	10
SRFR1_ARATH		SRFR1			Suppressor of RPS4-RLD 1 (Protein SUPPRESSOR OF npr1-1, CONSTITUTIVE 5) (AtSNC5)	18	31	1	0	20	4	12	0	0	2	15
SRP54_BACSU		ffh	K03106	signal recognition particle subunit SRP54	Signal recognition particle protein (Fifty-four homolog)	18	34	188	190	25	3	58	42	3	17	25
SSB_CAMJE		ssb	K03111	single-strand DNA-binding protein	Single-stranded DNA-binding protein (SSB)	41	208	44	40	118	105	69	67	5	58	39
SSPB_ECOLI		sspB	K03600	stringent starvation protein B	Stringent starvation protein B (Adapter protein SspB) (Specificity-enhancing factor SspB)	24	1	7	6	31	37	51	14	6	22	7
SSRP_GEOMG		smpB	K03664	SsrA-binding protein	SsrA-binding protein (Small protein B)	32	55	334	128	71	12	23	41	29	30	22
SUCC_PSYIN	6.2.1.5	sucC	K01903	succinyl-CoA synthetase beta subunit	Succinyl-CoA ligase [ADP-forming] subunit beta (Succinyl-CoA synthetase subunit beta) (SCS-beta)	7	0	1	0	8	5	12	1	0	7	2
SUCC_THISH	6.2.1.5	sucC	K01903	succinyl-CoA synthetase beta subunit	Succinyl-CoA ligase [ADP-forming] subunit beta (Succinyl-CoA synthetase subunit beta) (SCS-beta)	78	0	6	0	90	54	138	12	0	84	18
SUDHA_PYRFU	1.8.1.19; 1.18.1.2	sudA	K00266	glutamate synthase (NADPH/NADH) small chain	Sulfide dehydrogenase subunit alpha (SuDH) (Ferredoxin:NADP oxidoreductase) (FNOR)	26	6	17	9	42	30	37	11	7	7	16
SUMF1_MOUSE	1.8.99.-	Sumf1	K13444	sulfatase modifying factor 1	Sulfatase-modifying factor 1 (C-alpha-formylglycine-generating enzyme 1)	7	6	7	21	7	5	8	8	2	3	6
SUOX_MOUSE	1.8.3.1	Suox	K00387	sulfite oxidase	Sulfite oxidase, mitochondrial	6	0	0	14	6	2	84	12	0	0	6
SUSC_BACTN		susC	K02014	iron complex outermembrane recepter protein	TonB-dependent receptor SusC (Starch-utilization system protein C)	121	100	49	64	174	241	191	137	32	123	56
SVEP1_RAT		Svep1			Sushi, von Willebrand factor type A, EGF and pentraxin domain-containing protein 1	30	30	21	36	0	0	0	0	0	0	3
SYDND_SULDN	6.1.1.23	aspS	K01876	aspartyl-tRNA synthetase	Aspartate--tRNA(Asp/Asn) ligase (Aspartyl-tRNA synthetase) (AspRS) (Non-discriminating aspartyl-tRNA synthetase) (ND-AspRS)	56	207	36	36	172	333	105	81	14	84	53
SYFA_DESAG	6.1.1.20	pheS	K01889	phenylalanyl-tRNA synthetase alpha chain	Phenylalanine--tRNA ligase alpha subunit (Phenylalanyl-tRNA synthetase alpha subunit) (PheRS)	8	9	14	17	3	1	12	5	0	2	4
SYFA_SULDN	6.1.1.20	pheS	K01889	phenylalanyl-tRNA synthetase alpha chain	Phenylalanine--tRNA ligase alpha subunit (Phenylalanyl-tRNA synthetase alpha subunit) (PheRS)	6	13	1	2	11	17	8	3	0	8	6
SYFA_SULNB	6.1.1.20	pheS	K01889	phenylalanyl-tRNA synthetase alpha chain	Phenylalanine--tRNA ligase alpha subunit (Phenylalanyl-tRNA synthetase alpha subunit) (PheRS)	17	39	3	2	33	47	24	8	0	20	17
SYFA_SYNAS	6.1.1.20	pheS	K01889	phenylalanyl-tRNA synthetase alpha chain	Phenylalanine--tRNA ligase alpha subunit (Phenylalanyl-tRNA synthetase alpha subunit) (PheRS)	48	54	84	99	18	6	69	27	0	9	24
SYFB_LISMO	6.1.1.20	pheT	K01890	phenylalanyl-tRNA synthetase beta chain	Phenylalanine--tRNA ligase beta subunit (Phenylalanyl-tRNA synthetase beta subunit) (PheRS)	6	2	18	26	2	0	0	0	0	0	2
SYFB_SULDN	6.1.1.20	pheT	K01890	phenylalanyl-tRNA synthetase beta chain	Phenylalanine--tRNA ligase beta subunit (Phenylalanyl-tRNA synthetase beta subunit) (PheRS)	6	13	1	1	11	16	8	3	0	7	6
SYK_PELTS	6.1.1.6	lysS	K04567	lysyl-tRNA synthetase, class II	Lysine--tRNA ligase (Lysyl-tRNA synthetase) (LysRS)	8	3	23	12	0	2	5	2	2	0	0
SYP_ARCB4	6.1.1.15	proS	K01881	prolyl-tRNA synthetase	Proline--tRNA ligase (Prolyl-tRNA synthetase) (ProRS)	28	118	24	12	86	82	56	30	8	46	20
SYR_HELHP	6.1.1.19	argS	K01887	arginyl-tRNA synthetase	Arginine--tRNA ligase (Arginyl-tRNA synthetase) (ArgRS)	5	16	2	0	13	12	8	0	3	6	4
SYR_NITSB	6.1.1.19	argS	K01887	arginyl-tRNA synthetase	Arginine--tRNA ligase (Arginyl-tRNA synthetase) (ArgRS)	25	78	8	0	63	58	40	0	15	28	20
SYY_SULDN	6.1.1.1	tyrS	K01866	tyrosyl-tRNA synthetase	Tyrosine--tRNA ligase (Tyrosyl-tRNA synthetase) (TyrRS)	43	73	0	12	50	65	28	8	10	30	28
T629_SHISO					Transposase for insertion sequence element IS629	58	205	395	331	34	22	93	57	3	29	64
T701_MICDP					Probable transposase for insertion sequence element IS701	136	40	132	328	50	10	375	71	20	41	36
T801_PSESH					Transposase for insertion sequence element IS801	113	6	28	11	282	264	277	73	11	110	34
T904_LACLA		nisX1; nisX2; nisX3; nisX4; nisX5	K07497	putative transposase	Transposase for insertion sequence element IS904	371	29	67	57	601	532	732	238	19	247	190
TAR1_KLULA		TAR1-A; TAR1-B; TAR1-C			Protein TAR1	515009	340161	273688	657327	503581	662215	303557	430341	60351	377267	151950
TAR1_YEAST		TAR1			Protein TAR1 (Transcript antisense to ribosomal RNA protein 1)	193726	142262	142286	268161	198965	246120	132956	168601	22272	139879	63467
TBA_EUGGR		TUBA			Tubulin alpha chain	12	9	1	0	6	3	5	2	0	2	1
TBA_OXYGR					Tubulin alpha chain	15	10	4	2	16	4	38	11	3	5	4
TBA_TRYBR					Tubulin alpha chain	36	26	2	0	17	9	15	6	0	3	2
TBA_TRYCR					Tubulin alpha chain	36	26	2	0	17	9	15	6	0	3	2
[truncated: 144 more rows]

## Sheet: metagenomes
Metagenomics, counts per million reads (CPM), Functional genes
[truncated: 6,876 more rows]
