# Supplementary material for: Shifts in coastal sediment oxygenation cause pronounced changes in microbial community composition and associated metabolism
Source: Microbiome. 2017 Aug 9;5:96. doi: 10.1186/s40168-017-0311-5 (PMC5549381; doi:10.1186/s40168-017-0311-5)
Supplement: Supplementary file 11 — Data S3. Reference organisms from the UniProtKB/Swiss-Prot database tied to the annotation of chosen ‘RNA transcript-related genes’ (top five hits are shown). (XLSX 114 kb) [file 40168_2017_311_MOESM11_ESM.xlsx]

## Sheet: Blad1
Reference organisms from the UniProtKB/Swiss-Prot database tied to the annotation of chosen 'RNA transcript-related genes' (Top 5 hits are shown).
Legend
Uniprot_ID	gene symbol
SQRD	sqr
DHSU	fccB
DSRA	dsrA
DSVA	dsvA
TTRB	ttrB
DMSA	dmsA
DDHA	ddhA
DDHB	ddhB
PMOA	pmoA1; pmoA2
PMOB	pmoB1; pmoB2
ACSA	acsA
MTAB	mtaB
MTBC2	mtbC2
MTBC3	mtbC3
AMOA	amoA1; amoA2
AMOB	amoB1; amoB2
HCP	hcp
NARH	narH
SP21	hspA
HSPC2	hspC2
HSPC4	hspc4-1; hspc4-2
ENPL	grp94
CLB1	clpB
DNAJ	dnaJ
DNAK	dnaK
CH60	groL
CH602	groL2
HTPG	htpG
# HIT	Uniprot_ID	e-value	Reference organism (linked to Uniprot_ID)
1	DNAK_SULNB	9.59e-99	Bacteria, Proteobacteria, delta-epsilon subdivisions, Epsilonproteobacteria, unclassified Epsilonproteobacteria, Sulfurovum, Sulfurovum sp. (strain NBC37-1)
2	DNAK_SULDN	3.2e-95	Bacteria, Proteobacteria, delta-epsilon subdivisions, Epsilonproteobacteria, Campylobacterales, Helicobacteraceae, Sulfurimonas, Sulfurimonas denitrificans, Sulfurimonas denitrificans (strain ATCC 33889 - DSM 1251) (Thiomicrospira denitrificans (strain ATCC 33889 - DSM 1251))
3	DNAK_WOLSU	5.75e-91	Bacteria, Proteobacteria, delta-epsilon subdivisions, Epsilonproteobacteria, Campylobacterales, Helicobacteraceae, Wolinella, Wolinella succinogenes, Wolinella succinogenes (strain ATCC 29543 - DSM 1740 - LMG 7466 - NCTC 11488 - FDC 602W) (Vibrio succinogenes)
4	DNAK_NAUPA	4.29e-89	Bacteria, Proteobacteria, delta-epsilon subdivisions, Epsilonproteobacteria, Nautiliales, Nautiliaceae, Nautilia, Nautilia profundicola, Nautilia profundicola (strain ATCC BAA-1463 - DSM 18972 - AmH)
5	DNAK_HELP2	5.86e-88	Bacteria, Proteobacteria, delta-epsilon subdivisions, Epsilonproteobacteria, Campylobacterales, Helicobacteraceae, Helicobacter, Helicobacter pylori (Campylobacter pylori), Helicobacter pylori (strain P12)
1	CH60_DESAA	3.09e-123	Bacteria, Proteobacteria, delta-epsilon subdivisions, Deltaproteobacteria, Desulfobacterales, Desulfobacteraceae, Desulfatibacillum, Desulfatibacillum alkenivorans, Desulfatibacillum alkenivorans (strain AK-01)
2	CH60_DESOH	1.3e-117	Bacteria, Proteobacteria, delta-epsilon subdivisions, Deltaproteobacteria, Desulfobacterales, Desulfobacteraceae, Desulfococcus, Desulfococcus oleovorans, Desulfococcus oleovorans (strain DSM 6200 - Hxd3)
3	CH602_SYNAS	4.14e-117	Bacteria, Proteobacteria, delta-epsilon subdivisions, Deltaproteobacteria, Syntrophobacterales, Syntrophaceae, Syntrophus, Syntrophus aciditrophicus, Syntrophus aciditrophicus (strain SB)
4	CH602_ANADE	1.94e-115	Bacteria, Proteobacteria, delta-epsilon subdivisions, Deltaproteobacteria, Myxococcales (fruiting gliding bacteria), Cystobacterineae, Anaeromyxobacteraceae, Anaeromyxobacter, Anaeromyxobacter dehalogenans, Anaeromyxobacter dehalogenans (strain 2CP-C)
5	CH60_KORVE	2.28e-115	Bacteria, Acidobacteria, Acidobacteriia, Acidobacteriales, Acidobacteriaceae, Candidatus Koribacter, Candidatus Koribacter versatilis, Koribacter versatilis (strain Ellin345)
1	DNAK_RICTY	5.23e-60	Bacteria, Proteobacteria, Alphaproteobacteria, Rickettsiales, Rickettsiaceae, Rickettsieae, Rickettsia, typhus group, Rickettsia typhi, Rickettsia typhi (strain ATCC VR-144 - Wilmington)
2	DNAK_RICFE	5.23e-60	Bacteria, Proteobacteria, Alphaproteobacteria, Rickettsiales, Rickettsiaceae, Rickettsieae, Rickettsia, spotted fever group, Rickettsia felis (Rickettsia azadi), Rickettsia felis (strain ATCC VR-1525 - URRWXCal2) (Rickettsia azadi)
3	DNAK_RICPR	1.8e-59	Bacteria, Proteobacteria, Alphaproteobacteria, Rickettsiales, Rickettsiaceae, Rickettsieae, Rickettsia, typhus group, Rickettsia prowazekii, Rickettsia prowazekii (strain Madrid E)
4	DNAK_RICRS	3.9e-59	Bacteria, Proteobacteria, Alphaproteobacteria, Rickettsiales, Rickettsiaceae, Rickettsieae, Rickettsia, spotted fever group, Rickettsia rickettsii, Rickettsia rickettsii (strain Sheila Smith)
5	DNAK_RICRO	3.9e-59	Bacteria, Proteobacteria, Alphaproteobacteria, Rickettsiales, Rickettsiaceae, Rickettsieae, Rickettsia, spotted fever group, Rickettsia rickettsii, Rickettsia rickettsii (strain Iowa)
1	HCP_DESAD	1.9e-61	Bacteria, Proteobacteria, delta-epsilon subdivisions, Deltaproteobacteria, Desulfovibrionales, Desulfovibrionaceae, Desulfovibrio, Desulfovibrio salexigens, Desulfovibrio salexigens (strain ATCC 14822 - DSM 2638 - NCIB 8403 - VKM B-1763)
2	HCP_GEOSL	2.51e-54	Bacteria, Proteobacteria, delta-epsilon subdivisions, Deltaproteobacteria, Desulfuromonadales, Geobacteraceae, Geobacter, Geobacter sulfurreducens, Geobacter sulfurreducens (strain ATCC 51573 - DSM 12127 - PCA)
3	HCP_UNCMA	4.48e-54	HCP_UNCMA
4	HCP_DESMR	9.98e-54	Bacteria, Proteobacteria, delta-epsilon subdivisions, Deltaproteobacteria, Desulfovibrionales, Desulfovibrionaceae, Desulfovibrio, Desulfovibrio magneticus, Desulfovibrio magneticus (strain ATCC 700980 - DSM 13731 - RS-1)
5	HCP_GEOMG	2.27e-53	Bacteria, Proteobacteria, delta-epsilon subdivisions, Deltaproteobacteria, Desulfuromonadales, Geobacteraceae, Geobacter, Geobacter metallireducens, Geobacter metallireducens (strain GS-15 - ATCC 53774 - DSM 7210)
1	HSPC2_RICFE	2.56e-22	Bacteria, Proteobacteria, Alphaproteobacteria, Rickettsiales, Rickettsiaceae, Rickettsieae, Rickettsia, spotted fever group, Rickettsia felis (Rickettsia azadi), Rickettsia felis (strain ATCC VR-1525 - URRWXCal2) (Rickettsia azadi)
2	HSPC4_RICFE	3.01e-19	Bacteria, Proteobacteria, Alphaproteobacteria, Rickettsiales, Rickettsiaceae, Rickettsieae, Rickettsia, spotted fever group, Rickettsia felis (Rickettsia azadi), Rickettsia felis (strain ATCC VR-1525 - URRWXCal2) (Rickettsia azadi)
1	DNAK_THAPS	1.14e-163	Eukaryota, Stramenopiles, Bacillariophyta (diatoms), Coscinodiscophyceae (centric diatoms), Thalassiosirophycidae, Thalassiosirales, Thalassiosiraceae, Thalassiosira, Thalassiosira pseudonana (Marine diatom) (Cyclotella nana)
2	DNAK_PHATC	1.5e-125	Eukaryota, Stramenopiles, Bacillariophyta (diatoms), Bacillariophyceae (Raphid, pennate diatoms), Bacillariophycidae, Naviculales, Phaeodactylaceae, Phaeodactylum, Phaeodactylum tricornutum (Diatom), Phaeodactylum tricornutum (strain CCAP 1055-1)
3	DNAK_ODOSI	7.64e-123	Eukaryota, Stramenopiles, Bacillariophyta (diatoms), Mediophyceae, Biddulphiophycidae, Eupodiscales, Eupodiscaceae, Odontella, Odontella sinensis (Marine centric diatom) (Biddulphia sinensis)
4	DNAK_PROM5	2e-116	Bacteria, Terrabacteria group, Cyanobacteria-Melainabacteria group, Cyanobacteria, Synechococcales, Prochloraceae, Prochlorococcus, Prochlorococcus marinus, Prochlorococcus marinus (strain MIT 9515)
1	DNAK_CLOTH	2.26e-11	Bacteria, Terrabacteria group, Firmicutes, Clostridia, Clostridiales, Ruminococcaceae, Ruminiclostridium, Clostridium thermocellum (Ruminiclostridium thermocellum), Clostridium thermocellum (strain ATCC 27405 - DSM 1237 - NBRC 103400 - NCIMB 10682 - NRRL B-4536 - VPI 7372) (Ruminiclostridium thermocellum)
2	DNAK_CALS4	3.39e-11	Bacteria, Terrabacteria group, Firmicutes, Clostridia, Thermoanaerobacterales, Thermoanaerobacteraceae, Caldanaerobacter, Caldanaerobacter subterraneus, Caldanaerobacter subterraneus subsp. tengcongensis, Caldanaerobacter subterraneus subsp. tengcongensis (strain DSM 15242 - JCM 11007 - NBRC 100824 - MB4) (Thermoanaerobacter tengcongensis)
3	DNAK_TREDE	8.16e-11	Bacteria, Spirochaetes, Spirochaetia, Spirochaetales, Spirochaetaceae, Treponema, Treponema denticola, Treponema denticola (strain ATCC 35405 - CIP 103919 - DSM 14222)
4	DNAK_AQUAE	1.42e-10	Bacteria, Aquificae, Aquificae, Aquificales, Aquificaceae, Aquifex, Aquifex aeolicus, Aquifex aeolicus (strain VF5)
5	DNAK_AQUPY	1.98e-10	Bacteria, Aquificae, Aquificae, Aquificales, Aquificaceae, Aquifex, Aquifex pyrophilus
1	HSPC2_RICFE	6.77e-22	Bacteria, Proteobacteria, Alphaproteobacteria, Rickettsiales, Rickettsiaceae, Rickettsieae, Rickettsia, spotted fever group, Rickettsia felis (Rickettsia azadi), Rickettsia felis (strain ATCC VR-1525 - URRWXCal2) (Rickettsia azadi)
2	HSPC4_RICFE	5.47e-21	Bacteria, Proteobacteria, Alphaproteobacteria, Rickettsiales, Rickettsiaceae, Rickettsieae, Rickettsia, spotted fever group, Rickettsia felis (Rickettsia azadi), Rickettsia felis (strain ATCC VR-1525 - URRWXCal2) (Rickettsia azadi)
1	TTRB_ARCFU	1.05e-20	Archaea, Euryarchaeota, Archaeoglobi, Archaeoglobales, Archaeoglobaceae, Archaeoglobus, Archaeoglobus fulgidus, Archaeoglobus fulgidus (strain ATCC 49558 - VC-16 - DSM 4304 - JCM 9628 - NBRC 100126)
2	TTRB_SALTY	5.36e-20	Bacteria, Proteobacteria, Gammaproteobacteria, Enterobacterales, Enterobacteriaceae, Salmonella, Salmonella choleraesuis, Salmonella enterica I, Salmonella typhimurium, Salmonella typhimurium (strain LT2 - SGSC1412 - ATCC 700720)
1	CH60_SULMW	4.15e-62	Bacteria, FCB group, Bacteroidetes-Chlorobi group, Bacteroidetes, Flavobacteriia, Flavobacteriales, unclassified Flavobacteriales, Candidatus Sulcia, Candidatus Sulcia muelleri, Sulcia muelleri (strain GWSS)
2	CH60_AMOA5	4.75e-62	Bacteria, FCB group, Bacteroidetes-Chlorobi group, Bacteroidetes, Cytophagia, Cytophagales, Amoebophilaceae, Candidatus Amoebophilus, Candidatus Amoebophilus asiaticus, Amoebophilus asiaticus (strain 5a2)
3	CH60_CYTH3	2.9e-60	Bacteria, FCB group, Bacteroidetes-Chlorobi group, Bacteroidetes, Cytophagia, Cytophagales, Cytophagaceae, Cytophaga, Cytophaga hutchinsonii, Cytophaga hutchinsonii (strain ATCC 33406 - NCIMB 9469)
4	CH60_PORG3	6.21e-59	Bacteria, FCB group, Bacteroidetes-Chlorobi group, Bacteroidetes, Bacteroidia, Bacteroidales, Porphyromonadaceae, Porphyromonas, Porphyromonas gingivalis, Porphyromonas gingivalis (strain ATCC 33277 - DSM 20709 - CIP 103683 - JCM 12257 - NCTC 11834 - 2561)
5	CH60_PORGI	6.91e-59	Bacteria, FCB group, Bacteroidetes-Chlorobi group, Bacteroidetes, Bacteroidia, Bacteroidales, Porphyromonadaceae, Porphyromonas, Porphyromonas gingivalis, Porphyromonas gingivalis (strain ATCC BAA-308 - W83)
1	SP21_STIAD	8.43e-20	Bacteria, Proteobacteria, delta-epsilon subdivisions, Deltaproteobacteria, Myxococcales (fruiting gliding bacteria), Cystobacterineae, Cystobacteraceae, Stigmatella, Stigmatella aurantiaca, Stigmatella aurantiaca (strain DW4-3-1)
2	HSPC4_RICFE	3.45e-19	Bacteria, Proteobacteria, Alphaproteobacteria, Rickettsiales, Rickettsiaceae, Rickettsieae, Rickettsia, spotted fever group, Rickettsia felis (Rickettsia azadi), Rickettsia felis (strain ATCC VR-1525 - URRWXCal2) (Rickettsia azadi)
1	HSPC4_RICFE	3.45e-19	Bacteria, Proteobacteria, Alphaproteobacteria, Rickettsiales, Rickettsiaceae, Rickettsieae, Rickettsia, spotted fever group, Rickettsia felis (Rickettsia azadi), Rickettsia felis (strain ATCC VR-1525 - URRWXCal2) (Rickettsia azadi)
2	HSPC2_RICFE	3.03e-14	Bacteria, Proteobacteria, Alphaproteobacteria, Rickettsiales, Rickettsiaceae, Rickettsieae, Rickettsia, spotted fever group, Rickettsia felis (Rickettsia azadi), Rickettsia felis (strain ATCC VR-1525 - URRWXCal2) (Rickettsia azadi)
3	SP21_STIAD	3.32e-13	Bacteria, Proteobacteria, delta-epsilon subdivisions, Deltaproteobacteria, Myxococcales (fruiting gliding bacteria), Cystobacterineae, Cystobacteraceae, Stigmatella, Stigmatella aurantiaca, Stigmatella aurantiaca (strain DW4-3-1)
1	MTAB_MYCIO	9.2e-45	Bacteria, Terrabacteria group, Tenericutes, Mollicutes, Mycoplasmatales, Mycoplasmataceae, Mycoplasma, Mycoplasma iowae
2	MTAB_BACSU	9.38e-43	Bacteria, Terrabacteria group, Firmicutes, Bacilli, Bacillales, Bacillaceae, Bacillus, Bacillus subtilis group, Bacillus subtilis, Bacillus subtilis subsp. subtilis, Bacillus subtilis (strain 168)
3	MTAB_AQUAE	1.57e-42	Bacteria, Aquificae, Aquificae, Aquificales, Aquificaceae, Aquifex, Aquifex aeolicus, Aquifex aeolicus (strain VF5)
1	HSPC2_RICFE	1.57e-15	Bacteria, Proteobacteria, Alphaproteobacteria, Rickettsiales, Rickettsiaceae, Rickettsieae, Rickettsia, spotted fever group, Rickettsia felis (Rickettsia azadi), Rickettsia felis (strain ATCC VR-1525 - URRWXCal2) (Rickettsia azadi)
2	HSPC4_RICFE	1.77e-11	Bacteria, Proteobacteria, Alphaproteobacteria, Rickettsiales, Rickettsiaceae, Rickettsieae, Rickettsia, spotted fever group, Rickettsia felis (Rickettsia azadi), Rickettsia felis (strain ATCC VR-1525 - URRWXCal2) (Rickettsia azadi)
1	HSPC4_RICFE	9.1e-17	Bacteria, Proteobacteria, Alphaproteobacteria, Rickettsiales, Rickettsiaceae, Rickettsieae, Rickettsia, spotted fever group, Rickettsia felis (Rickettsia azadi), Rickettsia felis (strain ATCC VR-1525 - URRWXCal2) (Rickettsia azadi)
2	HSPC2_RICFE	4.5e-14	Bacteria, Proteobacteria, Alphaproteobacteria, Rickettsiales, Rickettsiaceae, Rickettsieae, Rickettsia, spotted fever group, Rickettsia felis (Rickettsia azadi), Rickettsia felis (strain ATCC VR-1525 - URRWXCal2) (Rickettsia azadi)
1	DSRA_ALLVD	7.9e-81	Bacteria, Proteobacteria, Gammaproteobacteria, Chromatiales, Chromatiaceae, Allochromatium, Allochromatium vinosum (Chromatium vinosum), Allochromatium vinosum (strain ATCC 17899 - DSM 180 - NBRC 103801 - NCIMB 10441 - D) (Chromatium vinosum)
2	DSRA_ARCFU	5.13e-42	Archaea, Euryarchaeota, Archaeoglobi, Archaeoglobales, Archaeoglobaceae, Archaeoglobus, Archaeoglobus fulgidus, Archaeoglobus fulgidus (strain ATCC 49558 - VC-16 - DSM 4304 - JCM 9628 - NBRC 100126)
3	DSVA_DESVH	7.82e-36	Bacteria, Proteobacteria, delta-epsilon subdivisions, Deltaproteobacteria, Desulfovibrionales, Desulfovibrionaceae, Desulfovibrio, Desulfovibrio vulgaris, Desulfovibrio vulgaris (strain Hildenborough - ATCC 29579 - DSM 644 - NCIMB 8303)
1	HTPG_FRASC	4.24e-23	Bacteria, Terrabacteria group, Actinobacteria, Actinobacteria (high G+C Gram-positive bacteria), Frankiales, Frankiaceae, Frankia, Frankia sp. (strain CcI3)
2	HTPG_GEOUR	1.62e-22	Bacteria, Proteobacteria, delta-epsilon subdivisions, Deltaproteobacteria, Desulfuromonadales, Geobacteraceae, Geobacter, Geobacter uraniireducens, Geobacter uraniireducens (strain Rf4) (Geobacter uraniumreducens)
3	HTPG_METFK	1.7e-21	Bacteria, Proteobacteria, Betaproteobacteria, Methylophilales, Methylophilaceae, Methylobacillus, Methylobacillus flagellatus, Methylobacillus flagellatus (strain KT - ATCC 51484 - DSM 6875)
4	HTPG_MARHV	2.42e-20	Bacteria, Proteobacteria, Gammaproteobacteria, Alteromonadales, Alteromonadaceae, Marinobacter, Marinobacter hydrocarbonoclasticus (Pseudomonas nautica), Marinobacter hydrocarbonoclasticus (strain ATCC 700491 - DSM 11845 - VT8)
5	HTPG_DECAR	2.59e-20	Bacteria, Proteobacteria, Betaproteobacteria, Rhodocyclales, Rhodocyclaceae, Dechloromonas, Dechloromonas aromatica, Dechloromonas aromatica (strain RCB)
1	DNAK_DESAH	1.49e-24	Bacteria, Proteobacteria, delta-epsilon subdivisions, Deltaproteobacteria, Desulfobacterales, Desulfobacteraceae, Desulfobacterium, Desulfobacterium autotrophicum, Desulfobacterium autotrophicum (strain ATCC 43914 - DSM 3382 - HRM2)
2	DNAK_PELCD	3.77e-21	Bacteria, Proteobacteria, delta-epsilon subdivisions, Deltaproteobacteria, Desulfuromonadales, Desulfuromonadaceae, Pelobacter, Pelobacter carbinolicus, Pelobacter carbinolicus (strain DSM 2380 - NBRC 103641 - GraBd1)
3	DNAK_RHOS1	1.27e-20	Bacteria, Proteobacteria, Alphaproteobacteria, Rhodobacterales, Rhodobacteraceae, Rhodobacter, Rhodobacter sphaeroides (Rhodopseudomonas sphaeroides), Rhodobacter sphaeroides (strain ATCC 17029 - ATH 2.4.9)
4	DNAK_RHOS4	1.32e-20	Bacteria, Proteobacteria, Alphaproteobacteria, Rhodobacterales, Rhodobacteraceae, Rhodobacter, Rhodobacter sphaeroides (Rhodopseudomonas sphaeroides), Rhodobacter sphaeroides (strain ATCC 17023 - 2.4.1 - NCIB 8253 - DSM 158)
5	DNAK_DESOH	2.09e-20	Bacteria, Proteobacteria, delta-epsilon subdivisions, Deltaproteobacteria, Desulfobacterales, Desulfobacteraceae, Desulfococcus, Desulfococcus oleovorans, Desulfococcus oleovorans (strain DSM 6200 - Hxd3)
1	SQRD_AQUAE	1.87e-08	Bacteria, Aquificae, Aquificae, Aquificales, Aquificaceae, Aquifex, Aquifex aeolicus, Aquifex aeolicus (strain VF5)
3	DSRA_ALLVD	5.28e-11	Bacteria, Proteobacteria, Gammaproteobacteria, Chromatiales, Chromatiaceae, Allochromatium, Allochromatium vinosum (Chromatium vinosum), Allochromatium vinosum (strain ATCC 17899 - DSM 180 - NBRC 103801 - NCIMB 10441 - D) (Chromatium vinosum)
4	DSVA_DESGI	2.12e-05	Bacteria, Proteobacteria, delta-epsilon subdivisions, Deltaproteobacteria, Desulfovibrionales, Desulfovibrionaceae, Desulfovibrio, Desulfovibrio gigas
1	DNAK_ELUMP	1.08e-32	Bacteria, Elusimicrobia, Elusimicrobia, Elusimicrobiales, Elusimicrobiaceae, Elusimicrobium, Elusimicrobium minutum, Elusimicrobium minutum (strain Pei191)
2	DNAK_THET2	1.22e-31	Bacteria, Terrabacteria group, Deinococcus-Thermus, Deinococci, Thermales, Thermaceae, Thermus, Thermus thermophilus, Thermus thermophilus (strain HB27 - ATCC BAA-163 - DSM 7039)
3	DNAK_THET8	1.26e-31	Bacteria, Terrabacteria group, Deinococcus-Thermus, Deinococci, Thermales, Thermaceae, Thermus, Thermus thermophilus, Thermus thermophilus (strain HB8 - ATCC 27634 - DSM 579)
4	DNAK_UNCMA	2.2e-31	DNAK_UNCMA
5	DNAK_LEPIC	2.92e-31	Bacteria, Spirochaetes, Spirochaetia, Leptospirales, Leptospiraceae, Leptospira, Leptospira interrogans, Leptospira interrogans serogroup Icterohaemorrhagiae serovar copenhageni, Leptospira interrogans serogroup Icterohaemorrhagiae serovar copenhageni (strain Fiocruz L1-130)
1	DNAK_CLOB8	9.15e-59	Bacteria, Terrabacteria group, Firmicutes, Clostridia, Clostridiales, Clostridiaceae, Clostridium, Clostridium beijerinckii (Clostridium MP), Clostridium beijerinckii (strain ATCC 51743 - NCIMB 8052) (Clostridium acetobutylicum)
2	DNAK_LEUCK	5.77e-58	Bacteria, Terrabacteria group, Firmicutes, Bacilli, Lactobacillales, Leuconostocaceae, Leuconostoc, Leuconostoc citreum, Leuconostoc citreum (strain KM20)
3	DNAK_METTP	6.95e-58	Archaea, Euryarchaeota, Methanomicrobia, Methanosarcinales, Methanosaetaceae, Methanosaeta, Methanosaeta thermophila, Methanosaeta thermophila (strain DSM 6194 - JCM 14653 - NBRC 101360 - PT) (Methanothrix thermophila)
4	DNAK_CLOPE	9.59e-58	Bacteria, Terrabacteria group, Firmicutes, Clostridia, Clostridiales, Clostridiaceae, Clostridium, Clostridium perfringens, Clostridium perfringens (strain 13 - Type A)
5	DNAK_CLOP1	9.59e-58	Bacteria, Terrabacteria group, Firmicutes, Clostridia, Clostridiales, Clostridiaceae, Clostridium, Clostridium perfringens, Clostridium perfringens (strain ATCC 13124 - DSM 756 - JCM 1290 - NCIMB 6125 - NCTC 8237 - Type A)
1	DHSU_ALLVD	1.91e-34	Bacteria, Proteobacteria, Gammaproteobacteria, Chromatiales, Chromatiaceae, Allochromatium, Allochromatium vinosum (Chromatium vinosum), Allochromatium vinosum (strain ATCC 17899 - DSM 180 - NBRC 103801 - NCIMB 10441 - D) (Chromatium vinosum)
1	HYD1G_PYRFU	4.28e-36	Archaea, Euryarchaeota, Thermococci, Thermococcales, Thermococcaceae, Pyrococcus, Pyrococcus furiosus, Pyrococcus furiosus (strain ATCC 43587 - DSM 3638 - JCM 8422 - Vc1)
1	DSVA_DESGI	1.14e-48	Bacteria, Proteobacteria, delta-epsilon subdivisions, Deltaproteobacteria, Desulfovibrionales, Desulfovibrionaceae, Desulfovibrio, Desulfovibrio gigas
2	DSRA_ARCFU	1.79e-48	Archaea, Euryarchaeota, Archaeoglobi, Archaeoglobales, Archaeoglobaceae, Archaeoglobus, Archaeoglobus fulgidus, Archaeoglobus fulgidus (strain ATCC 49558 - VC-16 - DSM 4304 - JCM 9628 - NBRC 100126)
3	DSVA_DESVH	8.61e-45	Bacteria, Proteobacteria, delta-epsilon subdivisions, Deltaproteobacteria, Desulfovibrionales, Desulfovibrionaceae, Desulfovibrio, Desulfovibrio vulgaris, Desulfovibrio vulgaris (strain Hildenborough - ATCC 29579 - DSM 644 - NCIMB 8303)
4	DSRA_ALLVD	6.83e-28	Bacteria, Proteobacteria, Gammaproteobacteria, Chromatiales, Chromatiaceae, Allochromatium, Allochromatium vinosum (Chromatium vinosum), Allochromatium vinosum (strain ATCC 17899 - DSM 180 - NBRC 103801 - NCIMB 10441 - D) (Chromatium vinosum)
1	DSRA_ALLVD	8.69e-52	Bacteria, Proteobacteria, Gammaproteobacteria, Chromatiales, Chromatiaceae, Allochromatium, Allochromatium vinosum (Chromatium vinosum), Allochromatium vinosum (strain ATCC 17899 - DSM 180 - NBRC 103801 - NCIMB 10441 - D) (Chromatium vinosum)
2	DSRA_ARCFU	3.32e-15	Archaea, Euryarchaeota, Archaeoglobi, Archaeoglobales, Archaeoglobaceae, Archaeoglobus, Archaeoglobus fulgidus, Archaeoglobus fulgidus (strain ATCC 49558 - VC-16 - DSM 4304 - JCM 9628 - NBRC 100126)
3	DSVA_DESGI	3.9e-14	Bacteria, Proteobacteria, delta-epsilon subdivisions, Deltaproteobacteria, Desulfovibrionales, Desulfovibrionaceae, Desulfovibrio, Desulfovibrio gigas
4	DSVA_DESVH	2.19e-12	Bacteria, Proteobacteria, delta-epsilon subdivisions, Deltaproteobacteria, Desulfovibrionales, Desulfovibrionaceae, Desulfovibrio, Desulfovibrio vulgaris, Desulfovibrio vulgaris (strain Hildenborough - ATCC 29579 - DSM 644 - NCIMB 8303)
1	AMOB_NITEU	0	Bacteria, Proteobacteria, Betaproteobacteria, Nitrosomonadales, Nitrosomonadaceae, Nitrosomonas, Nitrosomonas europaea, Nitrosomonas europaea (strain ATCC 19718 - CIP 103999 - KCTC 2705 - NBRC 14298)
2	PMOB_METCA	3.41e-84	Bacteria, Proteobacteria, Gammaproteobacteria, Methylococcales, Methylococcaceae, Methylococcus, Methylococcus capsulatus, Methylococcus capsulatus (strain ATCC 33009 - NCIMB 11132 - Bath)
1	CH60_NITSB	1.3e-47	Bacteria, Proteobacteria, delta-epsilon subdivisions, Epsilonproteobacteria, unclassified Epsilonproteobacteria, Nitratiruptor, Nitratiruptor sp. (strain SB155-2)
2	CH60_PORG3	8.68e-46	Bacteria, FCB group, Bacteroidetes-Chlorobi group, Bacteroidetes, Bacteroidia, Bacteroidales, Porphyromonadaceae, Porphyromonas, Porphyromonas gingivalis, Porphyromonas gingivalis (strain ATCC 33277 - DSM 20709 - CIP 103683 - JCM 12257 - NCTC 11834 - 2561)
3	CH60_PORGI	9.73e-46	Bacteria, FCB group, Bacteroidetes-Chlorobi group, Bacteroidetes, Bacteroidia, Bacteroidales, Porphyromonadaceae, Porphyromonas, Porphyromonas gingivalis, Porphyromonas gingivalis (strain ATCC BAA-308 - W83)
4	CH60_SULNB	1.1e-44	Bacteria, Proteobacteria, delta-epsilon subdivisions, Epsilonproteobacteria, unclassified Epsilonproteobacteria, Sulfurovum, Sulfurovum sp. (strain NBC37-1)
1	HCP_SYNFM	2.57e-112	Bacteria, Proteobacteria, delta-epsilon subdivisions, Deltaproteobacteria, Syntrophobacterales, Syntrophobacteraceae, Syntrophobacter, Syntrophobacter fumaroxidans, Syntrophobacter fumaroxidans (strain DSM 10017 - MPOB)
2	HCP_UNCMA	5.33e-104	HCP_UNCMA
3	HCP_DESMR	1.56e-93	Bacteria, Proteobacteria, delta-epsilon subdivisions, Deltaproteobacteria, Desulfovibrionales, Desulfovibrionaceae, Desulfovibrio, Desulfovibrio magneticus, Desulfovibrio magneticus (strain ATCC 700980 - DSM 13731 - RS-1)
4	HCP_THEYD	6.86e-91	Bacteria, Nitrospirae, Nitrospira, Nitrospirales, Nitrospiraceae, Thermodesulfovibrio, Thermodesulfovibrio yellowstonii, Thermodesulfovibrio yellowstonii (strain ATCC 51303 - DSM 11347 - YP87)
5	HCP_DESAD	2.31e-90	Bacteria, Proteobacteria, delta-epsilon subdivisions, Deltaproteobacteria, Desulfovibrionales, Desulfovibrionaceae, Desulfovibrio, Desulfovibrio salexigens, Desulfovibrio salexigens (strain ATCC 14822 - DSM 2638 - NCIB 8403 - VKM B-1763)
1	DSRA_ALLVD	7.3e-71	Bacteria, Proteobacteria, Gammaproteobacteria, Chromatiales, Chromatiaceae, Allochromatium, Allochromatium vinosum (Chromatium vinosum), Allochromatium vinosum (strain ATCC 17899 - DSM 180 - NBRC 103801 - NCIMB 10441 - D) (Chromatium vinosum)
2	DSRA_ARCFU	6.03e-30	Archaea, Euryarchaeota, Archaeoglobi, Archaeoglobales, Archaeoglobaceae, Archaeoglobus, Archaeoglobus fulgidus, Archaeoglobus fulgidus (strain ATCC 49558 - VC-16 - DSM 4304 - JCM 9628 - NBRC 100126)
3	DSVA_DESVH	1.13e-28	Bacteria, Proteobacteria, delta-epsilon subdivisions, Deltaproteobacteria, Desulfovibrionales, Desulfovibrionaceae, Desulfovibrio, Desulfovibrio vulgaris, Desulfovibrio vulgaris (strain Hildenborough - ATCC 29579 - DSM 644 - NCIMB 8303)
1	DNAK_DESAA	1.39e-104	Bacteria, Proteobacteria, delta-epsilon subdivisions, Deltaproteobacteria, Desulfobacterales, Desulfobacteraceae, Desulfatibacillum, Desulfatibacillum alkenivorans, Desulfatibacillum alkenivorans (strain AK-01)
2	DNAK_GEOUR	1.57e-96	Bacteria, Proteobacteria, delta-epsilon subdivisions, Deltaproteobacteria, Desulfuromonadales, Geobacteraceae, Geobacter, Geobacter uraniireducens, Geobacter uraniireducens (strain Rf4) (Geobacter uraniumreducens)
3	DNAK_GEODF	5.26e-96	Bacteria, Proteobacteria, delta-epsilon subdivisions, Deltaproteobacteria, Desulfuromonadales, Geobacteraceae, Geobacter, Geobacter daltonii, Geobacter daltonii (strain DSM 22248 - JCM 15807 - FRC-32)
4	DNAK_PELCD	9.24e-96	Bacteria, Proteobacteria, delta-epsilon subdivisions, Deltaproteobacteria, Desulfuromonadales, Desulfuromonadaceae, Pelobacter, Pelobacter carbinolicus, Pelobacter carbinolicus (strain DSM 2380 - NBRC 103641 - GraBd1)
5	DNAK_PELPD	1.37e-95	Bacteria, Proteobacteria, delta-epsilon subdivisions, Deltaproteobacteria, Desulfuromonadales, Desulfuromonadaceae, Pelobacter, Pelobacter propionicus, Pelobacter propionicus (strain DSM 2379 - NBRC 103807 - OttBd1)
1	SQRD_DICDI	3.49e-14	Eukaryota, Amoebozoa, Mycetozoa, Dictyosteliida (dictyostelid cellular slime molds), Dictyostelium, Dictyostelium discoideum (Slime mold)
2	SQRD_HUMAN	2.42e-12	Eukaryota, Opisthokonta, Metazoa, Eumetazoa, Bilateria, Deuterostomia, Chordata, Craniata, Vertebrata, Gnathostomata (jawed vertebrates), Teleostomi, Euteleostomi, Sarcopterygii, Dipnotetrapodomorpha, Tetrapoda, Amniota, Mammalia, Theria, Eutheria, Boreoeutheria, Euarchontoglires, Primates, Haplorrhini, Simiiformes, Catarrhini, Hominoidea (apes), Hominidae (great apes), Homininae, Homo, Homo sapi…
3	SQRD_MOUSE	8.33e-12	Eukaryota, Opisthokonta, Metazoa, Eumetazoa, Bilateria, Deuterostomia, Chordata, Craniata, Vertebrata, Gnathostomata (jawed vertebrates), Teleostomi, Euteleostomi, Sarcopterygii, Dipnotetrapodomorpha, Tetrapoda, Amniota, Mammalia, Theria, Eutheria, Boreoeutheria, Euarchontoglires, Glires (Rodents and rabbits), Rodentia, Sciurognathi, Muroidea, Muridae, Murinae, Mus, Mus, Mus musculus (Mouse)
4	SQRD_AQUAE	0.000203	Bacteria, Aquificae, Aquificae, Aquificales, Aquificaceae, Aquifex, Aquifex aeolicus, Aquifex aeolicus (strain VF5)
1	MTAB_RICPR	1.54e-07	Bacteria, Proteobacteria, Alphaproteobacteria, Rickettsiales, Rickettsiaceae, Rickettsieae, Rickettsia, typhus group, Rickettsia prowazekii, Rickettsia prowazekii (strain Madrid E)
1	ACSA_ALKEH	8.28e-17	Bacteria, Proteobacteria, Gammaproteobacteria, Chromatiales, Ectothiorhodospiraceae (purple sulfur bacteria), Alkalilimnicola, Alkalilimnicola ehrlichii, Alkalilimnicola ehrlichii (strain ATCC BAA-1101 - DSM 17681 - MLHE-1)
2	ACSA_MAGSM	7.21e-14	ACSA_MAGSM
3	ACSA_SYNY3	8.96e-13	Bacteria, Terrabacteria group, Cyanobacteria-Melainabacteria group, Cyanobacteria, Synechococcales, Merismopediaceae, Synechocystis, Synechocystis sp. PCC 6803, Synechocystis sp. (strain PCC 6803 - Kazusa)
4	ACSA_HALHL	9.59e-13	Bacteria, Proteobacteria, Gammaproteobacteria, Chromatiales, Ectothiorhodospiraceae (purple sulfur bacteria), Halorhodospira, Halorhodospira halophila (Ectothiorhodospira halophila), Halorhodospira halophila (strain DSM 244 - SL1) (Ectothiorhodospira halophila (strain DSM 244 - SL1))
5	ACSA_DICDI	5.71e-12	Eukaryota, Amoebozoa, Mycetozoa, Dictyosteliida (dictyostelid cellular slime molds), Dictyostelium, Dictyostelium discoideum (Slime mold)
1	HSPC4_RICFE	1.54e-22	Bacteria, Proteobacteria, Alphaproteobacteria, Rickettsiales, Rickettsiaceae, Rickettsieae, Rickettsia, spotted fever group, Rickettsia felis (Rickettsia azadi), Rickettsia felis (strain ATCC VR-1525 - URRWXCal2) (Rickettsia azadi)
2	HSPC2_RICFE	5.83e-20	Bacteria, Proteobacteria, Alphaproteobacteria, Rickettsiales, Rickettsiaceae, Rickettsieae, Rickettsia, spotted fever group, Rickettsia felis (Rickettsia azadi), Rickettsia felis (strain ATCC VR-1525 - URRWXCal2) (Rickettsia azadi)
3	HSPC4_RICFE	1.54e-22	Bacteria, Proteobacteria, Alphaproteobacteria, Rickettsiales, Rickettsiaceae, Rickettsieae, Rickettsia, spotted fever group, Rickettsia felis (Rickettsia azadi), Rickettsia felis (strain ATCC VR-1525 - URRWXCal2) (Rickettsia azadi)
4	HSPC2_RICFE	5.83e-20	Bacteria, Proteobacteria, Alphaproteobacteria, Rickettsiales, Rickettsiaceae, Rickettsieae, Rickettsia, spotted fever group, Rickettsia felis (Rickettsia azadi), Rickettsia felis (strain ATCC VR-1525 - URRWXCal2) (Rickettsia azadi)
1	DNAK_ODOSI	1.64e-69	Eukaryota, Stramenopiles, Bacillariophyta (diatoms), Mediophyceae, Biddulphiophycidae, Eupodiscales, Eupodiscaceae, Odontella, Odontella sinensis (Marine centric diatom) (Biddulphia sinensis)
2	DNAK_THAPS	2.18e-67	Eukaryota, Stramenopiles, Bacillariophyta (diatoms), Coscinodiscophyceae (centric diatoms), Thalassiosirophycidae, Thalassiosirales, Thalassiosiraceae, Thalassiosira, Thalassiosira pseudonana (Marine diatom) (Cyclotella nana)
3	DNAK_PHATC	2.2e-66	Eukaryota, Stramenopiles, Bacillariophyta (diatoms), Bacillariophyceae (Raphid, pennate diatoms), Bacillariophycidae, Naviculales, Phaeodactylaceae, Phaeodactylum, Phaeodactylum tricornutum (Diatom), Phaeodactylum tricornutum (strain CCAP 1055-1)
4	DNAK_GUITH	1.94e-55	Eukaryota, Cryptophyta, Pyrenomonadales, Geminigeraceae, Guillardia, Guillardia theta (Cryptomonas phi)
1	NARH_HALMT	4.09e-28	Archaea, Euryarchaeota, Halobacteria, Haloferacales, Haloferacaceae, Haloferax, Haloferax mediterranei (Halobacterium mediterranei), Haloferax mediterranei (strain ATCC 33500 - DSM 1411 - JCM 8866 - NBRC 14739 - NCIMB 2177 - R-4) (Halobacterium mediterranei)
2	DDHB_RHOSU	1.39e-23	Bacteria, Proteobacteria, Alphaproteobacteria, Rhodobacterales, Rhodobacteraceae, Rhodovulum, Rhodovulum sulfidophilum (Rhodobacter sulfidophilus)
1	HCP_GEOMG	7.1e-51	Bacteria, Proteobacteria, delta-epsilon subdivisions, Deltaproteobacteria, Desulfuromonadales, Geobacteraceae, Geobacter, Geobacter metallireducens, Geobacter metallireducens (strain GS-15 - ATCC 53774 - DSM 7210)
2	HCP_DESAD	1.12e-50	Bacteria, Proteobacteria, delta-epsilon subdivisions, Deltaproteobacteria, Desulfovibrionales, Desulfovibrionaceae, Desulfovibrio, Desulfovibrio salexigens, Desulfovibrio salexigens (strain ATCC 14822 - DSM 2638 - NCIB 8403 - VKM B-1763)
3	HCP_ANAVT	1.4e-50	Bacteria, Terrabacteria group, Cyanobacteria-Melainabacteria group, Cyanobacteria, Nostocales, Nostocaceae, Anabaena, Anabaena variabilis, Anabaena variabilis (strain ATCC 29413 - PCC 7937)
4	HCP_GEOSL	2.12e-50	Bacteria, Proteobacteria, delta-epsilon subdivisions, Deltaproteobacteria, Desulfuromonadales, Geobacteraceae, Geobacter, Geobacter sulfurreducens, Geobacter sulfurreducens (strain ATCC 51573 - DSM 12127 - PCA)
5	HCP_THEYD	1.71e-48	Bacteria, Nitrospirae, Nitrospira, Nitrospirales, Nitrospiraceae, Thermodesulfovibrio, Thermodesulfovibrio yellowstonii, Thermodesulfovibrio yellowstonii (strain ATCC 51303 - DSM 11347 - YP87)
1	CH60_BORRA	1.74e-62	Bacteria, Spirochaetes, Spirochaetia, Spirochaetales, Borreliaceae, Borrelia, Borrelia recurrentis, Borrelia recurrentis (strain A1)
2	CH60_BORDL	1.74e-62	Bacteria, Spirochaetes, Spirochaetia, Spirochaetales, Borreliaceae, Borrelia, Borrelia duttonii, Borrelia duttonii (strain Ly)
3	CH60_BORAP	2.39e-62	Bacteria, Spirochaetes, Spirochaetia, Spirochaetales, Borreliaceae, Borreliella, Borreliella afzelii (Borrelia afzelii), Borrelia afzelii (strain PKo)
4	CH60_BORGA	2.72e-62	CH60_BORGA
5	CH60_BORBZ	5.14e-62	Bacteria, Spirochaetes, Spirochaetia, Spirochaetales, Borreliaceae, Borreliella, Borreliella burgdorferi (Lyme disease spirochete) (Borrelia burgdorferi), Borrelia burgdorferi (strain ZS7)
1	HSPC4_RICFE	3.3e-05	Bacteria, Proteobacteria, Alphaproteobacteria, Rickettsiales, Rickettsiaceae, Rickettsieae, Rickettsia, spotted fever group, Rickettsia felis (Rickettsia azadi), Rickettsia felis (strain ATCC VR-1525 - URRWXCal2) (Rickettsia azadi)
1	DNAK_DESAA	3.46e-61	Bacteria, Proteobacteria, delta-epsilon subdivisions, Deltaproteobacteria, Desulfobacterales, Desulfobacteraceae, Desulfatibacillum, Desulfatibacillum alkenivorans, Desulfatibacillum alkenivorans (strain AK-01)
2	DNAK_DESAH	1.2e-58	Bacteria, Proteobacteria, delta-epsilon subdivisions, Deltaproteobacteria, Desulfobacterales, Desulfobacteraceae, Desulfobacterium, Desulfobacterium autotrophicum, Desulfobacterium autotrophicum (strain ATCC 43914 - DSM 3382 - HRM2)
3	DNAK_ALKMQ	2.43e-57	Bacteria, Terrabacteria group, Firmicutes, Clostridia, Clostridiales, Clostridiaceae, Alkaliphilus, Alkaliphilus metalliredigens, Alkaliphilus metalliredigens (strain QYMF)
4	DNAK_SYNAS	3.29e-57	Bacteria, Proteobacteria, delta-epsilon subdivisions, Deltaproteobacteria, Syntrophobacterales, Syntrophaceae, Syntrophus, Syntrophus aciditrophicus, Syntrophus aciditrophicus (strain SB)
5	DNAK_LEPIC	5.36e-57	Bacteria, Spirochaetes, Spirochaetia, Leptospirales, Leptospiraceae, Leptospira, Leptospira interrogans, Leptospira interrogans serogroup Icterohaemorrhagiae serovar copenhageni, Leptospira interrogans serogroup Icterohaemorrhagiae serovar copenhageni (strain Fiocruz L1-130)
1	HCP_SYNFM	1.26e-56	Bacteria, Proteobacteria, delta-epsilon subdivisions, Deltaproteobacteria, Syntrophobacterales, Syntrophobacteraceae, Syntrophobacter, Syntrophobacter fumaroxidans, Syntrophobacter fumaroxidans (strain DSM 10017 - MPOB)
2	HCP_UNCMA	2.75e-51	HCP_UNCMA
3	HCP_THEYD	1.03e-47	Bacteria, Nitrospirae, Nitrospira, Nitrospirales, Nitrospiraceae, Thermodesulfovibrio, Thermodesulfovibrio yellowstonii, Thermodesulfovibrio yellowstonii (strain ATCC 51303 - DSM 11347 - YP87)
4	HCP_DESMR	6.08e-47	Bacteria, Proteobacteria, delta-epsilon subdivisions, Deltaproteobacteria, Desulfovibrionales, Desulfovibrionaceae, Desulfovibrio, Desulfovibrio magneticus, Desulfovibrio magneticus (strain ATCC 700980 - DSM 13731 - RS-1)
5	HCP_ANAVT	1.6e-46	Bacteria, Terrabacteria group, Cyanobacteria-Melainabacteria group, Cyanobacteria, Nostocales, Nostocaceae, Anabaena, Anabaena variabilis, Anabaena variabilis (strain ATCC 29413 - PCC 7937)
1	DDHA_RHOSU	8.84e-10	Bacteria, Proteobacteria, Alphaproteobacteria, Rhodobacterales, Rhodobacteraceae, Rhodovulum, Rhodovulum sulfidophilum (Rhodobacter sulfidophilus)
1	DNAK_WOLPM	9.62e-51	Bacteria, Proteobacteria, Alphaproteobacteria, Rickettsiales, Anaplasmataceae, Wolbachieae, Wolbachia, Wolbachia pipientis wMel
2	DNAK_WOLWR	1.11e-50	Bacteria, Proteobacteria, Alphaproteobacteria, Rickettsiales, Anaplasmataceae, Wolbachieae, Wolbachia, Wolbachia sp. subsp. Drosophila simulans (strain wRi)
3	DNAK_OLICO	2.63e-50	Bacteria, Proteobacteria, Alphaproteobacteria, Rhizobiales, Bradyrhizobiaceae, Oligotropha, Oligotropha carboxidovorans (Pseudomonas carboxydovorans), Oligotropha carboxidovorans (strain ATCC 49405 - DSM 1227 - KCTC 32145 - OM5)
4	DNAK_METSB	3.93e-50	Bacteria, Proteobacteria, Alphaproteobacteria, Rhizobiales, Beijerinckiaceae, Methylocella, Methylocella silvestris, Methylocella silvestris (strain DSM 15510 - CIP 108128 - LMG 27833 - NCIMB 13906 - BL2)
5	DNAK_AZOC5	4.71e-50	Bacteria, Proteobacteria, Alphaproteobacteria, Rhizobiales, Xanthobacteraceae, Azorhizobium, Azorhizobium caulinodans, Azorhizobium caulinodans (strain ATCC 43989 - DSM 5975 - JCM 20966 - NBRC 14845 - NCIMB 13405 - ORS 571)
1	HSPC4_RICFE	6.52e-21	Bacteria, Proteobacteria, Alphaproteobacteria, Rickettsiales, Rickettsiaceae, Rickettsieae, Rickettsia, spotted fever group, Rickettsia felis (Rickettsia azadi), Rickettsia felis (strain ATCC VR-1525 - URRWXCal2) (Rickettsia azadi)
2	SP21_STIAD	2.35e-19	Bacteria, Proteobacteria, delta-epsilon subdivisions, Deltaproteobacteria, Myxococcales (fruiting gliding bacteria), Cystobacterineae, Cystobacteraceae, Stigmatella, Stigmatella aurantiaca, Stigmatella aurantiaca (strain DW4-3-1)
3	HSPC2_RICFE	2.62e-19	Bacteria, Proteobacteria, Alphaproteobacteria, Rickettsiales, Rickettsiaceae, Rickettsieae, Rickettsia, spotted fever group, Rickettsia felis (Rickettsia azadi), Rickettsia felis (strain ATCC VR-1525 - URRWXCal2) (Rickettsia azadi)
1	DSRA_ALLVD	3.05e-72	Bacteria, Proteobacteria, Gammaproteobacteria, Chromatiales, Chromatiaceae, Allochromatium, Allochromatium vinosum (Chromatium vinosum), Allochromatium vinosum (strain ATCC 17899 - DSM 180 - NBRC 103801 - NCIMB 10441 - D) (Chromatium vinosum)
2	DSRA_ARCFU	9.59e-29	Archaea, Euryarchaeota, Archaeoglobi, Archaeoglobales, Archaeoglobaceae, Archaeoglobus, Archaeoglobus fulgidus, Archaeoglobus fulgidus (strain ATCC 49558 - VC-16 - DSM 4304 - JCM 9628 - NBRC 100126)
3	DSVA_DESGI	2.31e-26	Bacteria, Proteobacteria, delta-epsilon subdivisions, Deltaproteobacteria, Desulfovibrionales, Desulfovibrionaceae, Desulfovibrio, Desulfovibrio gigas
4	DSVA_DESVH	1.14e-25	Bacteria, Proteobacteria, delta-epsilon subdivisions, Deltaproteobacteria, Desulfovibrionales, Desulfovibrionaceae, Desulfovibrio, Desulfovibrio vulgaris, Desulfovibrio vulgaris (strain Hildenborough - ATCC 29579 - DSM 644 - NCIMB 8303)
1	DSRA_ALLVD	6.21e-106	Bacteria, Proteobacteria, Gammaproteobacteria, Chromatiales, Chromatiaceae, Allochromatium, Allochromatium vinosum (Chromatium vinosum), Allochromatium vinosum (strain ATCC 17899 - DSM 180 - NBRC 103801 - NCIMB 10441 - D) (Chromatium vinosum)
2	DSRA_ARCFU	4.95e-57	Archaea, Euryarchaeota, Archaeoglobi, Archaeoglobales, Archaeoglobaceae, Archaeoglobus, Archaeoglobus fulgidus, Archaeoglobus fulgidus (strain ATCC 49558 - VC-16 - DSM 4304 - JCM 9628 - NBRC 100126)
3	DSVA_DESVH	1.21e-51	Bacteria, Proteobacteria, delta-epsilon subdivisions, Deltaproteobacteria, Desulfovibrionales, Desulfovibrionaceae, Desulfovibrio, Desulfovibrio vulgaris, Desulfovibrio vulgaris (strain Hildenborough - ATCC 29579 - DSM 644 - NCIMB 8303)
1	CH60_DESAA	4.81e-84	Bacteria, Proteobacteria, delta-epsilon subdivisions, Deltaproteobacteria, Desulfobacterales, Desulfobacteraceae, Desulfatibacillum, Desulfatibacillum alkenivorans, Desulfatibacillum alkenivorans (strain AK-01)
2	CH60_DESOH	1.28e-77	Bacteria, Proteobacteria, delta-epsilon subdivisions, Deltaproteobacteria, Desulfobacterales, Desulfobacteraceae, Desulfococcus, Desulfococcus oleovorans, Desulfococcus oleovorans (strain DSM 6200 - Hxd3)
3	CH60_DESAG	9.41e-77	Bacteria, Proteobacteria, delta-epsilon subdivisions, Deltaproteobacteria, Desulfovibrionales, Desulfovibrionaceae, Desulfovibrio, Desulfovibrio alaskensis, Desulfovibrio alaskensis (strain G20) (Desulfovibrio desulfuricans (strain G20))
4	CH60_DESMR	1.24e-76	Bacteria, Proteobacteria, delta-epsilon subdivisions, Deltaproteobacteria, Desulfovibrionales, Desulfovibrionaceae, Desulfovibrio, Desulfovibrio magneticus, Desulfovibrio magneticus (strain ATCC 700980 - DSM 13731 - RS-1)
1	DHSU_ALLVD	8.01e-55	Bacteria, Proteobacteria, Gammaproteobacteria, Chromatiales, Chromatiaceae, Allochromatium, Allochromatium vinosum (Chromatium vinosum), Allochromatium vinosum (strain ATCC 17899 - DSM 180 - NBRC 103801 - NCIMB 10441 - D) (Chromatium vinosum)
2	SQRD_HUMAN	8.42e-05	Eukaryota, Opisthokonta, Metazoa, Eumetazoa, Bilateria, Deuterostomia, Chordata, Craniata, Vertebrata, Gnathostomata (jawed vertebrates), Teleostomi, Euteleostomi, Sarcopterygii, Dipnotetrapodomorpha, Tetrapoda, Amniota, Mammalia, Theria, Eutheria, Boreoeutheria, Euarchontoglires, Primates, Haplorrhini, Simiiformes, Catarrhini, Hominoidea (apes), Hominidae (great apes), Homininae, Homo, Homo sapi…
3	SQRD_MOUSE	0.000121	Eukaryota, Opisthokonta, Metazoa, Eumetazoa, Bilateria, Deuterostomia, Chordata, Craniata, Vertebrata, Gnathostomata (jawed vertebrates), Teleostomi, Euteleostomi, Sarcopterygii, Dipnotetrapodomorpha, Tetrapoda, Amniota, Mammalia, Theria, Eutheria, Boreoeutheria, Euarchontoglires, Glires (Rodents and rabbits), Rodentia, Sciurognathi, Muroidea, Muridae, Murinae, Mus, Mus, Mus musculus (Mouse)
1	DNAJ_SYNFM	5.36e-47	Bacteria, Proteobacteria, delta-epsilon subdivisions, Deltaproteobacteria, Syntrophobacterales, Syntrophobacteraceae, Syntrophobacter, Syntrophobacter fumaroxidans, Syntrophobacter fumaroxidans (strain DSM 10017 - MPOB)
2	DNAJ_ECOBW	1.51e-39	Bacteria, Proteobacteria, Gammaproteobacteria, Enterobacterales, Enterobacteriaceae, Escherichia, Escherichia coli, Escherichia coli (strain K12), Escherichia coli (strain K12 - MC4100 - BW2952)
3	DNAJ_ECO5E	2.54e-39	Bacteria, Proteobacteria, Gammaproteobacteria, Enterobacterales, Enterobacteriaceae, Escherichia, Escherichia coli, Escherichia coli O157:H7, Escherichia coli O157:H7 (strain EC4115 - EHEC)
4	DNAJ_SHIDS	3.01e-39	Bacteria, Proteobacteria, Gammaproteobacteria, Enterobacterales, Enterobacteriaceae, Shigella, Shigella dysenteriae, Shigella dysenteriae serotype 1 (strain Sd197)
5	DNAJ_SHISS	3.1e-39	Bacteria, Proteobacteria, Gammaproteobacteria, Enterobacterales, Enterobacteriaceae, Shigella, Shigella sonnei, Shigella sonnei (strain Ss046)
1	HSPC4_RICFE	1.57e-22	Bacteria, Proteobacteria, Alphaproteobacteria, Rickettsiales, Rickettsiaceae, Rickettsieae, Rickettsia, spotted fever group, Rickettsia felis (Rickettsia azadi), Rickettsia felis (strain ATCC VR-1525 - URRWXCal2) (Rickettsia azadi)
2	HSPC2_RICFE	3.55e-19	Bacteria, Proteobacteria, Alphaproteobacteria, Rickettsiales, Rickettsiaceae, Rickettsieae, Rickettsia, spotted fever group, Rickettsia felis (Rickettsia azadi), Rickettsia felis (strain ATCC VR-1525 - URRWXCal2) (Rickettsia azadi)
1	DNAJ_METTH	1.05e-41	Archaea, Euryarchaeota, Methanobacteria, Methanobacteriales, Methanobacteriaceae, Methanothermobacter, Methanothermobacter thermautotrophicus (Methanobacterium thermoformicicum), Methanothermobacter thermautotrophicus (strain ATCC 29096 - DSM 1053 - JCM 10044 - NBRC 100330 - Delta H) (Methanobacterium thermoautotrophicum)
2	DNAJ_PEPD6	1.39e-35	Bacteria, Terrabacteria group, Firmicutes, Clostridia, Clostridiales, Peptostreptococcaceae, Clostridioides, Clostridioides difficile (Peptoclostridium difficile), Peptoclostridium difficile (strain 630) (Clostridium difficile)
3	DNAJ_CARHZ	3.45e-35	Bacteria, Terrabacteria group, Firmicutes, Clostridia, Thermoanaerobacterales, Thermoanaerobacteraceae, Carboxydothermus, Carboxydothermus hydrogenoformans, Carboxydothermus hydrogenoformans (strain ATCC BAA-161 - DSM 6008 - Z-2901)
4	DNAJ_GEOTN	2.1e-34	Bacteria, Terrabacteria group, Firmicutes, Bacilli, Bacillales, Bacillaceae, Geobacillus, Geobacillus thermodenitrificans, Geobacillus thermodenitrificans (strain NG80-2)
1	DDHA_RHOSU	3.44e-11	Bacteria, Proteobacteria, Alphaproteobacteria, Rhodobacterales, Rhodobacteraceae, Rhodovulum, Rhodovulum sulfidophilum (Rhodobacter sulfidophilus)
1	HTPG_PELPD	3.07e-47	Bacteria, Proteobacteria, delta-epsilon subdivisions, Deltaproteobacteria, Desulfuromonadales, Desulfuromonadaceae, Pelobacter, Pelobacter propionicus, Pelobacter propionicus (strain DSM 2379 - NBRC 103807 - OttBd1)
2	HTPG_BDEBA	6.14e-46	Bacteria, Proteobacteria, delta-epsilon subdivisions, Deltaproteobacteria, Bdellovibrionales, Bdellovibrionaceae, Bdellovibrio, Bdellovibrio bacteriovorus, Bdellovibrio bacteriovorus (strain ATCC 15356 - DSM 50701 - NCIB 9529 - HD100)
3	HTPG_ALKEH	7.28e-45	Bacteria, Proteobacteria, Gammaproteobacteria, Chromatiales, Ectothiorhodospiraceae (purple sulfur bacteria), Alkalilimnicola, Alkalilimnicola ehrlichii, Alkalilimnicola ehrlichii (strain ATCC BAA-1101 - DSM 17681 - MLHE-1)
4	HTPG_GEOSL	4.1e-44	Bacteria, Proteobacteria, delta-epsilon subdivisions, Deltaproteobacteria, Desulfuromonadales, Geobacteraceae, Geobacter, Geobacter sulfurreducens, Geobacter sulfurreducens (strain ATCC 51573 - DSM 12127 - PCA)
1	AMOB_NITEU	2.04e-151	Bacteria, Proteobacteria, Betaproteobacteria, Nitrosomonadales, Nitrosomonadaceae, Nitrosomonas, Nitrosomonas europaea, Nitrosomonas europaea (strain ATCC 19718 - CIP 103999 - KCTC 2705 - NBRC 14298)
2	PMOB_METCA	6.77e-95	Bacteria, Proteobacteria, Gammaproteobacteria, Methylococcales, Methylococcaceae, Methylococcus, Methylococcus capsulatus, Methylococcus capsulatus (strain ATCC 33009 - NCIMB 11132 - Bath)
1	HSPC4_RICFE	7.73e-11	Bacteria, Proteobacteria, Alphaproteobacteria, Rickettsiales, Rickettsiaceae, Rickettsieae, Rickettsia, spotted fever group, Rickettsia felis (Rickettsia azadi), Rickettsia felis (strain ATCC VR-1525 - URRWXCal2) (Rickettsia azadi)
1	SQRD_MOUSE	1.47e-29	Eukaryota, Opisthokonta, Metazoa, Eumetazoa, Bilateria, Deuterostomia, Chordata, Craniata, Vertebrata, Gnathostomata (jawed vertebrates), Teleostomi, Euteleostomi, Sarcopterygii, Dipnotetrapodomorpha, Tetrapoda, Amniota, Mammalia, Theria, Eutheria, Boreoeutheria, Euarchontoglires, Glires (Rodents and rabbits), Rodentia, Sciurognathi, Muroidea, Muridae, Murinae, Mus, Mus, Mus musculus (Mouse)
2	SQRD_HUMAN	3.4e-29	Eukaryota, Opisthokonta, Metazoa, Eumetazoa, Bilateria, Deuterostomia, Chordata, Craniata, Vertebrata, Gnathostomata (jawed vertebrates), Teleostomi, Euteleostomi, Sarcopterygii, Dipnotetrapodomorpha, Tetrapoda, Amniota, Mammalia, Theria, Eutheria, Boreoeutheria, Euarchontoglires, Primates, Haplorrhini, Simiiformes, Catarrhini, Hominoidea (apes), Hominidae (great apes), Homininae, Homo, Homo sapi…
3	SQRD_DICDI	5.45e-27	Eukaryota, Amoebozoa, Mycetozoa, Dictyosteliida (dictyostelid cellular slime molds), Dictyostelium, Dictyostelium discoideum (Slime mold)
1	ACSA_METTP	5.76e-12	Archaea, Euryarchaeota, Methanomicrobia, Methanosarcinales, Methanosaetaceae, Methanosaeta, Methanosaeta thermophila, Methanosaeta thermophila (strain DSM 6194 - JCM 14653 - NBRC 101360 - PT) (Methanothrix thermophila)
2	ACSA_PYRAE	1.36e-11	Archaea, TACK group, Crenarchaeota, Thermoprotei, Thermoproteales, Thermoproteaceae, Pyrobaculum, Pyrobaculum aerophilum, Pyrobaculum aerophilum (strain ATCC 51768 - IM2 - DSM 7523 - JCM 9630 - NBRC 100827)
3	ACSA_PYRAR	5.23e-11	Archaea, TACK group, Crenarchaeota, Thermoprotei, Thermoproteales, Thermoproteaceae, Pyrobaculum, Pyrobaculum arsenaticum, Pyrobaculum arsenaticum (strain DSM 13514 - JCM 11321)
4	ACSA_METCN	1.02e-10	Archaea, Euryarchaeota, Methanomicrobia, Methanosarcinales, Methanosaetaceae, Methanosaeta, Methanosaeta concilii (Methanothrix soehngenii)
5	ACSA_RHOCB	5.57e-08	Bacteria, Proteobacteria, Alphaproteobacteria, Rhodobacterales, Rhodobacteraceae, Rhodobacter, Rhodobacter capsulatus (Rhodopseudomonas capsulata), Rhodobacter capsulatus (strain ATCC BAA-309 - NBRC 16581 - SB1003)
1	SQRD_AQUAE	1.97e-07	Bacteria, Aquificae, Aquificae, Aquificales, Aquificaceae, Aquifex, Aquifex aeolicus, Aquifex aeolicus (strain VF5)
1	DDHA_RHOSU	4.23e-16	Bacteria, Proteobacteria, Alphaproteobacteria, Rhodobacterales, Rhodobacteraceae, Rhodovulum, Rhodovulum sulfidophilum (Rhodobacter sulfidophilus)
1	DDHA_RHOSU	6.28e-11	Bacteria, Proteobacteria, Alphaproteobacteria, Rhodobacterales, Rhodobacteraceae, Rhodovulum, Rhodovulum sulfidophilum (Rhodobacter sulfidophilus)
2	DDHA_RHOSU	8.46e-12	Bacteria, Proteobacteria, Alphaproteobacteria, Rhodobacterales, Rhodobacteraceae, Rhodovulum, Rhodovulum sulfidophilum (Rhodobacter sulfidophilus)
1	HCP_SYNFM	0	Bacteria, Proteobacteria, delta-epsilon subdivisions, Deltaproteobacteria, Syntrophobacterales, Syntrophobacteraceae, Syntrophobacter, Syntrophobacter fumaroxidans, Syntrophobacter fumaroxidans (strain DSM 10017 - MPOB)
2	HCP_UNCMA	0	HCP_UNCMA
3	HCP_DESMR	0	Bacteria, Proteobacteria, delta-epsilon subdivisions, Deltaproteobacteria, Desulfovibrionales, Desulfovibrionaceae, Desulfovibrio, Desulfovibrio magneticus, Desulfovibrio magneticus (strain ATCC 700980 - DSM 13731 - RS-1)
4	HCP_DESAD	0	Bacteria, Proteobacteria, delta-epsilon subdivisions, Deltaproteobacteria, Desulfovibrionales, Desulfovibrionaceae, Desulfovibrio, Desulfovibrio salexigens, Desulfovibrio salexigens (strain ATCC 14822 - DSM 2638 - NCIB 8403 - VKM B-1763)
5	HCP_THEYD	0	Bacteria, Nitrospirae, Nitrospira, Nitrospirales, Nitrospiraceae, Thermodesulfovibrio, Thermodesulfovibrio yellowstonii, Thermodesulfovibrio yellowstonii (strain ATCC 51303 - DSM 11347 - YP87)
1	DNAK_THAPS	1.5e-170	Eukaryota, Stramenopiles, Bacillariophyta (diatoms), Coscinodiscophyceae (centric diatoms), Thalassiosirophycidae, Thalassiosirales, Thalassiosiraceae, Thalassiosira, Thalassiosira pseudonana (Marine diatom) (Cyclotella nana)
2	DNAK_ODOSI	9.52e-164	Eukaryota, Stramenopiles, Bacillariophyta (diatoms), Mediophyceae, Biddulphiophycidae, Eupodiscales, Eupodiscaceae, Odontella, Odontella sinensis (Marine centric diatom) (Biddulphia sinensis)
3	DNAK_PHATC	1.07e-161	Eukaryota, Stramenopiles, Bacillariophyta (diatoms), Bacillariophyceae (Raphid, pennate diatoms), Bacillariophycidae, Naviculales, Phaeodactylaceae, Phaeodactylum, Phaeodactylum tricornutum (Diatom), Phaeodactylum tricornutum (strain CCAP 1055-1)
1	HSPC4_RICFE	1.62e-07	Bacteria, Proteobacteria, Alphaproteobacteria, Rickettsiales, Rickettsiaceae, Rickettsieae, Rickettsia, spotted fever group, Rickettsia felis (Rickettsia azadi), Rickettsia felis (strain ATCC VR-1525 - URRWXCal2) (Rickettsia azadi)
1	HCP_MOOTA	6.19e-176	Bacteria, Terrabacteria group, Firmicutes, Clostridia, Thermoanaerobacterales, Thermoanaerobacteraceae, Moorella group, Moorella, Moorella thermoacetica (Clostridium thermoaceticum), Moorella thermoacetica (strain ATCC 39073 - JCM 9320)
2	HCP_THEP1	2.51e-142	Bacteria, Thermotogae, Thermotogae, Thermotogales, Thermotogaceae, Thermotoga, Thermotoga petrophila, Thermotoga petrophila (strain RKU-1 - ATCC BAA-488 - DSM 13995)
3	HCP_THEMA	3.44e-142	Bacteria, Thermotogae, Thermotogae, Thermotogales, Thermotogaceae, Thermotoga, Thermotoga maritima, Thermotoga maritima (strain ATCC 43589 - MSB8 - DSM 3109 - JCM 10099)
4	HCP_THEYD	7.3e-141	Bacteria, Nitrospirae, Nitrospira, Nitrospirales, Nitrospiraceae, Thermodesulfovibrio, Thermodesulfovibrio yellowstonii, Thermodesulfovibrio yellowstonii (strain ATCC 51303 - DSM 11347 - YP87)
5	HCP_THEYD	1.5e-11	Bacteria, Nitrospirae, Nitrospira, Nitrospirales, Nitrospiraceae, Thermodesulfovibrio, Thermodesulfovibrio yellowstonii, Thermodesulfovibrio yellowstonii (strain ATCC 51303 - DSM 11347 - YP87)
1	CH602_ANADF	2.63e-50	Bacteria, Proteobacteria, delta-epsilon subdivisions, Deltaproteobacteria, Myxococcales (fruiting gliding bacteria), Cystobacterineae, Anaeromyxobacteraceae, Anaeromyxobacter, Anaeromyxobacter sp. (strain Fw109-5)
2	CH602_ANADE	1.47e-48	Bacteria, Proteobacteria, delta-epsilon subdivisions, Deltaproteobacteria, Myxococcales (fruiting gliding bacteria), Cystobacterineae, Anaeromyxobacteraceae, Anaeromyxobacter, Anaeromyxobacter dehalogenans, Anaeromyxobacter dehalogenans (strain 2CP-C)
3	CH60_DESOH	1.52e-48	Bacteria, Proteobacteria, delta-epsilon subdivisions, Deltaproteobacteria, Desulfobacterales, Desulfobacteraceae, Desulfococcus, Desulfococcus oleovorans, Desulfococcus oleovorans (strain DSM 6200 - Hxd3)
1	DNAJ_BUCAP	8.16e-30	Bacteria, Proteobacteria, Gammaproteobacteria, Enterobacterales, Erwiniaceae, Buchnera (aphid P-endosymbionts), Buchnera aphidicola, Buchnera aphidicola (Schizaphis graminum), Buchnera aphidicola subsp. Schizaphis graminum (strain Sg)
2	DNAJ_METAC	2.42e-29	Archaea, Euryarchaeota, Methanomicrobia, Methanosarcinales, Methanosarcinaceae, Methanosarcina, Methanosarcina acetivorans, Methanosarcina acetivorans (strain ATCC 35395 - DSM 2834 - JCM 12185 - C2A)
3	DNAJ_METTE	1.28e-28	Archaea, Euryarchaeota, Methanomicrobia, Methanosarcinales, Methanosarcinaceae, Methanosarcina, Methanosarcina thermophila
4	DNAJ_METMZ	1.59e-27	Archaea, Euryarchaeota, Methanomicrobia, Methanosarcinales, Methanosarcinaceae, Methanosarcina, Methanosarcina mazei (Methanosarcina frisia)
5	DNAJ_METMA	1.59e-27	Archaea, Euryarchaeota, Methanomicrobia, Methanosarcinales, Methanosarcinaceae, Methanosarcina, Methanosarcina mazei (Methanosarcina frisia), Methanosarcina mazei (strain ATCC BAA-159 - DSM 3647 - Goe1 - Go1 - JCM 11833 - OCM 88) (Methanosarcina frisia)
3	DSRA_ALLVD	3.99e-06	Bacteria, Proteobacteria, Gammaproteobacteria, Chromatiales, Chromatiaceae, Allochromatium, Allochromatium vinosum (Chromatium vinosum), Allochromatium vinosum (strain ATCC 17899 - DSM 180 - NBRC 103801 - NCIMB 10441 - D) (Chromatium vinosum)
1	HSPC4_RICFE	2.06e-14	Bacteria, Proteobacteria, Alphaproteobacteria, Rickettsiales, Rickettsiaceae, Rickettsieae, Rickettsia, spotted fever group, Rickettsia felis (Rickettsia azadi), Rickettsia felis (strain ATCC VR-1525 - URRWXCal2) (Rickettsia azadi)
2	HSPC2_RICFE	2.41e-14	Bacteria, Proteobacteria, Alphaproteobacteria, Rickettsiales, Rickettsiaceae, Rickettsieae, Rickettsia, spotted fever group, Rickettsia felis (Rickettsia azadi), Rickettsia felis (strain ATCC VR-1525 - URRWXCal2) (Rickettsia azadi)
1	HSPC4_RICFE	1.5e-08	Bacteria, Proteobacteria, Alphaproteobacteria, Rickettsiales, Rickettsiaceae, Rickettsieae, Rickettsia, spotted fever group, Rickettsia felis (Rickettsia azadi), Rickettsia felis (strain ATCC VR-1525 - URRWXCal2) (Rickettsia azadi)
1	HSPC4_RICFE	1.15e-11	Bacteria, Proteobacteria, Alphaproteobacteria, Rickettsiales, Rickettsiaceae, Rickettsieae, Rickettsia, spotted fever group, Rickettsia felis (Rickettsia azadi), Rickettsia felis (strain ATCC VR-1525 - URRWXCal2) (Rickettsia azadi)
2	HSP21_IPONI	3.51e-11	Eukaryota, Viridiplantae, Streptophyta, Streptophytina, Embryophyta, Tracheophyta, Euphyllophyta, Spermatophyta, Magnoliophyta, Mesangiospermae, eudicotyledons, Gunneridae, Pentapetalae, asterids, lamiids, Solanales, Convolvulaceae, Ipomoeeae, Ipomoea, Ipomoea nil (Japanese morning glory) (Pharbitis nil)
3	HSPC2_RICFE	5.35e-11	Bacteria, Proteobacteria, Alphaproteobacteria, Rickettsiales, Rickettsiaceae, Rickettsieae, Rickettsia, spotted fever group, Rickettsia felis (Rickettsia azadi), Rickettsia felis (strain ATCC VR-1525 - URRWXCal2) (Rickettsia azadi)
4	HSPC2_RICFE	7.6e-09	Bacteria, Proteobacteria, Alphaproteobacteria, Rickettsiales, Rickettsiaceae, Rickettsieae, Rickettsia, spotted fever group, Rickettsia felis (Rickettsia azadi), Rickettsia felis (strain ATCC VR-1525 - URRWXCal2) (Rickettsia azadi)
5	HSPC4_RICFE	5.15e-08	Bacteria, Proteobacteria, Alphaproteobacteria, Rickettsiales, Rickettsiaceae, Rickettsieae, Rickettsia, spotted fever group, Rickettsia felis (Rickettsia azadi), Rickettsia felis (strain ATCC VR-1525 - URRWXCal2) (Rickettsia azadi)
1	HSPC4_RICFE	6.62e-27	Bacteria, Proteobacteria, Alphaproteobacteria, Rickettsiales, Rickettsiaceae, Rickettsieae, Rickettsia, spotted fever group, Rickettsia felis (Rickettsia azadi), Rickettsia felis (strain ATCC VR-1525 - URRWXCal2) (Rickettsia azadi)
2	HSPC2_RICFE	1.38e-25	Bacteria, Proteobacteria, Alphaproteobacteria, Rickettsiales, Rickettsiaceae, Rickettsieae, Rickettsia, spotted fever group, Rickettsia felis (Rickettsia azadi), Rickettsia felis (strain ATCC VR-1525 - URRWXCal2) (Rickettsia azadi)
1	DSVA_DESVH	3.24e-66	Bacteria, Proteobacteria, delta-epsilon subdivisions, Deltaproteobacteria, Desulfovibrionales, Desulfovibrionaceae, Desulfovibrio, Desulfovibrio vulgaris, Desulfovibrio vulgaris (strain Hildenborough - ATCC 29579 - DSM 644 - NCIMB 8303)
2	DSRA_ARCFU	1.11e-36	Archaea, Euryarchaeota, Archaeoglobi, Archaeoglobales, Archaeoglobaceae, Archaeoglobus, Archaeoglobus fulgidus, Archaeoglobus fulgidus (strain ATCC 49558 - VC-16 - DSM 4304 - JCM 9628 - NBRC 100126)
3	DSRA_ALLVD	4.31e-32	Bacteria, Proteobacteria, Gammaproteobacteria, Chromatiales, Chromatiaceae, Allochromatium, Allochromatium vinosum (Chromatium vinosum), Allochromatium vinosum (strain ATCC 17899 - DSM 180 - NBRC 103801 - NCIMB 10441 - D) (Chromatium vinosum)
1	CH60_DESAA	8.57e-59	Bacteria, Proteobacteria, delta-epsilon subdivisions, Deltaproteobacteria, Desulfobacterales, Desulfobacteraceae, Desulfatibacillum, Desulfatibacillum alkenivorans, Desulfatibacillum alkenivorans (strain AK-01)
2	CH602_SYNAS	2.15e-58	Bacteria, Proteobacteria, delta-epsilon subdivisions, Deltaproteobacteria, Syntrophobacterales, Syntrophaceae, Syntrophus, Syntrophus aciditrophicus, Syntrophus aciditrophicus (strain SB)
3	CH60_DESOH	4.29e-58	Bacteria, Proteobacteria, delta-epsilon subdivisions, Deltaproteobacteria, Desulfobacterales, Desulfobacteraceae, Desulfococcus, Desulfococcus oleovorans, Desulfococcus oleovorans (strain DSM 6200 - Hxd3)
4	CH602_ANADF	7.84e-58	Bacteria, Proteobacteria, delta-epsilon subdivisions, Deltaproteobacteria, Myxococcales (fruiting gliding bacteria), Cystobacterineae, Anaeromyxobacteraceae, Anaeromyxobacter, Anaeromyxobacter sp. (strain Fw109-5)
1	HSPC2_RICFE	4.75e-15	Bacteria, Proteobacteria, Alphaproteobacteria, Rickettsiales, Rickettsiaceae, Rickettsieae, Rickettsia, spotted fever group, Rickettsia felis (Rickettsia azadi), Rickettsia felis (strain ATCC VR-1525 - URRWXCal2) (Rickettsia azadi)
2	HSPC4_RICFE	1.39e-13	Bacteria, Proteobacteria, Alphaproteobacteria, Rickettsiales, Rickettsiaceae, Rickettsieae, Rickettsia, spotted fever group, Rickettsia felis (Rickettsia azadi), Rickettsia felis (strain ATCC VR-1525 - URRWXCal2) (Rickettsia azadi)
3	HSPC2_RICFE	4.75e-15	Bacteria, Proteobacteria, Alphaproteobacteria, Rickettsiales, Rickettsiaceae, Rickettsieae, Rickettsia, spotted fever group, Rickettsia felis (Rickettsia azadi), Rickettsia felis (strain ATCC VR-1525 - URRWXCal2) (Rickettsia azadi)
4	HSPC4_RICFE	1.39e-13	Bacteria, Proteobacteria, Alphaproteobacteria, Rickettsiales, Rickettsiaceae, Rickettsieae, Rickettsia, spotted fever group, Rickettsia felis (Rickettsia azadi), Rickettsia felis (strain ATCC VR-1525 - URRWXCal2) (Rickettsia azadi)
1	DNAK_DESAA	2.05e-33	Bacteria, Proteobacteria, delta-epsilon subdivisions, Deltaproteobacteria, Desulfobacterales, Desulfobacteraceae, Desulfatibacillum, Desulfatibacillum alkenivorans, Desulfatibacillum alkenivorans (strain AK-01)
2	DNAK_HELMI	9.36e-32	Bacteria, Terrabacteria group, Firmicutes, Clostridia, Clostridiales, Heliobacteriaceae, Heliobacterium, Heliobacterium modesticaldum, Heliobacterium modesticaldum (strain ATCC 51547 - Ice1)
3	DNAK_TREDE	1.22e-31	Bacteria, Spirochaetes, Spirochaetia, Spirochaetales, Spirochaetaceae, Treponema, Treponema denticola, Treponema denticola (strain ATCC 35405 - CIP 103919 - DSM 14222)
4	DNAK_AGRVS	2.9e-31	Bacteria, Proteobacteria, Alphaproteobacteria, Rhizobiales, Rhizobiaceae, Rhizobium-Agrobacterium group, Agrobacterium, Agrobacterium vitis (Rhizobium vitis), Agrobacterium vitis (strain S4 - ATCC BAA-846) (Rhizobium vitis (strain S4))
5	DNAK_AGRT5	6.16e-31	DNAK_AGRT5
1	ACSA_PYRAE	1.28e-48	Archaea, TACK group, Crenarchaeota, Thermoprotei, Thermoproteales, Thermoproteaceae, Pyrobaculum, Pyrobaculum aerophilum, Pyrobaculum aerophilum (strain ATCC 51768 - IM2 - DSM 7523 - JCM 9630 - NBRC 100827)
2	ACSA_PHOPR	7.87e-47	Bacteria, Proteobacteria, Gammaproteobacteria, Vibrionales, Vibrionaceae, Photobacterium, Photobacterium profundum, Photobacterium profundum (strain SS9)
3	ACSA_WOLSU	1.07e-46	Bacteria, Proteobacteria, delta-epsilon subdivisions, Epsilonproteobacteria, Campylobacterales, Helicobacteraceae, Wolinella, Wolinella succinogenes, Wolinella succinogenes (strain ATCC 29543 - DSM 1740 - LMG 7466 - NCTC 11488 - FDC 602W) (Vibrio succinogenes)
4	ACSA_XANP2	1.36e-46	Bacteria, Proteobacteria, Alphaproteobacteria, Rhizobiales, Xanthobacteraceae, Xanthobacter, Xanthobacter autotrophicus, Xanthobacter autotrophicus (strain ATCC BAA-1158 - Py2)
5	ACSA_THEEB	3.61e-46	Bacteria, Terrabacteria group, Cyanobacteria-Melainabacteria group, Cyanobacteria, Synechococcales, Synechococcaceae, Thermosynechococcus, Thermosynechococcus elongatus, Thermosynechococcus elongatus (strain BP-1)
1	DDHA_RHOSU	1.14e-07	Bacteria, Proteobacteria, Alphaproteobacteria, Rhodobacterales, Rhodobacteraceae, Rhodovulum, Rhodovulum sulfidophilum (Rhodobacter sulfidophilus)
2	DDHA_RHOSU	1.93e-07	Bacteria, Proteobacteria, Alphaproteobacteria, Rhodobacterales, Rhodobacteraceae, Rhodovulum, Rhodovulum sulfidophilum (Rhodobacter sulfidophilus)
1	DNAJ_SYNFM	2.25e-103	Bacteria, Proteobacteria, delta-epsilon subdivisions, Deltaproteobacteria, Syntrophobacterales, Syntrophobacteraceae, Syntrophobacter, Syntrophobacter fumaroxidans, Syntrophobacter fumaroxidans (strain DSM 10017 - MPOB)
2	DNAJ_DESAG	4.59e-75	Bacteria, Proteobacteria, delta-epsilon subdivisions, Deltaproteobacteria, Desulfovibrionales, Desulfovibrionaceae, Desulfovibrio, Desulfovibrio alaskensis, Desulfovibrio alaskensis (strain G20) (Desulfovibrio desulfuricans (strain G20))
3	DNAJ_DESVV	1.75e-74	Bacteria, Proteobacteria, delta-epsilon subdivisions, Deltaproteobacteria, Desulfovibrionales, Desulfovibrionaceae, Desulfovibrio, Desulfovibrio vulgaris, Desulfovibrio vulgaris subsp. vulgaris (strain DP4)
4	DNAJ_DESVH	1.75e-74	Bacteria, Proteobacteria, delta-epsilon subdivisions, Deltaproteobacteria, Desulfovibrionales, Desulfovibrionaceae, Desulfovibrio, Desulfovibrio vulgaris, Desulfovibrio vulgaris (strain Hildenborough - ATCC 29579 - DSM 644 - NCIMB 8303)
5	DNAJ_PSEE4	3.4e-72	Bacteria, Proteobacteria, Gammaproteobacteria, Pseudomonadales, Pseudomonadaceae, Pseudomonas, Pseudomonas entomophila, Pseudomonas entomophila (strain L48)
1	DNAJ_SYNFM	1.23e-61	Bacteria, Proteobacteria, delta-epsilon subdivisions, Deltaproteobacteria, Syntrophobacterales, Syntrophobacteraceae, Syntrophobacter, Syntrophobacter fumaroxidans, Syntrophobacter fumaroxidans (strain DSM 10017 - MPOB)
2	DNAJ_GEOSW	1.85e-48	Bacteria, Terrabacteria group, Firmicutes, Bacilli, Bacillales, Bacillaceae, Geobacillus, Geobacillus sp. (strain WCH70)
3	DNAJ_GEOTM	6.14e-48	Bacteria, Terrabacteria group, Firmicutes, Bacilli, Bacillales, Bacillaceae, Geobacillus, Geobacillus thermoglucosidasius (Bacillus thermoglucosidasius)
4	DNAJ_BACA2	2.88e-47	DNAJ_BACA2
5	DNAJ_BACP2	2.18e-46	Bacteria, Terrabacteria group, Firmicutes, Bacilli, Bacillales, Bacillaceae, Bacillus, Bacillus pumilus (Bacillus mesentericus), Bacillus pumilus (strain SAFR-032)
1	HSPC2_RICFE	8.48e-25	Bacteria, Proteobacteria, Alphaproteobacteria, Rickettsiales, Rickettsiaceae, Rickettsieae, Rickettsia, spotted fever group, Rickettsia felis (Rickettsia azadi), Rickettsia felis (strain ATCC VR-1525 - URRWXCal2) (Rickettsia azadi)
2	HSPC4_RICFE	2.61e-22	Bacteria, Proteobacteria, Alphaproteobacteria, Rickettsiales, Rickettsiaceae, Rickettsieae, Rickettsia, spotted fever group, Rickettsia felis (Rickettsia azadi), Rickettsia felis (strain ATCC VR-1525 - URRWXCal2) (Rickettsia azadi)
1	CH602_ECOK1	3.32e-81	Bacteria, Proteobacteria, Gammaproteobacteria, Enterobacterales, Enterobacteriaceae, Escherichia, Escherichia coli, Escherichia coli O1:K1 - APEC
2	CH60_THISH	3.36e-81	Bacteria, Proteobacteria, Gammaproteobacteria, Chromatiales, Ectothiorhodospiraceae (purple sulfur bacteria), Thioalkalivibrio, Thioalkalivibrio sulfidiphilus, Thioalkalivibrio sulfidiphilus (strain HL-EbGR7)
3	CH60_COXBU	1.21e-79	Bacteria, Proteobacteria, Gammaproteobacteria, Legionellales, Coxiellaceae, Coxiella, Coxiella burnetii, Coxiella burnetii (strain RSA 493 - Nine Mile phase I)
4	CH60_COXBN	1.21e-79	Bacteria, Proteobacteria, Gammaproteobacteria, Legionellales, Coxiellaceae, Coxiella, Coxiella burnetii, Coxiella burnetii (strain Dugway 5J108-111)
1	CH60_THISH	1.01e-65	Bacteria, Proteobacteria, Gammaproteobacteria, Chromatiales, Ectothiorhodospiraceae (purple sulfur bacteria), Thioalkalivibrio, Thioalkalivibrio sulfidiphilus, Thioalkalivibrio sulfidiphilus (strain HL-EbGR7)
2	CH60_NITOC	2.6e-64	Bacteria, Proteobacteria, Gammaproteobacteria, Chromatiales, Chromatiaceae, Nitrosococcus, Nitrosococcus oceani, Nitrosococcus oceani (strain ATCC 19707 - BCRC 17464 - NCIMB 11848 - C-107)
3	CH60_NITMU	1.14e-63	Bacteria, Proteobacteria, Betaproteobacteria, Nitrosomonadales, Nitrosomonadaceae, Nitrosospira, Nitrosospira multiformis, Nitrosospira multiformis (strain ATCC 25196 - NCIMB 11849 - C 71)
4	CH60_PSEPF	8.05e-62	Bacteria, Proteobacteria, Gammaproteobacteria, Pseudomonadales, Pseudomonadaceae, Pseudomonas, Pseudomonas fluorescens group (fluorescent pseudomonads), Pseudomonas fluorescens, Pseudomonas fluorescens (strain Pf0-1)
5	CH60_AZOVI	9.57e-62	Bacteria, Proteobacteria, Gammaproteobacteria, Pseudomonadales, Pseudomonadaceae, Azotobacter group, Azotobacter, Azotobacter vinelandii
1	CH602_MYXXD	7.56e-156	Bacteria, Proteobacteria, delta-epsilon subdivisions, Deltaproteobacteria, Myxococcales (fruiting gliding bacteria), Cystobacterineae, Myxococcaceae, Myxococcus, Myxococcus xanthus, Myxococcus xanthus (strain DK 1622)
2	CH60_GEOMG	3.66e-154	Bacteria, Proteobacteria, delta-epsilon subdivisions, Deltaproteobacteria, Desulfuromonadales, Geobacteraceae, Geobacter, Geobacter metallireducens, Geobacter metallireducens (strain GS-15 - ATCC 53774 - DSM 7210)
3	CH60_GEOLS	1.29e-153	Bacteria, Proteobacteria, delta-epsilon subdivisions, Deltaproteobacteria, Desulfuromonadales, Geobacteraceae, Geobacter, Geobacter lovleyi, Geobacter lovleyi (strain ATCC BAA-1151 - DSM 17278 - SZ)
4	CH60_PELPD	1.59e-153	Bacteria, Proteobacteria, delta-epsilon subdivisions, Deltaproteobacteria, Desulfuromonadales, Desulfuromonadaceae, Pelobacter, Pelobacter propionicus, Pelobacter propionicus (strain DSM 2379 - NBRC 103807 - OttBd1)
5	CH60_GEOSL	4.11e-153	Bacteria, Proteobacteria, delta-epsilon subdivisions, Deltaproteobacteria, Desulfuromonadales, Geobacteraceae, Geobacter, Geobacter sulfurreducens, Geobacter sulfurreducens (strain ATCC 51573 - DSM 12127 - PCA)
1	HSPC4_RICFE	3.99e-24	Bacteria, Proteobacteria, Alphaproteobacteria, Rickettsiales, Rickettsiaceae, Rickettsieae, Rickettsia, spotted fever group, Rickettsia felis (Rickettsia azadi), Rickettsia felis (strain ATCC VR-1525 - URRWXCal2) (Rickettsia azadi)
1	DNAK_THISH	5.07e-123	Bacteria, Proteobacteria, Gammaproteobacteria, Chromatiales, Ectothiorhodospiraceae (purple sulfur bacteria), Thioalkalivibrio, Thioalkalivibrio sulfidiphilus, Thioalkalivibrio sulfidiphilus (strain HL-EbGR7)
2	DNAK_COXBU	7.67e-121	Bacteria, Proteobacteria, Gammaproteobacteria, Legionellales, Coxiellaceae, Coxiella, Coxiella burnetii, Coxiella burnetii (strain RSA 493 - Nine Mile phase I)
3	DNAK_COXBR	7.67e-121	Bacteria, Proteobacteria, Gammaproteobacteria, Legionellales, Coxiellaceae, Coxiella, Coxiella burnetii, Coxiella burnetii (strain RSA 331 - Henzerling II)
4	DNAK_COXBN	7.67e-121	Bacteria, Proteobacteria, Gammaproteobacteria, Legionellales, Coxiellaceae, Coxiella, Coxiella burnetii, Coxiella burnetii (strain Dugway 5J108-111)
5	DNAK_COXB1	7.67e-121	Bacteria, Proteobacteria, Gammaproteobacteria, Legionellales, Coxiellaceae, Coxiella, Coxiella burnetii, Coxiella burnetii (strain CbuK_Q154) (Coxiella burnetii (strain Q154))
1	DNAK_SOLUE	2.79e-129	Bacteria, Acidobacteria, Solibacteres, Solibacterales, Solibacteraceae, Candidatus Solibacter, Solibacter usitatus, Solibacter usitatus (strain Ellin6076)
2	DNAK_ACIC5	1.53e-125	Bacteria, Acidobacteria, Acidobacteriia, Acidobacteriales, Acidobacteriaceae, Acidobacterium, Acidobacterium capsulatum, Acidobacterium capsulatum (strain ATCC 51196 - DSM 11244 - JCM 7670 - NBRC 15755 - NCIMB 13165 - 161)
3	DNAK_BDEBA	2.87e-125	Bacteria, Proteobacteria, delta-epsilon subdivisions, Deltaproteobacteria, Bdellovibrionales, Bdellovibrionaceae, Bdellovibrio, Bdellovibrio bacteriovorus, Bdellovibrio bacteriovorus (strain ATCC 15356 - DSM 50701 - NCIB 9529 - HD100)
4	DNAK_SYNAS	9.27e-124	Bacteria, Proteobacteria, delta-epsilon subdivisions, Deltaproteobacteria, Syntrophobacterales, Syntrophaceae, Syntrophus, Syntrophus aciditrophicus, Syntrophus aciditrophicus (strain SB)
5	DNAK_KORVE	8.34e-123	Bacteria, Acidobacteria, Acidobacteriia, Acidobacteriales, Acidobacteriaceae, Candidatus Koribacter, Candidatus Koribacter versatilis, Koribacter versatilis (strain Ellin345)
1	DDHA_RHOSU	9.48e-11	Bacteria, Proteobacteria, Alphaproteobacteria, Rhodobacterales, Rhodobacteraceae, Rhodovulum, Rhodovulum sulfidophilum (Rhodobacter sulfidophilus)
2	DDHA_RHOSU	9.95e-12	Bacteria, Proteobacteria, Alphaproteobacteria, Rhodobacterales, Rhodobacteraceae, Rhodovulum, Rhodovulum sulfidophilum (Rhodobacter sulfidophilus)
1	ACSA_WOLSU	2.6e-107	Bacteria, Proteobacteria, delta-epsilon subdivisions, Epsilonproteobacteria, Campylobacterales, Helicobacteraceae, Wolinella, Wolinella succinogenes, Wolinella succinogenes (strain ATCC 29543 - DSM 1740 - LMG 7466 - NCTC 11488 - FDC 602W) (Vibrio succinogenes)
2	ACSA_CAMJJ	3.34e-106	Bacteria, Proteobacteria, delta-epsilon subdivisions, Epsilonproteobacteria, Campylobacterales, Campylobacteraceae, Campylobacter, Campylobacter jejuni, Campylobacter jejuni subsp. jejuni, Campylobacter jejuni subsp. jejuni serotype O:23-36 (strain 81-176)
3	ACSA_CAMJE	3.34e-106	Bacteria, Proteobacteria, delta-epsilon subdivisions, Epsilonproteobacteria, Campylobacterales, Campylobacteraceae, Campylobacter, Campylobacter jejuni, Campylobacter jejuni subsp. jejuni, Campylobacter jejuni subsp. jejuni serotype O:2 (strain ATCC 700819 - NCTC 11168)
4	ACSA_CAMJ8	3.49e-106	Bacteria, Proteobacteria, delta-epsilon subdivisions, Epsilonproteobacteria, Campylobacterales, Campylobacteraceae, Campylobacter, Campylobacter jejuni, Campylobacter jejuni subsp. jejuni, Campylobacter jejuni subsp. jejuni serotype O:6 (strain 81116 - NCTC 11828)
5	ACSA_HELP2	1.02e-95	Bacteria, Proteobacteria, delta-epsilon subdivisions, Epsilonproteobacteria, Campylobacterales, Helicobacteraceae, Helicobacter, Helicobacter pylori (Campylobacter pylori), Helicobacter pylori (strain P12)
1	SQRD_HUMAN	6.07e-18	Eukaryota, Opisthokonta, Metazoa, Eumetazoa, Bilateria, Deuterostomia, Chordata, Craniata, Vertebrata, Gnathostomata (jawed vertebrates), Teleostomi, Euteleostomi, Sarcopterygii, Dipnotetrapodomorpha, Tetrapoda, Amniota, Mammalia, Theria, Eutheria, Boreoeutheria, Euarchontoglires, Primates, Haplorrhini, Simiiformes, Catarrhini, Hominoidea (apes), Hominidae (great apes), Homininae, Homo, Homo sapi…
2	SQRD_MOUSE	1.51e-17	Eukaryota, Opisthokonta, Metazoa, Eumetazoa, Bilateria, Deuterostomia, Chordata, Craniata, Vertebrata, Gnathostomata (jawed vertebrates), Teleostomi, Euteleostomi, Sarcopterygii, Dipnotetrapodomorpha, Tetrapoda, Amniota, Mammalia, Theria, Eutheria, Boreoeutheria, Euarchontoglires, Glires (Rodents and rabbits), Rodentia, Sciurognathi, Muroidea, Muridae, Murinae, Mus, Mus, Mus musculus (Mouse)
3	SQRD_DICDI	8.66e-16	Eukaryota, Amoebozoa, Mycetozoa, Dictyosteliida (dictyostelid cellular slime molds), Dictyostelium, Dictyostelium discoideum (Slime mold)
1	SQRD_DICDI	1.54e-18	Eukaryota, Amoebozoa, Mycetozoa, Dictyosteliida (dictyostelid cellular slime molds), Dictyostelium, Dictyostelium discoideum (Slime mold)
2	SQRD_MOUSE	2.58e-13	Eukaryota, Opisthokonta, Metazoa, Eumetazoa, Bilateria, Deuterostomia, Chordata, Craniata, Vertebrata, Gnathostomata (jawed vertebrates), Teleostomi, Euteleostomi, Sarcopterygii, Dipnotetrapodomorpha, Tetrapoda, Amniota, Mammalia, Theria, Eutheria, Boreoeutheria, Euarchontoglires, Glires (Rodents and rabbits), Rodentia, Sciurognathi, Muroidea, Muridae, Murinae, Mus, Mus, Mus musculus (Mouse)
3	SQRD_HUMAN	3.15e-12	Eukaryota, Opisthokonta, Metazoa, Eumetazoa, Bilateria, Deuterostomia, Chordata, Craniata, Vertebrata, Gnathostomata (jawed vertebrates), Teleostomi, Euteleostomi, Sarcopterygii, Dipnotetrapodomorpha, Tetrapoda, Amniota, Mammalia, Theria, Eutheria, Boreoeutheria, Euarchontoglires, Primates, Haplorrhini, Simiiformes, Catarrhini, Hominoidea (apes), Hominidae (great apes), Homininae, Homo, Homo sapi…
4	SQRD_ACIF2	2.61e-05	Bacteria, Proteobacteria, Acidithiobacillia, Acidithiobacillales, Acidithiobacillaceae, Acidithiobacillus, Acidithiobacillus ferrooxidans (Thiobacillus ferrooxidans), Acidithiobacillus ferrooxidans (strain ATCC 23270 - DSM 14882 - CIP 104768 - NCIMB 8455) (Ferrobacillus ferrooxidans (strain ATCC 23270))
1	HCP_DESHY	1.67e-43	Bacteria, Terrabacteria group, Firmicutes, Clostridia, Clostridiales, Peptococcaceae, Desulfitobacterium, Desulfitobacterium hafniense (Desulfitobacterium frappieri), Desulfitobacterium hafniense (strain Y51)
2	HCP_DESHD	3.82e-43	Bacteria, Terrabacteria group, Firmicutes, Clostridia, Clostridiales, Peptococcaceae, Desulfitobacterium, Desulfitobacterium hafniense (Desulfitobacterium frappieri), Desulfitobacterium hafniense (strain DCB-2 - DSM 10664)
3	HCP_BACFR	3.75e-40	Bacteria, FCB group, Bacteroidetes-Chlorobi group, Bacteroidetes, Bacteroidia, Bacteroidales, Bacteroidaceae, Bacteroides, Bacteroides fragilis, Bacteroides fragilis (strain YCH46)
4	HCP_BACTN	5.06e-40	Bacteria, FCB group, Bacteroidetes-Chlorobi group, Bacteroidetes, Bacteroidia, Bacteroidales, Bacteroidaceae, Bacteroides, Bacteroides thetaiotaomicron, Bacteroides thetaiotaomicron (strain ATCC 29148 - DSM 2079 - NCTC 10582 - E50 - VPI-5482)
5	HCP_CHLT3	2.79e-38	Bacteria, FCB group, Bacteroidetes-Chlorobi group, Chlorobi, Chlorobia, Chlorobiales, Chlorobiaceae, Chloroherpeton, Chloroherpeton thalassium, Chloroherpeton thalassium (strain ATCC 35110 - GB-78)
1	HCP_CLOBL	7.91e-74	Bacteria, Terrabacteria group, Firmicutes, Clostridia, Clostridiales, Clostridiaceae, Clostridium, Clostridium botulinum, Clostridium botulinum F, Clostridium botulinum (strain Langeland - NCTC 10281 - Type F)
2	HCP_CLOBK	7.99e-74	Bacteria, Terrabacteria group, Firmicutes, Clostridia, Clostridiales, Clostridiaceae, Clostridium, Clostridium botulinum, Clostridium botulinum B, Clostridium botulinum B1, Clostridium botulinum (strain Okra - Type B1)
3	HCP_CLOB1	8.16e-74	Bacteria, Terrabacteria group, Firmicutes, Clostridia, Clostridiales, Clostridiaceae, Clostridium, Clostridium botulinum, Clostridium botulinum A, Clostridium botulinum (strain ATCC 19397 - Type A)
4	HCP_CLOBJ	8.8e-74	Bacteria, Terrabacteria group, Firmicutes, Clostridia, Clostridiales, Clostridiaceae, Clostridium, Clostridium botulinum, Clostridium botulinum A, Clostridium botulinum (strain Kyoto - Type A2)
5	HCP_CLOBM	1.06e-73	Bacteria, Terrabacteria group, Firmicutes, Clostridia, Clostridiales, Clostridiaceae, Clostridium, Clostridium botulinum, Clostridium botulinum A, Clostridium botulinum (strain Loch Maree - Type A3)
1	DSRA_ALLVD	7.25e-73	Bacteria, Proteobacteria, Gammaproteobacteria, Chromatiales, Chromatiaceae, Allochromatium, Allochromatium vinosum (Chromatium vinosum), Allochromatium vinosum (strain ATCC 17899 - DSM 180 - NBRC 103801 - NCIMB 10441 - D) (Chromatium vinosum)
2	DSRA_ARCFU	3.36e-32	Archaea, Euryarchaeota, Archaeoglobi, Archaeoglobales, Archaeoglobaceae, Archaeoglobus, Archaeoglobus fulgidus, Archaeoglobus fulgidus (strain ATCC 49558 - VC-16 - DSM 4304 - JCM 9628 - NBRC 100126)
3	DSVA_DESVH	4.78e-32	Bacteria, Proteobacteria, delta-epsilon subdivisions, Deltaproteobacteria, Desulfovibrionales, Desulfovibrionaceae, Desulfovibrio, Desulfovibrio vulgaris, Desulfovibrio vulgaris (strain Hildenborough - ATCC 29579 - DSM 644 - NCIMB 8303)
1	DDHA_RHOSU	6.62e-42	Bacteria, Proteobacteria, Alphaproteobacteria, Rhodobacterales, Rhodobacteraceae, Rhodovulum, Rhodovulum sulfidophilum (Rhodobacter sulfidophilus)
1	DNAK_AZOPC	4.97e-72	Bacteria, FCB group, Bacteroidetes-Chlorobi group, Bacteroidetes, Bacteroidia, Bacteroidales, unclassified Bacteroidales, Candidatus Azobacteroides, Candidatus Azobacteroides pseudotrichonymphae, Azobacteroides pseudotrichonymphae genomovar. CFP2
2	DNAK_PORG3	1.17e-69	Bacteria, FCB group, Bacteroidetes-Chlorobi group, Bacteroidetes, Bacteroidia, Bacteroidales, Porphyromonadaceae, Porphyromonas, Porphyromonas gingivalis, Porphyromonas gingivalis (strain ATCC 33277 - DSM 20709 - CIP 103683 - JCM 12257 - NCTC 11834 - 2561)
3	DNAK_CHLP8	1.19e-69	Bacteria, FCB group, Bacteroidetes-Chlorobi group, Chlorobi, Chlorobia, Chlorobiales, Chlorobiaceae, Chlorobaculum, Chlorobaculum parvum, Chlorobaculum parvum (strain NCIB 8327) (Chlorobium vibrioforme subsp. thiosulfatophilum (strain DSM 263 - NCIB 8327))
4	DNAK_PARD8	1.22e-69	Bacteria, FCB group, Bacteroidetes-Chlorobi group, Bacteroidetes, Bacteroidia, Bacteroidales, Porphyromonadaceae, Parabacteroides, Parabacteroides distasonis, Parabacteroides distasonis (strain ATCC 8503 - DSM 20701 - CIP 104284 - JCM 5825 - NCTC 11152)
5	DNAK_PORGI	1.55e-69	Bacteria, FCB group, Bacteroidetes-Chlorobi group, Bacteroidetes, Bacteroidia, Bacteroidales, Porphyromonadaceae, Porphyromonas, Porphyromonas gingivalis, Porphyromonas gingivalis (strain ATCC BAA-308 - W83)
1	DDHB_RHOSU	2.91e-46	Bacteria, Proteobacteria, Alphaproteobacteria, Rhodobacterales, Rhodobacteraceae, Rhodovulum, Rhodovulum sulfidophilum (Rhodobacter sulfidophilus)
2	NARH_HALMT	1.74e-39	Archaea, Euryarchaeota, Halobacteria, Haloferacales, Haloferacaceae, Haloferax, Haloferax mediterranei (Halobacterium mediterranei), Haloferax mediterranei (strain ATCC 33500 - DSM 1411 - JCM 8866 - NBRC 14739 - NCIMB 2177 - R-4) (Halobacterium mediterranei)
1	HCP_DESAD	9.12e-57	Bacteria, Proteobacteria, delta-epsilon subdivisions, Deltaproteobacteria, Desulfovibrionales, Desulfovibrionaceae, Desulfovibrio, Desulfovibrio salexigens, Desulfovibrio salexigens (strain ATCC 14822 - DSM 2638 - NCIB 8403 - VKM B-1763)
2	HCP_THEYD	1.47e-54	Bacteria, Nitrospirae, Nitrospira, Nitrospirales, Nitrospiraceae, Thermodesulfovibrio, Thermodesulfovibrio yellowstonii, Thermodesulfovibrio yellowstonii (strain ATCC 51303 - DSM 11347 - YP87)
3	HCP_SYNFM	2.3e-54	Bacteria, Proteobacteria, delta-epsilon subdivisions, Deltaproteobacteria, Syntrophobacterales, Syntrophobacteraceae, Syntrophobacter, Syntrophobacter fumaroxidans, Syntrophobacter fumaroxidans (strain DSM 10017 - MPOB)
4	HCP_DESMR	7.49e-53	Bacteria, Proteobacteria, delta-epsilon subdivisions, Deltaproteobacteria, Desulfovibrionales, Desulfovibrionaceae, Desulfovibrio, Desulfovibrio magneticus, Desulfovibrio magneticus (strain ATCC 700980 - DSM 13731 - RS-1)
5	HCP_KOSOT	5.53e-50	Bacteria, Thermotogae, Thermotogae, Kosmotogales, Kosmotogaceae, Kosmotoga, Kosmotoga olearia, Kosmotoga olearia (strain TBF 19.5.1)
1	HCP_SYNFM	2.43e-45	Bacteria, Proteobacteria, delta-epsilon subdivisions, Deltaproteobacteria, Syntrophobacterales, Syntrophobacteraceae, Syntrophobacter, Syntrophobacter fumaroxidans, Syntrophobacter fumaroxidans (strain DSM 10017 - MPOB)
2	HCP_UNCMA	1.46e-42	HCP_UNCMA
3	HCP_DESMR	1.26e-40	Bacteria, Proteobacteria, delta-epsilon subdivisions, Deltaproteobacteria, Desulfovibrionales, Desulfovibrionaceae, Desulfovibrio, Desulfovibrio magneticus, Desulfovibrio magneticus (strain ATCC 700980 - DSM 13731 - RS-1)
4	HCP_DESAD	4.89e-36	Bacteria, Proteobacteria, delta-epsilon subdivisions, Deltaproteobacteria, Desulfovibrionales, Desulfovibrionaceae, Desulfovibrio, Desulfovibrio salexigens, Desulfovibrio salexigens (strain ATCC 14822 - DSM 2638 - NCIB 8403 - VKM B-1763)
5	HCP_NATTJ	2.31e-33	Bacteria, Terrabacteria group, Firmicutes, Clostridia, Natranaerobiales, Natranaerobiaceae, Natranaerobius, Natranaerobius thermophilus, Natranaerobius thermophilus (strain ATCC BAA-1301 - DSM 18059 - JW-NM-WN-LF)
1	HTPG_GEOUR	3.22e-65	Bacteria, Proteobacteria, delta-epsilon subdivisions, Deltaproteobacteria, Desulfuromonadales, Geobacteraceae, Geobacter, Geobacter uraniireducens, Geobacter uraniireducens (strain Rf4) (Geobacter uraniumreducens)
2	HTPG_METFK	1.19e-64	Bacteria, Proteobacteria, Betaproteobacteria, Methylophilales, Methylophilaceae, Methylobacillus, Methylobacillus flagellatus, Methylobacillus flagellatus (strain KT - ATCC 51484 - DSM 6875)
3	HTPG_CHRVO	5.01e-64	Bacteria, Proteobacteria, Betaproteobacteria, Neisseriales, Chromobacteriaceae, Chromobacterium group, Chromobacterium, Chromobacterium violaceum, Chromobacterium violaceum (strain ATCC 12472 - DSM 30191 - JCM 1249 - NBRC 12614 - NCIMB 9131 - NCTC 9757)
4	HTPG_PELPD	8.79e-64	Bacteria, Proteobacteria, delta-epsilon subdivisions, Deltaproteobacteria, Desulfuromonadales, Desulfuromonadaceae, Pelobacter, Pelobacter propionicus, Pelobacter propionicus (strain DSM 2379 - NBRC 103807 - OttBd1)
5	HTPG_YERPS	2.35e-61	Bacteria, Proteobacteria, Gammaproteobacteria, Enterobacterales, Yersiniaceae, Yersinia, Yersinia pseudotuberculosis complex, Yersinia pseudotuberculosis, Yersinia pseudotuberculosis serotype I (strain IP32953)
1	HTPG_PELPD	6.27e-41	Bacteria, Proteobacteria, delta-epsilon subdivisions, Deltaproteobacteria, Desulfuromonadales, Desulfuromonadaceae, Pelobacter, Pelobacter propionicus, Pelobacter propionicus (strain DSM 2379 - NBRC 103807 - OttBd1)
2	HTPG_BUCAP	9.13e-41	Bacteria, Proteobacteria, Gammaproteobacteria, Enterobacterales, Erwiniaceae, Buchnera (aphid P-endosymbionts), Buchnera aphidicola, Buchnera aphidicola (Schizaphis graminum), Buchnera aphidicola subsp. Schizaphis graminum (strain Sg)
3	HTPG_PECAS	1.08e-38	Bacteria, Proteobacteria, Gammaproteobacteria, Enterobacterales, Pectobacteriaceae, Pectobacterium, Pectobacterium atrosepticum (Erwinia carotovora subsp. atroseptica), Pectobacterium atrosepticum (strain SCRI 1043 - ATCC BAA-672) (Erwinia carotovora subsp. atroseptica)
4	HTPG_BUCAI	1.3e-38	Bacteria, Proteobacteria, Gammaproteobacteria, Enterobacterales, Erwiniaceae, Buchnera (aphid P-endosymbionts), Buchnera aphidicola, Buchnera aphidicola (Acyrthosiphon pisum), Buchnera aphidicola subsp. Acyrthosiphon pisum (strain APS) (Acyrthosiphon pisum symbiotic bacterium)
5	HTPG_COXBN	2.72e-38	Bacteria, Proteobacteria, Gammaproteobacteria, Legionellales, Coxiellaceae, Coxiella, Coxiella burnetii, Coxiella burnetii (strain Dugway 5J108-111)
1	DSVA_DESVH	5.71e-56	Bacteria, Proteobacteria, delta-epsilon subdivisions, Deltaproteobacteria, Desulfovibrionales, Desulfovibrionaceae, Desulfovibrio, Desulfovibrio vulgaris, Desulfovibrio vulgaris (strain Hildenborough - ATCC 29579 - DSM 644 - NCIMB 8303)
2	DSRA_ARCFU	3.68e-31	Archaea, Euryarchaeota, Archaeoglobi, Archaeoglobales, Archaeoglobaceae, Archaeoglobus, Archaeoglobus fulgidus, Archaeoglobus fulgidus (strain ATCC 49558 - VC-16 - DSM 4304 - JCM 9628 - NBRC 100126)
3	DSVA_DESGI	3.48e-20	Bacteria, Proteobacteria, delta-epsilon subdivisions, Deltaproteobacteria, Desulfovibrionales, Desulfovibrionaceae, Desulfovibrio, Desulfovibrio gigas
4	DSRA_ALLVD	5.06e-20	Bacteria, Proteobacteria, Gammaproteobacteria, Chromatiales, Chromatiaceae, Allochromatium, Allochromatium vinosum (Chromatium vinosum), Allochromatium vinosum (strain ATCC 17899 - DSM 180 - NBRC 103801 - NCIMB 10441 - D) (Chromatium vinosum)
1	ACSA_DEIRA	1.13e-49	Bacteria, Terrabacteria group, Deinococcus-Thermus, Deinococci, Deinococcales, Deinococcaceae, Deinococcus, Deinococcus radiodurans, Deinococcus radiodurans (strain ATCC 13939 - DSM 20539 - JCM 16871 - LMG 4051 - NBRC 15346 - NCIMB 9279 - R1 - VKM B-1422)
2	ACSA_RUBXD	2.88e-49	Bacteria, Terrabacteria group, Actinobacteria, Rubrobacteria, Rubrobacterales, Rubrobacteraceae, Rubrobacter, Rubrobacter xylanophilus, Rubrobacter xylanophilus (strain DSM 9941 - NBRC 16129)
3	ACSA_SACD2	8.46e-49	Bacteria, Proteobacteria, Gammaproteobacteria, Cellvibrionales, Cellvibrionaceae, Saccharophagus, Saccharophagus degradans, Saccharophagus degradans (strain 2-40 - ATCC 43961 - DSM 17024)
4	ACSA_STRCO	2.64e-48	Bacteria, Terrabacteria group, Actinobacteria, Actinobacteria (high G+C Gram-positive bacteria), Streptomycetales, Streptomycetaceae, Streptomyces, Streptomyces albidoflavus group, Streptomyces coelicolor, Streptomyces coelicolor (strain ATCC BAA-471 - A3(2) - M145)
5	ACSA_NOSLI	4.33e-48	Bacteria, Terrabacteria group, Cyanobacteria-Melainabacteria group, Cyanobacteria, Nostocales, Nostocaceae, Nostoc, Nostoc linckia
1	ACSA_RHOCB	1.79e-156	Bacteria, Proteobacteria, Alphaproteobacteria, Rhodobacterales, Rhodobacteraceae, Rhodobacter, Rhodobacter capsulatus (Rhodopseudomonas capsulata), Rhodobacter capsulatus (strain ATCC BAA-309 - NBRC 16581 - SB1003)
2	ACSA_MAGSM	1.27e-149	ACSA_MAGSM
3	ACSA_ALKEH	1.29e-145	Bacteria, Proteobacteria, Gammaproteobacteria, Chromatiales, Ectothiorhodospiraceae (purple sulfur bacteria), Alkalilimnicola, Alkalilimnicola ehrlichii, Alkalilimnicola ehrlichii (strain ATCC BAA-1101 - DSM 17681 - MLHE-1)
4	ACSA_DESAA	1.75e-144	Bacteria, Proteobacteria, delta-epsilon subdivisions, Deltaproteobacteria, Desulfobacterales, Desulfobacteraceae, Desulfatibacillum, Desulfatibacillum alkenivorans, Desulfatibacillum alkenivorans (strain AK-01)
5	ACSA_SYNFM	2.21e-142	Bacteria, Proteobacteria, delta-epsilon subdivisions, Deltaproteobacteria, Syntrophobacterales, Syntrophobacteraceae, Syntrophobacter, Syntrophobacter fumaroxidans, Syntrophobacter fumaroxidans (strain DSM 10017 - MPOB)
1	TTRB_SALTY	4.52e-14	Bacteria, Proteobacteria, Gammaproteobacteria, Enterobacterales, Enterobacteriaceae, Salmonella, Salmonella choleraesuis, Salmonella enterica I, Salmonella typhimurium, Salmonella typhimurium (strain LT2 - SGSC1412 - ATCC 700720)
1	DNAK_DESOH	6.08e-71	Bacteria, Proteobacteria, delta-epsilon subdivisions, Deltaproteobacteria, Desulfobacterales, Desulfobacteraceae, Desulfococcus, Desulfococcus oleovorans, Desulfococcus oleovorans (strain DSM 6200 - Hxd3)
2	DNAK_DESAH	1.33e-64	Bacteria, Proteobacteria, delta-epsilon subdivisions, Deltaproteobacteria, Desulfobacterales, Desulfobacteraceae, Desulfobacterium, Desulfobacterium autotrophicum, Desulfobacterium autotrophicum (strain ATCC 43914 - DSM 3382 - HRM2)
3	DNAK_DESAA	6.25e-60	Bacteria, Proteobacteria, delta-epsilon subdivisions, Deltaproteobacteria, Desulfobacterales, Desulfobacteraceae, Desulfatibacillum, Desulfatibacillum alkenivorans, Desulfatibacillum alkenivorans (strain AK-01)
4	DNAK_SYNAS	1.62e-58	Bacteria, Proteobacteria, delta-epsilon subdivisions, Deltaproteobacteria, Syntrophobacterales, Syntrophaceae, Syntrophus, Syntrophus aciditrophicus, Syntrophus aciditrophicus (strain SB)
5	DNAK_GEOMG	6.24e-58	Bacteria, Proteobacteria, delta-epsilon subdivisions, Deltaproteobacteria, Desulfuromonadales, Geobacteraceae, Geobacter, Geobacter metallireducens, Geobacter metallireducens (strain GS-15 - ATCC 53774 - DSM 7210)
1	DNAK_DESAA	8.51e-66	Bacteria, Proteobacteria, delta-epsilon subdivisions, Deltaproteobacteria, Desulfobacterales, Desulfobacteraceae, Desulfatibacillum, Desulfatibacillum alkenivorans, Desulfatibacillum alkenivorans (strain AK-01)
2	DNAK_GEODF	6.05e-64	Bacteria, Proteobacteria, delta-epsilon subdivisions, Deltaproteobacteria, Desulfuromonadales, Geobacteraceae, Geobacter, Geobacter daltonii, Geobacter daltonii (strain DSM 22248 - JCM 15807 - FRC-32)
3	DNAK_GEOMG	3.19e-63	Bacteria, Proteobacteria, delta-epsilon subdivisions, Deltaproteobacteria, Desulfuromonadales, Geobacteraceae, Geobacter, Geobacter metallireducens, Geobacter metallireducens (strain GS-15 - ATCC 53774 - DSM 7210)
4	DNAK_GEOSL	4.7e-63	Bacteria, Proteobacteria, delta-epsilon subdivisions, Deltaproteobacteria, Desulfuromonadales, Geobacteraceae, Geobacter, Geobacter sulfurreducens, Geobacter sulfurreducens (strain ATCC 51573 - DSM 12127 - PCA)
5	DNAK_SYNAS	1.33e-61	Bacteria, Proteobacteria, delta-epsilon subdivisions, Deltaproteobacteria, Syntrophobacterales, Syntrophaceae, Syntrophus, Syntrophus aciditrophicus, Syntrophus aciditrophicus (strain SB)
1	CH60_DESAA	1.62e-54	Bacteria, Proteobacteria, delta-epsilon subdivisions, Deltaproteobacteria, Desulfobacterales, Desulfobacteraceae, Desulfatibacillum, Desulfatibacillum alkenivorans, Desulfatibacillum alkenivorans (strain AK-01)
2	CH60_DESMR	2.86e-52	Bacteria, Proteobacteria, delta-epsilon subdivisions, Deltaproteobacteria, Desulfovibrionales, Desulfovibrionaceae, Desulfovibrio, Desulfovibrio magneticus, Desulfovibrio magneticus (strain ATCC 700980 - DSM 13731 - RS-1)
3	CH60_DESOH	3.49e-52	Bacteria, Proteobacteria, delta-epsilon subdivisions, Deltaproteobacteria, Desulfobacterales, Desulfobacteraceae, Desulfococcus, Desulfococcus oleovorans, Desulfococcus oleovorans (strain DSM 6200 - Hxd3)
4	CH602_SYNFM	1.72e-51	Bacteria, Proteobacteria, delta-epsilon subdivisions, Deltaproteobacteria, Syntrophobacterales, Syntrophobacteraceae, Syntrophobacter, Syntrophobacter fumaroxidans, Syntrophobacter fumaroxidans (strain DSM 10017 - MPOB)
1	HCP_SYNFM	3.8e-179	Bacteria, Proteobacteria, delta-epsilon subdivisions, Deltaproteobacteria, Syntrophobacterales, Syntrophobacteraceae, Syntrophobacter, Syntrophobacter fumaroxidans, Syntrophobacter fumaroxidans (strain DSM 10017 - MPOB)
2	HCP_DESMR	6.44e-176	Bacteria, Proteobacteria, delta-epsilon subdivisions, Deltaproteobacteria, Desulfovibrionales, Desulfovibrionaceae, Desulfovibrio, Desulfovibrio magneticus, Desulfovibrio magneticus (strain ATCC 700980 - DSM 13731 - RS-1)
3	HCP_DESAD	1.98e-174	Bacteria, Proteobacteria, delta-epsilon subdivisions, Deltaproteobacteria, Desulfovibrionales, Desulfovibrionaceae, Desulfovibrio, Desulfovibrio salexigens, Desulfovibrio salexigens (strain ATCC 14822 - DSM 2638 - NCIB 8403 - VKM B-1763)
4	HCP_UNCMA	2.93e-170	HCP_UNCMA
5	HCP_THEYD	2.51e-169	Bacteria, Nitrospirae, Nitrospira, Nitrospirales, Nitrospiraceae, Thermodesulfovibrio, Thermodesulfovibrio yellowstonii, Thermodesulfovibrio yellowstonii (strain ATCC 51303 - DSM 11347 - YP87)
1	CH60_DESPS	2.86e-100	Bacteria, Proteobacteria, delta-epsilon subdivisions, Deltaproteobacteria, Desulfobacterales, Desulfobulbaceae, Desulfotalea, Desulfotalea psychrophila, Desulfotalea psychrophila (strain LSv54 - DSM 12343)
2	CH602_ANADE	1.45e-99	Bacteria, Proteobacteria, delta-epsilon subdivisions, Deltaproteobacteria, Myxococcales (fruiting gliding bacteria), Cystobacterineae, Anaeromyxobacteraceae, Anaeromyxobacter, Anaeromyxobacter dehalogenans, Anaeromyxobacter dehalogenans (strain 2CP-C)
3	CH60_METI4	1.13e-98	Bacteria, PVC group, Verrucomicrobia, unclassified Verrucomicrobia, Methylacidiphilales, Methylacidiphilaceae, Methylacidiphilum, Methylacidiphilum infernorum, Methylacidiphilum infernorum (isolate V4) (Methylokorus infernorum (strain V4))
4	CH60_PROA2	1.8e-98	Bacteria, FCB group, Bacteroidetes-Chlorobi group, Chlorobi, Chlorobia, Chlorobiales, Chlorobiaceae, Prosthecochloris, Prosthecochloris aestuarii, Prosthecochloris aestuarii (strain DSM 271 - SK 413)
1	CH60_LAWIP	9.81e-50	Bacteria, Proteobacteria, delta-epsilon subdivisions, Deltaproteobacteria, Desulfovibrionales, Desulfovibrionaceae, Lawsonia, Lawsonia intracellularis, Lawsonia intracellularis (strain PHE-MN1-00)
2	CH60_DESVM	1.14e-48	Bacteria, Proteobacteria, delta-epsilon subdivisions, Deltaproteobacteria, Desulfovibrionales, Desulfovibrionaceae, Desulfovibrio, Desulfovibrio vulgaris, Desulfovibrio vulgaris (strain Miyazaki F - DSM 19637)
3	CH60_DESAA	2.12e-48	Bacteria, Proteobacteria, delta-epsilon subdivisions, Deltaproteobacteria, Desulfobacterales, Desulfobacteraceae, Desulfatibacillum, Desulfatibacillum alkenivorans, Desulfatibacillum alkenivorans (strain AK-01)
4	CH60_DESVV	2.74e-48	Bacteria, Proteobacteria, delta-epsilon subdivisions, Deltaproteobacteria, Desulfovibrionales, Desulfovibrionaceae, Desulfovibrio, Desulfovibrio vulgaris, Desulfovibrio vulgaris subsp. vulgaris (strain DP4)
5	CH60_DESVH	2.74e-48	Bacteria, Proteobacteria, delta-epsilon subdivisions, Deltaproteobacteria, Desulfovibrionales, Desulfovibrionaceae, Desulfovibrio, Desulfovibrio vulgaris, Desulfovibrio vulgaris (strain Hildenborough - ATCC 29579 - DSM 644 - NCIMB 8303)
1	PMOB_METCA	2.36e-61	Bacteria, Proteobacteria, Gammaproteobacteria, Methylococcales, Methylococcaceae, Methylococcus, Methylococcus capsulatus, Methylococcus capsulatus (strain ATCC 33009 - NCIMB 11132 - Bath)
2	AMOB_NITEU	1.11e-20	Bacteria, Proteobacteria, Betaproteobacteria, Nitrosomonadales, Nitrosomonadaceae, Nitrosomonas, Nitrosomonas europaea, Nitrosomonas europaea (strain ATCC 19718 - CIP 103999 - KCTC 2705 - NBRC 14298)
1	DNAK_SOLUE	5.42e-127	Bacteria, Acidobacteria, Solibacteres, Solibacterales, Solibacteraceae, Candidatus Solibacter, Solibacter usitatus, Solibacter usitatus (strain Ellin6076)
2	DNAK_GEOSL	3.74e-125	Bacteria, Proteobacteria, delta-epsilon subdivisions, Deltaproteobacteria, Desulfuromonadales, Geobacteraceae, Geobacter, Geobacter sulfurreducens, Geobacter sulfurreducens (strain ATCC 51573 - DSM 12127 - PCA)
3	DNAK_RHILO	5.38e-124	Bacteria, Proteobacteria, Alphaproteobacteria, Rhizobiales, Phyllobacteriaceae, Mesorhizobium, Rhizobium loti (Mesorhizobium loti), Rhizobium loti (strain MAFF303099) (Mesorhizobium loti)
4	DNAK_KORVE	2.41e-123	Bacteria, Acidobacteria, Acidobacteriia, Acidobacteriales, Acidobacteriaceae, Candidatus Koribacter, Candidatus Koribacter versatilis, Koribacter versatilis (strain Ellin345)
5	DNAK_GEOMG	7.15e-123	Bacteria, Proteobacteria, delta-epsilon subdivisions, Deltaproteobacteria, Desulfuromonadales, Geobacteraceae, Geobacter, Geobacter metallireducens, Geobacter metallireducens (strain GS-15 - ATCC 53774 - DSM 7210)
1	DSRA_ARCFU	3.4e-147	Archaea, Euryarchaeota, Archaeoglobi, Archaeoglobales, Archaeoglobaceae, Archaeoglobus, Archaeoglobus fulgidus, Archaeoglobus fulgidus (strain ATCC 49558 - VC-16 - DSM 4304 - JCM 9628 - NBRC 100126)
2	DSVA_DESVH	5.1e-140	Bacteria, Proteobacteria, delta-epsilon subdivisions, Deltaproteobacteria, Desulfovibrionales, Desulfovibrionaceae, Desulfovibrio, Desulfovibrio vulgaris, Desulfovibrio vulgaris (strain Hildenborough - ATCC 29579 - DSM 644 - NCIMB 8303)
3	DSRA_ALLVD	1.14e-107	Bacteria, Proteobacteria, Gammaproteobacteria, Chromatiales, Chromatiaceae, Allochromatium, Allochromatium vinosum (Chromatium vinosum), Allochromatium vinosum (strain ATCC 17899 - DSM 180 - NBRC 103801 - NCIMB 10441 - D) (Chromatium vinosum)
4	DSVA_DESGI	6.08e-38	Bacteria, Proteobacteria, delta-epsilon subdivisions, Deltaproteobacteria, Desulfovibrionales, Desulfovibrionaceae, Desulfovibrio, Desulfovibrio gigas
1	TTRB_SALTY	5.2e-31	Bacteria, Proteobacteria, Gammaproteobacteria, Enterobacterales, Enterobacteriaceae, Salmonella, Salmonella choleraesuis, Salmonella enterica I, Salmonella typhimurium, Salmonella typhimurium (strain LT2 - SGSC1412 - ATCC 700720)
2	TTRB_ARCFU	7.97e-28	Archaea, Euryarchaeota, Archaeoglobi, Archaeoglobales, Archaeoglobaceae, Archaeoglobus, Archaeoglobus fulgidus, Archaeoglobus fulgidus (strain ATCC 49558 - VC-16 - DSM 4304 - JCM 9628 - NBRC 100126)
1	DNAK_DESAA	6.11e-79	Bacteria, Proteobacteria, delta-epsilon subdivisions, Deltaproteobacteria, Desulfobacterales, Desulfobacteraceae, Desulfatibacillum, Desulfatibacillum alkenivorans, Desulfatibacillum alkenivorans (strain AK-01)
2	DNAK_GEOMG	8.57e-74	Bacteria, Proteobacteria, delta-epsilon subdivisions, Deltaproteobacteria, Desulfuromonadales, Geobacteraceae, Geobacter, Geobacter metallireducens, Geobacter metallireducens (strain GS-15 - ATCC 53774 - DSM 7210)
3	DNAK_GEODF	9.77e-74	Bacteria, Proteobacteria, delta-epsilon subdivisions, Deltaproteobacteria, Desulfuromonadales, Geobacteraceae, Geobacter, Geobacter daltonii, Geobacter daltonii (strain DSM 22248 - JCM 15807 - FRC-32)
4	DNAK_DESPS	5.03e-73	Bacteria, Proteobacteria, delta-epsilon subdivisions, Deltaproteobacteria, Desulfobacterales, Desulfobulbaceae, Desulfotalea, Desulfotalea psychrophila, Desulfotalea psychrophila (strain LSv54 - DSM 12343)
5	DNAK_GEOSL	8.87e-73	Bacteria, Proteobacteria, delta-epsilon subdivisions, Deltaproteobacteria, Desulfuromonadales, Geobacteraceae, Geobacter, Geobacter sulfurreducens, Geobacter sulfurreducens (strain ATCC 51573 - DSM 12127 - PCA)
1	DNAK_DESAA	1.88e-68	Bacteria, Proteobacteria, delta-epsilon subdivisions, Deltaproteobacteria, Desulfobacterales, Desulfobacteraceae, Desulfatibacillum, Desulfatibacillum alkenivorans, Desulfatibacillum alkenivorans (strain AK-01)
2	DNAK_DESOH	5.77e-66	Bacteria, Proteobacteria, delta-epsilon subdivisions, Deltaproteobacteria, Desulfobacterales, Desulfobacteraceae, Desulfococcus, Desulfococcus oleovorans, Desulfococcus oleovorans (strain DSM 6200 - Hxd3)
3	DNAK_PELCD	7.87e-65	Bacteria, Proteobacteria, delta-epsilon subdivisions, Deltaproteobacteria, Desulfuromonadales, Desulfuromonadaceae, Pelobacter, Pelobacter carbinolicus, Pelobacter carbinolicus (strain DSM 2380 - NBRC 103641 - GraBd1)
4	DNAK_DESAH	4.7e-64	Bacteria, Proteobacteria, delta-epsilon subdivisions, Deltaproteobacteria, Desulfobacterales, Desulfobacteraceae, Desulfobacterium, Desulfobacterium autotrophicum, Desulfobacterium autotrophicum (strain ATCC 43914 - DSM 3382 - HRM2)
5	DNAK_SYNAS	3.28e-63	Bacteria, Proteobacteria, delta-epsilon subdivisions, Deltaproteobacteria, Syntrophobacterales, Syntrophaceae, Syntrophus, Syntrophus aciditrophicus, Syntrophus aciditrophicus (strain SB)
1	SQRD_ACIF2	1.65e-19	Bacteria, Proteobacteria, Acidithiobacillia, Acidithiobacillales, Acidithiobacillaceae, Acidithiobacillus, Acidithiobacillus ferrooxidans (Thiobacillus ferrooxidans), Acidithiobacillus ferrooxidans (strain ATCC 23270 - DSM 14882 - CIP 104768 - NCIMB 8455) (Ferrobacillus ferrooxidans (strain ATCC 23270))
2	SQRD_AQUAE	1.02e-09	Bacteria, Aquificae, Aquificae, Aquificales, Aquificaceae, Aquifex, Aquifex aeolicus, Aquifex aeolicus (strain VF5)
3	SQRD_ACIAM	1.96e-06	Archaea, TACK group, Crenarchaeota, Thermoprotei, Sulfolobales, Sulfolobaceae, Acidianus, Acidianus ambivalens (Desulfurolobus ambivalens)
4	SQRD_HUMAN	7.47e-06	Eukaryota, Opisthokonta, Metazoa, Eumetazoa, Bilateria, Deuterostomia, Chordata, Craniata, Vertebrata, Gnathostomata (jawed vertebrates), Teleostomi, Euteleostomi, Sarcopterygii, Dipnotetrapodomorpha, Tetrapoda, Amniota, Mammalia, Theria, Eutheria, Boreoeutheria, Euarchontoglires, Primates, Haplorrhini, Simiiformes, Catarrhini, Hominoidea (apes), Hominidae (great apes), Homininae, Homo, Homo sapi…
1	SQRD_AQUAE	6.89e-20	Bacteria, Aquificae, Aquificae, Aquificales, Aquificaceae, Aquifex, Aquifex aeolicus, Aquifex aeolicus (strain VF5)
2	SQRD_ACIF2	3.53e-17	Bacteria, Proteobacteria, Acidithiobacillia, Acidithiobacillales, Acidithiobacillaceae, Acidithiobacillus, Acidithiobacillus ferrooxidans (Thiobacillus ferrooxidans), Acidithiobacillus ferrooxidans (strain ATCC 23270 - DSM 14882 - CIP 104768 - NCIMB 8455) (Ferrobacillus ferrooxidans (strain ATCC 23270))
1	HSPC2_RICFE	4.1e-13	Bacteria, Proteobacteria, Alphaproteobacteria, Rickettsiales, Rickettsiaceae, Rickettsieae, Rickettsia, spotted fever group, Rickettsia felis (Rickettsia azadi), Rickettsia felis (strain ATCC VR-1525 - URRWXCal2) (Rickettsia azadi)
2	HSPC4_RICFE	7.17e-13	Bacteria, Proteobacteria, Alphaproteobacteria, Rickettsiales, Rickettsiaceae, Rickettsieae, Rickettsia, spotted fever group, Rickettsia felis (Rickettsia azadi), Rickettsia felis (strain ATCC VR-1525 - URRWXCal2) (Rickettsia azadi)
1	CH602_SYNAS	3.52e-67	Bacteria, Proteobacteria, delta-epsilon subdivisions, Deltaproteobacteria, Syntrophobacterales, Syntrophaceae, Syntrophus, Syntrophus aciditrophicus, Syntrophus aciditrophicus (strain SB)
2	CH60_DESAA	3.19e-66	Bacteria, Proteobacteria, delta-epsilon subdivisions, Deltaproteobacteria, Desulfobacterales, Desulfobacteraceae, Desulfatibacillum, Desulfatibacillum alkenivorans, Desulfatibacillum alkenivorans (strain AK-01)
3	CH60_DESVM	1.03e-64	Bacteria, Proteobacteria, delta-epsilon subdivisions, Deltaproteobacteria, Desulfovibrionales, Desulfovibrionaceae, Desulfovibrio, Desulfovibrio vulgaris, Desulfovibrio vulgaris (strain Miyazaki F - DSM 19637)
4	CH60_DESOH	2.16e-63	Bacteria, Proteobacteria, delta-epsilon subdivisions, Deltaproteobacteria, Desulfobacterales, Desulfobacteraceae, Desulfococcus, Desulfococcus oleovorans, Desulfococcus oleovorans (strain DSM 6200 - Hxd3)
5	CH602_ANADE	2.66e-63	Bacteria, Proteobacteria, delta-epsilon subdivisions, Deltaproteobacteria, Myxococcales (fruiting gliding bacteria), Cystobacterineae, Anaeromyxobacteraceae, Anaeromyxobacter, Anaeromyxobacter dehalogenans, Anaeromyxobacter dehalogenans (strain 2CP-C)
1	CLPB1_NOSS1	1.64e-78	Bacteria, Terrabacteria group, Cyanobacteria-Melainabacteria group, Cyanobacteria, Nostocales, Nostocaceae, Nostoc, Nostoc sp. (strain PCC 7120 - SAG 25.82 - UTEX 2576)
1	DMSA_ECOLI	0.000252	Bacteria, Proteobacteria, Gammaproteobacteria, Enterobacterales, Enterobacteriaceae, Escherichia, Escherichia coli, Escherichia coli (strain K12)
1	CH60_DESAG	7.14e-56	Bacteria, Proteobacteria, delta-epsilon subdivisions, Deltaproteobacteria, Desulfovibrionales, Desulfovibrionaceae, Desulfovibrio, Desulfovibrio alaskensis, Desulfovibrio alaskensis (strain G20) (Desulfovibrio desulfuricans (strain G20))
2	CH60_DESVV	1.89e-55	Bacteria, Proteobacteria, delta-epsilon subdivisions, Deltaproteobacteria, Desulfovibrionales, Desulfovibrionaceae, Desulfovibrio, Desulfovibrio vulgaris, Desulfovibrio vulgaris subsp. vulgaris (strain DP4)
3	CH60_DESVH	1.89e-55	Bacteria, Proteobacteria, delta-epsilon subdivisions, Deltaproteobacteria, Desulfovibrionales, Desulfovibrionaceae, Desulfovibrio, Desulfovibrio vulgaris, Desulfovibrio vulgaris (strain Hildenborough - ATCC 29579 - DSM 644 - NCIMB 8303)
4	CH60_DESMR	6.25e-55	Bacteria, Proteobacteria, delta-epsilon subdivisions, Deltaproteobacteria, Desulfovibrionales, Desulfovibrionaceae, Desulfovibrio, Desulfovibrio magneticus, Desulfovibrio magneticus (strain ATCC 700980 - DSM 13731 - RS-1)
5	CH602_ANADF	6.51e-55	Bacteria, Proteobacteria, delta-epsilon subdivisions, Deltaproteobacteria, Myxococcales (fruiting gliding bacteria), Cystobacterineae, Anaeromyxobacteraceae, Anaeromyxobacter, Anaeromyxobacter sp. (strain Fw109-5)
1	CLPB1_ORYSJ	4.31e-58	Eukaryota, Viridiplantae, Streptophyta, Streptophytina, Embryophyta, Tracheophyta, Euphyllophyta, Spermatophyta, Magnoliophyta, Mesangiospermae, Liliopsida, Petrosaviidae, commelinids, Poales, Poaceae, BOP clade, Oryzoideae, Oryzeae, Oryzinae, Oryza, Oryza sativa (Rice), Oryza sativa subsp. japonica (Rice)
2	CLPB1_ARATH	1.92e-54	Eukaryota, Viridiplantae, Streptophyta, Streptophytina, Embryophyta, Tracheophyta, Euphyllophyta, Spermatophyta, Magnoliophyta, Mesangiospermae, eudicotyledons, Gunneridae, Pentapetalae, rosids, malvids, Brassicales, Brassicaceae, Camelineae, Arabidopsis, Arabidopsis thaliana (Mouse-ear cress)
1	DNAK_METTH	3.19e-44	Archaea, Euryarchaeota, Methanobacteria, Methanobacteriales, Methanobacteriaceae, Methanothermobacter, Methanothermobacter thermautotrophicus (Methanobacterium thermoformicicum), Methanothermobacter thermautotrophicus (strain ATCC 29096 - DSM 1053 - JCM 10044 - NBRC 100330 - Delta H) (Methanobacterium thermoautotrophicum)
2	DNAK_METTP	2.82e-43	Archaea, Euryarchaeota, Methanomicrobia, Methanosarcinales, Methanosaetaceae, Methanosaeta, Methanosaeta thermophila, Methanosaeta thermophila (strain DSM 6194 - JCM 14653 - NBRC 101360 - PT) (Methanothrix thermophila)
3	DNAK_NITMS	3e-43	Archaea, TACK group, Thaumarchaeota, Nitrosopumilales, Nitrosopumilaceae, Nitrosopumilus, Nitrosopumilus maritimus, Nitrosopumilus maritimus (strain SCM1)
4	DNAK_CENSY	4.85e-42	Archaea, TACK group, Thaumarchaeota, Cenarchaeales, Cenarchaeaceae, Cenarchaeum, Cenarchaeum symbiosum, Cenarchaeum symbiosum (strain A)
5	DNAK_THEAC	1.14e-41	Archaea, Euryarchaeota, Thermoplasmata, Thermoplasmatales, Thermoplasmataceae, Thermoplasma, Thermoplasma acidophilum, Thermoplasma acidophilum (strain ATCC 25905 - DSM 1728 - JCM 9062 - NBRC 15155 - AMRC-C165)
1	HSPC4_RICFE	5.83e-20	Bacteria, Proteobacteria, Alphaproteobacteria, Rickettsiales, Rickettsiaceae, Rickettsieae, Rickettsia, spotted fever group, Rickettsia felis (Rickettsia azadi), Rickettsia felis (strain ATCC VR-1525 - URRWXCal2) (Rickettsia azadi)
1	CH60_ARCB4	7.08e-76	Bacteria, Proteobacteria, delta-epsilon subdivisions, Epsilonproteobacteria, Campylobacterales, Campylobacteraceae, Arcobacter, Arcobacter butzleri, Arcobacter butzleri (strain RM4018)
2	CH60_SULNB	1.42e-71	Bacteria, Proteobacteria, delta-epsilon subdivisions, Epsilonproteobacteria, unclassified Epsilonproteobacteria, Sulfurovum, Sulfurovum sp. (strain NBC37-1)
3	CH60_WOLSU	1.11e-70	Bacteria, Proteobacteria, delta-epsilon subdivisions, Epsilonproteobacteria, Campylobacterales, Helicobacteraceae, Wolinella, Wolinella succinogenes, Wolinella succinogenes (strain ATCC 29543 - DSM 1740 - LMG 7466 - NCTC 11488 - FDC 602W) (Vibrio succinogenes)
4	CH60_CAMRE	2.17e-70	Bacteria, Proteobacteria, delta-epsilon subdivisions, Epsilonproteobacteria, Campylobacterales, Campylobacteraceae, Campylobacter, Campylobacter rectus (Wolinella recta)
5	CH60_CAMFF	3.9e-70	Bacteria, Proteobacteria, delta-epsilon subdivisions, Epsilonproteobacteria, Campylobacterales, Campylobacteraceae, Campylobacter, Campylobacter fetus, Campylobacter fetus subsp. fetus, Campylobacter fetus subsp. fetus (strain 82-40)
1	DSVA_DESVH	2.02e-97	Bacteria, Proteobacteria, delta-epsilon subdivisions, Deltaproteobacteria, Desulfovibrionales, Desulfovibrionaceae, Desulfovibrio, Desulfovibrio vulgaris, Desulfovibrio vulgaris (strain Hildenborough - ATCC 29579 - DSM 644 - NCIMB 8303)
2	DSRA_ARCFU	7.09e-67	Archaea, Euryarchaeota, Archaeoglobi, Archaeoglobales, Archaeoglobaceae, Archaeoglobus, Archaeoglobus fulgidus, Archaeoglobus fulgidus (strain ATCC 49558 - VC-16 - DSM 4304 - JCM 9628 - NBRC 100126)
3	DSRA_ALLVD	1.46e-58	Bacteria, Proteobacteria, Gammaproteobacteria, Chromatiales, Chromatiaceae, Allochromatium, Allochromatium vinosum (Chromatium vinosum), Allochromatium vinosum (strain ATCC 17899 - DSM 180 - NBRC 103801 - NCIMB 10441 - D) (Chromatium vinosum)
1	CH60_GRAFK	2.17e-65	Bacteria, FCB group, Bacteroidetes-Chlorobi group, Bacteroidetes, Flavobacteriia, Flavobacteriales, Flavobacteriaceae, Gramella, Gramella forsetii, Gramella forsetii (strain KT0803)
2	CH60_SULMW	7.22e-64	Bacteria, FCB group, Bacteroidetes-Chlorobi group, Bacteroidetes, Flavobacteriia, Flavobacteriales, unclassified Flavobacteriales, Candidatus Sulcia, Candidatus Sulcia muelleri, Sulcia muelleri (strain GWSS)
3	CH60_FLAPJ	6.01e-62	Bacteria, FCB group, Bacteroidetes-Chlorobi group, Bacteroidetes, Flavobacteriia, Flavobacteriales, Flavobacteriaceae, Flavobacterium, Flavobacterium psychrophilum, Flavobacterium psychrophilum (strain JIP02-86 - ATCC 49511)
4	CH60_FLAJ1	9.58e-62	Bacteria, FCB group, Bacteroidetes-Chlorobi group, Bacteroidetes, Flavobacteriia, Flavobacteriales, Flavobacteriaceae, Flavobacterium, Flavobacterium johnsoniae (Cytophaga johnsonae), Flavobacterium johnsoniae (strain ATCC 17061 - DSM 2064 - UW101) (Cytophaga johnsonae)
5	CH60_PORG3	1.99e-61	Bacteria, FCB group, Bacteroidetes-Chlorobi group, Bacteroidetes, Bacteroidia, Bacteroidales, Porphyromonadaceae, Porphyromonas, Porphyromonas gingivalis, Porphyromonas gingivalis (strain ATCC 33277 - DSM 20709 - CIP 103683 - JCM 12257 - NCTC 11834 - 2561)
1	CH60_HALOH	1.63e-46	Bacteria, Terrabacteria group, Firmicutes, Clostridia, Halanaerobiales, Halanaerobiaceae, Halothermothrix, Halothermothrix orenii, Halothermothrix orenii (strain H 168 - OCM 544 - DSM 9562)
2	CH60_CALBD	4.83e-45	Bacteria, Terrabacteria group, Firmicutes, Clostridia, Thermoanaerobacterales, Thermoanaerobacterales Family III. Incertae Sedis, Caldicellulosiruptor, Caldicellulosiruptor bescii (Anaerocellum thermophilum), Caldicellulosiruptor bescii (strain ATCC BAA-1888 - DSM 6725 - Z-1320) (Anaerocellum thermophilum)
3	CH60_ALKMQ	1.56e-44	Bacteria, Terrabacteria group, Firmicutes, Clostridia, Clostridiales, Clostridiaceae, Alkaliphilus, Alkaliphilus metalliredigens, Alkaliphilus metalliredigens (strain QYMF)
1	CH60_THELT	5.11e-157	CH60_THELT
2	CH60_FERNB	4.37e-156	Bacteria, Thermotogae, Thermotogae, Thermotogales, Fervidobacteriaceae, Fervidobacterium, Fervidobacterium nodosum, Fervidobacterium nodosum (strain ATCC 35602 - DSM 5306 - Rt17-B1)
3	CH60_THEAB	2.13e-153	Bacteria, Thermotogae, Thermotogae, Thermotogales, Fervidobacteriaceae, Thermosipho, Thermosipho africanus, Thermosipho africanus (strain TCF52B)
4	CH60_THEMA	3.45e-153	Bacteria, Thermotogae, Thermotogae, Thermotogales, Thermotogaceae, Thermotoga, Thermotoga maritima, Thermotoga maritima (strain ATCC 43589 - MSB8 - DSM 3109 - JCM 10099)
5	CH60_THEM4	9.81e-153	Bacteria, Thermotogae, Thermotogae, Thermotogales, Fervidobacteriaceae, Thermosipho, Thermosipho melanesiensis, Thermosipho melanesiensis (strain DSM 12029 - CIP 104789 - BI429)
1	HSPC4_RICFE	1.33e-22	Bacteria, Proteobacteria, Alphaproteobacteria, Rickettsiales, Rickettsiaceae, Rickettsieae, Rickettsia, spotted fever group, Rickettsia felis (Rickettsia azadi), Rickettsia felis (strain ATCC VR-1525 - URRWXCal2) (Rickettsia azadi)
2	HSPC2_RICFE	1e-20	Bacteria, Proteobacteria, Alphaproteobacteria, Rickettsiales, Rickettsiaceae, Rickettsieae, Rickettsia, spotted fever group, Rickettsia felis (Rickettsia azadi), Rickettsia felis (strain ATCC VR-1525 - URRWXCal2) (Rickettsia azadi)
1	DSVA_DESVH	9.64e-85	Bacteria, Proteobacteria, delta-epsilon subdivisions, Deltaproteobacteria, Desulfovibrionales, Desulfovibrionaceae, Desulfovibrio, Desulfovibrio vulgaris, Desulfovibrio vulgaris (strain Hildenborough - ATCC 29579 - DSM 644 - NCIMB 8303)
2	DSVA_DESGI	5.6e-55	Bacteria, Proteobacteria, delta-epsilon subdivisions, Deltaproteobacteria, Desulfovibrionales, Desulfovibrionaceae, Desulfovibrio, Desulfovibrio gigas
3	DSRA_ARCFU	1.1e-51	Archaea, Euryarchaeota, Archaeoglobi, Archaeoglobales, Archaeoglobaceae, Archaeoglobus, Archaeoglobus fulgidus, Archaeoglobus fulgidus (strain ATCC 49558 - VC-16 - DSM 4304 - JCM 9628 - NBRC 100126)
4	DSRA_ALLVD	2.84e-38	Bacteria, Proteobacteria, Gammaproteobacteria, Chromatiales, Chromatiaceae, Allochromatium, Allochromatium vinosum (Chromatium vinosum), Allochromatium vinosum (strain ATCC 17899 - DSM 180 - NBRC 103801 - NCIMB 10441 - D) (Chromatium vinosum)
1	HSPC4_RICFE	8.65e-12	Bacteria, Proteobacteria, Alphaproteobacteria, Rickettsiales, Rickettsiaceae, Rickettsieae, Rickettsia, spotted fever group, Rickettsia felis (Rickettsia azadi), Rickettsia felis (strain ATCC VR-1525 - URRWXCal2) (Rickettsia azadi)
1	SQRD_HUMAN	2.86e-19	Eukaryota, Opisthokonta, Metazoa, Eumetazoa, Bilateria, Deuterostomia, Chordata, Craniata, Vertebrata, Gnathostomata (jawed vertebrates), Teleostomi, Euteleostomi, Sarcopterygii, Dipnotetrapodomorpha, Tetrapoda, Amniota, Mammalia, Theria, Eutheria, Boreoeutheria, Euarchontoglires, Primates, Haplorrhini, Simiiformes, Catarrhini, Hominoidea (apes), Hominidae (great apes), Homininae, Homo, Homo sapi…
2	SQRD_MOUSE	3.56e-19	Eukaryota, Opisthokonta, Metazoa, Eumetazoa, Bilateria, Deuterostomia, Chordata, Craniata, Vertebrata, Gnathostomata (jawed vertebrates), Teleostomi, Euteleostomi, Sarcopterygii, Dipnotetrapodomorpha, Tetrapoda, Amniota, Mammalia, Theria, Eutheria, Boreoeutheria, Euarchontoglires, Glires (Rodents and rabbits), Rodentia, Sciurognathi, Muroidea, Muridae, Murinae, Mus, Mus, Mus musculus (Mouse)
3	SQRD_DICDI	4.91e-19	Eukaryota, Amoebozoa, Mycetozoa, Dictyosteliida (dictyostelid cellular slime molds), Dictyostelium, Dictyostelium discoideum (Slime mold)
1	DHSU_ALLVD	2.98e-158	Bacteria, Proteobacteria, Gammaproteobacteria, Chromatiales, Chromatiaceae, Allochromatium, Allochromatium vinosum (Chromatium vinosum), Allochromatium vinosum (strain ATCC 17899 - DSM 180 - NBRC 103801 - NCIMB 10441 - D) (Chromatium vinosum)
2	SQRD_HUMAN	7.19e-12	Eukaryota, Opisthokonta, Metazoa, Eumetazoa, Bilateria, Deuterostomia, Chordata, Craniata, Vertebrata, Gnathostomata (jawed vertebrates), Teleostomi, Euteleostomi, Sarcopterygii, Dipnotetrapodomorpha, Tetrapoda, Amniota, Mammalia, Theria, Eutheria, Boreoeutheria, Euarchontoglires, Primates, Haplorrhini, Simiiformes, Catarrhini, Hominoidea (apes), Hominidae (great apes), Homininae, Homo, Homo sapi…
3	SQRD_MOUSE	8.14e-10	Eukaryota, Opisthokonta, Metazoa, Eumetazoa, Bilateria, Deuterostomia, Chordata, Craniata, Vertebrata, Gnathostomata (jawed vertebrates), Teleostomi, Euteleostomi, Sarcopterygii, Dipnotetrapodomorpha, Tetrapoda, Amniota, Mammalia, Theria, Eutheria, Boreoeutheria, Euarchontoglires, Glires (Rodents and rabbits), Rodentia, Sciurognathi, Muroidea, Muridae, Murinae, Mus, Mus, Mus musculus (Mouse)
4	SQRD_AQUAE	4.57e-09	Bacteria, Aquificae, Aquificae, Aquificales, Aquificaceae, Aquifex, Aquifex aeolicus, Aquifex aeolicus (strain VF5)
5	SQRD_DICDI	1.54e-07	Eukaryota, Amoebozoa, Mycetozoa, Dictyosteliida (dictyostelid cellular slime molds), Dictyostelium, Dictyostelium discoideum (Slime mold)
1	CH60_SULMW	2.42e-73	Bacteria, FCB group, Bacteroidetes-Chlorobi group, Bacteroidetes, Flavobacteriia, Flavobacteriales, unclassified Flavobacteriales, Candidatus Sulcia, Candidatus Sulcia muelleri, Sulcia muelleri (strain GWSS)
2	CH60_TANFO	1.52e-71	Bacteria, FCB group, Bacteroidetes-Chlorobi group, Bacteroidetes, Bacteroidia, Bacteroidales, Porphyromonadaceae, Tannerella, Tannerella forsythia (Bacteroides forsythus)
3	CH60_CYTH3	9.67e-71	Bacteria, FCB group, Bacteroidetes-Chlorobi group, Bacteroidetes, Cytophagia, Cytophagales, Cytophagaceae, Cytophaga, Cytophaga hutchinsonii, Cytophaga hutchinsonii (strain ATCC 33406 - NCIMB 9469)
4	CH60_BACV8	1.08e-69	Bacteria, FCB group, Bacteroidetes-Chlorobi group, Bacteroidetes, Bacteroidia, Bacteroidales, Bacteroidaceae, Bacteroides, Bacteroides vulgatus, Bacteroides vulgatus (strain ATCC 8482 - DSM 1447 - JCM 5826 - NBRC 14291 - NCTC 11154)
5	CH60_BACFR	2.57e-69	Bacteria, FCB group, Bacteroidetes-Chlorobi group, Bacteroidetes, Bacteroidia, Bacteroidales, Bacteroidaceae, Bacteroides, Bacteroides fragilis, Bacteroides fragilis (strain YCH46)
1	HSPC4_RICFE	6.72e-16	Bacteria, Proteobacteria, Alphaproteobacteria, Rickettsiales, Rickettsiaceae, Rickettsieae, Rickettsia, spotted fever group, Rickettsia felis (Rickettsia azadi), Rickettsia felis (strain ATCC VR-1525 - URRWXCal2) (Rickettsia azadi)
2	HSPC2_RICFE	1.26e-15	Bacteria, Proteobacteria, Alphaproteobacteria, Rickettsiales, Rickettsiaceae, Rickettsieae, Rickettsia, spotted fever group, Rickettsia felis (Rickettsia azadi), Rickettsia felis (strain ATCC VR-1525 - URRWXCal2) (Rickettsia azadi)
1	DNAK_PELPD	4.78e-62	Bacteria, Proteobacteria, delta-epsilon subdivisions, Deltaproteobacteria, Desulfuromonadales, Desulfuromonadaceae, Pelobacter, Pelobacter propionicus, Pelobacter propionicus (strain DSM 2379 - NBRC 103807 - OttBd1)
2	DNAK_GEOUR	5.09e-61	Bacteria, Proteobacteria, delta-epsilon subdivisions, Deltaproteobacteria, Desulfuromonadales, Geobacteraceae, Geobacter, Geobacter uraniireducens, Geobacter uraniireducens (strain Rf4) (Geobacter uraniumreducens)
3	DNAK_DESAA	6.97e-61	Bacteria, Proteobacteria, delta-epsilon subdivisions, Deltaproteobacteria, Desulfobacterales, Desulfobacteraceae, Desulfatibacillum, Desulfatibacillum alkenivorans, Desulfatibacillum alkenivorans (strain AK-01)
4	DNAK_GEOLS	8.5e-61	Bacteria, Proteobacteria, delta-epsilon subdivisions, Deltaproteobacteria, Desulfuromonadales, Geobacteraceae, Geobacter, Geobacter lovleyi, Geobacter lovleyi (strain ATCC BAA-1151 - DSM 17278 - SZ)
5	DNAK_BDEBA	3.22e-60	Bacteria, Proteobacteria, delta-epsilon subdivisions, Deltaproteobacteria, Bdellovibrionales, Bdellovibrionaceae, Bdellovibrio, Bdellovibrio bacteriovorus, Bdellovibrio bacteriovorus (strain ATCC 15356 - DSM 50701 - NCIB 9529 - HD100)
1	CLPB1_CHLTE	1.32e-51	Bacteria, FCB group, Bacteroidetes-Chlorobi group, Chlorobi, Chlorobia, Chlorobiales, Chlorobiaceae, Chlorobaculum, Chlorobaculum tepidum, Chlorobium tepidum (strain ATCC 49652 - DSM 12025 - NBRC 103806 - TLS)
1	HSPC2_RICFE	6.61e-19	Bacteria, Proteobacteria, Alphaproteobacteria, Rickettsiales, Rickettsiaceae, Rickettsieae, Rickettsia, spotted fever group, Rickettsia felis (Rickettsia azadi), Rickettsia felis (strain ATCC VR-1525 - URRWXCal2) (Rickettsia azadi)
2	HSPC4_RICFE	2.44e-16	Bacteria, Proteobacteria, Alphaproteobacteria, Rickettsiales, Rickettsiaceae, Rickettsieae, Rickettsia, spotted fever group, Rickettsia felis (Rickettsia azadi), Rickettsia felis (strain ATCC VR-1525 - URRWXCal2) (Rickettsia azadi)
1	CH60_AQUAE	9.47e-47	Bacteria, Aquificae, Aquificae, Aquificales, Aquificaceae, Aquifex, Aquifex aeolicus, Aquifex aeolicus (strain VF5)
2	CH60_PSYA2	1.46e-46	Bacteria, Proteobacteria, Gammaproteobacteria, Pseudomonadales, Moraxellaceae, Psychrobacter, Psychrobacter arcticus, Psychrobacter arcticus (strain DSM 17307 - 273-4)
3	CH60_LACRJ	2.03e-46	Bacteria, Terrabacteria group, Firmicutes, Bacilli, Lactobacillales, Lactobacillaceae, Lactobacillus, Lactobacillus reuteri, Lactobacillus reuteri (strain JCM 1112)
4	CH60_LACRD	2.03e-46	Bacteria, Terrabacteria group, Firmicutes, Bacilli, Lactobacillales, Lactobacillaceae, Lactobacillus, Lactobacillus reuteri, Lactobacillus reuteri (strain DSM 20016)
1	HCP_SYNFM	2.28e-108	Bacteria, Proteobacteria, delta-epsilon subdivisions, Deltaproteobacteria, Syntrophobacterales, Syntrophobacteraceae, Syntrophobacter, Syntrophobacter fumaroxidans, Syntrophobacter fumaroxidans (strain DSM 10017 - MPOB)
2	HCP_DESMR	1.7e-107	Bacteria, Proteobacteria, delta-epsilon subdivisions, Deltaproteobacteria, Desulfovibrionales, Desulfovibrionaceae, Desulfovibrio, Desulfovibrio magneticus, Desulfovibrio magneticus (strain ATCC 700980 - DSM 13731 - RS-1)
3	HCP_DESAD	2.54e-107	Bacteria, Proteobacteria, delta-epsilon subdivisions, Deltaproteobacteria, Desulfovibrionales, Desulfovibrionaceae, Desulfovibrio, Desulfovibrio salexigens, Desulfovibrio salexigens (strain ATCC 14822 - DSM 2638 - NCIB 8403 - VKM B-1763)
4	HCP_UNCMA	2.07e-105	HCP_UNCMA
5	HCP_GEOMG	6.08e-98	Bacteria, Proteobacteria, delta-epsilon subdivisions, Deltaproteobacteria, Desulfuromonadales, Geobacteraceae, Geobacter, Geobacter metallireducens, Geobacter metallireducens (strain GS-15 - ATCC 53774 - DSM 7210)
1	HSPC4_RICFE	9.77e-15	Bacteria, Proteobacteria, Alphaproteobacteria, Rickettsiales, Rickettsiaceae, Rickettsieae, Rickettsia, spotted fever group, Rickettsia felis (Rickettsia azadi), Rickettsia felis (strain ATCC VR-1525 - URRWXCal2) (Rickettsia azadi)
2	HSPC2_RICFE	5.85e-13	Bacteria, Proteobacteria, Alphaproteobacteria, Rickettsiales, Rickettsiaceae, Rickettsieae, Rickettsia, spotted fever group, Rickettsia felis (Rickettsia azadi), Rickettsia felis (strain ATCC VR-1525 - URRWXCal2) (Rickettsia azadi)
1	DNAK_METTP	0	Archaea, Euryarchaeota, Methanomicrobia, Methanosarcinales, Methanosaetaceae, Methanosaeta, Methanosaeta thermophila, Methanosaeta thermophila (strain DSM 6194 - JCM 14653 - NBRC 101360 - PT) (Methanothrix thermophila)
2	DNAK_UNCMA	0	DNAK_UNCMA
3	DNAK_UNCTG	0	Bacteria, Elusimicrobia, environmental samples, uncultured Termite group 1 bacterium, Uncultured termite group 1 bacterium phylotype Rs-D17
4	DNAK_PICTO	0	Archaea, Euryarchaeota, Thermoplasmata, Thermoplasmatales, Picrophilaceae, Picrophilus, Picrophilus torridus, Picrophilus torridus (strain ATCC 700027 - DSM 9790 - JCM 10055 - NBRC 100828)
5	DNAK_METTH	0	Archaea, Euryarchaeota, Methanobacteria, Methanobacteriales, Methanobacteriaceae, Methanothermobacter, Methanothermobacter thermautotrophicus (Methanobacterium thermoformicicum), Methanothermobacter thermautotrophicus (strain ATCC 29096 - DSM 1053 - JCM 10044 - NBRC 100330 - Delta H) (Methanobacterium thermoautotrophicum)
1	HSPC4_RICFE	0.000808	Bacteria, Proteobacteria, Alphaproteobacteria, Rickettsiales, Rickettsiaceae, Rickettsieae, Rickettsia, spotted fever group, Rickettsia felis (Rickettsia azadi), Rickettsia felis (strain ATCC VR-1525 - URRWXCal2) (Rickettsia azadi)
1	HCP_CLOTH	9.41e-112	Bacteria, Terrabacteria group, Firmicutes, Clostridia, Clostridiales, Ruminococcaceae, Ruminiclostridium, Clostridium thermocellum (Ruminiclostridium thermocellum), Clostridium thermocellum (strain ATCC 27405 - DSM 1237 - NBRC 103400 - NCIMB 10682 - NRRL B-4536 - VPI 7372) (Ruminiclostridium thermocellum)
2	HCP_PARD8	2.34e-111	Bacteria, FCB group, Bacteroidetes-Chlorobi group, Bacteroidetes, Bacteroidia, Bacteroidales, Porphyromonadaceae, Parabacteroides, Parabacteroides distasonis, Parabacteroides distasonis (strain ATCC 8503 - DSM 20701 - CIP 104284 - JCM 5825 - NCTC 11152)
3	HCP_DESHD	3.44e-111	Bacteria, Terrabacteria group, Firmicutes, Clostridia, Clostridiales, Peptococcaceae, Desulfitobacterium, Desulfitobacterium hafniense (Desulfitobacterium frappieri), Desulfitobacterium hafniense (strain DCB-2 - DSM 10664)
4	HCP_DESHY	3.71e-111	Bacteria, Terrabacteria group, Firmicutes, Clostridia, Clostridiales, Peptococcaceae, Desulfitobacterium, Desulfitobacterium hafniense (Desulfitobacterium frappieri), Desulfitobacterium hafniense (strain Y51)
5	HCP_BACFN	1.17e-110	Bacteria, FCB group, Bacteroidetes-Chlorobi group, Bacteroidetes, Bacteroidia, Bacteroidales, Bacteroidaceae, Bacteroides, Bacteroides fragilis, Bacteroides fragilis (strain ATCC 25285 - DSM 2151 - JCM 11019 - NCTC 9343)
1	DSRA_ALLVD	3.62e-30	Bacteria, Proteobacteria, Gammaproteobacteria, Chromatiales, Chromatiaceae, Allochromatium, Allochromatium vinosum (Chromatium vinosum), Allochromatium vinosum (strain ATCC 17899 - DSM 180 - NBRC 103801 - NCIMB 10441 - D) (Chromatium vinosum)
2	DSRA_ARCFU	2.53e-16	Archaea, Euryarchaeota, Archaeoglobi, Archaeoglobales, Archaeoglobaceae, Archaeoglobus, Archaeoglobus fulgidus, Archaeoglobus fulgidus (strain ATCC 49558 - VC-16 - DSM 4304 - JCM 9628 - NBRC 100126)
3	DSVA_DESVH	4.04e-14	Bacteria, Proteobacteria, delta-epsilon subdivisions, Deltaproteobacteria, Desulfovibrionales, Desulfovibrionaceae, Desulfovibrio, Desulfovibrio vulgaris, Desulfovibrio vulgaris (strain Hildenborough - ATCC 29579 - DSM 644 - NCIMB 8303)
4	DSVA_DESGI	1.21e-13	Bacteria, Proteobacteria, delta-epsilon subdivisions, Deltaproteobacteria, Desulfovibrionales, Desulfovibrionaceae, Desulfovibrio, Desulfovibrio gigas
1	DMSA_ECOLI	5.18e-07	Bacteria, Proteobacteria, Gammaproteobacteria, Enterobacterales, Enterobacteriaceae, Escherichia, Escherichia coli, Escherichia coli (strain K12)
1	HSPC4_RICFE	6.89e-25	Bacteria, Proteobacteria, Alphaproteobacteria, Rickettsiales, Rickettsiaceae, Rickettsieae, Rickettsia, spotted fever group, Rickettsia felis (Rickettsia azadi), Rickettsia felis (strain ATCC VR-1525 - URRWXCal2) (Rickettsia azadi)
2	HSPC2_RICFE	3.37e-21	Bacteria, Proteobacteria, Alphaproteobacteria, Rickettsiales, Rickettsiaceae, Rickettsieae, Rickettsia, spotted fever group, Rickettsia felis (Rickettsia azadi), Rickettsia felis (strain ATCC VR-1525 - URRWXCal2) (Rickettsia azadi)
1	SQRD_HUMAN	6.86e-18	Eukaryota, Opisthokonta, Metazoa, Eumetazoa, Bilateria, Deuterostomia, Chordata, Craniata, Vertebrata, Gnathostomata (jawed vertebrates), Teleostomi, Euteleostomi, Sarcopterygii, Dipnotetrapodomorpha, Tetrapoda, Amniota, Mammalia, Theria, Eutheria, Boreoeutheria, Euarchontoglires, Primates, Haplorrhini, Simiiformes, Catarrhini, Hominoidea (apes), Hominidae (great apes), Homininae, Homo, Homo sapi…
2	SQRD_DICDI	8.53e-18	Eukaryota, Amoebozoa, Mycetozoa, Dictyosteliida (dictyostelid cellular slime molds), Dictyostelium, Dictyostelium discoideum (Slime mold)
3	SQRD_MOUSE	2.49e-15	Eukaryota, Opisthokonta, Metazoa, Eumetazoa, Bilateria, Deuterostomia, Chordata, Craniata, Vertebrata, Gnathostomata (jawed vertebrates), Teleostomi, Euteleostomi, Sarcopterygii, Dipnotetrapodomorpha, Tetrapoda, Amniota, Mammalia, Theria, Eutheria, Boreoeutheria, Euarchontoglires, Glires (Rodents and rabbits), Rodentia, Sciurognathi, Muroidea, Muridae, Murinae, Mus, Mus, Mus musculus (Mouse)
4	SQRD_ACIF2	1.01e-09	Bacteria, Proteobacteria, Acidithiobacillia, Acidithiobacillales, Acidithiobacillaceae, Acidithiobacillus, Acidithiobacillus ferrooxidans (Thiobacillus ferrooxidans), Acidithiobacillus ferrooxidans (strain ATCC 23270 - DSM 14882 - CIP 104768 - NCIMB 8455) (Ferrobacillus ferrooxidans (strain ATCC 23270))
5	SQRD_HUMAN	6.86e-18	Eukaryota, Opisthokonta, Metazoa, Eumetazoa, Bilateria, Deuterostomia, Chordata, Craniata, Vertebrata, Gnathostomata (jawed vertebrates), Teleostomi, Euteleostomi, Sarcopterygii, Dipnotetrapodomorpha, Tetrapoda, Amniota, Mammalia, Theria, Eutheria, Boreoeutheria, Euarchontoglires, Primates, Haplorrhini, Simiiformes, Catarrhini, Hominoidea (apes), Hominidae (great apes), Homininae, Homo, Homo sapi…
1	HSPC4_RICFE	5.66e-21	Bacteria, Proteobacteria, Alphaproteobacteria, Rickettsiales, Rickettsiaceae, Rickettsieae, Rickettsia, spotted fever group, Rickettsia felis (Rickettsia azadi), Rickettsia felis (strain ATCC VR-1525 - URRWXCal2) (Rickettsia azadi)
2	HSPC2_RICFE	1.7e-19	Bacteria, Proteobacteria, Alphaproteobacteria, Rickettsiales, Rickettsiaceae, Rickettsieae, Rickettsia, spotted fever group, Rickettsia felis (Rickettsia azadi), Rickettsia felis (strain ATCC VR-1525 - URRWXCal2) (Rickettsia azadi)
1	HSPC4_RICFE	6.24e-23	Bacteria, Proteobacteria, Alphaproteobacteria, Rickettsiales, Rickettsiaceae, Rickettsieae, Rickettsia, spotted fever group, Rickettsia felis (Rickettsia azadi), Rickettsia felis (strain ATCC VR-1525 - URRWXCal2) (Rickettsia azadi)
2	HSPC2_RICFE	5.17e-21	Bacteria, Proteobacteria, Alphaproteobacteria, Rickettsiales, Rickettsiaceae, Rickettsieae, Rickettsia, spotted fever group, Rickettsia felis (Rickettsia azadi), Rickettsia felis (strain ATCC VR-1525 - URRWXCal2) (Rickettsia azadi)
1	CH60_CHLPB	7.64e-90	Bacteria, FCB group, Bacteroidetes-Chlorobi group, Chlorobi, Chlorobia, Chlorobiales, Chlorobiaceae, Chlorobium-Pelodictyon group, Chlorobium, Chlorobium phaeobacteroides, Chlorobium phaeobacteroides (strain BS1)
2	CH60_PROA2	4.53e-87	Bacteria, FCB group, Bacteroidetes-Chlorobi group, Chlorobi, Chlorobia, Chlorobiales, Chlorobiaceae, Prosthecochloris, Prosthecochloris aestuarii, Prosthecochloris aestuarii (strain DSM 271 - SK 413)
3	CH60_GEOLS	8.37e-85	Bacteria, Proteobacteria, delta-epsilon subdivisions, Deltaproteobacteria, Desulfuromonadales, Geobacteraceae, Geobacter, Geobacter lovleyi, Geobacter lovleyi (strain ATCC BAA-1151 - DSM 17278 - SZ)
4	CH60_CHLCH	9.49e-85	Bacteria, FCB group, Bacteroidetes-Chlorobi group, Chlorobi, Chlorobia, Chlorobiales, Chlorobiaceae, Chlorobium-Pelodictyon group, Chlorobium, Chlorobium chlorochromatii, Chlorobium chlorochromatii (strain CaD3)
5	CH60_CHLT3	1.32e-84	Bacteria, FCB group, Bacteroidetes-Chlorobi group, Chlorobi, Chlorobia, Chlorobiales, Chlorobiaceae, Chloroherpeton, Chloroherpeton thalassium, Chloroherpeton thalassium (strain ATCC 35110 - GB-78)
1	HCP_SYNFM	7.11e-44	Bacteria, Proteobacteria, delta-epsilon subdivisions, Deltaproteobacteria, Syntrophobacterales, Syntrophobacteraceae, Syntrophobacter, Syntrophobacter fumaroxidans, Syntrophobacter fumaroxidans (strain DSM 10017 - MPOB)
2	HCP_DESAD	1.57e-37	Bacteria, Proteobacteria, delta-epsilon subdivisions, Deltaproteobacteria, Desulfovibrionales, Desulfovibrionaceae, Desulfovibrio, Desulfovibrio salexigens, Desulfovibrio salexigens (strain ATCC 14822 - DSM 2638 - NCIB 8403 - VKM B-1763)
3	HCP_UNCMA	1.13e-34	HCP_UNCMA
4	HCP_DESMR	6.74e-32	Bacteria, Proteobacteria, delta-epsilon subdivisions, Deltaproteobacteria, Desulfovibrionales, Desulfovibrionaceae, Desulfovibrio, Desulfovibrio magneticus, Desulfovibrio magneticus (strain ATCC 700980 - DSM 13731 - RS-1)
5	HCP_DESHY	1.67e-31	Bacteria, Terrabacteria group, Firmicutes, Clostridia, Clostridiales, Peptococcaceae, Desulfitobacterium, Desulfitobacterium hafniense (Desulfitobacterium frappieri), Desulfitobacterium hafniense (strain Y51)
1	HSPC4_RICFE	1.6e-19	Bacteria, Proteobacteria, Alphaproteobacteria, Rickettsiales, Rickettsiaceae, Rickettsieae, Rickettsia, spotted fever group, Rickettsia felis (Rickettsia azadi), Rickettsia felis (strain ATCC VR-1525 - URRWXCal2) (Rickettsia azadi)
2	HSPC2_RICFE	7.66e-17	Bacteria, Proteobacteria, Alphaproteobacteria, Rickettsiales, Rickettsiaceae, Rickettsieae, Rickettsia, spotted fever group, Rickettsia felis (Rickettsia azadi), Rickettsia felis (strain ATCC VR-1525 - URRWXCal2) (Rickettsia azadi)
3	HSPC4_RICFE	4.94e-13	Bacteria, Proteobacteria, Alphaproteobacteria, Rickettsiales, Rickettsiaceae, Rickettsieae, Rickettsia, spotted fever group, Rickettsia felis (Rickettsia azadi), Rickettsia felis (strain ATCC VR-1525 - URRWXCal2) (Rickettsia azadi)
4	HSPC2_RICFE	9.72e-12	Bacteria, Proteobacteria, Alphaproteobacteria, Rickettsiales, Rickettsiaceae, Rickettsieae, Rickettsia, spotted fever group, Rickettsia felis (Rickettsia azadi), Rickettsia felis (strain ATCC VR-1525 - URRWXCal2) (Rickettsia azadi)
5	HSPC4_RICFE	1.02e-20	Bacteria, Proteobacteria, Alphaproteobacteria, Rickettsiales, Rickettsiaceae, Rickettsieae, Rickettsia, spotted fever group, Rickettsia felis (Rickettsia azadi), Rickettsia felis (strain ATCC VR-1525 - URRWXCal2) (Rickettsia azadi)
1	SQRD_AQUAE	5.95e-06	Bacteria, Aquificae, Aquificae, Aquificales, Aquificaceae, Aquifex, Aquifex aeolicus, Aquifex aeolicus (strain VF5)
2	SQRD_ACIF2	0.001	Bacteria, Proteobacteria, Acidithiobacillia, Acidithiobacillales, Acidithiobacillaceae, Acidithiobacillus, Acidithiobacillus ferrooxidans (Thiobacillus ferrooxidans), Acidithiobacillus ferrooxidans (strain ATCC 23270 - DSM 14882 - CIP 104768 - NCIMB 8455) (Ferrobacillus ferrooxidans (strain ATCC 23270))
1	CLPB1_SYNE7	2.81e-43	Bacteria, Terrabacteria group, Cyanobacteria-Melainabacteria group, Cyanobacteria, Synechococcales, Synechococcaceae, Synechococcus, Synechococcus elongatus, Synechococcus elongatus (strain PCC 7942) (Anacystis nidulans R2)
2	CLPB1_THEEB	4.23e-41	Bacteria, Terrabacteria group, Cyanobacteria-Melainabacteria group, Cyanobacteria, Synechococcales, Synechococcaceae, Thermosynechococcus, Thermosynechococcus elongatus, Thermosynechococcus elongatus (strain BP-1)
3	CLPB1_THEEB	4.26e-124	Bacteria, Terrabacteria group, Cyanobacteria-Melainabacteria group, Cyanobacteria, Synechococcales, Synechococcaceae, Thermosynechococcus, Thermosynechococcus elongatus, Thermosynechococcus elongatus (strain BP-1)
4	CLPB1_SYNE7	4.59e-122	Bacteria, Terrabacteria group, Cyanobacteria-Melainabacteria group, Cyanobacteria, Synechococcales, Synechococcaceae, Synechococcus, Synechococcus elongatus, Synechococcus elongatus (strain PCC 7942) (Anacystis nidulans R2)
1	CLPB1_SYNE7	6e-75	Bacteria, Terrabacteria group, Cyanobacteria-Melainabacteria group, Cyanobacteria, Synechococcales, Synechococcaceae, Synechococcus, Synechococcus elongatus, Synechococcus elongatus (strain PCC 7942) (Anacystis nidulans R2)
2	CLPB1_THEEB	1.06e-71	Bacteria, Terrabacteria group, Cyanobacteria-Melainabacteria group, Cyanobacteria, Synechococcales, Synechococcaceae, Thermosynechococcus, Thermosynechococcus elongatus, Thermosynechococcus elongatus (strain BP-1)
1	CLPB1_SYNE7	2.82e-71	Bacteria, Terrabacteria group, Cyanobacteria-Melainabacteria group, Cyanobacteria, Synechococcales, Synechococcaceae, Synechococcus, Synechococcus elongatus, Synechococcus elongatus (strain PCC 7942) (Anacystis nidulans R2)
2	CLPB1_THEEB	8.21e-68	Bacteria, Terrabacteria group, Cyanobacteria-Melainabacteria group, Cyanobacteria, Synechococcales, Synechococcaceae, Thermosynechococcus, Thermosynechococcus elongatus, Thermosynechococcus elongatus (strain BP-1)
1	HCP_SYNFM	7.09e-172	Bacteria, Proteobacteria, delta-epsilon subdivisions, Deltaproteobacteria, Syntrophobacterales, Syntrophobacteraceae, Syntrophobacter, Syntrophobacter fumaroxidans, Syntrophobacter fumaroxidans (strain DSM 10017 - MPOB)
2	HCP_THEYD	1.92e-159	Bacteria, Nitrospirae, Nitrospira, Nitrospirales, Nitrospiraceae, Thermodesulfovibrio, Thermodesulfovibrio yellowstonii, Thermodesulfovibrio yellowstonii (strain ATCC 51303 - DSM 11347 - YP87)
3	HCP_DESAD	5.28e-159	Bacteria, Proteobacteria, delta-epsilon subdivisions, Deltaproteobacteria, Desulfovibrionales, Desulfovibrionaceae, Desulfovibrio, Desulfovibrio salexigens, Desulfovibrio salexigens (strain ATCC 14822 - DSM 2638 - NCIB 8403 - VKM B-1763)
4	HCP_UNCMA	1.87e-157	HCP_UNCMA
5	HCP_DESMR	3.51e-156	Bacteria, Proteobacteria, delta-epsilon subdivisions, Deltaproteobacteria, Desulfovibrionales, Desulfovibrionaceae, Desulfovibrio, Desulfovibrio magneticus, Desulfovibrio magneticus (strain ATCC 700980 - DSM 13731 - RS-1)
1	CH602_ANADE	3.99e-54	Bacteria, Proteobacteria, delta-epsilon subdivisions, Deltaproteobacteria, Myxococcales (fruiting gliding bacteria), Cystobacterineae, Anaeromyxobacteraceae, Anaeromyxobacter, Anaeromyxobacter dehalogenans, Anaeromyxobacter dehalogenans (strain 2CP-C)
2	CH602_ANADF	3.63e-53	Bacteria, Proteobacteria, delta-epsilon subdivisions, Deltaproteobacteria, Myxococcales (fruiting gliding bacteria), Cystobacterineae, Anaeromyxobacteraceae, Anaeromyxobacter, Anaeromyxobacter sp. (strain Fw109-5)
3	CH602_MYXXD	8.76e-52	Bacteria, Proteobacteria, delta-epsilon subdivisions, Deltaproteobacteria, Myxococcales (fruiting gliding bacteria), Cystobacterineae, Myxococcaceae, Myxococcus, Myxococcus xanthus, Myxococcus xanthus (strain DK 1622)
4	CH602_SYNFM	2.2e-51	Bacteria, Proteobacteria, delta-epsilon subdivisions, Deltaproteobacteria, Syntrophobacterales, Syntrophobacteraceae, Syntrophobacter, Syntrophobacter fumaroxidans, Syntrophobacter fumaroxidans (strain DSM 10017 - MPOB)
1	HSPC2_RICFE	2.32e-07	Bacteria, Proteobacteria, Alphaproteobacteria, Rickettsiales, Rickettsiaceae, Rickettsieae, Rickettsia, spotted fever group, Rickettsia felis (Rickettsia azadi), Rickettsia felis (strain ATCC VR-1525 - URRWXCal2) (Rickettsia azadi)
2	SP21_STIAD	0.000123	Bacteria, Proteobacteria, delta-epsilon subdivisions, Deltaproteobacteria, Myxococcales (fruiting gliding bacteria), Cystobacterineae, Cystobacteraceae, Stigmatella, Stigmatella aurantiaca, Stigmatella aurantiaca (strain DW4-3-1)
1	TSAT_COMTE	1.29e-14	Bacteria, Proteobacteria, Betaproteobacteria, Burkholderiales, Comamonadaceae, Comamonas, Comamonas testosteroni (Pseudomonas testosteroni)
1	DSRA_ALLVD	2.13e-47	Bacteria, Proteobacteria, Gammaproteobacteria, Chromatiales, Chromatiaceae, Allochromatium, Allochromatium vinosum (Chromatium vinosum), Allochromatium vinosum (strain ATCC 17899 - DSM 180 - NBRC 103801 - NCIMB 10441 - D) (Chromatium vinosum)
2	DSVA_DESGI	9.07e-07	Bacteria, Proteobacteria, delta-epsilon subdivisions, Deltaproteobacteria, Desulfovibrionales, Desulfovibrionaceae, Desulfovibrio, Desulfovibrio gigas
3	DSRA_ARCFU	1.97e-06	Archaea, Euryarchaeota, Archaeoglobi, Archaeoglobales, Archaeoglobaceae, Archaeoglobus, Archaeoglobus fulgidus, Archaeoglobus fulgidus (strain ATCC 49558 - VC-16 - DSM 4304 - JCM 9628 - NBRC 100126)
3	DSRA_ALLVD	3.22e-06	Bacteria, Proteobacteria, Gammaproteobacteria, Chromatiales, Chromatiaceae, Allochromatium, Allochromatium vinosum (Chromatium vinosum), Allochromatium vinosum (strain ATCC 17899 - DSM 180 - NBRC 103801 - NCIMB 10441 - D) (Chromatium vinosum)
1	DNAK_DESAH	1.17e-40	Bacteria, Proteobacteria, delta-epsilon subdivisions, Deltaproteobacteria, Desulfobacterales, Desulfobacteraceae, Desulfobacterium, Desulfobacterium autotrophicum, Desulfobacterium autotrophicum (strain ATCC 43914 - DSM 3382 - HRM2)
2	DNAK_DESOH	2.76e-37	Bacteria, Proteobacteria, delta-epsilon subdivisions, Deltaproteobacteria, Desulfobacterales, Desulfobacteraceae, Desulfococcus, Desulfococcus oleovorans, Desulfococcus oleovorans (strain DSM 6200 - Hxd3)
3	DNAK_PELCD	6.62e-36	Bacteria, Proteobacteria, delta-epsilon subdivisions, Deltaproteobacteria, Desulfuromonadales, Desulfuromonadaceae, Pelobacter, Pelobacter carbinolicus, Pelobacter carbinolicus (strain DSM 2380 - NBRC 103641 - GraBd1)
4	DNAK_DESAA	3.4e-35	Bacteria, Proteobacteria, delta-epsilon subdivisions, Deltaproteobacteria, Desulfobacterales, Desulfobacteraceae, Desulfatibacillum, Desulfatibacillum alkenivorans, Desulfatibacillum alkenivorans (strain AK-01)
5	DNAK_GEOMG	5.85e-34	Bacteria, Proteobacteria, delta-epsilon subdivisions, Deltaproteobacteria, Desulfuromonadales, Geobacteraceae, Geobacter, Geobacter metallireducens, Geobacter metallireducens (strain GS-15 - ATCC 53774 - DSM 7210)
1	CLPB1_SYNE7	2.27e-47	Bacteria, Terrabacteria group, Cyanobacteria-Melainabacteria group, Cyanobacteria, Synechococcales, Synechococcaceae, Synechococcus, Synechococcus elongatus, Synechococcus elongatus (strain PCC 7942) (Anacystis nidulans R2)
2	CLPB1_THEEB	4.06e-47	Bacteria, Terrabacteria group, Cyanobacteria-Melainabacteria group, Cyanobacteria, Synechococcales, Synechococcaceae, Thermosynechococcus, Thermosynechococcus elongatus, Thermosynechococcus elongatus (strain BP-1)
3	CLPB1_THEEB	2.33e-62	Bacteria, Terrabacteria group, Cyanobacteria-Melainabacteria group, Cyanobacteria, Synechococcales, Synechococcaceae, Thermosynechococcus, Thermosynechococcus elongatus, Thermosynechococcus elongatus (strain BP-1)
4	CLPB1_SYNE7	8.82e-62	Bacteria, Terrabacteria group, Cyanobacteria-Melainabacteria group, Cyanobacteria, Synechococcales, Synechococcaceae, Synechococcus, Synechococcus elongatus, Synechococcus elongatus (strain PCC 7942) (Anacystis nidulans R2)
1	CLPB1_SYNE7	1e-97	Bacteria, Terrabacteria group, Cyanobacteria-Melainabacteria group, Cyanobacteria, Synechococcales, Synechococcaceae, Synechococcus, Synechococcus elongatus, Synechococcus elongatus (strain PCC 7942) (Anacystis nidulans R2)
2	CLPB1_SYNPX	1.72e-94	Bacteria, Terrabacteria group, Cyanobacteria-Melainabacteria group, Cyanobacteria, Synechococcales, Synechococcaceae, Synechococcus, Synechococcus sp. (strain WH8102)
1	HCP_SYNFM	2.74e-79	Bacteria, Proteobacteria, delta-epsilon subdivisions, Deltaproteobacteria, Syntrophobacterales, Syntrophobacteraceae, Syntrophobacter, Syntrophobacter fumaroxidans, Syntrophobacter fumaroxidans (strain DSM 10017 - MPOB)
2	HCP_UNCMA	1.87e-71	HCP_UNCMA
3	HCP_DESAD	6.1e-68	Bacteria, Proteobacteria, delta-epsilon subdivisions, Deltaproteobacteria, Desulfovibrionales, Desulfovibrionaceae, Desulfovibrio, Desulfovibrio salexigens, Desulfovibrio salexigens (strain ATCC 14822 - DSM 2638 - NCIB 8403 - VKM B-1763)
4	HCP_THEYD	1.17e-61	Bacteria, Nitrospirae, Nitrospira, Nitrospirales, Nitrospiraceae, Thermodesulfovibrio, Thermodesulfovibrio yellowstonii, Thermodesulfovibrio yellowstonii (strain ATCC 51303 - DSM 11347 - YP87)
5	HCP_ANAVT	5.8e-58	Bacteria, Terrabacteria group, Cyanobacteria-Melainabacteria group, Cyanobacteria, Nostocales, Nostocaceae, Anabaena, Anabaena variabilis, Anabaena variabilis (strain ATCC 29413 - PCC 7937)
1	HSPC4_RICFE	2.26e-21	Bacteria, Proteobacteria, Alphaproteobacteria, Rickettsiales, Rickettsiaceae, Rickettsieae, Rickettsia, spotted fever group, Rickettsia felis (Rickettsia azadi), Rickettsia felis (strain ATCC VR-1525 - URRWXCal2) (Rickettsia azadi)
2	SP21_STIAD	7.21e-20	Bacteria, Proteobacteria, delta-epsilon subdivisions, Deltaproteobacteria, Myxococcales (fruiting gliding bacteria), Cystobacterineae, Cystobacteraceae, Stigmatella, Stigmatella aurantiaca, Stigmatella aurantiaca (strain DW4-3-1)
1	DNAK_DESOH	1.95e-144	Bacteria, Proteobacteria, delta-epsilon subdivisions, Deltaproteobacteria, Desulfobacterales, Desulfobacteraceae, Desulfococcus, Desulfococcus oleovorans, Desulfococcus oleovorans (strain DSM 6200 - Hxd3)
2	DNAK_DESAH	5.74e-144	Bacteria, Proteobacteria, delta-epsilon subdivisions, Deltaproteobacteria, Desulfobacterales, Desulfobacteraceae, Desulfobacterium, Desulfobacterium autotrophicum, Desulfobacterium autotrophicum (strain ATCC 43914 - DSM 3382 - HRM2)
3	DNAK_DESAA	6.39e-137	Bacteria, Proteobacteria, delta-epsilon subdivisions, Deltaproteobacteria, Desulfobacterales, Desulfobacteraceae, Desulfatibacillum, Desulfatibacillum alkenivorans, Desulfatibacillum alkenivorans (strain AK-01)
4	DNAK_SYNAS	1.38e-136	Bacteria, Proteobacteria, delta-epsilon subdivisions, Deltaproteobacteria, Syntrophobacterales, Syntrophaceae, Syntrophus, Syntrophus aciditrophicus, Syntrophus aciditrophicus (strain SB)
5	DNAK_GEOMG	1.52e-129	Bacteria, Proteobacteria, delta-epsilon subdivisions, Deltaproteobacteria, Desulfuromonadales, Geobacteraceae, Geobacter, Geobacter metallireducens, Geobacter metallireducens (strain GS-15 - ATCC 53774 - DSM 7210)
1	SQRD_ACIF2	3.83e-48	Bacteria, Proteobacteria, Acidithiobacillia, Acidithiobacillales, Acidithiobacillaceae, Acidithiobacillus, Acidithiobacillus ferrooxidans (Thiobacillus ferrooxidans), Acidithiobacillus ferrooxidans (strain ATCC 23270 - DSM 14882 - CIP 104768 - NCIMB 8455) (Ferrobacillus ferrooxidans (strain ATCC 23270))
2	SQRD_AQUAE	2.91e-20	Bacteria, Aquificae, Aquificae, Aquificales, Aquificaceae, Aquifex, Aquifex aeolicus, Aquifex aeolicus (strain VF5)
3	SQRD_ACIAM	3.33e-09	Archaea, TACK group, Crenarchaeota, Thermoprotei, Sulfolobales, Sulfolobaceae, Acidianus, Acidianus ambivalens (Desulfurolobus ambivalens)
1	HSPC2_RICFE	4.24e-11	Bacteria, Proteobacteria, Alphaproteobacteria, Rickettsiales, Rickettsiaceae, Rickettsieae, Rickettsia, spotted fever group, Rickettsia felis (Rickettsia azadi), Rickettsia felis (strain ATCC VR-1525 - URRWXCal2) (Rickettsia azadi)
2	HSPC4_RICFE	8.67e-10	Bacteria, Proteobacteria, Alphaproteobacteria, Rickettsiales, Rickettsiaceae, Rickettsieae, Rickettsia, spotted fever group, Rickettsia felis (Rickettsia azadi), Rickettsia felis (strain ATCC VR-1525 - URRWXCal2) (Rickettsia azadi)
3	SP21_STIAD	4.09e-08	Bacteria, Proteobacteria, delta-epsilon subdivisions, Deltaproteobacteria, Myxococcales (fruiting gliding bacteria), Cystobacterineae, Cystobacteraceae, Stigmatella, Stigmatella aurantiaca, Stigmatella aurantiaca (strain DW4-3-1)
4	HSPC2_RICFE	2.48e-15	Bacteria, Proteobacteria, Alphaproteobacteria, Rickettsiales, Rickettsiaceae, Rickettsieae, Rickettsia, spotted fever group, Rickettsia felis (Rickettsia azadi), Rickettsia felis (strain ATCC VR-1525 - URRWXCal2) (Rickettsia azadi)
5	HSPC4_RICFE	3.3e-14	Bacteria, Proteobacteria, Alphaproteobacteria, Rickettsiales, Rickettsiaceae, Rickettsieae, Rickettsia, spotted fever group, Rickettsia felis (Rickettsia azadi), Rickettsia felis (strain ATCC VR-1525 - URRWXCal2) (Rickettsia azadi)
1	HSPC4_RICFE	1.18e-20	Bacteria, Proteobacteria, Alphaproteobacteria, Rickettsiales, Rickettsiaceae, Rickettsieae, Rickettsia, spotted fever group, Rickettsia felis (Rickettsia azadi), Rickettsia felis (strain ATCC VR-1525 - URRWXCal2) (Rickettsia azadi)
2	HSPC2_RICFE	1.18e-18	Bacteria, Proteobacteria, Alphaproteobacteria, Rickettsiales, Rickettsiaceae, Rickettsieae, Rickettsia, spotted fever group, Rickettsia felis (Rickettsia azadi), Rickettsia felis (strain ATCC VR-1525 - URRWXCal2) (Rickettsia azadi)
3	SP21_STIAD	2.06e-18	Bacteria, Proteobacteria, delta-epsilon subdivisions, Deltaproteobacteria, Myxococcales (fruiting gliding bacteria), Cystobacterineae, Cystobacteraceae, Stigmatella, Stigmatella aurantiaca, Stigmatella aurantiaca (strain DW4-3-1)
1	SQRD_AQUAE	4.31e-27	Bacteria, Aquificae, Aquificae, Aquificales, Aquificaceae, Aquifex, Aquifex aeolicus, Aquifex aeolicus (strain VF5)
2	SQRD_ACIF2	2.58e-06	Bacteria, Proteobacteria, Acidithiobacillia, Acidithiobacillales, Acidithiobacillaceae, Acidithiobacillus, Acidithiobacillus ferrooxidans (Thiobacillus ferrooxidans), Acidithiobacillus ferrooxidans (strain ATCC 23270 - DSM 14882 - CIP 104768 - NCIMB 8455) (Ferrobacillus ferrooxidans (strain ATCC 23270))
1	SQRD_ACIF2	1.96e-15	Bacteria, Proteobacteria, Acidithiobacillia, Acidithiobacillales, Acidithiobacillaceae, Acidithiobacillus, Acidithiobacillus ferrooxidans (Thiobacillus ferrooxidans), Acidithiobacillus ferrooxidans (strain ATCC 23270 - DSM 14882 - CIP 104768 - NCIMB 8455) (Ferrobacillus ferrooxidans (strain ATCC 23270))
2	SQRD_AQUAE	1.13e-09	Bacteria, Aquificae, Aquificae, Aquificales, Aquificaceae, Aquifex, Aquifex aeolicus, Aquifex aeolicus (strain VF5)
3	SQRD_AQUAE	8.68e-09	Bacteria, Aquificae, Aquificae, Aquificales, Aquificaceae, Aquifex, Aquifex aeolicus, Aquifex aeolicus (strain VF5)
4	SQRD_ACIF2	0.000186	Bacteria, Proteobacteria, Acidithiobacillia, Acidithiobacillales, Acidithiobacillaceae, Acidithiobacillus, Acidithiobacillus ferrooxidans (Thiobacillus ferrooxidans), Acidithiobacillus ferrooxidans (strain ATCC 23270 - DSM 14882 - CIP 104768 - NCIMB 8455) (Ferrobacillus ferrooxidans (strain ATCC 23270))
1	CH60_NITMU	8.07e-73	Bacteria, Proteobacteria, Betaproteobacteria, Nitrosomonadales, Nitrosomonadaceae, Nitrosospira, Nitrosospira multiformis, Nitrosospira multiformis (strain ATCC 25196 - NCIMB 11849 - C 71)
2	CH602_CHRVO	8.84e-70	Bacteria, Proteobacteria, Betaproteobacteria, Neisseriales, Chromobacteriaceae, Chromobacterium group, Chromobacterium, Chromobacterium violaceum, Chromobacterium violaceum (strain ATCC 12472 - DSM 30191 - JCM 1249 - NBRC 12614 - NCIMB 9131 - NCTC 9757)
3	CH60_THISH	1.1e-68	Bacteria, Proteobacteria, Gammaproteobacteria, Chromatiales, Ectothiorhodospiraceae (purple sulfur bacteria), Thioalkalivibrio, Thioalkalivibrio sulfidiphilus, Thioalkalivibrio sulfidiphilus (strain HL-EbGR7)
4	CH60_AROAE	1.74e-67	Bacteria, Proteobacteria, Betaproteobacteria, Rhodocyclales, Rhodocyclaceae, Aromatoleum, Aromatoleum aromaticum, Aromatoleum aromaticum (strain EbN1) (Azoarcus sp. (strain EbN1))
5	CH60_NITMU	1.88e-86	Bacteria, Proteobacteria, Betaproteobacteria, Nitrosomonadales, Nitrosomonadaceae, Nitrosospira, Nitrosospira multiformis, Nitrosospira multiformis (strain ATCC 25196 - NCIMB 11849 - C 71)
1	ACSA_LARHH	4.04e-50	Bacteria, Proteobacteria, Betaproteobacteria, Neisseriales, Chromobacteriaceae, Laribacter, Laribacter hongkongensis, Laribacter hongkongensis (strain HLHK9)
2	ACSA_WOLSU	1.48e-49	Bacteria, Proteobacteria, delta-epsilon subdivisions, Epsilonproteobacteria, Campylobacterales, Helicobacteraceae, Wolinella, Wolinella succinogenes, Wolinella succinogenes (strain ATCC 29543 - DSM 1740 - LMG 7466 - NCTC 11488 - FDC 602W) (Vibrio succinogenes)
3	ACSA_LEPBJ	4.75e-49	Bacteria, Spirochaetes, Spirochaetia, Leptospirales, Leptospiraceae, Leptospira, Leptospira borgpetersenii, Leptospira borgpetersenii serovar Hardjo-bovis, Leptospira borgpetersenii serovar Hardjo-bovis (strain JB197)
4	ACSA_LEPBL	4.9e-49	Bacteria, Spirochaetes, Spirochaetia, Leptospirales, Leptospiraceae, Leptospira, Leptospira borgpetersenii, Leptospira borgpetersenii serovar Hardjo-bovis, Leptospira borgpetersenii serovar Hardjo-bovis (strain L550)
5	ACSA_LEPIC	6.26e-49	Bacteria, Spirochaetes, Spirochaetia, Leptospirales, Leptospiraceae, Leptospira, Leptospira interrogans, Leptospira interrogans serogroup Icterohaemorrhagiae serovar copenhageni, Leptospira interrogans serogroup Icterohaemorrhagiae serovar copenhageni (strain Fiocruz L1-130)
1	HTPG_SULDN	4.56e-89	Bacteria, Proteobacteria, delta-epsilon subdivisions, Epsilonproteobacteria, Campylobacterales, Helicobacteraceae, Sulfurimonas, Sulfurimonas denitrificans, Sulfurimonas denitrificans (strain ATCC 33889 - DSM 1251) (Thiomicrospira denitrificans (strain ATCC 33889 - DSM 1251))
2	HTPG_WOLSU	1.27e-66	Bacteria, Proteobacteria, delta-epsilon subdivisions, Epsilonproteobacteria, Campylobacterales, Helicobacteraceae, Wolinella, Wolinella succinogenes, Wolinella succinogenes (strain ATCC 29543 - DSM 1740 - LMG 7466 - NCTC 11488 - FDC 602W) (Vibrio succinogenes)
3	HTPG_CAMJE	2.12e-66	Bacteria, Proteobacteria, delta-epsilon subdivisions, Epsilonproteobacteria, Campylobacterales, Campylobacteraceae, Campylobacter, Campylobacter jejuni, Campylobacter jejuni subsp. jejuni, Campylobacter jejuni subsp. jejuni serotype O:2 (strain ATCC 700819 - NCTC 11168)
4	HTPG_CAMJJ	2.24e-66	Bacteria, Proteobacteria, delta-epsilon subdivisions, Epsilonproteobacteria, Campylobacterales, Campylobacteraceae, Campylobacter, Campylobacter jejuni, Campylobacter jejuni subsp. jejuni, Campylobacter jejuni subsp. jejuni serotype O:23-36 (strain 81-176)
5	HTPG_CAMJR	2.38e-66	Bacteria, Proteobacteria, delta-epsilon subdivisions, Epsilonproteobacteria, Campylobacterales, Campylobacteraceae, Campylobacter, Campylobacter jejuni, Campylobacter jejuni (strain RM1221)
1	HSPC4_RICFE	0.000189	Bacteria, Proteobacteria, Alphaproteobacteria, Rickettsiales, Rickettsiaceae, Rickettsieae, Rickettsia, spotted fever group, Rickettsia felis (Rickettsia azadi), Rickettsia felis (strain ATCC VR-1525 - URRWXCal2) (Rickettsia azadi)
1	PMOA_METCA	2.13e-58	Bacteria, Proteobacteria, Gammaproteobacteria, Methylococcales, Methylococcaceae, Methylococcus, Methylococcus capsulatus, Methylococcus capsulatus (strain ATCC 33009 - NCIMB 11132 - Bath)
2	AMOA_NITEU	1.32e-37	Bacteria, Proteobacteria, Betaproteobacteria, Nitrosomonadales, Nitrosomonadaceae, Nitrosomonas, Nitrosomonas europaea, Nitrosomonas europaea (strain ATCC 19718 - CIP 103999 - KCTC 2705 - NBRC 14298)
1	DNAK_RHOPT	3.04e-100	Bacteria, Proteobacteria, Alphaproteobacteria, Rhizobiales, Bradyrhizobiaceae, Rhodopseudomonas, Rhodopseudomonas palustris, Rhodopseudomonas palustris (strain TIE-1)
2	DNAK_RHOPA	3.04e-100	Bacteria, Proteobacteria, Alphaproteobacteria, Rhizobiales, Bradyrhizobiaceae, Rhodopseudomonas, Rhodopseudomonas palustris, Rhodopseudomonas palustris (strain ATCC BAA-98 - CGA009)
3	DNAK_BARBK	3.89e-100	Bacteria, Proteobacteria, Alphaproteobacteria, Rhizobiales, Bartonellaceae, Bartonella, Bartonella bacilliformis, Bartonella bacilliformis (strain ATCC 35685 - KC583)
4	DNAK_RHOS7	4.06e-100	Bacteria, Proteobacteria, Alphaproteobacteria, Rhizobiales, Bradyrhizobiaceae, Rhodopseudomonas, Rhodopseudomonas sp. (strain No.7)
1	DNAK_RHIEC	7.04e-24	Bacteria, Proteobacteria, Alphaproteobacteria, Rhizobiales, Rhizobiaceae, Rhizobium-Agrobacterium group, Rhizobium, Rhizobium etli, Rhizobium etli (strain CFN 42 - ATCC 51251)
2	DNAK_RHIE6	1.19e-23	Bacteria, Proteobacteria, Alphaproteobacteria, Rhizobiales, Rhizobiaceae, Rhizobium-Agrobacterium group, Rhizobium, Rhizobium etli, Rhizobium etli (strain CIAT 652)
3	DNAK_BEII9	3.05e-23	Bacteria, Proteobacteria, Alphaproteobacteria, Rhizobiales, Beijerinckiaceae, Beijerinckia, Beijerinckia indica, Beijerinckia indica subsp. indica, Beijerinckia indica subsp. indica (strain ATCC 9039 - DSM 1715 - NCIB 8712)
1	CLPB1_ARATH	0	Eukaryota, Viridiplantae, Streptophyta, Streptophytina, Embryophyta, Tracheophyta, Euphyllophyta, Spermatophyta, Magnoliophyta, Mesangiospermae, eudicotyledons, Gunneridae, Pentapetalae, rosids, malvids, Brassicales, Brassicaceae, Camelineae, Arabidopsis, Arabidopsis thaliana (Mouse-ear cress)
2	CLPB1_SYNPX	0	Bacteria, Terrabacteria group, Cyanobacteria-Melainabacteria group, Cyanobacteria, Synechococcales, Synechococcaceae, Synechococcus, Synechococcus sp. (strain WH8102)
3	CLPB1_ORYSJ	0	Eukaryota, Viridiplantae, Streptophyta, Streptophytina, Embryophyta, Tracheophyta, Euphyllophyta, Spermatophyta, Magnoliophyta, Mesangiospermae, Liliopsida, Petrosaviidae, commelinids, Poales, Poaceae, BOP clade, Oryzoideae, Oryzeae, Oryzinae, Oryza, Oryza sativa (Rice), Oryza sativa subsp. japonica (Rice)
4	CLPB1_ARATH	0	Eukaryota, Viridiplantae, Streptophyta, Streptophytina, Embryophyta, Tracheophyta, Euphyllophyta, Spermatophyta, Magnoliophyta, Mesangiospermae, eudicotyledons, Gunneridae, Pentapetalae, rosids, malvids, Brassicales, Brassicaceae, Camelineae, Arabidopsis, Arabidopsis thaliana (Mouse-ear cress)
5	CLPB1_SYNPX	0	Bacteria, Terrabacteria group, Cyanobacteria-Melainabacteria group, Cyanobacteria, Synechococcales, Synechococcaceae, Synechococcus, Synechococcus sp. (strain WH8102)
1	DSRA_ALLVD	2.48e-104	Bacteria, Proteobacteria, Gammaproteobacteria, Chromatiales, Chromatiaceae, Allochromatium, Allochromatium vinosum (Chromatium vinosum), Allochromatium vinosum (strain ATCC 17899 - DSM 180 - NBRC 103801 - NCIMB 10441 - D) (Chromatium vinosum)
2	DSRA_ARCFU	2.53e-57	Archaea, Euryarchaeota, Archaeoglobi, Archaeoglobales, Archaeoglobaceae, Archaeoglobus, Archaeoglobus fulgidus, Archaeoglobus fulgidus (strain ATCC 49558 - VC-16 - DSM 4304 - JCM 9628 - NBRC 100126)
3	DSVA_DESVH	8.26e-55	Bacteria, Proteobacteria, delta-epsilon subdivisions, Deltaproteobacteria, Desulfovibrionales, Desulfovibrionaceae, Desulfovibrio, Desulfovibrio vulgaris, Desulfovibrio vulgaris (strain Hildenborough - ATCC 29579 - DSM 644 - NCIMB 8303)
1	DNAJ_SYNFM	2.76e-118	Bacteria, Proteobacteria, delta-epsilon subdivisions, Deltaproteobacteria, Syntrophobacterales, Syntrophobacteraceae, Syntrophobacter, Syntrophobacter fumaroxidans, Syntrophobacter fumaroxidans (strain DSM 10017 - MPOB)
2	DNAJ_DESAG	2.2e-102	Bacteria, Proteobacteria, delta-epsilon subdivisions, Deltaproteobacteria, Desulfovibrionales, Desulfovibrionaceae, Desulfovibrio, Desulfovibrio alaskensis, Desulfovibrio alaskensis (strain G20) (Desulfovibrio desulfuricans (strain G20))
3	DNAJ_AZOSB	1.07e-100	Bacteria, Proteobacteria, Betaproteobacteria, Rhodocyclales, Rhodocyclaceae, Azoarcus, Azoarcus sp. (strain BH72)
4	DNAJ_ECO5E	1.32e-100	Bacteria, Proteobacteria, Gammaproteobacteria, Enterobacterales, Enterobacteriaceae, Escherichia, Escherichia coli, Escherichia coli O157:H7, Escherichia coli O157:H7 (strain EC4115 - EHEC)
5	DNAJ_ACTSZ	7.07e-46	Bacteria, Proteobacteria, Gammaproteobacteria, Pasteurellales, Pasteurellaceae, Actinobacillus, Actinobacillus succinogenes, Actinobacillus succinogenes (strain ATCC 55618 - 130Z)
1	HSPC4_RICFE	2.99e-08	Bacteria, Proteobacteria, Alphaproteobacteria, Rickettsiales, Rickettsiaceae, Rickettsieae, Rickettsia, spotted fever group, Rickettsia felis (Rickettsia azadi), Rickettsia felis (strain ATCC VR-1525 - URRWXCal2) (Rickettsia azadi)
2	HSPC2_RICFE	3.68e-08	Bacteria, Proteobacteria, Alphaproteobacteria, Rickettsiales, Rickettsiaceae, Rickettsieae, Rickettsia, spotted fever group, Rickettsia felis (Rickettsia azadi), Rickettsia felis (strain ATCC VR-1525 - URRWXCal2) (Rickettsia azadi)
1	HSPC4_RICFE	3.39e-18	Bacteria, Proteobacteria, Alphaproteobacteria, Rickettsiales, Rickettsiaceae, Rickettsieae, Rickettsia, spotted fever group, Rickettsia felis (Rickettsia azadi), Rickettsia felis (strain ATCC VR-1525 - URRWXCal2) (Rickettsia azadi)
1	DNAJ_MYCH2	2.22e-07	Bacteria, Terrabacteria group, Tenericutes, Mollicutes, Mycoplasmatales, Mycoplasmataceae, Mycoplasma, Mycoplasma hyopneumoniae, Mycoplasma hyopneumoniae (strain 232)
2	DNAJ_MYCPN	5.28e-07	Bacteria, Terrabacteria group, Tenericutes, Mollicutes, Mycoplasmatales, Mycoplasmataceae, Mycoplasma, Mycoplasma pneumoniae, Mycoplasma pneumoniae (strain ATCC 29342 - M129)
3	DNAJ_FUSNN	9.57e-07	Bacteria, Fusobacteria, Fusobacteriia, Fusobacteriales, Fusobacteriaceae, Fusobacterium, Fusobacterium nucleatum, Fusobacterium nucleatum subsp. nucleatum, Fusobacterium nucleatum subsp. nucleatum (strain ATCC 25586 - CIP 101130 - JCM 8532 - LMG 13131)
4	DNAJ_MYCH2	1.6e-05	Bacteria, Terrabacteria group, Tenericutes, Mollicutes, Mycoplasmatales, Mycoplasmataceae, Mycoplasma, Mycoplasma hyopneumoniae, Mycoplasma hyopneumoniae (strain 232)
5	DNAJ_FUSNN	0.000168	Bacteria, Fusobacteria, Fusobacteriia, Fusobacteriales, Fusobacteriaceae, Fusobacterium, Fusobacterium nucleatum, Fusobacterium nucleatum subsp. nucleatum, Fusobacterium nucleatum subsp. nucleatum (strain ATCC 25586 - CIP 101130 - JCM 8532 - LMG 13131)
1	SQRD_ACIF2	1.6e-54	Bacteria, Proteobacteria, Acidithiobacillia, Acidithiobacillales, Acidithiobacillaceae, Acidithiobacillus, Acidithiobacillus ferrooxidans (Thiobacillus ferrooxidans), Acidithiobacillus ferrooxidans (strain ATCC 23270 - DSM 14882 - CIP 104768 - NCIMB 8455) (Ferrobacillus ferrooxidans (strain ATCC 23270))
2	SQRD_AQUAE	2.04e-39	Bacteria, Aquificae, Aquificae, Aquificales, Aquificaceae, Aquifex, Aquifex aeolicus, Aquifex aeolicus (strain VF5)
1	CH60_THISH	0	Bacteria, Proteobacteria, Gammaproteobacteria, Chromatiales, Ectothiorhodospiraceae (purple sulfur bacteria), Thioalkalivibrio, Thioalkalivibrio sulfidiphilus, Thioalkalivibrio sulfidiphilus (strain HL-EbGR7)
2	CH602_METCA	0	Bacteria, Proteobacteria, Gammaproteobacteria, Methylococcales, Methylococcaceae, Methylococcus, Methylococcus capsulatus, Methylococcus capsulatus (strain ATCC 33009 - NCIMB 11132 - Bath)
3	CH60_ALLVI	0	Bacteria, Proteobacteria, Gammaproteobacteria, Chromatiales, Chromatiaceae, Allochromatium, Allochromatium vinosum (Chromatium vinosum)
4	CH60_NITOC	0	Bacteria, Proteobacteria, Gammaproteobacteria, Chromatiales, Chromatiaceae, Nitrosococcus, Nitrosococcus oceani, Nitrosococcus oceani (strain ATCC 19707 - BCRC 17464 - NCIMB 11848 - C-107)
5	CH60_HAHCH	0	Bacteria, Proteobacteria, Gammaproteobacteria, Oceanospirillales, Hahellaceae, Hahella, Hahella chejuensis, Hahella chejuensis (strain KCTC 2396)
1	CH60_GEOUR	8.99e-79	Bacteria, Proteobacteria, delta-epsilon subdivisions, Deltaproteobacteria, Desulfuromonadales, Geobacteraceae, Geobacter, Geobacter uraniireducens, Geobacter uraniireducens (strain Rf4) (Geobacter uraniumreducens)
2	CH602_SYNAS	1.58e-74	Bacteria, Proteobacteria, delta-epsilon subdivisions, Deltaproteobacteria, Syntrophobacterales, Syntrophaceae, Syntrophus, Syntrophus aciditrophicus, Syntrophus aciditrophicus (strain SB)
3	CH60_RHOMR	2.93e-74	Bacteria, FCB group, Bacteroidetes-Chlorobi group, Bacteroidetes, Bacteroidetes Order II. Incertae sedis, Rhodothermaceae, Rhodothermus, Rhodothermus marinus (Rhodothermus obamensis)
4	CH60_GEOBB	9.29e-74	Bacteria, Proteobacteria, delta-epsilon subdivisions, Deltaproteobacteria, Desulfuromonadales, Geobacteraceae, Geobacter, Geobacter bemidjiensis, Geobacter bemidjiensis (strain Bem - ATCC BAA-1014 - DSM 16622)
5	CH60_GEODF	1.18e-73	Bacteria, Proteobacteria, delta-epsilon subdivisions, Deltaproteobacteria, Desulfuromonadales, Geobacteraceae, Geobacter, Geobacter daltonii, Geobacter daltonii (strain DSM 22248 - JCM 15807 - FRC-32)
1	CH60_GEMAT	0	Bacteria, FCB group, Gemmatimonadetes, Gemmatimonadetes, Gemmatimonadales, Gemmatimonadaceae, Gemmatimonas, Gemmatimonas aurantiaca, Gemmatimonas aurantiaca (strain T-27 - DSM 14586 - JCM 11422 - NBRC 100505)
2	CH602_SYNAS	0	Bacteria, Proteobacteria, delta-epsilon subdivisions, Deltaproteobacteria, Syntrophobacterales, Syntrophaceae, Syntrophus, Syntrophus aciditrophicus, Syntrophus aciditrophicus (strain SB)
3	CH60_RHOMR	0	Bacteria, FCB group, Bacteroidetes-Chlorobi group, Bacteroidetes, Bacteroidetes Order II. Incertae sedis, Rhodothermaceae, Rhodothermus, Rhodothermus marinus (Rhodothermus obamensis)
4	CH60_CHLPD	0	Bacteria, FCB group, Bacteroidetes-Chlorobi group, Chlorobi, Chlorobia, Chlorobiales, Chlorobiaceae, Chlorobium-Pelodictyon group, Chlorobium, Chlorobium phaeobacteroides, Chlorobium phaeobacteroides (strain DSM 266)
5	CH602_SYNFM	0	Bacteria, Proteobacteria, delta-epsilon subdivisions, Deltaproteobacteria, Syntrophobacterales, Syntrophobacteraceae, Syntrophobacter, Syntrophobacter fumaroxidans, Syntrophobacter fumaroxidans (strain DSM 10017 - MPOB)
1	HSPC4_RICFE	4.18e-23	Bacteria, Proteobacteria, Alphaproteobacteria, Rickettsiales, Rickettsiaceae, Rickettsieae, Rickettsia, spotted fever group, Rickettsia felis (Rickettsia azadi), Rickettsia felis (strain ATCC VR-1525 - URRWXCal2) (Rickettsia azadi)
2	HSPC2_RICFE	9.99e-23	Bacteria, Proteobacteria, Alphaproteobacteria, Rickettsiales, Rickettsiaceae, Rickettsieae, Rickettsia, spotted fever group, Rickettsia felis (Rickettsia azadi), Rickettsia felis (strain ATCC VR-1525 - URRWXCal2) (Rickettsia azadi)
3	SP21_STIAD	3.23e-20	Bacteria, Proteobacteria, delta-epsilon subdivisions, Deltaproteobacteria, Myxococcales (fruiting gliding bacteria), Cystobacterineae, Cystobacteraceae, Stigmatella, Stigmatella aurantiaca, Stigmatella aurantiaca (strain DW4-3-1)
1	SQRD_ACIF2	2.28e-08	Bacteria, Proteobacteria, Acidithiobacillia, Acidithiobacillales, Acidithiobacillaceae, Acidithiobacillus, Acidithiobacillus ferrooxidans (Thiobacillus ferrooxidans), Acidithiobacillus ferrooxidans (strain ATCC 23270 - DSM 14882 - CIP 104768 - NCIMB 8455) (Ferrobacillus ferrooxidans (strain ATCC 23270))
1	HSPC4_RICFE	1.36e-18	Bacteria, Proteobacteria, Alphaproteobacteria, Rickettsiales, Rickettsiaceae, Rickettsieae, Rickettsia, spotted fever group, Rickettsia felis (Rickettsia azadi), Rickettsia felis (strain ATCC VR-1525 - URRWXCal2) (Rickettsia azadi)
2	HSPC2_RICFE	9.28e-18	Bacteria, Proteobacteria, Alphaproteobacteria, Rickettsiales, Rickettsiaceae, Rickettsieae, Rickettsia, spotted fever group, Rickettsia felis (Rickettsia azadi), Rickettsia felis (strain ATCC VR-1525 - URRWXCal2) (Rickettsia azadi)
3	SP21_STIAD	6.31e-15	Bacteria, Proteobacteria, delta-epsilon subdivisions, Deltaproteobacteria, Myxococcales (fruiting gliding bacteria), Cystobacterineae, Cystobacteraceae, Stigmatella, Stigmatella aurantiaca, Stigmatella aurantiaca (strain DW4-3-1)
1	ACSA_METTP	4.41e-27	Archaea, Euryarchaeota, Methanomicrobia, Methanosarcinales, Methanosaetaceae, Methanosaeta, Methanosaeta thermophila, Methanosaeta thermophila (strain DSM 6194 - JCM 14653 - NBRC 101360 - PT) (Methanothrix thermophila)
2	ACSA_DESAA	4.24e-26	Bacteria, Proteobacteria, delta-epsilon subdivisions, Deltaproteobacteria, Desulfobacterales, Desulfobacteraceae, Desulfatibacillum, Desulfatibacillum alkenivorans, Desulfatibacillum alkenivorans (strain AK-01)
3	ACSA_XANCP	8.65e-26	Bacteria, Proteobacteria, Gammaproteobacteria, Xanthomonadales, Xanthomonadaceae, Xanthomonas, Xanthomonas campestris, Xanthomonas campestris pv. campestris, Xanthomonas campestris pv. campestris (strain ATCC 33913 - DSM 3586 - NCPPB 528 - LMG 568 - P 25)
4	ACSA_XANC8	8.65e-26	Bacteria, Proteobacteria, Gammaproteobacteria, Xanthomonadales, Xanthomonadaceae, Xanthomonas, Xanthomonas campestris, Xanthomonas campestris pv. campestris, Xanthomonas campestris pv. campestris (strain 8004)
5	ACSA_THET8	8.91e-26	Bacteria, Terrabacteria group, Deinococcus-Thermus, Deinococci, Thermales, Thermaceae, Thermus, Thermus thermophilus, Thermus thermophilus (strain HB8 - ATCC 27634 - DSM 579)
1	HSPC4_RICFE	5.25e-10	Bacteria, Proteobacteria, Alphaproteobacteria, Rickettsiales, Rickettsiaceae, Rickettsieae, Rickettsia, spotted fever group, Rickettsia felis (Rickettsia azadi), Rickettsia felis (strain ATCC VR-1525 - URRWXCal2) (Rickettsia azadi)
1	HSPC4_RICFE	1.14e-19	Bacteria, Proteobacteria, Alphaproteobacteria, Rickettsiales, Rickettsiaceae, Rickettsieae, Rickettsia, spotted fever group, Rickettsia felis (Rickettsia azadi), Rickettsia felis (strain ATCC VR-1525 - URRWXCal2) (Rickettsia azadi)
2	HSPC2_RICFE	2.23e-15	Bacteria, Proteobacteria, Alphaproteobacteria, Rickettsiales, Rickettsiaceae, Rickettsieae, Rickettsia, spotted fever group, Rickettsia felis (Rickettsia azadi), Rickettsia felis (strain ATCC VR-1525 - URRWXCal2) (Rickettsia azadi)
1	HTPG_PELPD	9.34e-51	Bacteria, Proteobacteria, delta-epsilon subdivisions, Deltaproteobacteria, Desulfuromonadales, Desulfuromonadaceae, Pelobacter, Pelobacter propionicus, Pelobacter propionicus (strain DSM 2379 - NBRC 103807 - OttBd1)
2	HTPG_BDEBA	2.32e-50	Bacteria, Proteobacteria, delta-epsilon subdivisions, Deltaproteobacteria, Bdellovibrionales, Bdellovibrionaceae, Bdellovibrio, Bdellovibrio bacteriovorus, Bdellovibrio bacteriovorus (strain ATCC 15356 - DSM 50701 - NCIB 9529 - HD100)
1	ACSA_THET2	2.61e-88	Bacteria, Terrabacteria group, Deinococcus-Thermus, Deinococci, Thermales, Thermaceae, Thermus, Thermus thermophilus, Thermus thermophilus (strain HB27 - ATCC BAA-163 - DSM 7039)
2	ACSA_THET8	4.26e-88	Bacteria, Terrabacteria group, Deinococcus-Thermus, Deinococci, Thermales, Thermaceae, Thermus, Thermus thermophilus, Thermus thermophilus (strain HB8 - ATCC 27634 - DSM 579)
3	ACSA_AGRRH	5.97e-88	Bacteria, Proteobacteria, Alphaproteobacteria, Rhizobiales, Rhizobiaceae, Rhizobium-Agrobacterium group, Agrobacterium, Agrobacterium rhizogenes
4	ACSA_RHISN	6.27e-88	ACSA_RHISN
5	ACSA_AGRRK	3.32e-87	Bacteria, Proteobacteria, Alphaproteobacteria, Rhizobiales, Rhizobiaceae, Rhizobium-Agrobacterium group, Agrobacterium, Agrobacterium tumefaciens complex, Rhizobium radiobacter (Agrobacterium tumefaciens) (Agrobacterium radiobacter), Agrobacterium radiobacter (strain K84 - ATCC BAA-868)
1	ACSA_LEPIC	1.1e-71	Bacteria, Spirochaetes, Spirochaetia, Leptospirales, Leptospiraceae, Leptospira, Leptospira interrogans, Leptospira interrogans serogroup Icterohaemorrhagiae serovar copenhageni, Leptospira interrogans serogroup Icterohaemorrhagiae serovar copenhageni (strain Fiocruz L1-130)
2	ACSA_LEPIN	1.12e-71	Bacteria, Spirochaetes, Spirochaetia, Leptospirales, Leptospiraceae, Leptospira, Leptospira interrogans, Leptospira interrogans serovar Lai, Leptospira interrogans serogroup Icterohaemorrhagiae serovar Lai (strain 56601)
3	ACSA_LEPBL	1.65e-70	Bacteria, Spirochaetes, Spirochaetia, Leptospirales, Leptospiraceae, Leptospira, Leptospira borgpetersenii, Leptospira borgpetersenii serovar Hardjo-bovis, Leptospira borgpetersenii serovar Hardjo-bovis (strain L550)
4	ACSA_LEPBJ	1.74e-70	Bacteria, Spirochaetes, Spirochaetia, Leptospirales, Leptospiraceae, Leptospira, Leptospira borgpetersenii, Leptospira borgpetersenii serovar Hardjo-bovis, Leptospira borgpetersenii serovar Hardjo-bovis (strain JB197)
5	ACSA_LEPBP	2.51e-70	Bacteria, Spirochaetes, Spirochaetia, Leptospirales, Leptospiraceae, Leptospira, Leptospira biflexa, Leptospira biflexa serovar Patoc, Leptospira biflexa serovar Patoc (strain Patoc 1 - ATCC 23582 - Paris)
1	HCP_DESAD	1.87e-108	Bacteria, Proteobacteria, delta-epsilon subdivisions, Deltaproteobacteria, Desulfovibrionales, Desulfovibrionaceae, Desulfovibrio, Desulfovibrio salexigens, Desulfovibrio salexigens (strain ATCC 14822 - DSM 2638 - NCIB 8403 - VKM B-1763)
2	HCP_SYNFM	7.7e-108	Bacteria, Proteobacteria, delta-epsilon subdivisions, Deltaproteobacteria, Syntrophobacterales, Syntrophobacteraceae, Syntrophobacter, Syntrophobacter fumaroxidans, Syntrophobacter fumaroxidans (strain DSM 10017 - MPOB)
3	HCP_UNCMA	1.49e-105	HCP_UNCMA
4	HCP_DESMR	2.08e-103	Bacteria, Proteobacteria, delta-epsilon subdivisions, Deltaproteobacteria, Desulfovibrionales, Desulfovibrionaceae, Desulfovibrio, Desulfovibrio magneticus, Desulfovibrio magneticus (strain ATCC 700980 - DSM 13731 - RS-1)
5	HCP_GEOMG	3.76e-99	Bacteria, Proteobacteria, delta-epsilon subdivisions, Deltaproteobacteria, Desulfuromonadales, Geobacteraceae, Geobacter, Geobacter metallireducens, Geobacter metallireducens (strain GS-15 - ATCC 53774 - DSM 7210)
1	ISCU2_ARCFU	2.48e-55	Archaea, Euryarchaeota, Archaeoglobi, Archaeoglobales, Archaeoglobaceae, Archaeoglobus, Archaeoglobus fulgidus, Archaeoglobus fulgidus (strain ATCC 49558 - VC-16 - DSM 4304 - JCM 9628 - NBRC 100126)
1	DNAJ_ARCB4	1.54e-137	Bacteria, Proteobacteria, delta-epsilon subdivisions, Epsilonproteobacteria, Campylobacterales, Campylobacteraceae, Arcobacter, Arcobacter butzleri, Arcobacter butzleri (strain RM4018)
2	DNAJ_HELHP	7.7e-129	Bacteria, Proteobacteria, delta-epsilon subdivisions, Epsilonproteobacteria, Campylobacterales, Helicobacteraceae, Helicobacter, Helicobacter hepaticus, Helicobacter hepaticus (strain ATCC 51449 - 3B1)
3	DNAJ_WOLSU	1.95e-124	Bacteria, Proteobacteria, delta-epsilon subdivisions, Epsilonproteobacteria, Campylobacterales, Helicobacteraceae, Wolinella, Wolinella succinogenes, Wolinella succinogenes (strain ATCC 29543 - DSM 1740 - LMG 7466 - NCTC 11488 - FDC 602W) (Vibrio succinogenes)
4	DNAJ_NITSB	5.68e-122	Bacteria, Proteobacteria, delta-epsilon subdivisions, Epsilonproteobacteria, unclassified Epsilonproteobacteria, Nitratiruptor, Nitratiruptor sp. (strain SB155-2)
5	DNAJ_HELPY	1.66e-112	Bacteria, Proteobacteria, delta-epsilon subdivisions, Epsilonproteobacteria, Campylobacterales, Helicobacteraceae, Helicobacter, Helicobacter pylori (Campylobacter pylori), Helicobacter pylori (strain ATCC 700392 - 26695) (Campylobacter pylori)
1	DSVA_DESVH	2.36e-67	Bacteria, Proteobacteria, delta-epsilon subdivisions, Deltaproteobacteria, Desulfovibrionales, Desulfovibrionaceae, Desulfovibrio, Desulfovibrio vulgaris, Desulfovibrio vulgaris (strain Hildenborough - ATCC 29579 - DSM 644 - NCIMB 8303)
2	DSRA_ALLVD	7.87e-34	Bacteria, Proteobacteria, Gammaproteobacteria, Chromatiales, Chromatiaceae, Allochromatium, Allochromatium vinosum (Chromatium vinosum), Allochromatium vinosum (strain ATCC 17899 - DSM 180 - NBRC 103801 - NCIMB 10441 - D) (Chromatium vinosum)
3	DSRA_ARCFU	5.71e-33	Archaea, Euryarchaeota, Archaeoglobi, Archaeoglobales, Archaeoglobaceae, Archaeoglobus, Archaeoglobus fulgidus, Archaeoglobus fulgidus (strain ATCC 49558 - VC-16 - DSM 4304 - JCM 9628 - NBRC 100126)
1	HSPC4_RICFE	3.34e-20	Bacteria, Proteobacteria, Alphaproteobacteria, Rickettsiales, Rickettsiaceae, Rickettsieae, Rickettsia, spotted fever group, Rickettsia felis (Rickettsia azadi), Rickettsia felis (strain ATCC VR-1525 - URRWXCal2) (Rickettsia azadi)
1	DHSU_ALLVD	2.56e-13	Bacteria, Proteobacteria, Gammaproteobacteria, Chromatiales, Chromatiaceae, Allochromatium, Allochromatium vinosum (Chromatium vinosum), Allochromatium vinosum (strain ATCC 17899 - DSM 180 - NBRC 103801 - NCIMB 10441 - D) (Chromatium vinosum)
1	DHSU_ALLVD	0.000488	Bacteria, Proteobacteria, Gammaproteobacteria, Chromatiales, Chromatiaceae, Allochromatium, Allochromatium vinosum (Chromatium vinosum), Allochromatium vinosum (strain ATCC 17899 - DSM 180 - NBRC 103801 - NCIMB 10441 - D) (Chromatium vinosum)
1	DSRA_ALLVD	3.02e-56	Bacteria, Proteobacteria, Gammaproteobacteria, Chromatiales, Chromatiaceae, Allochromatium, Allochromatium vinosum (Chromatium vinosum), Allochromatium vinosum (strain ATCC 17899 - DSM 180 - NBRC 103801 - NCIMB 10441 - D) (Chromatium vinosum)
2	DSRA_ARCFU	1.48e-22	Archaea, Euryarchaeota, Archaeoglobi, Archaeoglobales, Archaeoglobaceae, Archaeoglobus, Archaeoglobus fulgidus, Archaeoglobus fulgidus (strain ATCC 49558 - VC-16 - DSM 4304 - JCM 9628 - NBRC 100126)
3	DSVA_DESVH	1.79e-20	Bacteria, Proteobacteria, delta-epsilon subdivisions, Deltaproteobacteria, Desulfovibrionales, Desulfovibrionaceae, Desulfovibrio, Desulfovibrio vulgaris, Desulfovibrio vulgaris (strain Hildenborough - ATCC 29579 - DSM 644 - NCIMB 8303)
1	DSRA_ALLVD	1.08e-72	Bacteria, Proteobacteria, Gammaproteobacteria, Chromatiales, Chromatiaceae, Allochromatium, Allochromatium vinosum (Chromatium vinosum), Allochromatium vinosum (strain ATCC 17899 - DSM 180 - NBRC 103801 - NCIMB 10441 - D) (Chromatium vinosum)
2	DSRA_ARCFU	1.9e-25	Archaea, Euryarchaeota, Archaeoglobi, Archaeoglobales, Archaeoglobaceae, Archaeoglobus, Archaeoglobus fulgidus, Archaeoglobus fulgidus (strain ATCC 49558 - VC-16 - DSM 4304 - JCM 9628 - NBRC 100126)
3	DSVA_DESVH	8.91e-19	Bacteria, Proteobacteria, delta-epsilon subdivisions, Deltaproteobacteria, Desulfovibrionales, Desulfovibrionaceae, Desulfovibrio, Desulfovibrio vulgaris, Desulfovibrio vulgaris (strain Hildenborough - ATCC 29579 - DSM 644 - NCIMB 8303)
1	DNAK_SYNAS	1.49e-84	Bacteria, Proteobacteria, delta-epsilon subdivisions, Deltaproteobacteria, Syntrophobacterales, Syntrophaceae, Syntrophus, Syntrophus aciditrophicus, Syntrophus aciditrophicus (strain SB)
2	DNAK_GEOLS	1.56e-81	Bacteria, Proteobacteria, delta-epsilon subdivisions, Deltaproteobacteria, Desulfuromonadales, Geobacteraceae, Geobacter, Geobacter lovleyi, Geobacter lovleyi (strain ATCC BAA-1151 - DSM 17278 - SZ)
3	DNAK_DESPS	2.29e-81	Bacteria, Proteobacteria, delta-epsilon subdivisions, Deltaproteobacteria, Desulfobacterales, Desulfobulbaceae, Desulfotalea, Desulfotalea psychrophila, Desulfotalea psychrophila (strain LSv54 - DSM 12343)
4	DNAK_MAGSA	4.48e-81	Bacteria, Proteobacteria, Alphaproteobacteria, Rhodospirillales, Rhodospirillaceae (purple nonsulfur bacteria), Magnetospirillum, Magnetospirillum magneticum, Magnetospirillum magneticum (strain AMB-1 - ATCC 700264)
5	DNAK_MAGSM	5.47e-81	DNAK_MAGSM
1	DNAK_DESAA	4.92e-104	Bacteria, Proteobacteria, delta-epsilon subdivisions, Deltaproteobacteria, Desulfobacterales, Desulfobacteraceae, Desulfatibacillum, Desulfatibacillum alkenivorans, Desulfatibacillum alkenivorans (strain AK-01)
2	DNAK_DESOH	3.93e-101	Bacteria, Proteobacteria, delta-epsilon subdivisions, Deltaproteobacteria, Desulfobacterales, Desulfobacteraceae, Desulfococcus, Desulfococcus oleovorans, Desulfococcus oleovorans (strain DSM 6200 - Hxd3)
3	DNAK_GEOUR	2.18e-98	Bacteria, Proteobacteria, delta-epsilon subdivisions, Deltaproteobacteria, Desulfuromonadales, Geobacteraceae, Geobacter, Geobacter uraniireducens, Geobacter uraniireducens (strain Rf4) (Geobacter uraniumreducens)
4	DNAK_GEOMG	4e-97	Bacteria, Proteobacteria, delta-epsilon subdivisions, Deltaproteobacteria, Desulfuromonadales, Geobacteraceae, Geobacter, Geobacter metallireducens, Geobacter metallireducens (strain GS-15 - ATCC 53774 - DSM 7210)
5	DNAK_GEOSL	9.19e-97	Bacteria, Proteobacteria, delta-epsilon subdivisions, Deltaproteobacteria, Desulfuromonadales, Geobacteraceae, Geobacter, Geobacter sulfurreducens, Geobacter sulfurreducens (strain ATCC 51573 - DSM 12127 - PCA)
1	TTRB_SALTY	3.71e-30	Bacteria, Proteobacteria, Gammaproteobacteria, Enterobacterales, Enterobacteriaceae, Salmonella, Salmonella choleraesuis, Salmonella enterica I, Salmonella typhimurium, Salmonella typhimurium (strain LT2 - SGSC1412 - ATCC 700720)
1	HSPC4_RICFE	0.001	Bacteria, Proteobacteria, Alphaproteobacteria, Rickettsiales, Rickettsiaceae, Rickettsieae, Rickettsia, spotted fever group, Rickettsia felis (Rickettsia azadi), Rickettsia felis (strain ATCC VR-1525 - URRWXCal2) (Rickettsia azadi)
1	HSPC2_RICFE	5.15e-24	Bacteria, Proteobacteria, Alphaproteobacteria, Rickettsiales, Rickettsiaceae, Rickettsieae, Rickettsia, spotted fever group, Rickettsia felis (Rickettsia azadi), Rickettsia felis (strain ATCC VR-1525 - URRWXCal2) (Rickettsia azadi)
2	SP21_STIAD	9.13e-24	Bacteria, Proteobacteria, delta-epsilon subdivisions, Deltaproteobacteria, Myxococcales (fruiting gliding bacteria), Cystobacterineae, Cystobacteraceae, Stigmatella, Stigmatella aurantiaca, Stigmatella aurantiaca (strain DW4-3-1)
3	HSPC4_RICFE	9.98e-24	Bacteria, Proteobacteria, Alphaproteobacteria, Rickettsiales, Rickettsiaceae, Rickettsieae, Rickettsia, spotted fever group, Rickettsia felis (Rickettsia azadi), Rickettsia felis (strain ATCC VR-1525 - URRWXCal2) (Rickettsia azadi)
1	DNAK_SULDN	2.44e-74	Bacteria, Proteobacteria, delta-epsilon subdivisions, Epsilonproteobacteria, Campylobacterales, Helicobacteraceae, Sulfurimonas, Sulfurimonas denitrificans, Sulfurimonas denitrificans (strain ATCC 33889 - DSM 1251) (Thiomicrospira denitrificans (strain ATCC 33889 - DSM 1251))
2	DNAK_CAMC5	1.85e-51	Bacteria, Proteobacteria, delta-epsilon subdivisions, Epsilonproteobacteria, Campylobacterales, Campylobacteraceae, Campylobacter, Campylobacter curvus, Campylobacter curvus (strain 525.92)
3	DNAK_CAMC1	3.5e-51	Bacteria, Proteobacteria, delta-epsilon subdivisions, Epsilonproteobacteria, Campylobacterales, Campylobacteraceae, Campylobacter, Campylobacter concisus, Campylobacter concisus (strain 13826)
4	DNAK_NITSB	9.23e-49	Bacteria, Proteobacteria, delta-epsilon subdivisions, Epsilonproteobacteria, unclassified Epsilonproteobacteria, Nitratiruptor, Nitratiruptor sp. (strain SB155-2)
5	DNAK_CAMFF	2.03e-47	Bacteria, Proteobacteria, delta-epsilon subdivisions, Epsilonproteobacteria, Campylobacterales, Campylobacteraceae, Campylobacter, Campylobacter fetus, Campylobacter fetus subsp. fetus, Campylobacter fetus subsp. fetus (strain 82-40)
1	DNAK_SULDN	4.53e-58	Bacteria, Proteobacteria, delta-epsilon subdivisions, Epsilonproteobacteria, Campylobacterales, Helicobacteraceae, Sulfurimonas, Sulfurimonas denitrificans, Sulfurimonas denitrificans (strain ATCC 33889 - DSM 1251) (Thiomicrospira denitrificans (strain ATCC 33889 - DSM 1251))
2	DNAK_NITSB	3.2e-45	Bacteria, Proteobacteria, delta-epsilon subdivisions, Epsilonproteobacteria, unclassified Epsilonproteobacteria, Nitratiruptor, Nitratiruptor sp. (strain SB155-2)
3	DNAK_SULNB	3.53e-45	Bacteria, Proteobacteria, delta-epsilon subdivisions, Epsilonproteobacteria, unclassified Epsilonproteobacteria, Sulfurovum, Sulfurovum sp. (strain NBC37-1)
4	DNAK_CAMFF	4.95e-45	Bacteria, Proteobacteria, delta-epsilon subdivisions, Epsilonproteobacteria, Campylobacterales, Campylobacteraceae, Campylobacter, Campylobacter fetus, Campylobacter fetus subsp. fetus, Campylobacter fetus subsp. fetus (strain 82-40)
5	DNAK_CAMC1	3.64e-43	Bacteria, Proteobacteria, delta-epsilon subdivisions, Epsilonproteobacteria, Campylobacterales, Campylobacteraceae, Campylobacter, Campylobacter concisus, Campylobacter concisus (strain 13826)
1	HSPC2_RICFE	2.96e-19	Bacteria, Proteobacteria, Alphaproteobacteria, Rickettsiales, Rickettsiaceae, Rickettsieae, Rickettsia, spotted fever group, Rickettsia felis (Rickettsia azadi), Rickettsia felis (strain ATCC VR-1525 - URRWXCal2) (Rickettsia azadi)
2	HSPC4_RICFE	1.66e-17	Bacteria, Proteobacteria, Alphaproteobacteria, Rickettsiales, Rickettsiaceae, Rickettsieae, Rickettsia, spotted fever group, Rickettsia felis (Rickettsia azadi), Rickettsia felis (strain ATCC VR-1525 - URRWXCal2) (Rickettsia azadi)
3	SP21_STIAD	1.77e-14	Bacteria, Proteobacteria, delta-epsilon subdivisions, Deltaproteobacteria, Myxococcales (fruiting gliding bacteria), Cystobacterineae, Cystobacteraceae, Stigmatella, Stigmatella aurantiaca, Stigmatella aurantiaca (strain DW4-3-1)
1	DNAK_CYAME	1.38e-12	DNAK_CYAME
2	DNAK_CYACA	1.27e-11	Eukaryota, Rhodophyta, Bangiophyceae, Cyanidiales, Cyanidiaceae, Cyanidium, Cyanidium caldarium (Red alga)
1	DNAK_DICT6	5.25e-147	Bacteria, Dictyoglomi, Dictyoglomia, Dictyoglomales, Dictyoglomaceae, Dictyoglomus, Dictyoglomus thermophilum, Dictyoglomus thermophilum (strain ATCC 35947 - DSM 3960 - H-6-12)
2	DNAK_MOOTA	2.3e-146	Bacteria, Terrabacteria group, Firmicutes, Clostridia, Thermoanaerobacterales, Thermoanaerobacteraceae, Moorella group, Moorella, Moorella thermoacetica (Clostridium thermoaceticum), Moorella thermoacetica (strain ATCC 39073 - JCM 9320)
3	DNAK_DICTD	2.09e-145	Bacteria, Dictyoglomi, Dictyoglomia, Dictyoglomales, Dictyoglomaceae, Dictyoglomus, Dictyoglomus turgidum, Dictyoglomus turgidum (strain Z-1310 - DSM 6724)
4	DNAK_CLOTH	4.72e-145	Bacteria, Terrabacteria group, Firmicutes, Clostridia, Clostridiales, Ruminococcaceae, Ruminiclostridium, Clostridium thermocellum (Ruminiclostridium thermocellum), Clostridium thermocellum (strain ATCC 27405 - DSM 1237 - NBRC 103400 - NCIMB 10682 - NRRL B-4536 - VPI 7372) (Ruminiclostridium thermocellum)
5	DNAK_CALS4	1.22e-144	Bacteria, Terrabacteria group, Firmicutes, Clostridia, Thermoanaerobacterales, Thermoanaerobacteraceae, Caldanaerobacter, Caldanaerobacter subterraneus, Caldanaerobacter subterraneus subsp. tengcongensis, Caldanaerobacter subterraneus subsp. tengcongensis (strain DSM 15242 - JCM 11007 - NBRC 100824 - MB4) (Thermoanaerobacter tengcongensis)
1	DNAK_GEODF	2.24e-55	Bacteria, Proteobacteria, delta-epsilon subdivisions, Deltaproteobacteria, Desulfuromonadales, Geobacteraceae, Geobacter, Geobacter daltonii, Geobacter daltonii (strain DSM 22248 - JCM 15807 - FRC-32)
2	DNAK_GEOSM	5e-55	Bacteria, Proteobacteria, delta-epsilon subdivisions, Deltaproteobacteria, Desulfuromonadales, Geobacteraceae, Geobacter, Geobacter sp. (strain M21)
3	DNAK_PROA2	7.97e-55	Bacteria, FCB group, Bacteroidetes-Chlorobi group, Chlorobi, Chlorobia, Chlorobiales, Chlorobiaceae, Prosthecochloris, Prosthecochloris aestuarii, Prosthecochloris aestuarii (strain DSM 271 - SK 413)
4	DNAK_GEOLS	8.55e-55	Bacteria, Proteobacteria, delta-epsilon subdivisions, Deltaproteobacteria, Desulfuromonadales, Geobacteraceae, Geobacter, Geobacter lovleyi, Geobacter lovleyi (strain ATCC BAA-1151 - DSM 17278 - SZ)
5	DNAK_GEOBB	2.71e-54	Bacteria, Proteobacteria, delta-epsilon subdivisions, Deltaproteobacteria, Desulfuromonadales, Geobacteraceae, Geobacter, Geobacter bemidjiensis, Geobacter bemidjiensis (strain Bem - ATCC BAA-1014 - DSM 16622)
1	SQRD_ACIF2	2.16e-11	Bacteria, Proteobacteria, Acidithiobacillia, Acidithiobacillales, Acidithiobacillaceae, Acidithiobacillus, Acidithiobacillus ferrooxidans (Thiobacillus ferrooxidans), Acidithiobacillus ferrooxidans (strain ATCC 23270 - DSM 14882 - CIP 104768 - NCIMB 8455) (Ferrobacillus ferrooxidans (strain ATCC 23270))
2	SQRD_AQUAE	3.49e-11	Bacteria, Aquificae, Aquificae, Aquificales, Aquificaceae, Aquifex, Aquifex aeolicus, Aquifex aeolicus (strain VF5)
1	HSPC4_RICFE	1.6e-16	Bacteria, Proteobacteria, Alphaproteobacteria, Rickettsiales, Rickettsiaceae, Rickettsieae, Rickettsia, spotted fever group, Rickettsia felis (Rickettsia azadi), Rickettsia felis (strain ATCC VR-1525 - URRWXCal2) (Rickettsia azadi)
2	HSPC2_RICFE	4.14e-14	Bacteria, Proteobacteria, Alphaproteobacteria, Rickettsiales, Rickettsiaceae, Rickettsieae, Rickettsia, spotted fever group, Rickettsia felis (Rickettsia azadi), Rickettsia felis (strain ATCC VR-1525 - URRWXCal2) (Rickettsia azadi)
1	ISCU2_ARCFU	5.71e-58	Archaea, Euryarchaeota, Archaeoglobi, Archaeoglobales, Archaeoglobaceae, Archaeoglobus, Archaeoglobus fulgidus, Archaeoglobus fulgidus (strain ATCC 49558 - VC-16 - DSM 4304 - JCM 9628 - NBRC 100126)
1	TTRB_SALTY	2.64e-11	Bacteria, Proteobacteria, Gammaproteobacteria, Enterobacterales, Enterobacteriaceae, Salmonella, Salmonella choleraesuis, Salmonella enterica I, Salmonella typhimurium, Salmonella typhimurium (strain LT2 - SGSC1412 - ATCC 700720)
1	HSPC4_RICFE	7.37e-17	Bacteria, Proteobacteria, Alphaproteobacteria, Rickettsiales, Rickettsiaceae, Rickettsieae, Rickettsia, spotted fever group, Rickettsia felis (Rickettsia azadi), Rickettsia felis (strain ATCC VR-1525 - URRWXCal2) (Rickettsia azadi)
2	HSPC2_RICFE	6.13e-15	Bacteria, Proteobacteria, Alphaproteobacteria, Rickettsiales, Rickettsiaceae, Rickettsieae, Rickettsia, spotted fever group, Rickettsia felis (Rickettsia azadi), Rickettsia felis (strain ATCC VR-1525 - URRWXCal2) (Rickettsia azadi)
1	SQRD_ACIF2	1.22e-33	Bacteria, Proteobacteria, Acidithiobacillia, Acidithiobacillales, Acidithiobacillaceae, Acidithiobacillus, Acidithiobacillus ferrooxidans (Thiobacillus ferrooxidans), Acidithiobacillus ferrooxidans (strain ATCC 23270 - DSM 14882 - CIP 104768 - NCIMB 8455) (Ferrobacillus ferrooxidans (strain ATCC 23270))
1	SQRD_ACIF2	5.27e-35	Bacteria, Proteobacteria, Acidithiobacillia, Acidithiobacillales, Acidithiobacillaceae, Acidithiobacillus, Acidithiobacillus ferrooxidans (Thiobacillus ferrooxidans), Acidithiobacillus ferrooxidans (strain ATCC 23270 - DSM 14882 - CIP 104768 - NCIMB 8455) (Ferrobacillus ferrooxidans (strain ATCC 23270))
2	SQRD_AQUAE	3.3e-30	Bacteria, Aquificae, Aquificae, Aquificales, Aquificaceae, Aquifex, Aquifex aeolicus, Aquifex aeolicus (strain VF5)
2	SQRD_AQUAE	1.45e-30	Bacteria, Aquificae, Aquificae, Aquificales, Aquificaceae, Aquifex, Aquifex aeolicus, Aquifex aeolicus (strain VF5)
1	SQRD_ACIF2	1.86e-107	Bacteria, Proteobacteria, Acidithiobacillia, Acidithiobacillales, Acidithiobacillaceae, Acidithiobacillus, Acidithiobacillus ferrooxidans (Thiobacillus ferrooxidans), Acidithiobacillus ferrooxidans (strain ATCC 23270 - DSM 14882 - CIP 104768 - NCIMB 8455) (Ferrobacillus ferrooxidans (strain ATCC 23270))
1	SQRD_ACIF2	9.49e-69	Bacteria, Proteobacteria, Acidithiobacillia, Acidithiobacillales, Acidithiobacillaceae, Acidithiobacillus, Acidithiobacillus ferrooxidans (Thiobacillus ferrooxidans), Acidithiobacillus ferrooxidans (strain ATCC 23270 - DSM 14882 - CIP 104768 - NCIMB 8455) (Ferrobacillus ferrooxidans (strain ATCC 23270))
2	SQRD_AQUAE	1.09e-74	Bacteria, Aquificae, Aquificae, Aquificales, Aquificaceae, Aquifex, Aquifex aeolicus, Aquifex aeolicus (strain VF5)
2	SQRD_AQUAE	4.79e-56	Bacteria, Aquificae, Aquificae, Aquificales, Aquificaceae, Aquifex, Aquifex aeolicus, Aquifex aeolicus (strain VF5)
3	SQRD_ACIAM	9.61e-17	Archaea, TACK group, Crenarchaeota, Thermoprotei, Sulfolobales, Sulfolobaceae, Acidianus, Acidianus ambivalens (Desulfurolobus ambivalens)
3	SQRD_DICDI	1.45e-12	Eukaryota, Amoebozoa, Mycetozoa, Dictyosteliida (dictyostelid cellular slime molds), Dictyostelium, Dictyostelium discoideum (Slime mold)
4	SQRD_DICDI	2.44e-13	Eukaryota, Amoebozoa, Mycetozoa, Dictyosteliida (dictyostelid cellular slime molds), Dictyostelium, Dictyostelium discoideum (Slime mold)
4	SQRD_MOUSE	2.13e-09	Eukaryota, Opisthokonta, Metazoa, Eumetazoa, Bilateria, Deuterostomia, Chordata, Craniata, Vertebrata, Gnathostomata (jawed vertebrates), Teleostomi, Euteleostomi, Sarcopterygii, Dipnotetrapodomorpha, Tetrapoda, Amniota, Mammalia, Theria, Eutheria, Boreoeutheria, Euarchontoglires, Glires (Rodents and rabbits), Rodentia, Sciurognathi, Muroidea, Muridae, Murinae, Mus, Mus, Mus musculus (Mouse)
5	SQRD_HUMAN	3.43e-10	Eukaryota, Opisthokonta, Metazoa, Eumetazoa, Bilateria, Deuterostomia, Chordata, Craniata, Vertebrata, Gnathostomata (jawed vertebrates), Teleostomi, Euteleostomi, Sarcopterygii, Dipnotetrapodomorpha, Tetrapoda, Amniota, Mammalia, Theria, Eutheria, Boreoeutheria, Euarchontoglires, Primates, Haplorrhini, Simiiformes, Catarrhini, Hominoidea (apes), Hominidae (great apes), Homininae, Homo, Homo sapi…
5	SQRD_HUMAN	9.21e-08	Eukaryota, Opisthokonta, Metazoa, Eumetazoa, Bilateria, Deuterostomia, Chordata, Craniata, Vertebrata, Gnathostomata (jawed vertebrates), Teleostomi, Euteleostomi, Sarcopterygii, Dipnotetrapodomorpha, Tetrapoda, Amniota, Mammalia, Theria, Eutheria, Boreoeutheria, Euarchontoglires, Primates, Haplorrhini, Simiiformes, Catarrhini, Hominoidea (apes), Hominidae (great apes), Homininae, Homo, Homo sapi…
1	HSPC4_RICFE	5.32e-16	Bacteria, Proteobacteria, Alphaproteobacteria, Rickettsiales, Rickettsiaceae, Rickettsieae, Rickettsia, spotted fever group, Rickettsia felis (Rickettsia azadi), Rickettsia felis (strain ATCC VR-1525 - URRWXCal2) (Rickettsia azadi)
2	HSPC4_RICFE	1.09e-20	Bacteria, Proteobacteria, Alphaproteobacteria, Rickettsiales, Rickettsiaceae, Rickettsieae, Rickettsia, spotted fever group, Rickettsia felis (Rickettsia azadi), Rickettsia felis (strain ATCC VR-1525 - URRWXCal2) (Rickettsia azadi)
3	HSPC2_RICFE	4.87e-19	Bacteria, Proteobacteria, Alphaproteobacteria, Rickettsiales, Rickettsiaceae, Rickettsieae, Rickettsia, spotted fever group, Rickettsia felis (Rickettsia azadi), Rickettsia felis (strain ATCC VR-1525 - URRWXCal2) (Rickettsia azadi)
4	HSPC4_RICFE	4.46e-17	Bacteria, Proteobacteria, Alphaproteobacteria, Rickettsiales, Rickettsiaceae, Rickettsieae, Rickettsia, spotted fever group, Rickettsia felis (Rickettsia azadi), Rickettsia felis (strain ATCC VR-1525 - URRWXCal2) (Rickettsia azadi)
5	HSPC4_RICFE	1.47e-19	Bacteria, Proteobacteria, Alphaproteobacteria, Rickettsiales, Rickettsiaceae, Rickettsieae, Rickettsia, spotted fever group, Rickettsia felis (Rickettsia azadi), Rickettsia felis (strain ATCC VR-1525 - URRWXCal2) (Rickettsia azadi)
1	CH60_SULNB	2.6e-85	Bacteria, Proteobacteria, delta-epsilon subdivisions, Epsilonproteobacteria, unclassified Epsilonproteobacteria, Sulfurovum, Sulfurovum sp. (strain NBC37-1)
2	CH60_CAMLR	1.71e-82	Bacteria, Proteobacteria, delta-epsilon subdivisions, Epsilonproteobacteria, Campylobacterales, Campylobacteraceae, Campylobacter, Campylobacter lari, Campylobacter lari (strain RM2100 - D67 - ATCC BAA-1060)
3	CH60_CAMJJ	1.02e-81	Bacteria, Proteobacteria, delta-epsilon subdivisions, Epsilonproteobacteria, Campylobacterales, Campylobacteraceae, Campylobacter, Campylobacter jejuni, Campylobacter jejuni subsp. jejuni, Campylobacter jejuni subsp. jejuni serotype O:23-36 (strain 81-176)
4	CH60_CAMJE	1.02e-81	Bacteria, Proteobacteria, delta-epsilon subdivisions, Epsilonproteobacteria, Campylobacterales, Campylobacteraceae, Campylobacter, Campylobacter jejuni, Campylobacter jejuni subsp. jejuni, Campylobacter jejuni subsp. jejuni serotype O:2 (strain ATCC 700819 - NCTC 11168)
5	CH60_CAMJD	1.03e-81	Bacteria, Proteobacteria, delta-epsilon subdivisions, Epsilonproteobacteria, Campylobacterales, Campylobacteraceae, Campylobacter, Campylobacter jejuni, Campylobacter jejuni subsp. doylei, Campylobacter jejuni subsp. doylei (strain ATCC BAA-1458 - RM4099 - 269.97)
1	CH602_SYNAS	1.81e-85	Bacteria, Proteobacteria, delta-epsilon subdivisions, Deltaproteobacteria, Syntrophobacterales, Syntrophaceae, Syntrophus, Syntrophus aciditrophicus, Syntrophus aciditrophicus (strain SB)
2	CH60_DESAA	2.03e-85	Bacteria, Proteobacteria, delta-epsilon subdivisions, Deltaproteobacteria, Desulfobacterales, Desulfobacteraceae, Desulfatibacillum, Desulfatibacillum alkenivorans, Desulfatibacillum alkenivorans (strain AK-01)
3	CH602_SYNFM	9e-85	Bacteria, Proteobacteria, delta-epsilon subdivisions, Deltaproteobacteria, Syntrophobacterales, Syntrophobacteraceae, Syntrophobacter, Syntrophobacter fumaroxidans, Syntrophobacter fumaroxidans (strain DSM 10017 - MPOB)
4	CH602_SYNAS	1.04e-124	Bacteria, Proteobacteria, delta-epsilon subdivisions, Deltaproteobacteria, Syntrophobacterales, Syntrophaceae, Syntrophus, Syntrophus aciditrophicus, Syntrophus aciditrophicus (strain SB)
5	CH602_MYXXD	2.43e-124	Bacteria, Proteobacteria, delta-epsilon subdivisions, Deltaproteobacteria, Myxococcales (fruiting gliding bacteria), Cystobacterineae, Myxococcaceae, Myxococcus, Myxococcus xanthus, Myxococcus xanthus (strain DK 1622)
1	SQRD_AQUAE	7.87e-19	Bacteria, Aquificae, Aquificae, Aquificales, Aquificaceae, Aquifex, Aquifex aeolicus, Aquifex aeolicus (strain VF5)
2	SQRD_ACIF2	0.001	Bacteria, Proteobacteria, Acidithiobacillia, Acidithiobacillales, Acidithiobacillaceae, Acidithiobacillus, Acidithiobacillus ferrooxidans (Thiobacillus ferrooxidans), Acidithiobacillus ferrooxidans (strain ATCC 23270 - DSM 14882 - CIP 104768 - NCIMB 8455) (Ferrobacillus ferrooxidans (strain ATCC 23270))
1	HSPC4_RICFE	7.22e-19	Bacteria, Proteobacteria, Alphaproteobacteria, Rickettsiales, Rickettsiaceae, Rickettsieae, Rickettsia, spotted fever group, Rickettsia felis (Rickettsia azadi), Rickettsia felis (strain ATCC VR-1525 - URRWXCal2) (Rickettsia azadi)
1	DSVA_DESVH	1.72e-49	Bacteria, Proteobacteria, delta-epsilon subdivisions, Deltaproteobacteria, Desulfovibrionales, Desulfovibrionaceae, Desulfovibrio, Desulfovibrio vulgaris, Desulfovibrio vulgaris (strain Hildenborough - ATCC 29579 - DSM 644 - NCIMB 8303)
2	DSRA_ARCFU	4.54e-27	Archaea, Euryarchaeota, Archaeoglobi, Archaeoglobales, Archaeoglobaceae, Archaeoglobus, Archaeoglobus fulgidus, Archaeoglobus fulgidus (strain ATCC 49558 - VC-16 - DSM 4304 - JCM 9628 - NBRC 100126)
3	DSRA_ALLVD	1.81e-26	Bacteria, Proteobacteria, Gammaproteobacteria, Chromatiales, Chromatiaceae, Allochromatium, Allochromatium vinosum (Chromatium vinosum), Allochromatium vinosum (strain ATCC 17899 - DSM 180 - NBRC 103801 - NCIMB 10441 - D) (Chromatium vinosum)
1	HSPC4_RICFE	8.95e-18	Bacteria, Proteobacteria, Alphaproteobacteria, Rickettsiales, Rickettsiaceae, Rickettsieae, Rickettsia, spotted fever group, Rickettsia felis (Rickettsia azadi), Rickettsia felis (strain ATCC VR-1525 - URRWXCal2) (Rickettsia azadi)
2	SP21_STIAD	9.12e-13	Bacteria, Proteobacteria, delta-epsilon subdivisions, Deltaproteobacteria, Myxococcales (fruiting gliding bacteria), Cystobacterineae, Cystobacteraceae, Stigmatella, Stigmatella aurantiaca, Stigmatella aurantiaca (strain DW4-3-1)
1	TTRB_SALTY	1.22e-30	Bacteria, Proteobacteria, Gammaproteobacteria, Enterobacterales, Enterobacteriaceae, Salmonella, Salmonella choleraesuis, Salmonella enterica I, Salmonella typhimurium, Salmonella typhimurium (strain LT2 - SGSC1412 - ATCC 700720)
2	TTRB_ARCFU	2.78e-25	Archaea, Euryarchaeota, Archaeoglobi, Archaeoglobales, Archaeoglobaceae, Archaeoglobus, Archaeoglobus fulgidus, Archaeoglobus fulgidus (strain ATCC 49558 - VC-16 - DSM 4304 - JCM 9628 - NBRC 100126)
1	HSPC4_RICFE	6.91e-17	Bacteria, Proteobacteria, Alphaproteobacteria, Rickettsiales, Rickettsiaceae, Rickettsieae, Rickettsia, spotted fever group, Rickettsia felis (Rickettsia azadi), Rickettsia felis (strain ATCC VR-1525 - URRWXCal2) (Rickettsia azadi)
2	HSPC4_RICFE	1.52e-16	Bacteria, Proteobacteria, Alphaproteobacteria, Rickettsiales, Rickettsiaceae, Rickettsieae, Rickettsia, spotted fever group, Rickettsia felis (Rickettsia azadi), Rickettsia felis (strain ATCC VR-1525 - URRWXCal2) (Rickettsia azadi)
1	DNAK_DESAA	1.34e-59	Bacteria, Proteobacteria, delta-epsilon subdivisions, Deltaproteobacteria, Desulfobacterales, Desulfobacteraceae, Desulfatibacillum, Desulfatibacillum alkenivorans, Desulfatibacillum alkenivorans (strain AK-01)
2	DNAK_GEOLS	1.05e-57	Bacteria, Proteobacteria, delta-epsilon subdivisions, Deltaproteobacteria, Desulfuromonadales, Geobacteraceae, Geobacter, Geobacter lovleyi, Geobacter lovleyi (strain ATCC BAA-1151 - DSM 17278 - SZ)
3	DNAK_PELCD	4.56e-57	Bacteria, Proteobacteria, delta-epsilon subdivisions, Deltaproteobacteria, Desulfuromonadales, Desulfuromonadaceae, Pelobacter, Pelobacter carbinolicus, Pelobacter carbinolicus (strain DSM 2380 - NBRC 103641 - GraBd1)
4	DNAK_DESAH	5.8e-57	Bacteria, Proteobacteria, delta-epsilon subdivisions, Deltaproteobacteria, Desulfobacterales, Desulfobacteraceae, Desulfobacterium, Desulfobacterium autotrophicum, Desulfobacterium autotrophicum (strain ATCC 43914 - DSM 3382 - HRM2)
5	DNAK_SYNAS	9.77e-57	Bacteria, Proteobacteria, delta-epsilon subdivisions, Deltaproteobacteria, Syntrophobacterales, Syntrophaceae, Syntrophus, Syntrophus aciditrophicus, Syntrophus aciditrophicus (strain SB)
1	DNAJ_CHESB	3.73e-05	Bacteria, Proteobacteria, Alphaproteobacteria, Rhizobiales, Phyllobacteriaceae, Chelativorans, Chelativorans sp. (strain BNC1)
2	DNAJ_ACIF5	0.000134	Bacteria, Proteobacteria, Acidithiobacillia, Acidithiobacillales, Acidithiobacillaceae, Acidithiobacillus, Acidithiobacillus ferrooxidans (Thiobacillus ferrooxidans), Acidithiobacillus ferrooxidans (strain ATCC 53993) (Leptospirillum ferrooxidans (ATCC 53993))
3	DNAJ_ACIF2	0.000134	Bacteria, Proteobacteria, Acidithiobacillia, Acidithiobacillales, Acidithiobacillaceae, Acidithiobacillus, Acidithiobacillus ferrooxidans (Thiobacillus ferrooxidans), Acidithiobacillus ferrooxidans (strain ATCC 23270 - DSM 14882 - CIP 104768 - NCIMB 8455) (Ferrobacillus ferrooxidans (strain ATCC 23270))
4	DNAJ_SYNFM	0.000453	Bacteria, Proteobacteria, delta-epsilon subdivisions, Deltaproteobacteria, Syntrophobacterales, Syntrophobacteraceae, Syntrophobacter, Syntrophobacter fumaroxidans, Syntrophobacter fumaroxidans (strain DSM 10017 - MPOB)
5	DNAJ_GLOVI	0.000529	Bacteria, Terrabacteria group, Cyanobacteria-Melainabacteria group, Cyanobacteria, Gloeobacteria, Gloeobacterales, Gloeobacteraceae, Gloeobacter, Gloeobacter violaceus, Gloeobacter violaceus (strain PCC 7421)
1	HSPC2_RICFE	3.11e-16	Bacteria, Proteobacteria, Alphaproteobacteria, Rickettsiales, Rickettsiaceae, Rickettsieae, Rickettsia, spotted fever group, Rickettsia felis (Rickettsia azadi), Rickettsia felis (strain ATCC VR-1525 - URRWXCal2) (Rickettsia azadi)
2	HSPC4_RICFE	2.51e-14	Bacteria, Proteobacteria, Alphaproteobacteria, Rickettsiales, Rickettsiaceae, Rickettsieae, Rickettsia, spotted fever group, Rickettsia felis (Rickettsia azadi), Rickettsia felis (strain ATCC VR-1525 - URRWXCal2) (Rickettsia azadi)
3	HSPC2_RICFE	3.15e-16	Bacteria, Proteobacteria, Alphaproteobacteria, Rickettsiales, Rickettsiaceae, Rickettsieae, Rickettsia, spotted fever group, Rickettsia felis (Rickettsia azadi), Rickettsia felis (strain ATCC VR-1525 - URRWXCal2) (Rickettsia azadi)
4	HSPC4_RICFE	4.23e-14	Bacteria, Proteobacteria, Alphaproteobacteria, Rickettsiales, Rickettsiaceae, Rickettsieae, Rickettsia, spotted fever group, Rickettsia felis (Rickettsia azadi), Rickettsia felis (strain ATCC VR-1525 - URRWXCal2) (Rickettsia azadi)
1	CLPB1_THEEB	4.67e-50	Bacteria, Terrabacteria group, Cyanobacteria-Melainabacteria group, Cyanobacteria, Synechococcales, Synechococcaceae, Thermosynechococcus, Thermosynechococcus elongatus, Thermosynechococcus elongatus (strain BP-1)
1	ACSA_HELAH	6.4e-55	Bacteria, Proteobacteria, delta-epsilon subdivisions, Epsilonproteobacteria, Campylobacterales, Helicobacteraceae, Helicobacter, Helicobacter acinonychis (Helicobacter acinonyx), Helicobacter acinonychis (strain Sheeba)
2	ACSA_HELPH	7.02e-55	Bacteria, Proteobacteria, delta-epsilon subdivisions, Epsilonproteobacteria, Campylobacterales, Helicobacteraceae, Helicobacter, Helicobacter pylori (Campylobacter pylori), Helicobacter pylori (strain HPAG1)
3	ACSA_HELP2	8.54e-55	Bacteria, Proteobacteria, delta-epsilon subdivisions, Epsilonproteobacteria, Campylobacterales, Helicobacteraceae, Helicobacter, Helicobacter pylori (Campylobacter pylori), Helicobacter pylori (strain P12)
4	ACSA_HELPG	2.55e-54	Bacteria, Proteobacteria, delta-epsilon subdivisions, Epsilonproteobacteria, Campylobacterales, Helicobacteraceae, Helicobacter, Helicobacter pylori (Campylobacter pylori), Helicobacter pylori (strain G27)
5	ACSA_HELPY	2.58e-54	Bacteria, Proteobacteria, delta-epsilon subdivisions, Epsilonproteobacteria, Campylobacterales, Helicobacteraceae, Helicobacter, Helicobacter pylori (Campylobacter pylori), Helicobacter pylori (strain ATCC 700392 - 26695) (Campylobacter pylori)
1	ACSA_LARHH	1.54e-13	Bacteria, Proteobacteria, Betaproteobacteria, Neisseriales, Chromobacteriaceae, Laribacter, Laribacter hongkongensis, Laribacter hongkongensis (strain HLHK9)
2	ACSA_HELAH	1.59e-13	Bacteria, Proteobacteria, delta-epsilon subdivisions, Epsilonproteobacteria, Campylobacterales, Helicobacteraceae, Helicobacter, Helicobacter acinonychis (Helicobacter acinonyx), Helicobacter acinonychis (strain Sheeba)
3	ACSA_NITEC	3.35e-13	Bacteria, Proteobacteria, Betaproteobacteria, Nitrosomonadales, Nitrosomonadaceae, Nitrosomonas, Nitrosomonas eutropha, Nitrosomonas eutropha (strain C91)
4	ACSA_MYCS2	3.67e-13	Bacteria, Terrabacteria group, Actinobacteria, Actinobacteria (high G+C Gram-positive bacteria), Corynebacteriales, Mycobacteriaceae, Mycobacterium, Mycobacterium smegmatis, Mycobacterium smegmatis (strain ATCC 700084 - mc(2)155)
5	ACSA_HELPG	4.85e-13	Bacteria, Proteobacteria, delta-epsilon subdivisions, Epsilonproteobacteria, Campylobacterales, Helicobacteraceae, Helicobacter, Helicobacter pylori (Campylobacter pylori), Helicobacter pylori (strain G27)
1	CLPB1_SYNPX	1.03e-63	Bacteria, Terrabacteria group, Cyanobacteria-Melainabacteria group, Cyanobacteria, Synechococcales, Synechococcaceae, Synechococcus, Synechococcus sp. (strain WH8102)
2	CLPB1_SYNE7	1.08e-63	Bacteria, Terrabacteria group, Cyanobacteria-Melainabacteria group, Cyanobacteria, Synechococcales, Synechococcaceae, Synechococcus, Synechococcus elongatus, Synechococcus elongatus (strain PCC 7942) (Anacystis nidulans R2)
1	DMSA_HALSA	1.03e-06	Archaea, Euryarchaeota, Halobacteria, Halobacteriales, Halobacteriaceae, Halobacterium, Halobacterium salinarum (Halobacterium halobium), Halobacterium salinarum (strain ATCC 700922 - JCM 11081 - NRC-1) (Halobacterium halobium)
2	DMSA_ECOLI	1.29e-05	Bacteria, Proteobacteria, Gammaproteobacteria, Enterobacterales, Enterobacteriaceae, Escherichia, Escherichia coli, Escherichia coli (strain K12)
1	HSPC4_RICFE	2.66e-10	Bacteria, Proteobacteria, Alphaproteobacteria, Rickettsiales, Rickettsiaceae, Rickettsieae, Rickettsia, spotted fever group, Rickettsia felis (Rickettsia azadi), Rickettsia felis (strain ATCC VR-1525 - URRWXCal2) (Rickettsia azadi)
1	DNAK_SULNB	6.13e-136	Bacteria, Proteobacteria, delta-epsilon subdivisions, Epsilonproteobacteria, unclassified Epsilonproteobacteria, Sulfurovum, Sulfurovum sp. (strain NBC37-1)
2	DNAK_CAMJR	6.13e-135	Bacteria, Proteobacteria, delta-epsilon subdivisions, Epsilonproteobacteria, Campylobacterales, Campylobacteraceae, Campylobacter, Campylobacter jejuni, Campylobacter jejuni (strain RM1221)
3	DNAK_CAMJ8	6.13e-135	Bacteria, Proteobacteria, delta-epsilon subdivisions, Epsilonproteobacteria, Campylobacterales, Campylobacteraceae, Campylobacter, Campylobacter jejuni, Campylobacter jejuni subsp. jejuni, Campylobacter jejuni subsp. jejuni serotype O:6 (strain 81116 - NCTC 11828)
4	DNAK_CAMJD	7.06e-135	Bacteria, Proteobacteria, delta-epsilon subdivisions, Epsilonproteobacteria, Campylobacterales, Campylobacteraceae, Campylobacter, Campylobacter jejuni, Campylobacter jejuni subsp. doylei, Campylobacter jejuni subsp. doylei (strain ATCC BAA-1458 - RM4099 - 269.97)
5	DNAK_CAMJE	3.06e-134	Bacteria, Proteobacteria, delta-epsilon subdivisions, Epsilonproteobacteria, Campylobacterales, Campylobacteraceae, Campylobacter, Campylobacter jejuni, Campylobacter jejuni subsp. jejuni, Campylobacter jejuni subsp. jejuni serotype O:2 (strain ATCC 700819 - NCTC 11168)
1	DNAJ_RICPR	7.32e-12	Bacteria, Proteobacteria, Alphaproteobacteria, Rickettsiales, Rickettsiaceae, Rickettsieae, Rickettsia, typhus group, Rickettsia prowazekii, Rickettsia prowazekii (strain Madrid E)
2	DNAJ_CALS8	8.32e-12	Bacteria, Terrabacteria group, Firmicutes, Clostridia, Thermoanaerobacterales, Thermoanaerobacterales Family III. Incertae Sedis, Caldicellulosiruptor, Caldicellulosiruptor saccharolyticus (Caldocellum saccharolyticum), Caldicellulosiruptor saccharolyticus (strain ATCC 43494 - DSM 8903 - Tp8T 6331)
3	DNAJ_LACRJ	1.28e-11	Bacteria, Terrabacteria group, Firmicutes, Bacilli, Lactobacillales, Lactobacillaceae, Lactobacillus, Lactobacillus reuteri, Lactobacillus reuteri (strain JCM 1112)
4	DNAJ_RICPR	7.32e-12	Bacteria, Proteobacteria, Alphaproteobacteria, Rickettsiales, Rickettsiaceae, Rickettsieae, Rickettsia, typhus group, Rickettsia prowazekii, Rickettsia prowazekii (strain Madrid E)
5	DNAJ_CALS8	8.32e-12	Bacteria, Terrabacteria group, Firmicutes, Clostridia, Thermoanaerobacterales, Thermoanaerobacterales Family III. Incertae Sedis, Caldicellulosiruptor, Caldicellulosiruptor saccharolyticus (Caldocellum saccharolyticum), Caldicellulosiruptor saccharolyticus (strain ATCC 43494 - DSM 8903 - Tp8T 6331)
1	HSPC2_RICFE	3.86e-14	Bacteria, Proteobacteria, Alphaproteobacteria, Rickettsiales, Rickettsiaceae, Rickettsieae, Rickettsia, spotted fever group, Rickettsia felis (Rickettsia azadi), Rickettsia felis (strain ATCC VR-1525 - URRWXCal2) (Rickettsia azadi)
2	HSPC4_RICFE	6.96e-13	Bacteria, Proteobacteria, Alphaproteobacteria, Rickettsiales, Rickettsiaceae, Rickettsieae, Rickettsia, spotted fever group, Rickettsia felis (Rickettsia azadi), Rickettsia felis (strain ATCC VR-1525 - URRWXCal2) (Rickettsia azadi)
1	HSP21_HELAN	6.93e-18	Eukaryota, Viridiplantae, Streptophyta, Streptophytina, Embryophyta, Tracheophyta, Euphyllophyta, Spermatophyta, Magnoliophyta, Mesangiospermae, eudicotyledons, Gunneridae, Pentapetalae, asterids, campanulids, Asterales, Asteraceae, Asteroideae, Heliantheae alliance, Heliantheae, Helianthus, Helianthus annuus (Common sunflower)
2	HSP21_HELAN	6.08e-08	Eukaryota, Viridiplantae, Streptophyta, Streptophytina, Embryophyta, Tracheophyta, Euphyllophyta, Spermatophyta, Magnoliophyta, Mesangiospermae, eudicotyledons, Gunneridae, Pentapetalae, asterids, campanulids, Asterales, Asteraceae, Asteroideae, Heliantheae alliance, Heliantheae, Helianthus, Helianthus annuus (Common sunflower)
3	HSPC4_RICFE	2.01e-15	Bacteria, Proteobacteria, Alphaproteobacteria, Rickettsiales, Rickettsiaceae, Rickettsieae, Rickettsia, spotted fever group, Rickettsia felis (Rickettsia azadi), Rickettsia felis (strain ATCC VR-1525 - URRWXCal2) (Rickettsia azadi)
4	HSP21_HELAN	3.12e-14	Eukaryota, Viridiplantae, Streptophyta, Streptophytina, Embryophyta, Tracheophyta, Euphyllophyta, Spermatophyta, Magnoliophyta, Mesangiospermae, eudicotyledons, Gunneridae, Pentapetalae, asterids, campanulids, Asterales, Asteraceae, Asteroideae, Heliantheae alliance, Heliantheae, Helianthus, Helianthus annuus (Common sunflower)
1	HCP_SYNFM	5.78e-65	Bacteria, Proteobacteria, delta-epsilon subdivisions, Deltaproteobacteria, Syntrophobacterales, Syntrophobacteraceae, Syntrophobacter, Syntrophobacter fumaroxidans, Syntrophobacter fumaroxidans (strain DSM 10017 - MPOB)
2	HCP_DESMR	3.7e-58	Bacteria, Proteobacteria, delta-epsilon subdivisions, Deltaproteobacteria, Desulfovibrionales, Desulfovibrionaceae, Desulfovibrio, Desulfovibrio magneticus, Desulfovibrio magneticus (strain ATCC 700980 - DSM 13731 - RS-1)
3	HCP_UNCMA	3.66e-57	HCP_UNCMA
4	HCP_DESAD	4.46e-55	Bacteria, Proteobacteria, delta-epsilon subdivisions, Deltaproteobacteria, Desulfovibrionales, Desulfovibrionaceae, Desulfovibrio, Desulfovibrio salexigens, Desulfovibrio salexigens (strain ATCC 14822 - DSM 2638 - NCIB 8403 - VKM B-1763)
5	HCP_HALOH	6.38e-53	Bacteria, Terrabacteria group, Firmicutes, Clostridia, Halanaerobiales, Halanaerobiaceae, Halothermothrix, Halothermothrix orenii, Halothermothrix orenii (strain H 168 - OCM 544 - DSM 9562)
1	DNAK_PELCD	2.15e-102	Bacteria, Proteobacteria, delta-epsilon subdivisions, Deltaproteobacteria, Desulfuromonadales, Desulfuromonadaceae, Pelobacter, Pelobacter carbinolicus, Pelobacter carbinolicus (strain DSM 2380 - NBRC 103641 - GraBd1)
2	DNAK_GEOSL	1.97e-100	Bacteria, Proteobacteria, delta-epsilon subdivisions, Deltaproteobacteria, Desulfuromonadales, Geobacteraceae, Geobacter, Geobacter sulfurreducens, Geobacter sulfurreducens (strain ATCC 51573 - DSM 12127 - PCA)
3	DNAK_GEOMG	2.92e-100	Bacteria, Proteobacteria, delta-epsilon subdivisions, Deltaproteobacteria, Desulfuromonadales, Geobacteraceae, Geobacter, Geobacter metallireducens, Geobacter metallireducens (strain GS-15 - ATCC 53774 - DSM 7210)
4	DNAK_GEODF	4.71e-100	Bacteria, Proteobacteria, delta-epsilon subdivisions, Deltaproteobacteria, Desulfuromonadales, Geobacteraceae, Geobacter, Geobacter daltonii, Geobacter daltonii (strain DSM 22248 - JCM 15807 - FRC-32)
5	DNAK_GEOUR	6.48e-100	Bacteria, Proteobacteria, delta-epsilon subdivisions, Deltaproteobacteria, Desulfuromonadales, Geobacteraceae, Geobacter, Geobacter uraniireducens, Geobacter uraniireducens (strain Rf4) (Geobacter uraniumreducens)
1	CH60_METI4	3.73e-144	Bacteria, PVC group, Verrucomicrobia, unclassified Verrucomicrobia, Methylacidiphilales, Methylacidiphilaceae, Methylacidiphilum, Methylacidiphilum infernorum, Methylacidiphilum infernorum (isolate V4) (Methylokorus infernorum (strain V4))
2	CH602_ANADE	5.11e-142	Bacteria, Proteobacteria, delta-epsilon subdivisions, Deltaproteobacteria, Myxococcales (fruiting gliding bacteria), Cystobacterineae, Anaeromyxobacteraceae, Anaeromyxobacter, Anaeromyxobacter dehalogenans, Anaeromyxobacter dehalogenans (strain 2CP-C)
3	CH60_AKKM8	2.01e-138	Bacteria, PVC group, Verrucomicrobia, Verrucomicrobiae, Verrucomicrobiales, Akkermansiaceae, Akkermansia, Akkermansia muciniphila, Akkermansia muciniphila (strain ATCC BAA-835 - Muc)
4	CH60_RHOMR	1.72e-137	Bacteria, FCB group, Bacteroidetes-Chlorobi group, Bacteroidetes, Bacteroidetes Order II. Incertae sedis, Rhodothermaceae, Rhodothermus, Rhodothermus marinus (Rhodothermus obamensis)
5	CH60_PROA2	2.63e-137	Bacteria, FCB group, Bacteroidetes-Chlorobi group, Chlorobi, Chlorobia, Chlorobiales, Chlorobiaceae, Prosthecochloris, Prosthecochloris aestuarii, Prosthecochloris aestuarii (strain DSM 271 - SK 413)
1	DNAK_THEYD	3.52e-113	Bacteria, Nitrospirae, Nitrospira, Nitrospirales, Nitrospiraceae, Thermodesulfovibrio, Thermodesulfovibrio yellowstonii, Thermodesulfovibrio yellowstonii (strain ATCC 51303 - DSM 11347 - YP87)
2	DNAK_PELCD	4.95e-112	Bacteria, Proteobacteria, delta-epsilon subdivisions, Deltaproteobacteria, Desulfuromonadales, Desulfuromonadaceae, Pelobacter, Pelobacter carbinolicus, Pelobacter carbinolicus (strain DSM 2380 - NBRC 103641 - GraBd1)
3	DNAK_GEOSL	2.21e-107	Bacteria, Proteobacteria, delta-epsilon subdivisions, Deltaproteobacteria, Desulfuromonadales, Geobacteraceae, Geobacter, Geobacter sulfurreducens, Geobacter sulfurreducens (strain ATCC 51573 - DSM 12127 - PCA)
4	DNAK_GEOLS	1.68e-106	Bacteria, Proteobacteria, delta-epsilon subdivisions, Deltaproteobacteria, Desulfuromonadales, Geobacteraceae, Geobacter, Geobacter lovleyi, Geobacter lovleyi (strain ATCC BAA-1151 - DSM 17278 - SZ)
5	DNAK_PELPD	1.68e-105	Bacteria, Proteobacteria, delta-epsilon subdivisions, Deltaproteobacteria, Desulfuromonadales, Desulfuromonadaceae, Pelobacter, Pelobacter propionicus, Pelobacter propionicus (strain DSM 2379 - NBRC 103807 - OttBd1)
1	DNAK_THEYD	2.54e-96	Bacteria, Nitrospirae, Nitrospira, Nitrospirales, Nitrospiraceae, Thermodesulfovibrio, Thermodesulfovibrio yellowstonii, Thermodesulfovibrio yellowstonii (strain ATCC 51303 - DSM 11347 - YP87)
2	DNAK_AZOC5	1.64e-93	Bacteria, Proteobacteria, Alphaproteobacteria, Rhizobiales, Xanthobacteraceae, Azorhizobium, Azorhizobium caulinodans, Azorhizobium caulinodans (strain ATCC 43989 - DSM 5975 - JCM 20966 - NBRC 14845 - NCIMB 13405 - ORS 571)
3	DNAK_SINMW	6.03e-93	Bacteria, Proteobacteria, Alphaproteobacteria, Rhizobiales, Rhizobiaceae, Sinorhizobium-Ensifer group, Sinorhizobium, Sinorhizobium medicae, Sinorhizobium medicae (strain WSM419) (Ensifer medicae)
4	DNAK_XANP2	6.09e-93	Bacteria, Proteobacteria, Alphaproteobacteria, Rhizobiales, Xanthobacteraceae, Xanthobacter, Xanthobacter autotrophicus, Xanthobacter autotrophicus (strain ATCC BAA-1158 - Py2)
5	DNAK_AGRVS	2.19e-92	Bacteria, Proteobacteria, Alphaproteobacteria, Rhizobiales, Rhizobiaceae, Rhizobium-Agrobacterium group, Agrobacterium, Agrobacterium vitis (Rhizobium vitis), Agrobacterium vitis (strain S4 - ATCC BAA-846) (Rhizobium vitis (strain S4))
1	SQRD_MOUSE	1.91e-58	Eukaryota, Opisthokonta, Metazoa, Eumetazoa, Bilateria, Deuterostomia, Chordata, Craniata, Vertebrata, Gnathostomata (jawed vertebrates), Teleostomi, Euteleostomi, Sarcopterygii, Dipnotetrapodomorpha, Tetrapoda, Amniota, Mammalia, Theria, Eutheria, Boreoeutheria, Euarchontoglires, Glires (Rodents and rabbits), Rodentia, Sciurognathi, Muroidea, Muridae, Murinae, Mus, Mus, Mus musculus (Mouse)
2	SQRD_HUMAN	2e-52	Eukaryota, Opisthokonta, Metazoa, Eumetazoa, Bilateria, Deuterostomia, Chordata, Craniata, Vertebrata, Gnathostomata (jawed vertebrates), Teleostomi, Euteleostomi, Sarcopterygii, Dipnotetrapodomorpha, Tetrapoda, Amniota, Mammalia, Theria, Eutheria, Boreoeutheria, Euarchontoglires, Primates, Haplorrhini, Simiiformes, Catarrhini, Hominoidea (apes), Hominidae (great apes), Homininae, Homo, Homo sapi…
3	SQRD_DICDI	1.48e-49	Eukaryota, Amoebozoa, Mycetozoa, Dictyosteliida (dictyostelid cellular slime molds), Dictyostelium, Dictyostelium discoideum (Slime mold)
4	SQRD_AQUAE	3.94e-08	Bacteria, Aquificae, Aquificae, Aquificales, Aquificaceae, Aquifex, Aquifex aeolicus, Aquifex aeolicus (strain VF5)
1	HSPC4_RICFE	1.04e-14	Bacteria, Proteobacteria, Alphaproteobacteria, Rickettsiales, Rickettsiaceae, Rickettsieae, Rickettsia, spotted fever group, Rickettsia felis (Rickettsia azadi), Rickettsia felis (strain ATCC VR-1525 - URRWXCal2) (Rickettsia azadi)
2	HSPC4_RICFE	9.99e-14	Bacteria, Proteobacteria, Alphaproteobacteria, Rickettsiales, Rickettsiaceae, Rickettsieae, Rickettsia, spotted fever group, Rickettsia felis (Rickettsia azadi), Rickettsia felis (strain ATCC VR-1525 - URRWXCal2) (Rickettsia azadi)
3	SP21_STIAD	5.28e-12	Bacteria, Proteobacteria, delta-epsilon subdivisions, Deltaproteobacteria, Myxococcales (fruiting gliding bacteria), Cystobacterineae, Cystobacteraceae, Stigmatella, Stigmatella aurantiaca, Stigmatella aurantiaca (strain DW4-3-1)
4	HSPC4_RICFE	9.99e-14	Bacteria, Proteobacteria, Alphaproteobacteria, Rickettsiales, Rickettsiaceae, Rickettsieae, Rickettsia, spotted fever group, Rickettsia felis (Rickettsia azadi), Rickettsia felis (strain ATCC VR-1525 - URRWXCal2) (Rickettsia azadi)
5	SP21_STIAD	5.28e-12	Bacteria, Proteobacteria, delta-epsilon subdivisions, Deltaproteobacteria, Myxococcales (fruiting gliding bacteria), Cystobacterineae, Cystobacteraceae, Stigmatella, Stigmatella aurantiaca, Stigmatella aurantiaca (strain DW4-3-1)
1	HTPG_RHOJR	2.65e-41	Bacteria, Terrabacteria group, Actinobacteria, Actinobacteria (high G+C Gram-positive bacteria), Corynebacteriales, Nocardiaceae, Rhodococcus, Rhodococcus jostii, Rhodococcus jostii (strain RHA1)
2	HTPG_MYCPA	5.92e-40	Bacteria, Terrabacteria group, Actinobacteria, Actinobacteria (high G+C Gram-positive bacteria), Corynebacteriales, Mycobacteriaceae, Mycobacterium, Mycobacterium avium complex (MAC), Mycobacterium avium, Mycobacterium paratuberculosis, Mycobacterium paratuberculosis (strain ATCC BAA-968 - K-10)
3	HTPG_MYCA1	6.61e-40	Bacteria, Terrabacteria group, Actinobacteria, Actinobacteria (high G+C Gram-positive bacteria), Corynebacteriales, Mycobacteriaceae, Mycobacterium, Mycobacterium avium complex (MAC), Mycobacterium avium, Mycobacterium avium (strain 104)
4	HTPG_MYCLE	7.32e-39	Bacteria, Terrabacteria group, Actinobacteria, Actinobacteria (high G+C Gram-positive bacteria), Corynebacteriales, Mycobacteriaceae, Mycobacterium, Mycobacterium leprae, Mycobacterium leprae (strain TN)
5	HTPG_NOCFA	1.66e-38	Bacteria, Terrabacteria group, Actinobacteria, Actinobacteria (high G+C Gram-positive bacteria), Corynebacteriales, Nocardiaceae, Nocardia, Nocardia farcinica, Nocardia farcinica (strain IFM 10152)
1	HTPG_MYCPA	2.73e-90	Bacteria, Terrabacteria group, Actinobacteria, Actinobacteria (high G+C Gram-positive bacteria), Corynebacteriales, Mycobacteriaceae, Mycobacterium, Mycobacterium avium complex (MAC), Mycobacterium avium, Mycobacterium paratuberculosis, Mycobacterium paratuberculosis (strain ATCC BAA-968 - K-10)
2	HTPG_SALTO	3.43e-90	Bacteria, Terrabacteria group, Actinobacteria, Actinobacteria (high G+C Gram-positive bacteria), Micromonosporales, Micromonosporaceae, Salinispora, Salinispora tropica, Salinispora tropica (strain ATCC BAA-916 - DSM 44818 - CNB-440)
3	HTPG_MYCA1	3.6e-90	Bacteria, Terrabacteria group, Actinobacteria, Actinobacteria (high G+C Gram-positive bacteria), Corynebacteriales, Mycobacteriaceae, Mycobacterium, Mycobacterium avium complex (MAC), Mycobacterium avium, Mycobacterium avium (strain 104)
4	HTPG_MYCUA	3.01e-89	Bacteria, Terrabacteria group, Actinobacteria, Actinobacteria (high G+C Gram-positive bacteria), Corynebacteriales, Mycobacteriaceae, Mycobacterium, Mycobacterium ulcerans, Mycobacterium ulcerans (strain Agy99)
5	HTPG_RHOJR	3.39e-87	Bacteria, Terrabacteria group, Actinobacteria, Actinobacteria (high G+C Gram-positive bacteria), Corynebacteriales, Nocardiaceae, Rhodococcus, Rhodococcus jostii, Rhodococcus jostii (strain RHA1)
1	SQRD_ACIF2	1.87e-21	Bacteria, Proteobacteria, Acidithiobacillia, Acidithiobacillales, Acidithiobacillaceae, Acidithiobacillus, Acidithiobacillus ferrooxidans (Thiobacillus ferrooxidans), Acidithiobacillus ferrooxidans (strain ATCC 23270 - DSM 14882 - CIP 104768 - NCIMB 8455) (Ferrobacillus ferrooxidans (strain ATCC 23270))
2	SQRD_AQUAE	3e-10	Bacteria, Aquificae, Aquificae, Aquificales, Aquificaceae, Aquifex, Aquifex aeolicus, Aquifex aeolicus (strain VF5)
3	SQRD_ACIF2	4.81e-12	Bacteria, Proteobacteria, Acidithiobacillia, Acidithiobacillales, Acidithiobacillaceae, Acidithiobacillus, Acidithiobacillus ferrooxidans (Thiobacillus ferrooxidans), Acidithiobacillus ferrooxidans (strain ATCC 23270 - DSM 14882 - CIP 104768 - NCIMB 8455) (Ferrobacillus ferrooxidans (strain ATCC 23270))
1	SQRD_AQUAE	5.27e-27	Bacteria, Aquificae, Aquificae, Aquificales, Aquificaceae, Aquifex, Aquifex aeolicus, Aquifex aeolicus (strain VF5)
2	SQRD_ACIF2	1.99e-06	Bacteria, Proteobacteria, Acidithiobacillia, Acidithiobacillales, Acidithiobacillaceae, Acidithiobacillus, Acidithiobacillus ferrooxidans (Thiobacillus ferrooxidans), Acidithiobacillus ferrooxidans (strain ATCC 23270 - DSM 14882 - CIP 104768 - NCIMB 8455) (Ferrobacillus ferrooxidans (strain ATCC 23270))
1	SQRD_ACIF2	2.08e-06	Bacteria, Proteobacteria, Acidithiobacillia, Acidithiobacillales, Acidithiobacillaceae, Acidithiobacillus, Acidithiobacillus ferrooxidans (Thiobacillus ferrooxidans), Acidithiobacillus ferrooxidans (strain ATCC 23270 - DSM 14882 - CIP 104768 - NCIMB 8455) (Ferrobacillus ferrooxidans (strain ATCC 23270))
2	SQRD_ACIAM	1.72e-05	Archaea, TACK group, Crenarchaeota, Thermoprotei, Sulfolobales, Sulfolobaceae, Acidianus, Acidianus ambivalens (Desulfurolobus ambivalens)
1	SQRD_DICDI	5.95e-23	Eukaryota, Amoebozoa, Mycetozoa, Dictyosteliida (dictyostelid cellular slime molds), Dictyostelium, Dictyostelium discoideum (Slime mold)
2	SQRD_MOUSE	6.97e-22	Eukaryota, Opisthokonta, Metazoa, Eumetazoa, Bilateria, Deuterostomia, Chordata, Craniata, Vertebrata, Gnathostomata (jawed vertebrates), Teleostomi, Euteleostomi, Sarcopterygii, Dipnotetrapodomorpha, Tetrapoda, Amniota, Mammalia, Theria, Eutheria, Boreoeutheria, Euarchontoglires, Glires (Rodents and rabbits), Rodentia, Sciurognathi, Muroidea, Muridae, Murinae, Mus, Mus, Mus musculus (Mouse)
3	SQRD_HUMAN	3.36e-20	Eukaryota, Opisthokonta, Metazoa, Eumetazoa, Bilateria, Deuterostomia, Chordata, Craniata, Vertebrata, Gnathostomata (jawed vertebrates), Teleostomi, Euteleostomi, Sarcopterygii, Dipnotetrapodomorpha, Tetrapoda, Amniota, Mammalia, Theria, Eutheria, Boreoeutheria, Euarchontoglires, Primates, Haplorrhini, Simiiformes, Catarrhini, Hominoidea (apes), Hominidae (great apes), Homininae, Homo, Homo sapi…
4	SQRD_ACIF2	5.35e-09	Bacteria, Proteobacteria, Acidithiobacillia, Acidithiobacillales, Acidithiobacillaceae, Acidithiobacillus, Acidithiobacillus ferrooxidans (Thiobacillus ferrooxidans), Acidithiobacillus ferrooxidans (strain ATCC 23270 - DSM 14882 - CIP 104768 - NCIMB 8455) (Ferrobacillus ferrooxidans (strain ATCC 23270))
1	SQRD_MOUSE	3.58e-12	Eukaryota, Opisthokonta, Metazoa, Eumetazoa, Bilateria, Deuterostomia, Chordata, Craniata, Vertebrata, Gnathostomata (jawed vertebrates), Teleostomi, Euteleostomi, Sarcopterygii, Dipnotetrapodomorpha, Tetrapoda, Amniota, Mammalia, Theria, Eutheria, Boreoeutheria, Euarchontoglires, Glires (Rodents and rabbits), Rodentia, Sciurognathi, Muroidea, Muridae, Murinae, Mus, Mus, Mus musculus (Mouse)
2	SQRD_HUMAN	4.23e-12	Eukaryota, Opisthokonta, Metazoa, Eumetazoa, Bilateria, Deuterostomia, Chordata, Craniata, Vertebrata, Gnathostomata (jawed vertebrates), Teleostomi, Euteleostomi, Sarcopterygii, Dipnotetrapodomorpha, Tetrapoda, Amniota, Mammalia, Theria, Eutheria, Boreoeutheria, Euarchontoglires, Primates, Haplorrhini, Simiiformes, Catarrhini, Hominoidea (apes), Hominidae (great apes), Homininae, Homo, Homo sapi…
3	SQRD_DICDI	2.23e-09	Eukaryota, Amoebozoa, Mycetozoa, Dictyosteliida (dictyostelid cellular slime molds), Dictyostelium, Dictyostelium discoideum (Slime mold)
1	SQRD_MOUSE	7.06e-16	Eukaryota, Opisthokonta, Metazoa, Eumetazoa, Bilateria, Deuterostomia, Chordata, Craniata, Vertebrata, Gnathostomata (jawed vertebrates), Teleostomi, Euteleostomi, Sarcopterygii, Dipnotetrapodomorpha, Tetrapoda, Amniota, Mammalia, Theria, Eutheria, Boreoeutheria, Euarchontoglires, Glires (Rodents and rabbits), Rodentia, Sciurognathi, Muroidea, Muridae, Murinae, Mus, Mus, Mus musculus (Mouse)
2	SQRD_HUMAN	2.19e-12	Eukaryota, Opisthokonta, Metazoa, Eumetazoa, Bilateria, Deuterostomia, Chordata, Craniata, Vertebrata, Gnathostomata (jawed vertebrates), Teleostomi, Euteleostomi, Sarcopterygii, Dipnotetrapodomorpha, Tetrapoda, Amniota, Mammalia, Theria, Eutheria, Boreoeutheria, Euarchontoglires, Primates, Haplorrhini, Simiiformes, Catarrhini, Hominoidea (apes), Hominidae (great apes), Homininae, Homo, Homo sapi…
3	SQRD_DICDI	5.04e-11	Eukaryota, Amoebozoa, Mycetozoa, Dictyosteliida (dictyostelid cellular slime molds), Dictyostelium, Dictyostelium discoideum (Slime mold)
1	DNAK_AMOA5	4.82e-51	Bacteria, FCB group, Bacteroidetes-Chlorobi group, Bacteroidetes, Cytophagia, Cytophagales, Amoebophilaceae, Candidatus Amoebophilus, Candidatus Amoebophilus asiaticus, Amoebophilus asiaticus (strain 5a2)
2	DNAK_GRAFK	1.77e-48	Bacteria, FCB group, Bacteroidetes-Chlorobi group, Bacteroidetes, Flavobacteriia, Flavobacteriales, Flavobacteriaceae, Gramella, Gramella forsetii, Gramella forsetii (strain KT0803)
3	DNAK_FLAJ1	3.27e-48	Bacteria, FCB group, Bacteroidetes-Chlorobi group, Bacteroidetes, Flavobacteriia, Flavobacteriales, Flavobacteriaceae, Flavobacterium, Flavobacterium johnsoniae (Cytophaga johnsonae), Flavobacterium johnsoniae (strain ATCC 17061 - DSM 2064 - UW101) (Cytophaga johnsonae)
4	DNAK_BACTN	6.74e-48	Bacteria, FCB group, Bacteroidetes-Chlorobi group, Bacteroidetes, Bacteroidia, Bacteroidales, Bacteroidaceae, Bacteroides, Bacteroides thetaiotaomicron, Bacteroides thetaiotaomicron (strain ATCC 29148 - DSM 2079 - NCTC 10582 - E50 - VPI-5482)
5	DNAK_BACV8	7.09e-48	Bacteria, FCB group, Bacteroidetes-Chlorobi group, Bacteroidetes, Bacteroidia, Bacteroidales, Bacteroidaceae, Bacteroides, Bacteroides vulgatus, Bacteroides vulgatus (strain ATCC 8482 - DSM 1447 - JCM 5826 - NBRC 14291 - NCTC 11154)
1	DNAK_DESAH	1.09e-177	Bacteria, Proteobacteria, delta-epsilon subdivisions, Deltaproteobacteria, Desulfobacterales, Desulfobacteraceae, Desulfobacterium, Desulfobacterium autotrophicum, Desulfobacterium autotrophicum (strain ATCC 43914 - DSM 3382 - HRM2)
2	DNAK_DESAA	3.49e-169	Bacteria, Proteobacteria, delta-epsilon subdivisions, Deltaproteobacteria, Desulfobacterales, Desulfobacteraceae, Desulfatibacillum, Desulfatibacillum alkenivorans, Desulfatibacillum alkenivorans (strain AK-01)
3	DNAK_DESOH	3.95e-168	Bacteria, Proteobacteria, delta-epsilon subdivisions, Deltaproteobacteria, Desulfobacterales, Desulfobacteraceae, Desulfococcus, Desulfococcus oleovorans, Desulfococcus oleovorans (strain DSM 6200 - Hxd3)
4	DNAK_GEOSL	3.38e-162	Bacteria, Proteobacteria, delta-epsilon subdivisions, Deltaproteobacteria, Desulfuromonadales, Geobacteraceae, Geobacter, Geobacter sulfurreducens, Geobacter sulfurreducens (strain ATCC 51573 - DSM 12127 - PCA)
5	DNAK_GEOMG	2.64e-161	Bacteria, Proteobacteria, delta-epsilon subdivisions, Deltaproteobacteria, Desulfuromonadales, Geobacteraceae, Geobacter, Geobacter metallireducens, Geobacter metallireducens (strain GS-15 - ATCC 53774 - DSM 7210)
1	ACSA_METFK	0	Bacteria, Proteobacteria, Betaproteobacteria, Methylophilales, Methylophilaceae, Methylobacillus, Methylobacillus flagellatus, Methylobacillus flagellatus (strain KT - ATCC 51484 - DSM 6875)
2	ACSA_PASMU	3.88e-179	Bacteria, Proteobacteria, Gammaproteobacteria, Pasteurellales, Pasteurellaceae, Pasteurella, Pasteurella multocida, Pasteurella multocida subsp. multocida, Pasteurella multocida (strain Pm70)
3	ACSA_CHRVO	1.67e-178	Bacteria, Proteobacteria, Betaproteobacteria, Neisseriales, Chromobacteriaceae, Chromobacterium group, Chromobacterium, Chromobacterium violaceum, Chromobacterium violaceum (strain ATCC 12472 - DSM 30191 - JCM 1249 - NBRC 12614 - NCIMB 9131 - NCTC 9757)
4	ACSA_NITEC	5.89e-178	Bacteria, Proteobacteria, Betaproteobacteria, Nitrosomonadales, Nitrosomonadaceae, Nitrosomonas, Nitrosomonas eutropha, Nitrosomonas eutropha (strain C91)
5	ACSA_THIDA	1.48e-176	Bacteria, Proteobacteria, Betaproteobacteria, Hydrogenophilales, Hydrogenophilaceae, Thiobacillus, Thiobacillus denitrificans, Thiobacillus denitrificans (strain ATCC 25259)
1	HSPC4_RICFE	4.91e-10	Bacteria, Proteobacteria, Alphaproteobacteria, Rickettsiales, Rickettsiaceae, Rickettsieae, Rickettsia, spotted fever group, Rickettsia felis (Rickettsia azadi), Rickettsia felis (strain ATCC VR-1525 - URRWXCal2) (Rickettsia azadi)
1	DDHA_RHOSU	6.89e-09	Bacteria, Proteobacteria, Alphaproteobacteria, Rhodobacterales, Rhodobacteraceae, Rhodovulum, Rhodovulum sulfidophilum (Rhodobacter sulfidophilus)
1	DNAK_APHHA	4.99e-131	Bacteria, Terrabacteria group, Cyanobacteria-Melainabacteria group, Cyanobacteria, Oscillatoriophycideae, Chroococcales, Aphanothecaceae, Aphanothece, Aphanothece halophytica
2	DNAK_APHHA	1.63e-06	Bacteria, Terrabacteria group, Cyanobacteria-Melainabacteria group, Cyanobacteria, Oscillatoriophycideae, Chroococcales, Aphanothecaceae, Aphanothece, Aphanothece halophytica
1	DMSA_HALSA	0.000391	Archaea, Euryarchaeota, Halobacteria, Halobacteriales, Halobacteriaceae, Halobacterium, Halobacterium salinarum (Halobacterium halobium), Halobacterium salinarum (strain ATCC 700922 - JCM 11081 - NRC-1) (Halobacterium halobium)
2	DMSA_HAEIN	0.000497	Bacteria, Proteobacteria, Gammaproteobacteria, Pasteurellales, Pasteurellaceae, Haemophilus, Haemophilus influenzae, Haemophilus influenzae (strain ATCC 51907 - DSM 11121 - KW20 - Rd)
3	DMSA_ECOLI	0.000769	Bacteria, Proteobacteria, Gammaproteobacteria, Enterobacterales, Enterobacteriaceae, Escherichia, Escherichia coli, Escherichia coli (strain K12)
1	DNAK_DESAA	5.94e-111	Bacteria, Proteobacteria, delta-epsilon subdivisions, Deltaproteobacteria, Desulfobacterales, Desulfobacteraceae, Desulfatibacillum, Desulfatibacillum alkenivorans, Desulfatibacillum alkenivorans (strain AK-01)
2	DNAK_GEOUR	1.14e-106	Bacteria, Proteobacteria, delta-epsilon subdivisions, Deltaproteobacteria, Desulfuromonadales, Geobacteraceae, Geobacter, Geobacter uraniireducens, Geobacter uraniireducens (strain Rf4) (Geobacter uraniumreducens)
3	DNAK_SYNAS	4.34e-106	Bacteria, Proteobacteria, delta-epsilon subdivisions, Deltaproteobacteria, Syntrophobacterales, Syntrophaceae, Syntrophus, Syntrophus aciditrophicus, Syntrophus aciditrophicus (strain SB)
4	DNAK_GEODF	7.19e-105	Bacteria, Proteobacteria, delta-epsilon subdivisions, Deltaproteobacteria, Desulfuromonadales, Geobacteraceae, Geobacter, Geobacter daltonii, Geobacter daltonii (strain DSM 22248 - JCM 15807 - FRC-32)
5	DNAK_DESPS	1.17e-104	Bacteria, Proteobacteria, delta-epsilon subdivisions, Deltaproteobacteria, Desulfobacterales, Desulfobulbaceae, Desulfotalea, Desulfotalea psychrophila, Desulfotalea psychrophila (strain LSv54 - DSM 12343)
1	HSPC4_RICFE	4.24e-26	Bacteria, Proteobacteria, Alphaproteobacteria, Rickettsiales, Rickettsiaceae, Rickettsieae, Rickettsia, spotted fever group, Rickettsia felis (Rickettsia azadi), Rickettsia felis (strain ATCC VR-1525 - URRWXCal2) (Rickettsia azadi)
2	HSPC2_RICFE	1.59e-22	Bacteria, Proteobacteria, Alphaproteobacteria, Rickettsiales, Rickettsiaceae, Rickettsieae, Rickettsia, spotted fever group, Rickettsia felis (Rickettsia azadi), Rickettsia felis (strain ATCC VR-1525 - URRWXCal2) (Rickettsia azadi)
3	SP21_STIAD	3.33e-21	Bacteria, Proteobacteria, delta-epsilon subdivisions, Deltaproteobacteria, Myxococcales (fruiting gliding bacteria), Cystobacterineae, Cystobacteraceae, Stigmatella, Stigmatella aurantiaca, Stigmatella aurantiaca (strain DW4-3-1)
4	HSPC4_RICFE	1.94e-26	Bacteria, Proteobacteria, Alphaproteobacteria, Rickettsiales, Rickettsiaceae, Rickettsieae, Rickettsia, spotted fever group, Rickettsia felis (Rickettsia azadi), Rickettsia felis (strain ATCC VR-1525 - URRWXCal2) (Rickettsia azadi)
5	HSPC2_RICFE	5.49e-23	Bacteria, Proteobacteria, Alphaproteobacteria, Rickettsiales, Rickettsiaceae, Rickettsieae, Rickettsia, spotted fever group, Rickettsia felis (Rickettsia azadi), Rickettsia felis (strain ATCC VR-1525 - URRWXCal2) (Rickettsia azadi)
1	HSPC4_RICFE	4.92e-16	Bacteria, Proteobacteria, Alphaproteobacteria, Rickettsiales, Rickettsiaceae, Rickettsieae, Rickettsia, spotted fever group, Rickettsia felis (Rickettsia azadi), Rickettsia felis (strain ATCC VR-1525 - URRWXCal2) (Rickettsia azadi)
2	SP21_STIAD	9.32e-15	Bacteria, Proteobacteria, delta-epsilon subdivisions, Deltaproteobacteria, Myxococcales (fruiting gliding bacteria), Cystobacterineae, Cystobacteraceae, Stigmatella, Stigmatella aurantiaca, Stigmatella aurantiaca (strain DW4-3-1)
1	HSPC4_RICFE	4.1e-14	Bacteria, Proteobacteria, Alphaproteobacteria, Rickettsiales, Rickettsiaceae, Rickettsieae, Rickettsia, spotted fever group, Rickettsia felis (Rickettsia azadi), Rickettsia felis (strain ATCC VR-1525 - URRWXCal2) (Rickettsia azadi)
2	HSPC2_RICFE	1.24e-13	Bacteria, Proteobacteria, Alphaproteobacteria, Rickettsiales, Rickettsiaceae, Rickettsieae, Rickettsia, spotted fever group, Rickettsia felis (Rickettsia azadi), Rickettsia felis (strain ATCC VR-1525 - URRWXCal2) (Rickettsia azadi)
1	CH602_SYNFM	4.62e-177	Bacteria, Proteobacteria, delta-epsilon subdivisions, Deltaproteobacteria, Syntrophobacterales, Syntrophobacteraceae, Syntrophobacter, Syntrophobacter fumaroxidans, Syntrophobacter fumaroxidans (strain DSM 10017 - MPOB)
2	CH602_MYXXD	2.35e-169	Bacteria, Proteobacteria, delta-epsilon subdivisions, Deltaproteobacteria, Myxococcales (fruiting gliding bacteria), Cystobacterineae, Myxococcaceae, Myxococcus, Myxococcus xanthus, Myxococcus xanthus (strain DK 1622)
3	CH602_ANADE	7.39e-169	Bacteria, Proteobacteria, delta-epsilon subdivisions, Deltaproteobacteria, Myxococcales (fruiting gliding bacteria), Cystobacterineae, Anaeromyxobacteraceae, Anaeromyxobacter, Anaeromyxobacter dehalogenans, Anaeromyxobacter dehalogenans (strain 2CP-C)
4	CH602_ANADF	2.2e-168	Bacteria, Proteobacteria, delta-epsilon subdivisions, Deltaproteobacteria, Myxococcales (fruiting gliding bacteria), Cystobacterineae, Anaeromyxobacteraceae, Anaeromyxobacter, Anaeromyxobacter sp. (strain Fw109-5)
3	DSRA_ALLVD	5.9e-13	Bacteria, Proteobacteria, Gammaproteobacteria, Chromatiales, Chromatiaceae, Allochromatium, Allochromatium vinosum (Chromatium vinosum), Allochromatium vinosum (strain ATCC 17899 - DSM 180 - NBRC 103801 - NCIMB 10441 - D) (Chromatium vinosum)
4	DSRA_ARCFU	5.85e-08	Archaea, Euryarchaeota, Archaeoglobi, Archaeoglobales, Archaeoglobaceae, Archaeoglobus, Archaeoglobus fulgidus, Archaeoglobus fulgidus (strain ATCC 49558 - VC-16 - DSM 4304 - JCM 9628 - NBRC 100126)
1	TTRB_SALTY	4.31e-34	Bacteria, Proteobacteria, Gammaproteobacteria, Enterobacterales, Enterobacteriaceae, Salmonella, Salmonella choleraesuis, Salmonella enterica I, Salmonella typhimurium, Salmonella typhimurium (strain LT2 - SGSC1412 - ATCC 700720)
1	TTRB_SALTY	3.32e-26	Bacteria, Proteobacteria, Gammaproteobacteria, Enterobacterales, Enterobacteriaceae, Salmonella, Salmonella choleraesuis, Salmonella enterica I, Salmonella typhimurium, Salmonella typhimurium (strain LT2 - SGSC1412 - ATCC 700720)
2	TTRB_ARCFU	2.18e-21	Archaea, Euryarchaeota, Archaeoglobi, Archaeoglobales, Archaeoglobaceae, Archaeoglobus, Archaeoglobus fulgidus, Archaeoglobus fulgidus (strain ATCC 49558 - VC-16 - DSM 4304 - JCM 9628 - NBRC 100126)
1	TTRB_SALTY	5.25e-29	Bacteria, Proteobacteria, Gammaproteobacteria, Enterobacterales, Enterobacteriaceae, Salmonella, Salmonella choleraesuis, Salmonella enterica I, Salmonella typhimurium, Salmonella typhimurium (strain LT2 - SGSC1412 - ATCC 700720)
2	TTRB_ARCFU	4.52e-23	Archaea, Euryarchaeota, Archaeoglobi, Archaeoglobales, Archaeoglobaceae, Archaeoglobus, Archaeoglobus fulgidus, Archaeoglobus fulgidus (strain ATCC 49558 - VC-16 - DSM 4304 - JCM 9628 - NBRC 100126)
1	HSPC4_RICFE	6.28e-22	Bacteria, Proteobacteria, Alphaproteobacteria, Rickettsiales, Rickettsiaceae, Rickettsieae, Rickettsia, spotted fever group, Rickettsia felis (Rickettsia azadi), Rickettsia felis (strain ATCC VR-1525 - URRWXCal2) (Rickettsia azadi)
1	HSPC4_RICFE	4.86e-28	Bacteria, Proteobacteria, Alphaproteobacteria, Rickettsiales, Rickettsiaceae, Rickettsieae, Rickettsia, spotted fever group, Rickettsia felis (Rickettsia azadi), Rickettsia felis (strain ATCC VR-1525 - URRWXCal2) (Rickettsia azadi)
2	HSPC2_RICFE	2.14e-18	Bacteria, Proteobacteria, Alphaproteobacteria, Rickettsiales, Rickettsiaceae, Rickettsieae, Rickettsia, spotted fever group, Rickettsia felis (Rickettsia azadi), Rickettsia felis (strain ATCC VR-1525 - URRWXCal2) (Rickettsia azadi)
1	DNAK_DESAH	4.46e-61	Bacteria, Proteobacteria, delta-epsilon subdivisions, Deltaproteobacteria, Desulfobacterales, Desulfobacteraceae, Desulfobacterium, Desulfobacterium autotrophicum, Desulfobacterium autotrophicum (strain ATCC 43914 - DSM 3382 - HRM2)
2	DNAK_DESOH	1.26e-59	Bacteria, Proteobacteria, delta-epsilon subdivisions, Deltaproteobacteria, Desulfobacterales, Desulfobacteraceae, Desulfococcus, Desulfococcus oleovorans, Desulfococcus oleovorans (strain DSM 6200 - Hxd3)
3	DNAK_DESAA	3.88e-59	Bacteria, Proteobacteria, delta-epsilon subdivisions, Deltaproteobacteria, Desulfobacterales, Desulfobacteraceae, Desulfatibacillum, Desulfatibacillum alkenivorans, Desulfatibacillum alkenivorans (strain AK-01)
4	DNAK_DESPS	4.21e-56	Bacteria, Proteobacteria, delta-epsilon subdivisions, Deltaproteobacteria, Desulfobacterales, Desulfobulbaceae, Desulfotalea, Desulfotalea psychrophila, Desulfotalea psychrophila (strain LSv54 - DSM 12343)
5	DNAK_PELPD	1.08e-54	Bacteria, Proteobacteria, delta-epsilon subdivisions, Deltaproteobacteria, Desulfuromonadales, Desulfuromonadaceae, Pelobacter, Pelobacter propionicus, Pelobacter propionicus (strain DSM 2379 - NBRC 103807 - OttBd1)
1	HSPC4_RICFE	0.000347	Bacteria, Proteobacteria, Alphaproteobacteria, Rickettsiales, Rickettsiaceae, Rickettsieae, Rickettsia, spotted fever group, Rickettsia felis (Rickettsia azadi), Rickettsia felis (strain ATCC VR-1525 - URRWXCal2) (Rickettsia azadi)
1	DDHA_RHOSU	7.37e-09	Bacteria, Proteobacteria, Alphaproteobacteria, Rhodobacterales, Rhodobacteraceae, Rhodovulum, Rhodovulum sulfidophilum (Rhodobacter sulfidophilus)
2	DMSA_HAEIN	8.05e-09	Bacteria, Proteobacteria, Gammaproteobacteria, Pasteurellales, Pasteurellaceae, Haemophilus, Haemophilus influenzae, Haemophilus influenzae (strain ATCC 51907 - DSM 11121 - KW20 - Rd)
3	DDHA_RHOSU	2.55e-10	Bacteria, Proteobacteria, Alphaproteobacteria, Rhodobacterales, Rhodobacteraceae, Rhodovulum, Rhodovulum sulfidophilum (Rhodobacter sulfidophilus)
4	DMSA_HAEIN	5.31e-09	Bacteria, Proteobacteria, Gammaproteobacteria, Pasteurellales, Pasteurellaceae, Haemophilus, Haemophilus influenzae, Haemophilus influenzae (strain ATCC 51907 - DSM 11121 - KW20 - Rd)
5	DMSA_HALSA	5.57e-19	Archaea, Euryarchaeota, Halobacteria, Halobacteriales, Halobacteriaceae, Halobacterium, Halobacterium salinarum (Halobacterium halobium), Halobacterium salinarum (strain ATCC 700922 - JCM 11081 - NRC-1) (Halobacterium halobium)
1	ACSA_PARL1	0	Bacteria, Proteobacteria, Alphaproteobacteria, Rhizobiales, Rhodobiaceae, Parvibaculum, Parvibaculum lavamentivorans, Parvibaculum lavamentivorans (strain DS-1 - DSM 13023 - NCIMB 13966)
2	ACSA_ALKEH	0	Bacteria, Proteobacteria, Gammaproteobacteria, Chromatiales, Ectothiorhodospiraceae (purple sulfur bacteria), Alkalilimnicola, Alkalilimnicola ehrlichii, Alkalilimnicola ehrlichii (strain ATCC BAA-1101 - DSM 17681 - MLHE-1)
3	ACSA_RHILO	0	Bacteria, Proteobacteria, Alphaproteobacteria, Rhizobiales, Phyllobacteriaceae, Mesorhizobium, Rhizobium loti (Mesorhizobium loti), Rhizobium loti (strain MAFF303099) (Mesorhizobium loti)
4	ACSA_MAGSM	0	ACSA_MAGSM
5	ACSA_OCHA4	0	Bacteria, Proteobacteria, Alphaproteobacteria, Rhizobiales, Brucellaceae, Ochrobactrum, Ochrobactrum anthropi, Ochrobactrum anthropi (strain ATCC 49188 - DSM 6882 - JCM 21032 - NBRC 15819 - NCTC 12168)
1	DNAK_CORU7	0.000362	Bacteria, Terrabacteria group, Actinobacteria, Actinobacteria (high G+C Gram-positive bacteria), Corynebacteriales, Corynebacteriaceae, Corynebacterium, Corynebacterium urealyticum, Corynebacterium urealyticum (strain ATCC 43042 - DSM 7109)
2	DNAK_MYCAP	0.000523	Bacteria, Terrabacteria group, Tenericutes, Mollicutes, Mycoplasmatales, Mycoplasmataceae, Mycoplasma, Mycoplasma agalactiae, Mycoplasma agalactiae (strain PG2)
3	DNAK_THET2	0.000783	Bacteria, Terrabacteria group, Deinococcus-Thermus, Deinococci, Thermales, Thermaceae, Thermus, Thermus thermophilus, Thermus thermophilus (strain HB27 - ATCC BAA-163 - DSM 7039)
4	DNAK_CORU7	0.00019	Bacteria, Terrabacteria group, Actinobacteria, Actinobacteria (high G+C Gram-positive bacteria), Corynebacteriales, Corynebacteriaceae, Corynebacterium, Corynebacterium urealyticum, Corynebacterium urealyticum (strain ATCC 43042 - DSM 7109)
5	DNAK_MYCMO	0.00053	Bacteria, Terrabacteria group, Tenericutes, Mollicutes, Mycoplasmatales, Mycoplasmataceae, Mycoplasma, Mycoplasma mobile, Mycoplasma mobile (strain ATCC 43663 - 163K - NCTC 11711)
1	DNAK_MYCAP	6.71e-07	Bacteria, Terrabacteria group, Tenericutes, Mollicutes, Mycoplasmatales, Mycoplasmataceae, Mycoplasma, Mycoplasma agalactiae, Mycoplasma agalactiae (strain PG2)
2	DNAK_MYCMO	7.14e-05	Bacteria, Terrabacteria group, Tenericutes, Mollicutes, Mycoplasmatales, Mycoplasmataceae, Mycoplasma, Mycoplasma mobile, Mycoplasma mobile (strain ATCC 43663 - 163K - NCTC 11711)
1	ACSA_HELPG	4.83e-60	Bacteria, Proteobacteria, delta-epsilon subdivisions, Epsilonproteobacteria, Campylobacterales, Helicobacteraceae, Helicobacter, Helicobacter pylori (Campylobacter pylori), Helicobacter pylori (strain G27)
2	ACSA_HELPY	5.65e-60	Bacteria, Proteobacteria, delta-epsilon subdivisions, Epsilonproteobacteria, Campylobacterales, Helicobacteraceae, Helicobacter, Helicobacter pylori (Campylobacter pylori), Helicobacter pylori (strain ATCC 700392 - 26695) (Campylobacter pylori)
3	ACSA_HELAH	1.07e-59	Bacteria, Proteobacteria, delta-epsilon subdivisions, Epsilonproteobacteria, Campylobacterales, Helicobacteraceae, Helicobacter, Helicobacter acinonychis (Helicobacter acinonyx), Helicobacter acinonychis (strain Sheeba)
4	ACSA_HELP2	1.29e-59	Bacteria, Proteobacteria, delta-epsilon subdivisions, Epsilonproteobacteria, Campylobacterales, Helicobacteraceae, Helicobacter, Helicobacter pylori (Campylobacter pylori), Helicobacter pylori (strain P12)
5	ACSA_HELPH	1.58e-59	Bacteria, Proteobacteria, delta-epsilon subdivisions, Epsilonproteobacteria, Campylobacterales, Helicobacteraceae, Helicobacter, Helicobacter pylori (Campylobacter pylori), Helicobacter pylori (strain HPAG1)
1	HSPC2_RICFE	8.11e-24	Bacteria, Proteobacteria, Alphaproteobacteria, Rickettsiales, Rickettsiaceae, Rickettsieae, Rickettsia, spotted fever group, Rickettsia felis (Rickettsia azadi), Rickettsia felis (strain ATCC VR-1525 - URRWXCal2) (Rickettsia azadi)
2	HSPC4_RICFE	5.66e-23	Bacteria, Proteobacteria, Alphaproteobacteria, Rickettsiales, Rickettsiaceae, Rickettsieae, Rickettsia, spotted fever group, Rickettsia felis (Rickettsia azadi), Rickettsia felis (strain ATCC VR-1525 - URRWXCal2) (Rickettsia azadi)
3	SP21_STIAD	1.23e-20	Bacteria, Proteobacteria, delta-epsilon subdivisions, Deltaproteobacteria, Myxococcales (fruiting gliding bacteria), Cystobacterineae, Cystobacteraceae, Stigmatella, Stigmatella aurantiaca, Stigmatella aurantiaca (strain DW4-3-1)
4	HSPC2_RICFE	8.11e-24	Bacteria, Proteobacteria, Alphaproteobacteria, Rickettsiales, Rickettsiaceae, Rickettsieae, Rickettsia, spotted fever group, Rickettsia felis (Rickettsia azadi), Rickettsia felis (strain ATCC VR-1525 - URRWXCal2) (Rickettsia azadi)
5	HSPC4_RICFE	5.66e-23	Bacteria, Proteobacteria, Alphaproteobacteria, Rickettsiales, Rickettsiaceae, Rickettsieae, Rickettsia, spotted fever group, Rickettsia felis (Rickettsia azadi), Rickettsia felis (strain ATCC VR-1525 - URRWXCal2) (Rickettsia azadi)
1	TTRB_SALTY	9.1e-19	Bacteria, Proteobacteria, Gammaproteobacteria, Enterobacterales, Enterobacteriaceae, Salmonella, Salmonella choleraesuis, Salmonella enterica I, Salmonella typhimurium, Salmonella typhimurium (strain LT2 - SGSC1412 - ATCC 700720)
1	DNAK_DESAH	0	Bacteria, Proteobacteria, delta-epsilon subdivisions, Deltaproteobacteria, Desulfobacterales, Desulfobacteraceae, Desulfobacterium, Desulfobacterium autotrophicum, Desulfobacterium autotrophicum (strain ATCC 43914 - DSM 3382 - HRM2)
2	DNAK_DESAA	0	Bacteria, Proteobacteria, delta-epsilon subdivisions, Deltaproteobacteria, Desulfobacterales, Desulfobacteraceae, Desulfatibacillum, Desulfatibacillum alkenivorans, Desulfatibacillum alkenivorans (strain AK-01)
3	DNAK_DESOH	1.75e-179	Bacteria, Proteobacteria, delta-epsilon subdivisions, Deltaproteobacteria, Desulfobacterales, Desulfobacteraceae, Desulfococcus, Desulfococcus oleovorans, Desulfococcus oleovorans (strain DSM 6200 - Hxd3)
4	DNAK_DESPS	1.26e-175	Bacteria, Proteobacteria, delta-epsilon subdivisions, Deltaproteobacteria, Desulfobacterales, Desulfobulbaceae, Desulfotalea, Desulfotalea psychrophila, Desulfotalea psychrophila (strain LSv54 - DSM 12343)
5	DNAK_SYNAS	4.32e-175	Bacteria, Proteobacteria, delta-epsilon subdivisions, Deltaproteobacteria, Syntrophobacterales, Syntrophaceae, Syntrophus, Syntrophus aciditrophicus, Syntrophus aciditrophicus (strain SB)
1	CH60_PHATC	0	Eukaryota, Stramenopiles, Bacillariophyta (diatoms), Bacillariophyceae (Raphid, pennate diatoms), Bacillariophycidae, Naviculales, Phaeodactylaceae, Phaeodactylum, Phaeodactylum tricornutum (Diatom), Phaeodactylum tricornutum (strain CCAP 1055-1)
1	CH60_THAPS	0	Eukaryota, Stramenopiles, Bacillariophyta (diatoms), Coscinodiscophyceae (centric diatoms), Thalassiosirophycidae, Thalassiosirales, Thalassiosiraceae, Thalassiosira, Thalassiosira pseudonana (Marine diatom) (Cyclotella nana)
2	CH60_ODOSI	0	Eukaryota, Stramenopiles, Bacillariophyta (diatoms), Mediophyceae, Biddulphiophycidae, Eupodiscales, Eupodiscaceae, Odontella, Odontella sinensis (Marine centric diatom) (Biddulphia sinensis)
2	CH60_THAPS	0	Eukaryota, Stramenopiles, Bacillariophyta (diatoms), Coscinodiscophyceae (centric diatoms), Thalassiosirophycidae, Thalassiosirales, Thalassiosiraceae, Thalassiosira, Thalassiosira pseudonana (Marine diatom) (Cyclotella nana)
3	CH60_ODOSI	0	Eukaryota, Stramenopiles, Bacillariophyta (diatoms), Mediophyceae, Biddulphiophycidae, Eupodiscales, Eupodiscaceae, Odontella, Odontella sinensis (Marine centric diatom) (Biddulphia sinensis)
3	CH60_PHATC	0	Eukaryota, Stramenopiles, Bacillariophyta (diatoms), Bacillariophyceae (Raphid, pennate diatoms), Bacillariophycidae, Naviculales, Phaeodactylaceae, Phaeodactylum, Phaeodactylum tricornutum (Diatom), Phaeodactylum tricornutum (strain CCAP 1055-1)
4	CH60_GUITH	0	Eukaryota, Cryptophyta, Pyrenomonadales, Geminigeraceae, Guillardia, Guillardia theta (Cryptomonas phi)
4	CH60_GUITH	0	Eukaryota, Cryptophyta, Pyrenomonadales, Geminigeraceae, Guillardia, Guillardia theta (Cryptomonas phi)
5	CH60_GALSU	0	Eukaryota, Rhodophyta, Bangiophyceae, Cyanidiales, Cyanidiaceae, Galdieria, Galdieria sulphuraria (Red alga)
5	CH60_PORPU	0	Eukaryota, Rhodophyta, Bangiophyceae, Bangiales, Bangiaceae, Porphyra, Porphyra purpurea (Red seaweed) (Ulva purpurea)
1	DNAK_ODOSI	0	Eukaryota, Stramenopiles, Bacillariophyta (diatoms), Mediophyceae, Biddulphiophycidae, Eupodiscales, Eupodiscaceae, Odontella, Odontella sinensis (Marine centric diatom) (Biddulphia sinensis)
2	DNAK_PHATC	0	Eukaryota, Stramenopiles, Bacillariophyta (diatoms), Bacillariophyceae (Raphid, pennate diatoms), Bacillariophycidae, Naviculales, Phaeodactylaceae, Phaeodactylum, Phaeodactylum tricornutum (Diatom), Phaeodactylum tricornutum (strain CCAP 1055-1)
3	DNAK_THAPS	0	Eukaryota, Stramenopiles, Bacillariophyta (diatoms), Coscinodiscophyceae (centric diatoms), Thalassiosirophycidae, Thalassiosirales, Thalassiosiraceae, Thalassiosira, Thalassiosira pseudonana (Marine diatom) (Cyclotella nana)
4	DNAK_GRATL	0	Eukaryota, Rhodophyta, Florideophyceae, Gracilariales, Gracilariaceae, Gracilaria, Gracilaria tenuistipitata (Red alga), Gracilaria tenuistipitata var. liui (Red alga)
5	DNAK_ODOSI	0	Eukaryota, Stramenopiles, Bacillariophyta (diatoms), Mediophyceae, Biddulphiophycidae, Eupodiscales, Eupodiscaceae, Odontella, Odontella sinensis (Marine centric diatom) (Biddulphia sinensis)
1	DSVA_DESVH	3.05e-85	Bacteria, Proteobacteria, delta-epsilon subdivisions, Deltaproteobacteria, Desulfovibrionales, Desulfovibrionaceae, Desulfovibrio, Desulfovibrio vulgaris, Desulfovibrio vulgaris (strain Hildenborough - ATCC 29579 - DSM 644 - NCIMB 8303)
2	DSRA_ARCFU	2.8e-61	Archaea, Euryarchaeota, Archaeoglobi, Archaeoglobales, Archaeoglobaceae, Archaeoglobus, Archaeoglobus fulgidus, Archaeoglobus fulgidus (strain ATCC 49558 - VC-16 - DSM 4304 - JCM 9628 - NBRC 100126)
3	DSRA_ALLVD	1.78e-48	Bacteria, Proteobacteria, Gammaproteobacteria, Chromatiales, Chromatiaceae, Allochromatium, Allochromatium vinosum (Chromatium vinosum), Allochromatium vinosum (strain ATCC 17899 - DSM 180 - NBRC 103801 - NCIMB 10441 - D) (Chromatium vinosum)
1	DSVA_DESVH	4.12e-65	Bacteria, Proteobacteria, delta-epsilon subdivisions, Deltaproteobacteria, Desulfovibrionales, Desulfovibrionaceae, Desulfovibrio, Desulfovibrio vulgaris, Desulfovibrio vulgaris (strain Hildenborough - ATCC 29579 - DSM 644 - NCIMB 8303)
2	DSRA_ARCFU	9.92e-40	Archaea, Euryarchaeota, Archaeoglobi, Archaeoglobales, Archaeoglobaceae, Archaeoglobus, Archaeoglobus fulgidus, Archaeoglobus fulgidus (strain ATCC 49558 - VC-16 - DSM 4304 - JCM 9628 - NBRC 100126)
3	DSRA_ALLVD	3.99e-28	Bacteria, Proteobacteria, Gammaproteobacteria, Chromatiales, Chromatiaceae, Allochromatium, Allochromatium vinosum (Chromatium vinosum), Allochromatium vinosum (strain ATCC 17899 - DSM 180 - NBRC 103801 - NCIMB 10441 - D) (Chromatium vinosum)
4	DSVA_DESGI	7.84e-14	Bacteria, Proteobacteria, delta-epsilon subdivisions, Deltaproteobacteria, Desulfovibrionales, Desulfovibrionaceae, Desulfovibrio, Desulfovibrio gigas
1	HCP_SYNFM	6e-146	Bacteria, Proteobacteria, delta-epsilon subdivisions, Deltaproteobacteria, Syntrophobacterales, Syntrophobacteraceae, Syntrophobacter, Syntrophobacter fumaroxidans, Syntrophobacter fumaroxidans (strain DSM 10017 - MPOB)
2	HCP_DESMR	2.18e-135	Bacteria, Proteobacteria, delta-epsilon subdivisions, Deltaproteobacteria, Desulfovibrionales, Desulfovibrionaceae, Desulfovibrio, Desulfovibrio magneticus, Desulfovibrio magneticus (strain ATCC 700980 - DSM 13731 - RS-1)
3	HCP_THEYD	5.18e-133	Bacteria, Nitrospirae, Nitrospira, Nitrospirales, Nitrospiraceae, Thermodesulfovibrio, Thermodesulfovibrio yellowstonii, Thermodesulfovibrio yellowstonii (strain ATCC 51303 - DSM 11347 - YP87)
4	HCP_DESAD	6.6e-132	Bacteria, Proteobacteria, delta-epsilon subdivisions, Deltaproteobacteria, Desulfovibrionales, Desulfovibrionaceae, Desulfovibrio, Desulfovibrio salexigens, Desulfovibrio salexigens (strain ATCC 14822 - DSM 2638 - NCIB 8403 - VKM B-1763)
5	HCP_UNCMA	2.34e-130	HCP_UNCMA
1	HCP_SYNFM	3.85e-55	Bacteria, Proteobacteria, delta-epsilon subdivisions, Deltaproteobacteria, Syntrophobacterales, Syntrophobacteraceae, Syntrophobacter, Syntrophobacter fumaroxidans, Syntrophobacter fumaroxidans (strain DSM 10017 - MPOB)
2	HCP_UNCMA	1.39e-39	HCP_UNCMA
3	HCP_CLOTE	2.84e-32	Bacteria, Terrabacteria group, Firmicutes, Clostridia, Clostridiales, Clostridiaceae, Clostridium, Clostridium tetani, Clostridium tetani (strain Massachusetts - E88)
4	HCP_DESHD	3.71e-31	Bacteria, Terrabacteria group, Firmicutes, Clostridia, Clostridiales, Peptococcaceae, Desulfitobacterium, Desulfitobacterium hafniense (Desulfitobacterium frappieri), Desulfitobacterium hafniense (strain DCB-2 - DSM 10664)
5	HCP_CHLT3	1.83e-30	Bacteria, FCB group, Bacteroidetes-Chlorobi group, Chlorobi, Chlorobia, Chlorobiales, Chlorobiaceae, Chloroherpeton, Chloroherpeton thalassium, Chloroherpeton thalassium (strain ATCC 35110 - GB-78)
1	DSRA_ALLVD	5.13e-84	Bacteria, Proteobacteria, Gammaproteobacteria, Chromatiales, Chromatiaceae, Allochromatium, Allochromatium vinosum (Chromatium vinosum), Allochromatium vinosum (strain ATCC 17899 - DSM 180 - NBRC 103801 - NCIMB 10441 - D) (Chromatium vinosum)
2	DSRA_ARCFU	4.74e-39	Archaea, Euryarchaeota, Archaeoglobi, Archaeoglobales, Archaeoglobaceae, Archaeoglobus, Archaeoglobus fulgidus, Archaeoglobus fulgidus (strain ATCC 49558 - VC-16 - DSM 4304 - JCM 9628 - NBRC 100126)
3	DSVA_DESVH	5.27e-37	Bacteria, Proteobacteria, delta-epsilon subdivisions, Deltaproteobacteria, Desulfovibrionales, Desulfovibrionaceae, Desulfovibrio, Desulfovibrio vulgaris, Desulfovibrio vulgaris (strain Hildenborough - ATCC 29579 - DSM 644 - NCIMB 8303)
1	DSRA_ALLVD	1.31e-82	Bacteria, Proteobacteria, Gammaproteobacteria, Chromatiales, Chromatiaceae, Allochromatium, Allochromatium vinosum (Chromatium vinosum), Allochromatium vinosum (strain ATCC 17899 - DSM 180 - NBRC 103801 - NCIMB 10441 - D) (Chromatium vinosum)
2	DSRA_ARCFU	1.31e-36	Archaea, Euryarchaeota, Archaeoglobi, Archaeoglobales, Archaeoglobaceae, Archaeoglobus, Archaeoglobus fulgidus, Archaeoglobus fulgidus (strain ATCC 49558 - VC-16 - DSM 4304 - JCM 9628 - NBRC 100126)
3	DSVA_DESVH	8.8e-34	Bacteria, Proteobacteria, delta-epsilon subdivisions, Deltaproteobacteria, Desulfovibrionales, Desulfovibrionaceae, Desulfovibrio, Desulfovibrio vulgaris, Desulfovibrio vulgaris (strain Hildenborough - ATCC 29579 - DSM 644 - NCIMB 8303)
1	CH602_SYNFM	4.31e-131	Bacteria, Proteobacteria, delta-epsilon subdivisions, Deltaproteobacteria, Syntrophobacterales, Syntrophobacteraceae, Syntrophobacter, Syntrophobacter fumaroxidans, Syntrophobacter fumaroxidans (strain DSM 10017 - MPOB)
2	CH60_DESOH	2.13e-121	Bacteria, Proteobacteria, delta-epsilon subdivisions, Deltaproteobacteria, Desulfobacterales, Desulfobacteraceae, Desulfococcus, Desulfococcus oleovorans, Desulfococcus oleovorans (strain DSM 6200 - Hxd3)
3	CH602_SYNAS	4.18e-119	Bacteria, Proteobacteria, delta-epsilon subdivisions, Deltaproteobacteria, Syntrophobacterales, Syntrophaceae, Syntrophus, Syntrophus aciditrophicus, Syntrophus aciditrophicus (strain SB)
1	HSPC4_RICFE	2.97e-15	Bacteria, Proteobacteria, Alphaproteobacteria, Rickettsiales, Rickettsiaceae, Rickettsieae, Rickettsia, spotted fever group, Rickettsia felis (Rickettsia azadi), Rickettsia felis (strain ATCC VR-1525 - URRWXCal2) (Rickettsia azadi)
2	SP21_STIAD	1.55e-14	Bacteria, Proteobacteria, delta-epsilon subdivisions, Deltaproteobacteria, Myxococcales (fruiting gliding bacteria), Cystobacterineae, Cystobacteraceae, Stigmatella, Stigmatella aurantiaca, Stigmatella aurantiaca (strain DW4-3-1)
1	DNAK_THEM4	4.77e-24	Bacteria, Thermotogae, Thermotogae, Thermotogales, Fervidobacteriaceae, Thermosipho, Thermosipho melanesiensis, Thermosipho melanesiensis (strain DSM 12029 - CIP 104789 - BI429)
2	DNAK_DICTD	4.35e-23	Bacteria, Dictyoglomi, Dictyoglomia, Dictyoglomales, Dictyoglomaceae, Dictyoglomus, Dictyoglomus turgidum, Dictyoglomus turgidum (strain Z-1310 - DSM 6724)
3	DNAK_THEAB	7.4e-23	Bacteria, Thermotogae, Thermotogae, Thermotogales, Fervidobacteriaceae, Thermosipho, Thermosipho africanus, Thermosipho africanus (strain TCF52B)
4	DNAK_MYCLE	2.49e-22	Bacteria, Terrabacteria group, Actinobacteria, Actinobacteria (high G+C Gram-positive bacteria), Corynebacteriales, Mycobacteriaceae, Mycobacterium, Mycobacterium leprae, Mycobacterium leprae (strain TN)
5	DNAK_MYCLB	2.49e-22	Bacteria, Terrabacteria group, Actinobacteria, Actinobacteria (high G+C Gram-positive bacteria), Corynebacteriales, Mycobacteriaceae, Mycobacterium, Mycobacterium leprae, Mycobacterium leprae (strain Br4923)
1	DNAK_SULDN	4.47e-65	Bacteria, Proteobacteria, delta-epsilon subdivisions, Epsilonproteobacteria, Campylobacterales, Helicobacteraceae, Sulfurimonas, Sulfurimonas denitrificans, Sulfurimonas denitrificans (strain ATCC 33889 - DSM 1251) (Thiomicrospira denitrificans (strain ATCC 33889 - DSM 1251))
2	DNAK_ARCB4	1.43e-53	Bacteria, Proteobacteria, delta-epsilon subdivisions, Epsilonproteobacteria, Campylobacterales, Campylobacteraceae, Arcobacter, Arcobacter butzleri, Arcobacter butzleri (strain RM4018)
3	DNAK_NITSB	1.22e-50	Bacteria, Proteobacteria, delta-epsilon subdivisions, Epsilonproteobacteria, unclassified Epsilonproteobacteria, Nitratiruptor, Nitratiruptor sp. (strain SB155-2)
4	DNAK_CAMFF	1.7e-50	Bacteria, Proteobacteria, delta-epsilon subdivisions, Epsilonproteobacteria, Campylobacterales, Campylobacteraceae, Campylobacter, Campylobacter fetus, Campylobacter fetus subsp. fetus, Campylobacter fetus subsp. fetus (strain 82-40)
5	DNAK_CAMHC	8.6e-50	Bacteria, Proteobacteria, delta-epsilon subdivisions, Epsilonproteobacteria, Campylobacterales, Campylobacteraceae, Campylobacter, Campylobacter hominis, Campylobacter hominis (strain ATCC BAA-381 - LMG 19568 - NCTC 13146 - CH001A)
1	PMOB_METCA	7.17e-52	Bacteria, Proteobacteria, Gammaproteobacteria, Methylococcales, Methylococcaceae, Methylococcus, Methylococcus capsulatus, Methylococcus capsulatus (strain ATCC 33009 - NCIMB 11132 - Bath)
2	AMOB_NITEU	8.09e-23	Bacteria, Proteobacteria, Betaproteobacteria, Nitrosomonadales, Nitrosomonadaceae, Nitrosomonas, Nitrosomonas europaea, Nitrosomonas europaea (strain ATCC 19718 - CIP 103999 - KCTC 2705 - NBRC 14298)
1	MTBC2_METAC	1.6e-45	Archaea, Euryarchaeota, Methanomicrobia, Methanosarcinales, Methanosarcinaceae, Methanosarcina, Methanosarcina acetivorans, Methanosarcina acetivorans (strain ATCC 35395 - DSM 2834 - JCM 12185 - C2A)
2	MTBC2_METMA	2.11e-45	Archaea, Euryarchaeota, Methanomicrobia, Methanosarcinales, Methanosarcinaceae, Methanosarcina, Methanosarcina mazei (Methanosarcina frisia), Methanosarcina mazei (strain ATCC BAA-159 - DSM 3647 - Goe1 - Go1 - JCM 11833 - OCM 88) (Methanosarcina frisia)
3	MTBC2_METAC	2.77e-47	Archaea, Euryarchaeota, Methanomicrobia, Methanosarcinales, Methanosarcinaceae, Methanosarcina, Methanosarcina acetivorans, Methanosarcina acetivorans (strain ATCC 35395 - DSM 2834 - JCM 12185 - C2A)
4	MTBC2_METMA	3.69e-47	Archaea, Euryarchaeota, Methanomicrobia, Methanosarcinales, Methanosarcinaceae, Methanosarcina, Methanosarcina mazei (Methanosarcina frisia), Methanosarcina mazei (strain ATCC BAA-159 - DSM 3647 - Goe1 - Go1 - JCM 11833 - OCM 88) (Methanosarcina frisia)
5	MTBC3_METAC	2.47e-46	Archaea, Euryarchaeota, Methanomicrobia, Methanosarcinales, Methanosarcinaceae, Methanosarcina, Methanosarcina acetivorans, Methanosarcina acetivorans (strain ATCC 35395 - DSM 2834 - JCM 12185 - C2A)
1	DHSU_ALLVD	7.4e-29	Bacteria, Proteobacteria, Gammaproteobacteria, Chromatiales, Chromatiaceae, Allochromatium, Allochromatium vinosum (Chromatium vinosum), Allochromatium vinosum (strain ATCC 17899 - DSM 180 - NBRC 103801 - NCIMB 10441 - D) (Chromatium vinosum)
1	DHSU_ALLVD	8.31e-87	Bacteria, Proteobacteria, Gammaproteobacteria, Chromatiales, Chromatiaceae, Allochromatium, Allochromatium vinosum (Chromatium vinosum), Allochromatium vinosum (strain ATCC 17899 - DSM 180 - NBRC 103801 - NCIMB 10441 - D) (Chromatium vinosum)
2	SQRD_DICDI	2.01e-06	Eukaryota, Amoebozoa, Mycetozoa, Dictyosteliida (dictyostelid cellular slime molds), Dictyostelium, Dictyostelium discoideum (Slime mold)
3	SQRD_ACIF2	0.000275	Bacteria, Proteobacteria, Acidithiobacillia, Acidithiobacillales, Acidithiobacillaceae, Acidithiobacillus, Acidithiobacillus ferrooxidans (Thiobacillus ferrooxidans), Acidithiobacillus ferrooxidans (strain ATCC 23270 - DSM 14882 - CIP 104768 - NCIMB 8455) (Ferrobacillus ferrooxidans (strain ATCC 23270))
4	DHSU_ALLVD	6.92e-127	Bacteria, Proteobacteria, Gammaproteobacteria, Chromatiales, Chromatiaceae, Allochromatium, Allochromatium vinosum (Chromatium vinosum), Allochromatium vinosum (strain ATCC 17899 - DSM 180 - NBRC 103801 - NCIMB 10441 - D) (Chromatium vinosum)
5	SQRD_ACIF2	4.13e-06	Bacteria, Proteobacteria, Acidithiobacillia, Acidithiobacillales, Acidithiobacillaceae, Acidithiobacillus, Acidithiobacillus ferrooxidans (Thiobacillus ferrooxidans), Acidithiobacillus ferrooxidans (strain ATCC 23270 - DSM 14882 - CIP 104768 - NCIMB 8455) (Ferrobacillus ferrooxidans (strain ATCC 23270))
1	SP21_STIAD	1.31e-14	Bacteria, Proteobacteria, delta-epsilon subdivisions, Deltaproteobacteria, Myxococcales (fruiting gliding bacteria), Cystobacterineae, Cystobacteraceae, Stigmatella, Stigmatella aurantiaca, Stigmatella aurantiaca (strain DW4-3-1)
2	HSPC4_RICFE	1.35e-14	Bacteria, Proteobacteria, Alphaproteobacteria, Rickettsiales, Rickettsiaceae, Rickettsieae, Rickettsia, spotted fever group, Rickettsia felis (Rickettsia azadi), Rickettsia felis (strain ATCC VR-1525 - URRWXCal2) (Rickettsia azadi)
3	HSPC4_RICFE	2.31e-17	Bacteria, Proteobacteria, Alphaproteobacteria, Rickettsiales, Rickettsiaceae, Rickettsieae, Rickettsia, spotted fever group, Rickettsia felis (Rickettsia azadi), Rickettsia felis (strain ATCC VR-1525 - URRWXCal2) (Rickettsia azadi)
4	SP21_STIAD	1.93e-15	Bacteria, Proteobacteria, delta-epsilon subdivisions, Deltaproteobacteria, Myxococcales (fruiting gliding bacteria), Cystobacterineae, Cystobacteraceae, Stigmatella, Stigmatella aurantiaca, Stigmatella aurantiaca (strain DW4-3-1)
5	HSPC2_RICFE	1.81e-14	Bacteria, Proteobacteria, Alphaproteobacteria, Rickettsiales, Rickettsiaceae, Rickettsieae, Rickettsia, spotted fever group, Rickettsia felis (Rickettsia azadi), Rickettsia felis (strain ATCC VR-1525 - URRWXCal2) (Rickettsia azadi)
1	DNAJ_NOSP7	8.47e-177	Bacteria, Terrabacteria group, Cyanobacteria-Melainabacteria group, Cyanobacteria, Nostocales, Nostocaceae, Nostoc, Nostoc punctiforme, Nostoc punctiforme (strain ATCC 29133 - PCC 73102)
2	DNAJ_ANAVT	3.13e-176	Bacteria, Terrabacteria group, Cyanobacteria-Melainabacteria group, Cyanobacteria, Nostocales, Nostocaceae, Anabaena, Anabaena variabilis, Anabaena variabilis (strain ATCC 29413 - PCC 7937)
3	DNAJ_NOSS1	1.22e-174	Bacteria, Terrabacteria group, Cyanobacteria-Melainabacteria group, Cyanobacteria, Nostocales, Nostocaceae, Nostoc, Nostoc sp. (strain PCC 7120 - SAG 25.82 - UTEX 2576)
4	DNAJ_CYAP7	7.82e-151	Bacteria, Terrabacteria group, Cyanobacteria-Melainabacteria group, Cyanobacteria, Oscillatoriophycideae, Oscillatoriales, Cyanothecaceae, Cyanothece, Cyanothece sp. (strain PCC 7424) (Synechococcus sp. (strain ATCC 29155))
5	DNAJ_CYAP4	1.18e-148	Bacteria, Terrabacteria group, Cyanobacteria-Melainabacteria group, Cyanobacteria, Oscillatoriophycideae, Oscillatoriales, Cyanothecaceae, Cyanothece, Cyanothece sp. (strain PCC 7425 - ATCC 29141)
3	DSRA_ALLVD	2.47e-20	Bacteria, Proteobacteria, Gammaproteobacteria, Chromatiales, Chromatiaceae, Allochromatium, Allochromatium vinosum (Chromatium vinosum), Allochromatium vinosum (strain ATCC 17899 - DSM 180 - NBRC 103801 - NCIMB 10441 - D) (Chromatium vinosum)
4	DSRA_ARCFU	1.39e-14	Archaea, Euryarchaeota, Archaeoglobi, Archaeoglobales, Archaeoglobaceae, Archaeoglobus, Archaeoglobus fulgidus, Archaeoglobus fulgidus (strain ATCC 49558 - VC-16 - DSM 4304 - JCM 9628 - NBRC 100126)
1	SP21_STIAD	4.18e-11	Bacteria, Proteobacteria, delta-epsilon subdivisions, Deltaproteobacteria, Myxococcales (fruiting gliding bacteria), Cystobacterineae, Cystobacteraceae, Stigmatella, Stigmatella aurantiaca, Stigmatella aurantiaca (strain DW4-3-1)
2	HSPC4_RICFE	7.15e-11	Bacteria, Proteobacteria, Alphaproteobacteria, Rickettsiales, Rickettsiaceae, Rickettsieae, Rickettsia, spotted fever group, Rickettsia felis (Rickettsia azadi), Rickettsia felis (strain ATCC VR-1525 - URRWXCal2) (Rickettsia azadi)
3	HSPC2_RICFE	1.97e-08	Bacteria, Proteobacteria, Alphaproteobacteria, Rickettsiales, Rickettsiaceae, Rickettsieae, Rickettsia, spotted fever group, Rickettsia felis (Rickettsia azadi), Rickettsia felis (strain ATCC VR-1525 - URRWXCal2) (Rickettsia azadi)
1	HSPC2_RICFE	7.74e-23	Bacteria, Proteobacteria, Alphaproteobacteria, Rickettsiales, Rickettsiaceae, Rickettsieae, Rickettsia, spotted fever group, Rickettsia felis (Rickettsia azadi), Rickettsia felis (strain ATCC VR-1525 - URRWXCal2) (Rickettsia azadi)
2	HSPC4_RICFE	1.09e-22	Bacteria, Proteobacteria, Alphaproteobacteria, Rickettsiales, Rickettsiaceae, Rickettsieae, Rickettsia, spotted fever group, Rickettsia felis (Rickettsia azadi), Rickettsia felis (strain ATCC VR-1525 - URRWXCal2) (Rickettsia azadi)
3	SP21_STIAD	3.71e-19	Bacteria, Proteobacteria, delta-epsilon subdivisions, Deltaproteobacteria, Myxococcales (fruiting gliding bacteria), Cystobacterineae, Cystobacteraceae, Stigmatella, Stigmatella aurantiaca, Stigmatella aurantiaca (strain DW4-3-1)
1	HSPC4_RICFE	2.62e-17	Bacteria, Proteobacteria, Alphaproteobacteria, Rickettsiales, Rickettsiaceae, Rickettsieae, Rickettsia, spotted fever group, Rickettsia felis (Rickettsia azadi), Rickettsia felis (strain ATCC VR-1525 - URRWXCal2) (Rickettsia azadi)
2	HSPC2_RICFE	2.49e-15	Bacteria, Proteobacteria, Alphaproteobacteria, Rickettsiales, Rickettsiaceae, Rickettsieae, Rickettsia, spotted fever group, Rickettsia felis (Rickettsia azadi), Rickettsia felis (strain ATCC VR-1525 - URRWXCal2) (Rickettsia azadi)
3	HSPC4_RICFE	2.49e-19	Bacteria, Proteobacteria, Alphaproteobacteria, Rickettsiales, Rickettsiaceae, Rickettsieae, Rickettsia, spotted fever group, Rickettsia felis (Rickettsia azadi), Rickettsia felis (strain ATCC VR-1525 - URRWXCal2) (Rickettsia azadi)
1	ACSA_BRADU	1.95e-34	Bacteria, Proteobacteria, Alphaproteobacteria, Rhizobiales, Bradyrhizobiaceae, Bradyrhizobium, Bradyrhizobium diazoefficiens, Bradyrhizobium diazoefficiens (strain JCM 10833 - IAM 13628 - NBRC 14792 - USDA 110)
2	ACSA_PHOPR	2.61e-34	Bacteria, Proteobacteria, Gammaproteobacteria, Vibrionales, Vibrionaceae, Photobacterium, Photobacterium profundum, Photobacterium profundum (strain SS9)
3	ACSA_VIBCH	4.28e-34	Bacteria, Proteobacteria, Gammaproteobacteria, Vibrionales, Vibrionaceae, Vibrio, Vibrio cholerae, Vibrio cholerae O1, Vibrio cholerae O1 biovar El Tor, Vibrio cholerae serotype O1 (strain ATCC 39315 - El Tor Inaba N16961)
4	ACSA_PYRAE	4.85e-34	Archaea, TACK group, Crenarchaeota, Thermoprotei, Thermoproteales, Thermoproteaceae, Pyrobaculum, Pyrobaculum aerophilum, Pyrobaculum aerophilum (strain ATCC 51768 - IM2 - DSM 7523 - JCM 9630 - NBRC 100827)
1	DNAK_CHESB	0	Bacteria, Proteobacteria, Alphaproteobacteria, Rhizobiales, Phyllobacteriaceae, Chelativorans, Chelativorans sp. (strain BNC1)
2	DNAK_RHIME	0	Bacteria, Proteobacteria, Alphaproteobacteria, Rhizobiales, Rhizobiaceae, Sinorhizobium-Ensifer group, Sinorhizobium, Rhizobium meliloti (Ensifer meliloti) (Sinorhizobium meliloti), Rhizobium meliloti (strain 1021) (Ensifer meliloti) (Sinorhizobium meliloti)
3	DNAK_BARBK	0	Bacteria, Proteobacteria, Alphaproteobacteria, Rhizobiales, Bartonellaceae, Bartonella, Bartonella bacilliformis, Bartonella bacilliformis (strain ATCC 35685 - KC583)
4	DNAK_SINMW	0	Bacteria, Proteobacteria, Alphaproteobacteria, Rhizobiales, Rhizobiaceae, Sinorhizobium-Ensifer group, Sinorhizobium, Sinorhizobium medicae, Sinorhizobium medicae (strain WSM419) (Ensifer medicae)
5	DNAK_BRUO2	0	Bacteria, Proteobacteria, Alphaproteobacteria, Rhizobiales, Brucellaceae, Brucella, Brucella ovis, Brucella ovis (strain ATCC 25840 - 63-290 - NCTC 10512)
1	HSPC2_RICFE	6.93e-19	Bacteria, Proteobacteria, Alphaproteobacteria, Rickettsiales, Rickettsiaceae, Rickettsieae, Rickettsia, spotted fever group, Rickettsia felis (Rickettsia azadi), Rickettsia felis (strain ATCC VR-1525 - URRWXCal2) (Rickettsia azadi)
2	HSPC4_RICFE	7.62e-18	Bacteria, Proteobacteria, Alphaproteobacteria, Rickettsiales, Rickettsiaceae, Rickettsieae, Rickettsia, spotted fever group, Rickettsia felis (Rickettsia azadi), Rickettsia felis (strain ATCC VR-1525 - URRWXCal2) (Rickettsia azadi)
3	SP21_STIAD	6.3e-15	Bacteria, Proteobacteria, delta-epsilon subdivisions, Deltaproteobacteria, Myxococcales (fruiting gliding bacteria), Cystobacterineae, Cystobacteraceae, Stigmatella, Stigmatella aurantiaca, Stigmatella aurantiaca (strain DW4-3-1)
1	CH60_DESAA	1.2e-50	Bacteria, Proteobacteria, delta-epsilon subdivisions, Deltaproteobacteria, Desulfobacterales, Desulfobacteraceae, Desulfatibacillum, Desulfatibacillum alkenivorans, Desulfatibacillum alkenivorans (strain AK-01)
1	CH60_DESOH	2.29e-117	Bacteria, Proteobacteria, delta-epsilon subdivisions, Deltaproteobacteria, Desulfobacterales, Desulfobacteraceae, Desulfococcus, Desulfococcus oleovorans, Desulfococcus oleovorans (strain DSM 6200 - Hxd3)
2	CH60_DESAA	4.82e-117	Bacteria, Proteobacteria, delta-epsilon subdivisions, Deltaproteobacteria, Desulfobacterales, Desulfobacteraceae, Desulfatibacillum, Desulfatibacillum alkenivorans, Desulfatibacillum alkenivorans (strain AK-01)
2	CH602_SYNAS	5.7e-50	Bacteria, Proteobacteria, delta-epsilon subdivisions, Deltaproteobacteria, Syntrophobacterales, Syntrophaceae, Syntrophus, Syntrophus aciditrophicus, Syntrophus aciditrophicus (strain SB)
3	CH60_DESOH	6.52e-49	Bacteria, Proteobacteria, delta-epsilon subdivisions, Deltaproteobacteria, Desulfobacterales, Desulfobacteraceae, Desulfococcus, Desulfococcus oleovorans, Desulfococcus oleovorans (strain DSM 6200 - Hxd3)
3	CH602_SYNAS	2.72e-114	Bacteria, Proteobacteria, delta-epsilon subdivisions, Deltaproteobacteria, Syntrophobacterales, Syntrophaceae, Syntrophus, Syntrophus aciditrophicus, Syntrophus aciditrophicus (strain SB)
4	CH602_ANADE	1.21e-48	Bacteria, Proteobacteria, delta-epsilon subdivisions, Deltaproteobacteria, Myxococcales (fruiting gliding bacteria), Cystobacterineae, Anaeromyxobacteraceae, Anaeromyxobacter, Anaeromyxobacter dehalogenans, Anaeromyxobacter dehalogenans (strain 2CP-C)
4	CH602_SYNFM	7.86e-109	Bacteria, Proteobacteria, delta-epsilon subdivisions, Deltaproteobacteria, Syntrophobacterales, Syntrophobacteraceae, Syntrophobacter, Syntrophobacter fumaroxidans, Syntrophobacter fumaroxidans (strain DSM 10017 - MPOB)
5	CH60_DESAA	1.65e-63	Bacteria, Proteobacteria, delta-epsilon subdivisions, Deltaproteobacteria, Desulfobacterales, Desulfobacteraceae, Desulfatibacillum, Desulfatibacillum alkenivorans, Desulfatibacillum alkenivorans (strain AK-01)
5	CH60_DESOH	1.21e-121	Bacteria, Proteobacteria, delta-epsilon subdivisions, Deltaproteobacteria, Desulfobacterales, Desulfobacteraceae, Desulfococcus, Desulfococcus oleovorans, Desulfococcus oleovorans (strain DSM 6200 - Hxd3)
1	CH60_DESAA	0	Bacteria, Proteobacteria, delta-epsilon subdivisions, Deltaproteobacteria, Desulfobacterales, Desulfobacteraceae, Desulfatibacillum, Desulfatibacillum alkenivorans, Desulfatibacillum alkenivorans (strain AK-01)
1	CH60_DESAA	7.65e-145	Bacteria, Proteobacteria, delta-epsilon subdivisions, Deltaproteobacteria, Desulfobacterales, Desulfobacteraceae, Desulfatibacillum, Desulfatibacillum alkenivorans, Desulfatibacillum alkenivorans (strain AK-01)
2	CH60_DESOH	0	Bacteria, Proteobacteria, delta-epsilon subdivisions, Deltaproteobacteria, Desulfobacterales, Desulfobacteraceae, Desulfococcus, Desulfococcus oleovorans, Desulfococcus oleovorans (strain DSM 6200 - Hxd3)
2	CH60_DESOH	9.35e-144	Bacteria, Proteobacteria, delta-epsilon subdivisions, Deltaproteobacteria, Desulfobacterales, Desulfobacteraceae, Desulfococcus, Desulfococcus oleovorans, Desulfococcus oleovorans (strain DSM 6200 - Hxd3)
3	CH602_SYNAS	6.25e-171	Bacteria, Proteobacteria, delta-epsilon subdivisions, Deltaproteobacteria, Syntrophobacterales, Syntrophaceae, Syntrophus, Syntrophus aciditrophicus, Syntrophus aciditrophicus (strain SB)
3	CH602_SYNAS	5.58e-133	Bacteria, Proteobacteria, delta-epsilon subdivisions, Deltaproteobacteria, Syntrophobacterales, Syntrophaceae, Syntrophus, Syntrophus aciditrophicus, Syntrophus aciditrophicus (strain SB)
4	CH602_ANADE	1.17e-168	Bacteria, Proteobacteria, delta-epsilon subdivisions, Deltaproteobacteria, Myxococcales (fruiting gliding bacteria), Cystobacterineae, Anaeromyxobacteraceae, Anaeromyxobacter, Anaeromyxobacter dehalogenans, Anaeromyxobacter dehalogenans (strain 2CP-C)
4	CH602_MYXXD	1.26e-131	Bacteria, Proteobacteria, delta-epsilon subdivisions, Deltaproteobacteria, Myxococcales (fruiting gliding bacteria), Cystobacterineae, Myxococcaceae, Myxococcus, Myxococcus xanthus, Myxococcus xanthus (strain DK 1622)
5	CH602_ANADE	7.05e-129	Bacteria, Proteobacteria, delta-epsilon subdivisions, Deltaproteobacteria, Myxococcales (fruiting gliding bacteria), Cystobacterineae, Anaeromyxobacteraceae, Anaeromyxobacter, Anaeromyxobacter dehalogenans, Anaeromyxobacter dehalogenans (strain 2CP-C)
5	CH602_MYXXD	2.2e-168	Bacteria, Proteobacteria, delta-epsilon subdivisions, Deltaproteobacteria, Myxococcales (fruiting gliding bacteria), Cystobacterineae, Myxococcaceae, Myxococcus, Myxococcus xanthus, Myxococcus xanthus (strain DK 1622)
3	DSRA_ALLVD	1.07e-12	Bacteria, Proteobacteria, Gammaproteobacteria, Chromatiales, Chromatiaceae, Allochromatium, Allochromatium vinosum (Chromatium vinosum), Allochromatium vinosum (strain ATCC 17899 - DSM 180 - NBRC 103801 - NCIMB 10441 - D) (Chromatium vinosum)
4	DSVA_DESGI	1.39e-07	Bacteria, Proteobacteria, delta-epsilon subdivisions, Deltaproteobacteria, Desulfovibrionales, Desulfovibrionaceae, Desulfovibrio, Desulfovibrio gigas
1	PMOB_METCA	6.9e-81	Bacteria, Proteobacteria, Gammaproteobacteria, Methylococcales, Methylococcaceae, Methylococcus, Methylococcus capsulatus, Methylococcus capsulatus (strain ATCC 33009 - NCIMB 11132 - Bath)
1	PMOB_METCA	5.91e-100	Bacteria, Proteobacteria, Gammaproteobacteria, Methylococcales, Methylococcaceae, Methylococcus, Methylococcus capsulatus, Methylococcus capsulatus (strain ATCC 33009 - NCIMB 11132 - Bath)
2	AMOB_NITEU	5.07e-38	Bacteria, Proteobacteria, Betaproteobacteria, Nitrosomonadales, Nitrosomonadaceae, Nitrosomonas, Nitrosomonas europaea, Nitrosomonas europaea (strain ATCC 19718 - CIP 103999 - KCTC 2705 - NBRC 14298)
2	AMOB_NITEU	2.85e-53	Bacteria, Proteobacteria, Betaproteobacteria, Nitrosomonadales, Nitrosomonadaceae, Nitrosomonas, Nitrosomonas europaea, Nitrosomonas europaea (strain ATCC 19718 - CIP 103999 - KCTC 2705 - NBRC 14298)
3	PMOB_METCA	1.3e-101	Bacteria, Proteobacteria, Gammaproteobacteria, Methylococcales, Methylococcaceae, Methylococcus, Methylococcus capsulatus, Methylococcus capsulatus (strain ATCC 33009 - NCIMB 11132 - Bath)
4	AMOB_NITEU	3.85e-53	Bacteria, Proteobacteria, Betaproteobacteria, Nitrosomonadales, Nitrosomonadaceae, Nitrosomonas, Nitrosomonas europaea, Nitrosomonas europaea (strain ATCC 19718 - CIP 103999 - KCTC 2705 - NBRC 14298)
5	PMOB_METCA	1.78e-43	Bacteria, Proteobacteria, Gammaproteobacteria, Methylococcales, Methylococcaceae, Methylococcus, Methylococcus capsulatus, Methylococcus capsulatus (strain ATCC 33009 - NCIMB 11132 - Bath)
1	PMOB_METCA	2.53e-71	Bacteria, Proteobacteria, Gammaproteobacteria, Methylococcales, Methylococcaceae, Methylococcus, Methylococcus capsulatus, Methylococcus capsulatus (strain ATCC 33009 - NCIMB 11132 - Bath)
1	PMOB_METCA	1.55e-127	Bacteria, Proteobacteria, Gammaproteobacteria, Methylococcales, Methylococcaceae, Methylococcus, Methylococcus capsulatus, Methylococcus capsulatus (strain ATCC 33009 - NCIMB 11132 - Bath)
2	AMOB_NITEU	1.93e-23	Bacteria, Proteobacteria, Betaproteobacteria, Nitrosomonadales, Nitrosomonadaceae, Nitrosomonas, Nitrosomonas europaea, Nitrosomonas europaea (strain ATCC 19718 - CIP 103999 - KCTC 2705 - NBRC 14298)
2	AMOB_NITEU	2.57e-64	Bacteria, Proteobacteria, Betaproteobacteria, Nitrosomonadales, Nitrosomonadaceae, Nitrosomonas, Nitrosomonas europaea, Nitrosomonas europaea (strain ATCC 19718 - CIP 103999 - KCTC 2705 - NBRC 14298)
1	PMOB_METCA	8.96e-56	Bacteria, Proteobacteria, Gammaproteobacteria, Methylococcales, Methylococcaceae, Methylococcus, Methylococcus capsulatus, Methylococcus capsulatus (strain ATCC 33009 - NCIMB 11132 - Bath)
2	AMOB_NITEU	2.39e-26	Bacteria, Proteobacteria, Betaproteobacteria, Nitrosomonadales, Nitrosomonadaceae, Nitrosomonas, Nitrosomonas europaea, Nitrosomonas europaea (strain ATCC 19718 - CIP 103999 - KCTC 2705 - NBRC 14298)
3	PMOB_METCA	1.78e-59	Bacteria, Proteobacteria, Gammaproteobacteria, Methylococcales, Methylococcaceae, Methylococcus, Methylococcus capsulatus, Methylococcus capsulatus (strain ATCC 33009 - NCIMB 11132 - Bath)
4	AMOB_NITEU	1.64e-25	Bacteria, Proteobacteria, Betaproteobacteria, Nitrosomonadales, Nitrosomonadaceae, Nitrosomonas, Nitrosomonas europaea, Nitrosomonas europaea (strain ATCC 19718 - CIP 103999 - KCTC 2705 - NBRC 14298)
1	PMOB_METCA	2.27e-136	Bacteria, Proteobacteria, Gammaproteobacteria, Methylococcales, Methylococcaceae, Methylococcus, Methylococcus capsulatus, Methylococcus capsulatus (strain ATCC 33009 - NCIMB 11132 - Bath)
2	AMOB_NITEU	4e-74	Bacteria, Proteobacteria, Betaproteobacteria, Nitrosomonadales, Nitrosomonadaceae, Nitrosomonas, Nitrosomonas europaea, Nitrosomonas europaea (strain ATCC 19718 - CIP 103999 - KCTC 2705 - NBRC 14298)
1	PMOB_METCA	1.74e-41	Bacteria, Proteobacteria, Gammaproteobacteria, Methylococcales, Methylococcaceae, Methylococcus, Methylococcus capsulatus, Methylococcus capsulatus (strain ATCC 33009 - NCIMB 11132 - Bath)
2	AMOB_NITEU	8.78e-25	Bacteria, Proteobacteria, Betaproteobacteria, Nitrosomonadales, Nitrosomonadaceae, Nitrosomonas, Nitrosomonas europaea, Nitrosomonas europaea (strain ATCC 19718 - CIP 103999 - KCTC 2705 - NBRC 14298)
1	PMOB_METCA	1.92e-85	Bacteria, Proteobacteria, Gammaproteobacteria, Methylococcales, Methylococcaceae, Methylococcus, Methylococcus capsulatus, Methylococcus capsulatus (strain ATCC 33009 - NCIMB 11132 - Bath)
2	AMOB_NITEU	4.02e-49	Bacteria, Proteobacteria, Betaproteobacteria, Nitrosomonadales, Nitrosomonadaceae, Nitrosomonas, Nitrosomonas europaea, Nitrosomonas europaea (strain ATCC 19718 - CIP 103999 - KCTC 2705 - NBRC 14298)
1	CH602_SYNFM	1.45e-61	Bacteria, Proteobacteria, delta-epsilon subdivisions, Deltaproteobacteria, Syntrophobacterales, Syntrophobacteraceae, Syntrophobacter, Syntrophobacter fumaroxidans, Syntrophobacter fumaroxidans (strain DSM 10017 - MPOB)
2	CH60_DESOH	6.36e-60	Bacteria, Proteobacteria, delta-epsilon subdivisions, Deltaproteobacteria, Desulfobacterales, Desulfobacteraceae, Desulfococcus, Desulfococcus oleovorans, Desulfococcus oleovorans (strain DSM 6200 - Hxd3)
3	CH60_DESAA	1.99e-59	Bacteria, Proteobacteria, delta-epsilon subdivisions, Deltaproteobacteria, Desulfobacterales, Desulfobacteraceae, Desulfatibacillum, Desulfatibacillum alkenivorans, Desulfatibacillum alkenivorans (strain AK-01)
4	CH602_ANADE	4.9e-59	Bacteria, Proteobacteria, delta-epsilon subdivisions, Deltaproteobacteria, Myxococcales (fruiting gliding bacteria), Cystobacterineae, Anaeromyxobacteraceae, Anaeromyxobacter, Anaeromyxobacter dehalogenans, Anaeromyxobacter dehalogenans (strain 2CP-C)
5	CH602_SYNAS	5.19e-59	Bacteria, Proteobacteria, delta-epsilon subdivisions, Deltaproteobacteria, Syntrophobacterales, Syntrophaceae, Syntrophus, Syntrophus aciditrophicus, Syntrophus aciditrophicus (strain SB)
1	AMOB_NITEU	1.06e-176	Bacteria, Proteobacteria, Betaproteobacteria, Nitrosomonadales, Nitrosomonadaceae, Nitrosomonas, Nitrosomonas europaea, Nitrosomonas europaea (strain ATCC 19718 - CIP 103999 - KCTC 2705 - NBRC 14298)
2	PMOB_METCA	2.05e-104	Bacteria, Proteobacteria, Gammaproteobacteria, Methylococcales, Methylococcaceae, Methylococcus, Methylococcus capsulatus, Methylococcus capsulatus (strain ATCC 33009 - NCIMB 11132 - Bath)
3	AMOA_NITEU	1.45e-125	Bacteria, Proteobacteria, Betaproteobacteria, Nitrosomonadales, Nitrosomonadaceae, Nitrosomonas, Nitrosomonas europaea, Nitrosomonas europaea (strain ATCC 19718 - CIP 103999 - KCTC 2705 - NBRC 14298)
4	PMOA_METCA	9.06e-78	Bacteria, Proteobacteria, Gammaproteobacteria, Methylococcales, Methylococcaceae, Methylococcus, Methylococcus capsulatus, Methylococcus capsulatus (strain ATCC 33009 - NCIMB 11132 - Bath)
5	AMOB_NITEU	7.66e-55	Bacteria, Proteobacteria, Betaproteobacteria, Nitrosomonadales, Nitrosomonadaceae, Nitrosomonas, Nitrosomonas europaea, Nitrosomonas europaea (strain ATCC 19718 - CIP 103999 - KCTC 2705 - NBRC 14298)
1	CH602_TRIEI	0	Bacteria, Terrabacteria group, Cyanobacteria-Melainabacteria group, Cyanobacteria, Oscillatoriophycideae, Oscillatoriales, Microcoleaceae, Trichodesmium, Trichodesmium erythraeum, Trichodesmium erythraeum (strain IMS101)
2	CH602_ACAM1	0	Bacteria, Terrabacteria group, Cyanobacteria-Melainabacteria group, Cyanobacteria, Synechococcales, Acaryochloridaceae, Acaryochloris, Acaryochloris marina, Acaryochloris marina (strain MBIC 11017)
3	CH60_THEEB	0	Bacteria, Terrabacteria group, Cyanobacteria-Melainabacteria group, Cyanobacteria, Synechococcales, Synechococcaceae, Thermosynechococcus, Thermosynechococcus elongatus, Thermosynechococcus elongatus (strain BP-1)
1	TSAT_COMTE	6.96e-17	Bacteria, Proteobacteria, Betaproteobacteria, Burkholderiales, Comamonadaceae, Comamonas, Comamonas testosteroni (Pseudomonas testosteroni)
1	DNAK_METTP	0	Archaea, Euryarchaeota, Methanomicrobia, Methanosarcinales, Methanosaetaceae, Methanosaeta, Methanosaeta thermophila, Methanosaeta thermophila (strain DSM 6194 - JCM 14653 - NBRC 101360 - PT) (Methanothrix thermophila)
2	DNAK_METTH	0	Archaea, Euryarchaeota, Methanobacteria, Methanobacteriales, Methanobacteriaceae, Methanothermobacter, Methanothermobacter thermautotrophicus (Methanobacterium thermoformicicum), Methanothermobacter thermautotrophicus (strain ATCC 29096 - DSM 1053 - JCM 10044 - NBRC 100330 - Delta H) (Methanobacterium thermoautotrophicum)
3	DNAK_UNCTG	0	Bacteria, Elusimicrobia, environmental samples, uncultured Termite group 1 bacterium, Uncultured termite group 1 bacterium phylotype Rs-D17
4	DNAK_UNCMA	0	DNAK_UNCMA
5	DNAK_PICTO	0	Archaea, Euryarchaeota, Thermoplasmata, Thermoplasmatales, Picrophilaceae, Picrophilus, Picrophilus torridus, Picrophilus torridus (strain ATCC 700027 - DSM 9790 - JCM 10055 - NBRC 100828)
1	ENPL_DICDI	6.56e-45	Eukaryota, Amoebozoa, Mycetozoa, Dictyosteliida (dictyostelid cellular slime molds), Dictyostelium, Dictyostelium discoideum (Slime mold)
2	ENPL_RAT	1.52e-35	Eukaryota, Opisthokonta, Metazoa, Eumetazoa, Bilateria, Deuterostomia, Chordata, Craniata, Vertebrata, Gnathostomata (jawed vertebrates), Teleostomi, Euteleostomi, Sarcopterygii, Dipnotetrapodomorpha, Tetrapoda, Amniota, Mammalia, Theria, Eutheria, Boreoeutheria, Euarchontoglires, Glires (Rodents and rabbits), Rodentia, Sciurognathi, Muroidea, Muridae, Murinae, Rattus, Rattus norvegicus (Rat)
3	ENPL_DICDI	4.58e-107	Eukaryota, Amoebozoa, Mycetozoa, Dictyosteliida (dictyostelid cellular slime molds), Dictyostelium, Dictyostelium discoideum (Slime mold)
4	ENPL_RAT	7.81e-107	Eukaryota, Opisthokonta, Metazoa, Eumetazoa, Bilateria, Deuterostomia, Chordata, Craniata, Vertebrata, Gnathostomata (jawed vertebrates), Teleostomi, Euteleostomi, Sarcopterygii, Dipnotetrapodomorpha, Tetrapoda, Amniota, Mammalia, Theria, Eutheria, Boreoeutheria, Euarchontoglires, Glires (Rodents and rabbits), Rodentia, Sciurognathi, Muroidea, Muridae, Murinae, Rattus, Rattus norvegicus (Rat)
5	ENPL_BOVIN	1.42e-105	Eukaryota, Opisthokonta, Metazoa, Eumetazoa, Bilateria, Deuterostomia, Chordata, Craniata, Vertebrata, Gnathostomata (jawed vertebrates), Teleostomi, Euteleostomi, Sarcopterygii, Dipnotetrapodomorpha, Tetrapoda, Amniota, Mammalia, Theria, Eutheria, Boreoeutheria, Laurasiatheria, Cetartiodactyla, Ruminantia, Pecora, Bovidae, Bovinae, Bos (oxen, cattle), Bos taurus (Bovine)
1	HCP_DESVH	1.46e-107	Bacteria, Proteobacteria, delta-epsilon subdivisions, Deltaproteobacteria, Desulfovibrionales, Desulfovibrionaceae, Desulfovibrio, Desulfovibrio vulgaris, Desulfovibrio vulgaris (strain Hildenborough - ATCC 29579 - DSM 644 - NCIMB 8303)
2	HCP_DESOH	5.31e-107	Bacteria, Proteobacteria, delta-epsilon subdivisions, Deltaproteobacteria, Desulfobacterales, Desulfobacteraceae, Desulfococcus, Desulfococcus oleovorans, Desulfococcus oleovorans (strain DSM 6200 - Hxd3)
3	HCP_HALOH	3.35e-105	Bacteria, Terrabacteria group, Firmicutes, Clostridia, Halanaerobiales, Halanaerobiaceae, Halothermothrix, Halothermothrix orenii, Halothermothrix orenii (strain H 168 - OCM 544 - DSM 9562)
4	HCP_DESHD	3.27e-98	Bacteria, Terrabacteria group, Firmicutes, Clostridia, Clostridiales, Peptococcaceae, Desulfitobacterium, Desulfitobacterium hafniense (Desulfitobacterium frappieri), Desulfitobacterium hafniense (strain DCB-2 - DSM 10664)
5	HCP_DESHY	2e-97	Bacteria, Terrabacteria group, Firmicutes, Clostridia, Clostridiales, Peptococcaceae, Desulfitobacterium, Desulfitobacterium hafniense (Desulfitobacterium frappieri), Desulfitobacterium hafniense (strain Y51)
1	DNAJ_TOLAT	6.04e-17	Bacteria, Proteobacteria, Gammaproteobacteria, Aeromonadales, Aeromonadaceae, Tolumonas, Tolumonas auensis, Tolumonas auensis (strain DSM 9187 - TA4)
2	DNAJ_DEIPM	9.17e-17	Bacteria, Terrabacteria group, Deinococcus-Thermus, Deinococci, Deinococcales, Deinococcaceae, Deinococcus, Deinococcus proteolyticus, Deinococcus proteolyticus (strain ATCC 35074 - DSM 20540 - JCM 6276 - NBRC 101906 - NCIMB 13154 - VKM Ac-1939 - CCM 2703 - MRP)
3	DNAJ_BURXL	1.4e-16	Bacteria, Proteobacteria, Betaproteobacteria, Burkholderiales, Burkholderiaceae, Paraburkholderia, Paraburkholderia xenovorans, Burkholderia xenovorans (strain LB400)
4	DNAJ_BURPP	1.45e-16	DNAJ_BURPP
1	HTPG_SULDN	7.76e-37	Bacteria, Proteobacteria, delta-epsilon subdivisions, Epsilonproteobacteria, Campylobacterales, Helicobacteraceae, Sulfurimonas, Sulfurimonas denitrificans, Sulfurimonas denitrificans (strain ATCC 33889 - DSM 1251) (Thiomicrospira denitrificans (strain ATCC 33889 - DSM 1251))
2	HTPG_CAMHC	9.8e-36	Bacteria, Proteobacteria, delta-epsilon subdivisions, Epsilonproteobacteria, Campylobacterales, Campylobacteraceae, Campylobacter, Campylobacter hominis, Campylobacter hominis (strain ATCC BAA-381 - LMG 19568 - NCTC 13146 - CH001A)
3	HTPG_CAMJE	8.06e-34	Bacteria, Proteobacteria, delta-epsilon subdivisions, Epsilonproteobacteria, Campylobacterales, Campylobacteraceae, Campylobacter, Campylobacter jejuni, Campylobacter jejuni subsp. jejuni, Campylobacter jejuni subsp. jejuni serotype O:2 (strain ATCC 700819 - NCTC 11168)
4	HTPG_TREDE	8.49e-34	Bacteria, Spirochaetes, Spirochaetia, Spirochaetales, Spirochaetaceae, Treponema, Treponema denticola, Treponema denticola (strain ATCC 35405 - CIP 103919 - DSM 14222)
5	HTPG_CAMJJ	8.9e-34	Bacteria, Proteobacteria, delta-epsilon subdivisions, Epsilonproteobacteria, Campylobacterales, Campylobacteraceae, Campylobacter, Campylobacter jejuni, Campylobacter jejuni subsp. jejuni, Campylobacter jejuni subsp. jejuni serotype O:23-36 (strain 81-176)
3	DSRA_ALLVD	2.71e-09	Bacteria, Proteobacteria, Gammaproteobacteria, Chromatiales, Chromatiaceae, Allochromatium, Allochromatium vinosum (Chromatium vinosum), Allochromatium vinosum (strain ATCC 17899 - DSM 180 - NBRC 103801 - NCIMB 10441 - D) (Chromatium vinosum)
3	DSRA_ALLVD	3.86e-14	Bacteria, Proteobacteria, Gammaproteobacteria, Chromatiales, Chromatiaceae, Allochromatium, Allochromatium vinosum (Chromatium vinosum), Allochromatium vinosum (strain ATCC 17899 - DSM 180 - NBRC 103801 - NCIMB 10441 - D) (Chromatium vinosum)
3	DSRA_ALLVD	3.88e-09	Bacteria, Proteobacteria, Gammaproteobacteria, Chromatiales, Chromatiaceae, Allochromatium, Allochromatium vinosum (Chromatium vinosum), Allochromatium vinosum (strain ATCC 17899 - DSM 180 - NBRC 103801 - NCIMB 10441 - D) (Chromatium vinosum)
4	DSVA_DESGI	8.76e-05	Bacteria, Proteobacteria, delta-epsilon subdivisions, Deltaproteobacteria, Desulfovibrionales, Desulfovibrionaceae, Desulfovibrio, Desulfovibrio gigas
4	DSVA_DESGI	0.000148	Bacteria, Proteobacteria, delta-epsilon subdivisions, Deltaproteobacteria, Desulfovibrionales, Desulfovibrionaceae, Desulfovibrio, Desulfovibrio gigas
1	DSVA_DESGI	1.71e-104	Bacteria, Proteobacteria, delta-epsilon subdivisions, Deltaproteobacteria, Desulfovibrionales, Desulfovibrionaceae, Desulfovibrio, Desulfovibrio gigas
2	DSVA_DESVH	1.96e-98	Bacteria, Proteobacteria, delta-epsilon subdivisions, Deltaproteobacteria, Desulfovibrionales, Desulfovibrionaceae, Desulfovibrio, Desulfovibrio vulgaris, Desulfovibrio vulgaris (strain Hildenborough - ATCC 29579 - DSM 644 - NCIMB 8303)
3	DSRA_ARCFU	5.99e-52	Archaea, Euryarchaeota, Archaeoglobi, Archaeoglobales, Archaeoglobaceae, Archaeoglobus, Archaeoglobus fulgidus, Archaeoglobus fulgidus (strain ATCC 49558 - VC-16 - DSM 4304 - JCM 9628 - NBRC 100126)
4	DSRA_ALLVD	2.17e-34	Bacteria, Proteobacteria, Gammaproteobacteria, Chromatiales, Chromatiaceae, Allochromatium, Allochromatium vinosum (Chromatium vinosum), Allochromatium vinosum (strain ATCC 17899 - DSM 180 - NBRC 103801 - NCIMB 10441 - D) (Chromatium vinosum)
3	DSRA_ALLVD	1.99e-10	Bacteria, Proteobacteria, Gammaproteobacteria, Chromatiales, Chromatiaceae, Allochromatium, Allochromatium vinosum (Chromatium vinosum), Allochromatium vinosum (strain ATCC 17899 - DSM 180 - NBRC 103801 - NCIMB 10441 - D) (Chromatium vinosum)
3	DSRA_ALLVD	3.53e-10	Bacteria, Proteobacteria, Gammaproteobacteria, Chromatiales, Chromatiaceae, Allochromatium, Allochromatium vinosum (Chromatium vinosum), Allochromatium vinosum (strain ATCC 17899 - DSM 180 - NBRC 103801 - NCIMB 10441 - D) (Chromatium vinosum)
4	DSVA_DESGI	0.000345	Bacteria, Proteobacteria, delta-epsilon subdivisions, Deltaproteobacteria, Desulfovibrionales, Desulfovibrionaceae, Desulfovibrio, Desulfovibrio gigas
1	DSRA_ALLVD	0	Bacteria, Proteobacteria, Gammaproteobacteria, Chromatiales, Chromatiaceae, Allochromatium, Allochromatium vinosum (Chromatium vinosum), Allochromatium vinosum (strain ATCC 17899 - DSM 180 - NBRC 103801 - NCIMB 10441 - D) (Chromatium vinosum)
2	DSRA_ARCFU	8.78e-109	Archaea, Euryarchaeota, Archaeoglobi, Archaeoglobales, Archaeoglobaceae, Archaeoglobus, Archaeoglobus fulgidus, Archaeoglobus fulgidus (strain ATCC 49558 - VC-16 - DSM 4304 - JCM 9628 - NBRC 100126)
3	DSVA_DESVH	4.29e-107	Bacteria, Proteobacteria, delta-epsilon subdivisions, Deltaproteobacteria, Desulfovibrionales, Desulfovibrionaceae, Desulfovibrio, Desulfovibrio vulgaris, Desulfovibrio vulgaris (strain Hildenborough - ATCC 29579 - DSM 644 - NCIMB 8303)
4	DSVA_DESGI	3.27e-36	Bacteria, Proteobacteria, delta-epsilon subdivisions, Deltaproteobacteria, Desulfovibrionales, Desulfovibrionaceae, Desulfovibrio, Desulfovibrio gigas
3	DSRA_ALLVD	1.87e-06	Bacteria, Proteobacteria, Gammaproteobacteria, Chromatiales, Chromatiaceae, Allochromatium, Allochromatium vinosum (Chromatium vinosum), Allochromatium vinosum (strain ATCC 17899 - DSM 180 - NBRC 103801 - NCIMB 10441 - D) (Chromatium vinosum)
4	DSVA_DESGI	2.79e-05	Bacteria, Proteobacteria, delta-epsilon subdivisions, Deltaproteobacteria, Desulfovibrionales, Desulfovibrionaceae, Desulfovibrio, Desulfovibrio gigas
1	DSRA_ALLVD	3.25e-40	Bacteria, Proteobacteria, Gammaproteobacteria, Chromatiales, Chromatiaceae, Allochromatium, Allochromatium vinosum (Chromatium vinosum), Allochromatium vinosum (strain ATCC 17899 - DSM 180 - NBRC 103801 - NCIMB 10441 - D) (Chromatium vinosum)
2	DSVA_DESVH	9.43e-09	Bacteria, Proteobacteria, delta-epsilon subdivisions, Deltaproteobacteria, Desulfovibrionales, Desulfovibrionaceae, Desulfovibrio, Desulfovibrio vulgaris, Desulfovibrio vulgaris (strain Hildenborough - ATCC 29579 - DSM 644 - NCIMB 8303)
3	DSRA_ARCFU	2.15e-07	Archaea, Euryarchaeota, Archaeoglobi, Archaeoglobales, Archaeoglobaceae, Archaeoglobus, Archaeoglobus fulgidus, Archaeoglobus fulgidus (strain ATCC 49558 - VC-16 - DSM 4304 - JCM 9628 - NBRC 100126)
4	DSVA_DESGI	2.95e-07	Bacteria, Proteobacteria, delta-epsilon subdivisions, Deltaproteobacteria, Desulfovibrionales, Desulfovibrionaceae, Desulfovibrio, Desulfovibrio gigas
5	DSRA_ALLVD	4.17e-110	Bacteria, Proteobacteria, Gammaproteobacteria, Chromatiales, Chromatiaceae, Allochromatium, Allochromatium vinosum (Chromatium vinosum), Allochromatium vinosum (strain ATCC 17899 - DSM 180 - NBRC 103801 - NCIMB 10441 - D) (Chromatium vinosum)
3	DSRA_ALLVD	3.21e-12	Bacteria, Proteobacteria, Gammaproteobacteria, Chromatiales, Chromatiaceae, Allochromatium, Allochromatium vinosum (Chromatium vinosum), Allochromatium vinosum (strain ATCC 17899 - DSM 180 - NBRC 103801 - NCIMB 10441 - D) (Chromatium vinosum)
4	DSVA_DESGI	3.45e-05	Bacteria, Proteobacteria, delta-epsilon subdivisions, Deltaproteobacteria, Desulfovibrionales, Desulfovibrionaceae, Desulfovibrio, Desulfovibrio gigas
1	DSRA_ALLVD	1.65e-70	Bacteria, Proteobacteria, Gammaproteobacteria, Chromatiales, Chromatiaceae, Allochromatium, Allochromatium vinosum (Chromatium vinosum), Allochromatium vinosum (strain ATCC 17899 - DSM 180 - NBRC 103801 - NCIMB 10441 - D) (Chromatium vinosum)
2	DSVA_DESGI	1.98e-29	Bacteria, Proteobacteria, delta-epsilon subdivisions, Deltaproteobacteria, Desulfovibrionales, Desulfovibrionaceae, Desulfovibrio, Desulfovibrio gigas
3	DSRA_ARCFU	9.99e-29	Archaea, Euryarchaeota, Archaeoglobi, Archaeoglobales, Archaeoglobaceae, Archaeoglobus, Archaeoglobus fulgidus, Archaeoglobus fulgidus (strain ATCC 49558 - VC-16 - DSM 4304 - JCM 9628 - NBRC 100126)
4	DSVA_DESVH	1.29e-28	Bacteria, Proteobacteria, delta-epsilon subdivisions, Deltaproteobacteria, Desulfovibrionales, Desulfovibrionaceae, Desulfovibrio, Desulfovibrio vulgaris, Desulfovibrio vulgaris (strain Hildenborough - ATCC 29579 - DSM 644 - NCIMB 8303)
1	ACSA_RHILO	3.64e-69	Bacteria, Proteobacteria, Alphaproteobacteria, Rhizobiales, Phyllobacteriaceae, Mesorhizobium, Rhizobium loti (Mesorhizobium loti), Rhizobium loti (strain MAFF303099) (Mesorhizobium loti)
2	ACSA_PARL1	6.09e-69	Bacteria, Proteobacteria, Alphaproteobacteria, Rhizobiales, Rhodobiaceae, Parvibaculum, Parvibaculum lavamentivorans, Parvibaculum lavamentivorans (strain DS-1 - DSM 13023 - NCIMB 13966)
3	ACSA_SINMW	1.81e-68	Bacteria, Proteobacteria, Alphaproteobacteria, Rhizobiales, Rhizobiaceae, Sinorhizobium-Ensifer group, Sinorhizobium, Sinorhizobium medicae, Sinorhizobium medicae (strain WSM419) (Ensifer medicae)
4	ACSA_AGRVS	1.94e-68	Bacteria, Proteobacteria, Alphaproteobacteria, Rhizobiales, Rhizobiaceae, Rhizobium-Agrobacterium group, Agrobacterium, Agrobacterium vitis (Rhizobium vitis), Agrobacterium vitis (strain S4 - ATCC BAA-846) (Rhizobium vitis (strain S4))
1	ACSA_WOLSU	6.2e-112	Bacteria, Proteobacteria, delta-epsilon subdivisions, Epsilonproteobacteria, Campylobacterales, Helicobacteraceae, Wolinella, Wolinella succinogenes, Wolinella succinogenes (strain ATCC 29543 - DSM 1740 - LMG 7466 - NCTC 11488 - FDC 602W) (Vibrio succinogenes)
2	ACSA_THET2	6.45e-108	Bacteria, Terrabacteria group, Deinococcus-Thermus, Deinococci, Thermales, Thermaceae, Thermus, Thermus thermophilus, Thermus thermophilus (strain HB27 - ATCC BAA-163 - DSM 7039)
3	ACSA_THET8	1.27e-107	Bacteria, Terrabacteria group, Deinococcus-Thermus, Deinococci, Thermales, Thermaceae, Thermus, Thermus thermophilus, Thermus thermophilus (strain HB8 - ATCC 27634 - DSM 579)
4	ACSA_LARHH	1.56e-105	Bacteria, Proteobacteria, Betaproteobacteria, Neisseriales, Chromobacteriaceae, Laribacter, Laribacter hongkongensis, Laribacter hongkongensis (strain HLHK9)
5	ACSA_CHRVO	2.62e-105	Bacteria, Proteobacteria, Betaproteobacteria, Neisseriales, Chromobacteriaceae, Chromobacterium group, Chromobacterium, Chromobacterium violaceum, Chromobacterium violaceum (strain ATCC 12472 - DSM 30191 - JCM 1249 - NBRC 12614 - NCIMB 9131 - NCTC 9757)
1	DNAK_DESAA	1.3e-130	Bacteria, Proteobacteria, delta-epsilon subdivisions, Deltaproteobacteria, Desulfobacterales, Desulfobacteraceae, Desulfatibacillum, Desulfatibacillum alkenivorans, Desulfatibacillum alkenivorans (strain AK-01)
2	DNAK_DESOH	1.59e-126	Bacteria, Proteobacteria, delta-epsilon subdivisions, Deltaproteobacteria, Desulfobacterales, Desulfobacteraceae, Desulfococcus, Desulfococcus oleovorans, Desulfococcus oleovorans (strain DSM 6200 - Hxd3)
3	DNAK_GEOLS	1.34e-123	Bacteria, Proteobacteria, delta-epsilon subdivisions, Deltaproteobacteria, Desulfuromonadales, Geobacteraceae, Geobacter, Geobacter lovleyi, Geobacter lovleyi (strain ATCC BAA-1151 - DSM 17278 - SZ)
4	DNAK_GEOSL	3.15e-123	Bacteria, Proteobacteria, delta-epsilon subdivisions, Deltaproteobacteria, Desulfuromonadales, Geobacteraceae, Geobacter, Geobacter sulfurreducens, Geobacter sulfurreducens (strain ATCC 51573 - DSM 12127 - PCA)
5	DNAK_PELPD	1.65e-121	Bacteria, Proteobacteria, delta-epsilon subdivisions, Deltaproteobacteria, Desulfuromonadales, Desulfuromonadaceae, Pelobacter, Pelobacter propionicus, Pelobacter propionicus (strain DSM 2379 - NBRC 103807 - OttBd1)
1	DNAK_SULDN	0	Bacteria, Proteobacteria, delta-epsilon subdivisions, Epsilonproteobacteria, Campylobacterales, Helicobacteraceae, Sulfurimonas, Sulfurimonas denitrificans, Sulfurimonas denitrificans (strain ATCC 33889 - DSM 1251) (Thiomicrospira denitrificans (strain ATCC 33889 - DSM 1251))
2	DNAK_ARCB4	1.65e-169	Bacteria, Proteobacteria, delta-epsilon subdivisions, Epsilonproteobacteria, Campylobacterales, Campylobacteraceae, Arcobacter, Arcobacter butzleri, Arcobacter butzleri (strain RM4018)
3	DNAK_CAMC1	1.38e-168	Bacteria, Proteobacteria, delta-epsilon subdivisions, Epsilonproteobacteria, Campylobacterales, Campylobacteraceae, Campylobacter, Campylobacter concisus, Campylobacter concisus (strain 13826)
4	DNAK_CAMJE	1.92e-168	Bacteria, Proteobacteria, delta-epsilon subdivisions, Epsilonproteobacteria, Campylobacterales, Campylobacteraceae, Campylobacter, Campylobacter jejuni, Campylobacter jejuni subsp. jejuni, Campylobacter jejuni subsp. jejuni serotype O:2 (strain ATCC 700819 - NCTC 11168)
5	DNAK_CAMFF	3.22e-168	Bacteria, Proteobacteria, delta-epsilon subdivisions, Epsilonproteobacteria, Campylobacterales, Campylobacteraceae, Campylobacter, Campylobacter fetus, Campylobacter fetus subsp. fetus, Campylobacter fetus subsp. fetus (strain 82-40)
1	DNAK_MYXXD	1.9e-66	Bacteria, Proteobacteria, delta-epsilon subdivisions, Deltaproteobacteria, Myxococcales (fruiting gliding bacteria), Cystobacterineae, Myxococcaceae, Myxococcus, Myxococcus xanthus, Myxococcus xanthus (strain DK 1622)
2	DNAK_PELCD	1.19e-65	Bacteria, Proteobacteria, delta-epsilon subdivisions, Deltaproteobacteria, Desulfuromonadales, Desulfuromonadaceae, Pelobacter, Pelobacter carbinolicus, Pelobacter carbinolicus (strain DSM 2380 - NBRC 103641 - GraBd1)
3	DNAK_SYNAS	5.61e-64	Bacteria, Proteobacteria, delta-epsilon subdivisions, Deltaproteobacteria, Syntrophobacterales, Syntrophaceae, Syntrophus, Syntrophus aciditrophicus, Syntrophus aciditrophicus (strain SB)
4	DNAK_GEOMG	6.67e-64	Bacteria, Proteobacteria, delta-epsilon subdivisions, Deltaproteobacteria, Desulfuromonadales, Geobacteraceae, Geobacter, Geobacter metallireducens, Geobacter metallireducens (strain GS-15 - ATCC 53774 - DSM 7210)
5	DNAK_GEOSL	6.29e-62	Bacteria, Proteobacteria, delta-epsilon subdivisions, Deltaproteobacteria, Desulfuromonadales, Geobacteraceae, Geobacter, Geobacter sulfurreducens, Geobacter sulfurreducens (strain ATCC 51573 - DSM 12127 - PCA)
1	HSPC4_RICFE	5.64e-24	Bacteria, Proteobacteria, Alphaproteobacteria, Rickettsiales, Rickettsiaceae, Rickettsieae, Rickettsia, spotted fever group, Rickettsia felis (Rickettsia azadi), Rickettsia felis (strain ATCC VR-1525 - URRWXCal2) (Rickettsia azadi)
2	HSPC4_RICFE	6.33e-18	Bacteria, Proteobacteria, Alphaproteobacteria, Rickettsiales, Rickettsiaceae, Rickettsieae, Rickettsia, spotted fever group, Rickettsia felis (Rickettsia azadi), Rickettsia felis (strain ATCC VR-1525 - URRWXCal2) (Rickettsia azadi)
3	HSPC2_RICFE	1.1e-17	Bacteria, Proteobacteria, Alphaproteobacteria, Rickettsiales, Rickettsiaceae, Rickettsieae, Rickettsia, spotted fever group, Rickettsia felis (Rickettsia azadi), Rickettsia felis (strain ATCC VR-1525 - URRWXCal2) (Rickettsia azadi)
4	HSP21_SOYBN	7.56e-13	Eukaryota, Viridiplantae, Streptophyta, Streptophytina, Embryophyta, Tracheophyta, Euphyllophyta, Spermatophyta, Magnoliophyta, Mesangiospermae, eudicotyledons, Gunneridae, Pentapetalae, rosids, fabids, Fabales, Fabaceae, Papilionoideae, Phaseoleae, Glycine, Soja, Glycine max (Soybean) (Glycine hispida)
5	ACSA_METCN	4.85e-10	Archaea, Euryarchaeota, Methanomicrobia, Methanosarcinales, Methanosaetaceae, Methanosaeta, Methanosaeta concilii (Methanothrix soehngenii)
1	ISCU2_ARCFU	6.91e-28	Archaea, Euryarchaeota, Archaeoglobi, Archaeoglobales, Archaeoglobaceae, Archaeoglobus, Archaeoglobus fulgidus, Archaeoglobus fulgidus (strain ATCC 49558 - VC-16 - DSM 4304 - JCM 9628 - NBRC 100126)
2	ISCU2_ARCFU	6.91e-28	Archaea, Euryarchaeota, Archaeoglobi, Archaeoglobales, Archaeoglobaceae, Archaeoglobus, Archaeoglobus fulgidus, Archaeoglobus fulgidus (strain ATCC 49558 - VC-16 - DSM 4304 - JCM 9628 - NBRC 100126)
3	ISCU2_ARCFU	6.91e-28	Archaea, Euryarchaeota, Archaeoglobi, Archaeoglobales, Archaeoglobaceae, Archaeoglobus, Archaeoglobus fulgidus, Archaeoglobus fulgidus (strain ATCC 49558 - VC-16 - DSM 4304 - JCM 9628 - NBRC 100126)
4	ISCU2_ARCFU	7.81e-28	Archaea, Euryarchaeota, Archaeoglobi, Archaeoglobales, Archaeoglobaceae, Archaeoglobus, Archaeoglobus fulgidus, Archaeoglobus fulgidus (strain ATCC 49558 - VC-16 - DSM 4304 - JCM 9628 - NBRC 100126)
1	CLPB1_ARATH	0	Eukaryota, Viridiplantae, Streptophyta, Streptophytina, Embryophyta, Tracheophyta, Euphyllophyta, Spermatophyta, Magnoliophyta, Mesangiospermae, eudicotyledons, Gunneridae, Pentapetalae, rosids, malvids, Brassicales, Brassicaceae, Camelineae, Arabidopsis, Arabidopsis thaliana (Mouse-ear cress)
2	CLPB1_ORYSJ	0	Eukaryota, Viridiplantae, Streptophyta, Streptophytina, Embryophyta, Tracheophyta, Euphyllophyta, Spermatophyta, Magnoliophyta, Mesangiospermae, Liliopsida, Petrosaviidae, commelinids, Poales, Poaceae, BOP clade, Oryzoideae, Oryzeae, Oryzinae, Oryza, Oryza sativa (Rice), Oryza sativa subsp. japonica (Rice)
3	CLPB1_ARATH	0	Eukaryota, Viridiplantae, Streptophyta, Streptophytina, Embryophyta, Tracheophyta, Euphyllophyta, Spermatophyta, Magnoliophyta, Mesangiospermae, eudicotyledons, Gunneridae, Pentapetalae, rosids, malvids, Brassicales, Brassicaceae, Camelineae, Arabidopsis, Arabidopsis thaliana (Mouse-ear cress)
4	CLPB1_ORYSJ	0	Eukaryota, Viridiplantae, Streptophyta, Streptophytina, Embryophyta, Tracheophyta, Euphyllophyta, Spermatophyta, Magnoliophyta, Mesangiospermae, Liliopsida, Petrosaviidae, commelinids, Poales, Poaceae, BOP clade, Oryzoideae, Oryzeae, Oryzinae, Oryza, Oryza sativa (Rice), Oryza sativa subsp. japonica (Rice)
1	DHSU_ALLVD	1.03e-149	Bacteria, Proteobacteria, Gammaproteobacteria, Chromatiales, Chromatiaceae, Allochromatium, Allochromatium vinosum (Chromatium vinosum), Allochromatium vinosum (strain ATCC 17899 - DSM 180 - NBRC 103801 - NCIMB 10441 - D) (Chromatium vinosum)
1	DHSU_ALLVD	9.36e-164	Bacteria, Proteobacteria, Gammaproteobacteria, Chromatiales, Chromatiaceae, Allochromatium, Allochromatium vinosum (Chromatium vinosum), Allochromatium vinosum (strain ATCC 17899 - DSM 180 - NBRC 103801 - NCIMB 10441 - D) (Chromatium vinosum)
2	SQRD_ACIF2	3.25e-10	Bacteria, Proteobacteria, Acidithiobacillia, Acidithiobacillales, Acidithiobacillaceae, Acidithiobacillus, Acidithiobacillus ferrooxidans (Thiobacillus ferrooxidans), Acidithiobacillus ferrooxidans (strain ATCC 23270 - DSM 14882 - CIP 104768 - NCIMB 8455) (Ferrobacillus ferrooxidans (strain ATCC 23270))
2	SQRD_ACIF2	5.31e-10	Bacteria, Proteobacteria, Acidithiobacillia, Acidithiobacillales, Acidithiobacillaceae, Acidithiobacillus, Acidithiobacillus ferrooxidans (Thiobacillus ferrooxidans), Acidithiobacillus ferrooxidans (strain ATCC 23270 - DSM 14882 - CIP 104768 - NCIMB 8455) (Ferrobacillus ferrooxidans (strain ATCC 23270))
3	SQRD_MOUSE	7.56e-08	Eukaryota, Opisthokonta, Metazoa, Eumetazoa, Bilateria, Deuterostomia, Chordata, Craniata, Vertebrata, Gnathostomata (jawed vertebrates), Teleostomi, Euteleostomi, Sarcopterygii, Dipnotetrapodomorpha, Tetrapoda, Amniota, Mammalia, Theria, Eutheria, Boreoeutheria, Euarchontoglires, Glires (Rodents and rabbits), Rodentia, Sciurognathi, Muroidea, Muridae, Murinae, Mus, Mus, Mus musculus (Mouse)
3	SQRD_MOUSE	4.53e-09	Eukaryota, Opisthokonta, Metazoa, Eumetazoa, Bilateria, Deuterostomia, Chordata, Craniata, Vertebrata, Gnathostomata (jawed vertebrates), Teleostomi, Euteleostomi, Sarcopterygii, Dipnotetrapodomorpha, Tetrapoda, Amniota, Mammalia, Theria, Eutheria, Boreoeutheria, Euarchontoglires, Glires (Rodents and rabbits), Rodentia, Sciurognathi, Muroidea, Muridae, Murinae, Mus, Mus, Mus musculus (Mouse)
4	SQRD_HUMAN	8.56e-06	Eukaryota, Opisthokonta, Metazoa, Eumetazoa, Bilateria, Deuterostomia, Chordata, Craniata, Vertebrata, Gnathostomata (jawed vertebrates), Teleostomi, Euteleostomi, Sarcopterygii, Dipnotetrapodomorpha, Tetrapoda, Amniota, Mammalia, Theria, Eutheria, Boreoeutheria, Euarchontoglires, Primates, Haplorrhini, Simiiformes, Catarrhini, Hominoidea (apes), Hominidae (great apes), Homininae, Homo, Homo sapi…
4	SQRD_HUMAN	1.46e-07	Eukaryota, Opisthokonta, Metazoa, Eumetazoa, Bilateria, Deuterostomia, Chordata, Craniata, Vertebrata, Gnathostomata (jawed vertebrates), Teleostomi, Euteleostomi, Sarcopterygii, Dipnotetrapodomorpha, Tetrapoda, Amniota, Mammalia, Theria, Eutheria, Boreoeutheria, Euarchontoglires, Primates, Haplorrhini, Simiiformes, Catarrhini, Hominoidea (apes), Hominidae (great apes), Homininae, Homo, Homo sapi…
5	DHSU_ALLVD	2.98e-164	Bacteria, Proteobacteria, Gammaproteobacteria, Chromatiales, Chromatiaceae, Allochromatium, Allochromatium vinosum (Chromatium vinosum), Allochromatium vinosum (strain ATCC 17899 - DSM 180 - NBRC 103801 - NCIMB 10441 - D) (Chromatium vinosum)
5	SQRD_ACIAM	2.13e-06	Archaea, TACK group, Crenarchaeota, Thermoprotei, Sulfolobales, Sulfolobaceae, Acidianus, Acidianus ambivalens (Desulfurolobus ambivalens)
1	DHSU_ALLVD	3.47e-80	Bacteria, Proteobacteria, Gammaproteobacteria, Chromatiales, Chromatiaceae, Allochromatium, Allochromatium vinosum (Chromatium vinosum), Allochromatium vinosum (strain ATCC 17899 - DSM 180 - NBRC 103801 - NCIMB 10441 - D) (Chromatium vinosum)
2	SQRD_ACIF2	4.33e-07	Bacteria, Proteobacteria, Acidithiobacillia, Acidithiobacillales, Acidithiobacillaceae, Acidithiobacillus, Acidithiobacillus ferrooxidans (Thiobacillus ferrooxidans), Acidithiobacillus ferrooxidans (strain ATCC 23270 - DSM 14882 - CIP 104768 - NCIMB 8455) (Ferrobacillus ferrooxidans (strain ATCC 23270))
3	SQRD_HUMAN	6.33e-05	Eukaryota, Opisthokonta, Metazoa, Eumetazoa, Bilateria, Deuterostomia, Chordata, Craniata, Vertebrata, Gnathostomata (jawed vertebrates), Teleostomi, Euteleostomi, Sarcopterygii, Dipnotetrapodomorpha, Tetrapoda, Amniota, Mammalia, Theria, Eutheria, Boreoeutheria, Euarchontoglires, Primates, Haplorrhini, Simiiformes, Catarrhini, Hominoidea (apes), Hominidae (great apes), Homininae, Homo, Homo sapi…
4	SQRD_DICDI	7.63e-05	Eukaryota, Amoebozoa, Mycetozoa, Dictyosteliida (dictyostelid cellular slime molds), Dictyostelium, Dictyostelium discoideum (Slime mold)
1	CH602_SYNFM	0	Bacteria, Proteobacteria, delta-epsilon subdivisions, Deltaproteobacteria, Syntrophobacterales, Syntrophobacteraceae, Syntrophobacter, Syntrophobacter fumaroxidans, Syntrophobacter fumaroxidans (strain DSM 10017 - MPOB)
1	CH602_SYNFM	0	Bacteria, Proteobacteria, delta-epsilon subdivisions, Deltaproteobacteria, Syntrophobacterales, Syntrophobacteraceae, Syntrophobacter, Syntrophobacter fumaroxidans, Syntrophobacter fumaroxidans (strain DSM 10017 - MPOB)
2	CH602_ANADE	0	Bacteria, Proteobacteria, delta-epsilon subdivisions, Deltaproteobacteria, Myxococcales (fruiting gliding bacteria), Cystobacterineae, Anaeromyxobacteraceae, Anaeromyxobacter, Anaeromyxobacter dehalogenans, Anaeromyxobacter dehalogenans (strain 2CP-C)
2	CH602_ANADE	0	Bacteria, Proteobacteria, delta-epsilon subdivisions, Deltaproteobacteria, Myxococcales (fruiting gliding bacteria), Cystobacterineae, Anaeromyxobacteraceae, Anaeromyxobacter, Anaeromyxobacter dehalogenans, Anaeromyxobacter dehalogenans (strain 2CP-C)
3	CH602_SYNAS	0	Bacteria, Proteobacteria, delta-epsilon subdivisions, Deltaproteobacteria, Syntrophobacterales, Syntrophaceae, Syntrophus, Syntrophus aciditrophicus, Syntrophus aciditrophicus (strain SB)
3	CH602_SYNAS	0	Bacteria, Proteobacteria, delta-epsilon subdivisions, Deltaproteobacteria, Syntrophobacterales, Syntrophaceae, Syntrophus, Syntrophus aciditrophicus, Syntrophus aciditrophicus (strain SB)
4	CH602_SYNFM	0	Bacteria, Proteobacteria, delta-epsilon subdivisions, Deltaproteobacteria, Syntrophobacterales, Syntrophobacteraceae, Syntrophobacter, Syntrophobacter fumaroxidans, Syntrophobacter fumaroxidans (strain DSM 10017 - MPOB)
5	CH602_ANADE	0	Bacteria, Proteobacteria, delta-epsilon subdivisions, Deltaproteobacteria, Myxococcales (fruiting gliding bacteria), Cystobacterineae, Anaeromyxobacteraceae, Anaeromyxobacter, Anaeromyxobacter dehalogenans, Anaeromyxobacter dehalogenans (strain 2CP-C)
1	CH602_SYNFM	4.54e-92	Bacteria, Proteobacteria, delta-epsilon subdivisions, Deltaproteobacteria, Syntrophobacterales, Syntrophobacteraceae, Syntrophobacter, Syntrophobacter fumaroxidans, Syntrophobacter fumaroxidans (strain DSM 10017 - MPOB)
2	CH60_DESOH	7.21e-91	Bacteria, Proteobacteria, delta-epsilon subdivisions, Deltaproteobacteria, Desulfobacterales, Desulfobacteraceae, Desulfococcus, Desulfococcus oleovorans, Desulfococcus oleovorans (strain DSM 6200 - Hxd3)
3	CH602_SYNAS	4.46e-90	Bacteria, Proteobacteria, delta-epsilon subdivisions, Deltaproteobacteria, Syntrophobacterales, Syntrophaceae, Syntrophus, Syntrophus aciditrophicus, Syntrophus aciditrophicus (strain SB)
4	CH60_DESAA	4.22e-87	Bacteria, Proteobacteria, delta-epsilon subdivisions, Deltaproteobacteria, Desulfobacterales, Desulfobacteraceae, Desulfatibacillum, Desulfatibacillum alkenivorans, Desulfatibacillum alkenivorans (strain AK-01)
1	CH60_DESAA	3.01e-148	Bacteria, Proteobacteria, delta-epsilon subdivisions, Deltaproteobacteria, Desulfobacterales, Desulfobacteraceae, Desulfatibacillum, Desulfatibacillum alkenivorans, Desulfatibacillum alkenivorans (strain AK-01)
1	CH602_SYNAS	3.88e-99	Bacteria, Proteobacteria, delta-epsilon subdivisions, Deltaproteobacteria, Syntrophobacterales, Syntrophaceae, Syntrophus, Syntrophus aciditrophicus, Syntrophus aciditrophicus (strain SB)
1	CH602_SYNFM	1.14e-70	Bacteria, Proteobacteria, delta-epsilon subdivisions, Deltaproteobacteria, Syntrophobacterales, Syntrophobacteraceae, Syntrophobacter, Syntrophobacter fumaroxidans, Syntrophobacter fumaroxidans (strain DSM 10017 - MPOB)
2	CH60_DESOH	5.42e-96	Bacteria, Proteobacteria, delta-epsilon subdivisions, Deltaproteobacteria, Desulfobacterales, Desulfobacteraceae, Desulfococcus, Desulfococcus oleovorans, Desulfococcus oleovorans (strain DSM 6200 - Hxd3)
2	CH60_DESVM	2.64e-145	Bacteria, Proteobacteria, delta-epsilon subdivisions, Deltaproteobacteria, Desulfovibrionales, Desulfovibrionaceae, Desulfovibrio, Desulfovibrio vulgaris, Desulfovibrio vulgaris (strain Miyazaki F - DSM 19637)
2	CH602_SYNAS	1.23e-67	Bacteria, Proteobacteria, delta-epsilon subdivisions, Deltaproteobacteria, Syntrophobacterales, Syntrophaceae, Syntrophus, Syntrophus aciditrophicus, Syntrophus aciditrophicus (strain SB)
3	CH60_DESAA	1.95e-94	Bacteria, Proteobacteria, delta-epsilon subdivisions, Deltaproteobacteria, Desulfobacterales, Desulfobacteraceae, Desulfatibacillum, Desulfatibacillum alkenivorans, Desulfatibacillum alkenivorans (strain AK-01)
3	CH60_DESOH	7.35e-65	Bacteria, Proteobacteria, delta-epsilon subdivisions, Deltaproteobacteria, Desulfobacterales, Desulfobacteraceae, Desulfococcus, Desulfococcus oleovorans, Desulfococcus oleovorans (strain DSM 6200 - Hxd3)
3	CH602_ANADF	5.74e-143	Bacteria, Proteobacteria, delta-epsilon subdivisions, Deltaproteobacteria, Myxococcales (fruiting gliding bacteria), Cystobacterineae, Anaeromyxobacteraceae, Anaeromyxobacter, Anaeromyxobacter sp. (strain Fw109-5)
4	CH60_DESAA	4.14e-62	Bacteria, Proteobacteria, delta-epsilon subdivisions, Deltaproteobacteria, Desulfobacterales, Desulfobacteraceae, Desulfatibacillum, Desulfatibacillum alkenivorans, Desulfatibacillum alkenivorans (strain AK-01)
4	CH60_PSEPG	3.21e-45	Bacteria, Proteobacteria, Gammaproteobacteria, Pseudomonadales, Pseudomonadaceae, Pseudomonas, Pseudomonas putida group, Pseudomonas putida (Arthrobacter siderocapsulatus), Pseudomonas putida (strain GB-1)
4	CH602_MYXXD	1.7e-91	Bacteria, Proteobacteria, delta-epsilon subdivisions, Deltaproteobacteria, Myxococcales (fruiting gliding bacteria), Cystobacterineae, Myxococcaceae, Myxococcus, Myxococcus xanthus, Myxococcus xanthus (strain DK 1622)
5	CH60_DESAA	2.35e-78	Bacteria, Proteobacteria, delta-epsilon subdivisions, Deltaproteobacteria, Desulfobacterales, Desulfobacteraceae, Desulfatibacillum, Desulfatibacillum alkenivorans, Desulfatibacillum alkenivorans (strain AK-01)
5	CH60_PSEPU	4.74e-45	Bacteria, Proteobacteria, Gammaproteobacteria, Pseudomonadales, Pseudomonadaceae, Pseudomonas, Pseudomonas putida group, Pseudomonas putida (Arthrobacter siderocapsulatus)
1	CH60_DESAA	2.67e-68	Bacteria, Proteobacteria, delta-epsilon subdivisions, Deltaproteobacteria, Desulfobacterales, Desulfobacteraceae, Desulfatibacillum, Desulfatibacillum alkenivorans, Desulfatibacillum alkenivorans (strain AK-01)
2	CH60_DESOH	1.52e-66	Bacteria, Proteobacteria, delta-epsilon subdivisions, Deltaproteobacteria, Desulfobacterales, Desulfobacteraceae, Desulfococcus, Desulfococcus oleovorans, Desulfococcus oleovorans (strain DSM 6200 - Hxd3)
3	CH602_SYNAS	6.34e-66	Bacteria, Proteobacteria, delta-epsilon subdivisions, Deltaproteobacteria, Syntrophobacterales, Syntrophaceae, Syntrophus, Syntrophus aciditrophicus, Syntrophus aciditrophicus (strain SB)
4	CH602_MYXXD	6.75e-64	Bacteria, Proteobacteria, delta-epsilon subdivisions, Deltaproteobacteria, Myxococcales (fruiting gliding bacteria), Cystobacterineae, Myxococcaceae, Myxococcus, Myxococcus xanthus, Myxococcus xanthus (strain DK 1622)
5	CH602_ANADF	6.77e-64	Bacteria, Proteobacteria, delta-epsilon subdivisions, Deltaproteobacteria, Myxococcales (fruiting gliding bacteria), Cystobacterineae, Anaeromyxobacteraceae, Anaeromyxobacter, Anaeromyxobacter sp. (strain Fw109-5)
1	CLPB1_SYNE7	0	Bacteria, Terrabacteria group, Cyanobacteria-Melainabacteria group, Cyanobacteria, Synechococcales, Synechococcaceae, Synechococcus, Synechococcus elongatus, Synechococcus elongatus (strain PCC 7942) (Anacystis nidulans R2)
2	CLPB1_THEEB	0	Bacteria, Terrabacteria group, Cyanobacteria-Melainabacteria group, Cyanobacteria, Synechococcales, Synechococcaceae, Thermosynechococcus, Thermosynechococcus elongatus, Thermosynechococcus elongatus (strain BP-1)
3	CLPB1_SYNE7	3.7e-174	Bacteria, Terrabacteria group, Cyanobacteria-Melainabacteria group, Cyanobacteria, Synechococcales, Synechococcaceae, Synechococcus, Synechococcus elongatus, Synechococcus elongatus (strain PCC 7942) (Anacystis nidulans R2)
4	CLPB1_THEEB	5.24e-167	Bacteria, Terrabacteria group, Cyanobacteria-Melainabacteria group, Cyanobacteria, Synechococcales, Synechococcaceae, Thermosynechococcus, Thermosynechococcus elongatus, Thermosynechococcus elongatus (strain BP-1)
5	CLPB1_SYNE7	0	Bacteria, Terrabacteria group, Cyanobacteria-Melainabacteria group, Cyanobacteria, Synechococcales, Synechococcaceae, Synechococcus, Synechococcus elongatus, Synechococcus elongatus (strain PCC 7942) (Anacystis nidulans R2)
1	MTAB_METBF	2.36e-64	Archaea, Euryarchaeota, Methanomicrobia, Methanosarcinales, Methanosarcinaceae, Methanosarcina, Methanosarcina barkeri, Methanosarcina barkeri (strain Fusaro - DSM 804)
1	MTAB_METBF	2.17e-51	Archaea, Euryarchaeota, Methanomicrobia, Methanosarcinales, Methanosarcinaceae, Methanosarcina, Methanosarcina barkeri, Methanosarcina barkeri (strain Fusaro - DSM 804)
2	MTAB_METBF	2.24e-60	Archaea, Euryarchaeota, Methanomicrobia, Methanosarcinales, Methanosarcinaceae, Methanosarcina, Methanosarcina barkeri, Methanosarcina barkeri (strain Fusaro - DSM 804)
1	MTAB_METBF	6.49e-36	Archaea, Euryarchaeota, Methanomicrobia, Methanosarcinales, Methanosarcinaceae, Methanosarcina, Methanosarcina barkeri, Methanosarcina barkeri (strain Fusaro - DSM 804)
1	MTAB_METBF	4.51e-148	Archaea, Euryarchaeota, Methanomicrobia, Methanosarcinales, Methanosarcinaceae, Methanosarcina, Methanosarcina barkeri, Methanosarcina barkeri (strain Fusaro - DSM 804)
2	MTAB_METBF	4.49e-105	Archaea, Euryarchaeota, Methanomicrobia, Methanosarcinales, Methanosarcinaceae, Methanosarcina, Methanosarcina barkeri, Methanosarcina barkeri (strain Fusaro - DSM 804)
2	MTAB_METBF	3.48e-148	Archaea, Euryarchaeota, Methanomicrobia, Methanosarcinales, Methanosarcinaceae, Methanosarcina, Methanosarcina barkeri, Methanosarcina barkeri (strain Fusaro - DSM 804)
1	HSPC4_RICFE	1.09e-17	Bacteria, Proteobacteria, Alphaproteobacteria, Rickettsiales, Rickettsiaceae, Rickettsieae, Rickettsia, spotted fever group, Rickettsia felis (Rickettsia azadi), Rickettsia felis (strain ATCC VR-1525 - URRWXCal2) (Rickettsia azadi)
2	HSPC2_RICFE	3.34e-17	Bacteria, Proteobacteria, Alphaproteobacteria, Rickettsiales, Rickettsiaceae, Rickettsieae, Rickettsia, spotted fever group, Rickettsia felis (Rickettsia azadi), Rickettsia felis (strain ATCC VR-1525 - URRWXCal2) (Rickettsia azadi)
3	SP21_STIAD	3.7e-12	Bacteria, Proteobacteria, delta-epsilon subdivisions, Deltaproteobacteria, Myxococcales (fruiting gliding bacteria), Cystobacterineae, Cystobacteraceae, Stigmatella, Stigmatella aurantiaca, Stigmatella aurantiaca (strain DW4-3-1)
4	SP21_STIAD	5.82e-14	Bacteria, Proteobacteria, delta-epsilon subdivisions, Deltaproteobacteria, Myxococcales (fruiting gliding bacteria), Cystobacterineae, Cystobacteraceae, Stigmatella, Stigmatella aurantiaca, Stigmatella aurantiaca (strain DW4-3-1)
5	HSPC4_RICFE	6.59e-13	Bacteria, Proteobacteria, Alphaproteobacteria, Rickettsiales, Rickettsiaceae, Rickettsieae, Rickettsia, spotted fever group, Rickettsia felis (Rickettsia azadi), Rickettsia felis (strain ATCC VR-1525 - URRWXCal2) (Rickettsia azadi)
1	MTBC2_METAC	2.66e-49	Archaea, Euryarchaeota, Methanomicrobia, Methanosarcinales, Methanosarcinaceae, Methanosarcina, Methanosarcina acetivorans, Methanosarcina acetivorans (strain ATCC 35395 - DSM 2834 - JCM 12185 - C2A)
2	MTBC2_METMA	3.79e-46	Archaea, Euryarchaeota, Methanomicrobia, Methanosarcinales, Methanosarcinaceae, Methanosarcina, Methanosarcina mazei (Methanosarcina frisia), Methanosarcina mazei (strain ATCC BAA-159 - DSM 3647 - Goe1 - Go1 - JCM 11833 - OCM 88) (Methanosarcina frisia)
3	MTBC3_METAC	5.39e-45	Archaea, Euryarchaeota, Methanomicrobia, Methanosarcinales, Methanosarcinaceae, Methanosarcina, Methanosarcina acetivorans, Methanosarcina acetivorans (strain ATCC 35395 - DSM 2834 - JCM 12185 - C2A)
4	MTBC2_METAC	2.66e-49	Archaea, Euryarchaeota, Methanomicrobia, Methanosarcinales, Methanosarcinaceae, Methanosarcina, Methanosarcina acetivorans, Methanosarcina acetivorans (strain ATCC 35395 - DSM 2834 - JCM 12185 - C2A)
5	MTBC2_METMA	3.79e-46	Archaea, Euryarchaeota, Methanomicrobia, Methanosarcinales, Methanosarcinaceae, Methanosarcina, Methanosarcina mazei (Methanosarcina frisia), Methanosarcina mazei (strain ATCC BAA-159 - DSM 3647 - Goe1 - Go1 - JCM 11833 - OCM 88) (Methanosarcina frisia)
1	CH602_SYNAS	1.74e-71	Bacteria, Proteobacteria, delta-epsilon subdivisions, Deltaproteobacteria, Syntrophobacterales, Syntrophaceae, Syntrophus, Syntrophus aciditrophicus, Syntrophus aciditrophicus (strain SB)
2	CH60_DESAA	2.28e-71	Bacteria, Proteobacteria, delta-epsilon subdivisions, Deltaproteobacteria, Desulfobacterales, Desulfobacteraceae, Desulfatibacillum, Desulfatibacillum alkenivorans, Desulfatibacillum alkenivorans (strain AK-01)
3	CH60_DESOH	1.11e-67	Bacteria, Proteobacteria, delta-epsilon subdivisions, Deltaproteobacteria, Desulfobacterales, Desulfobacteraceae, Desulfococcus, Desulfococcus oleovorans, Desulfococcus oleovorans (strain DSM 6200 - Hxd3)
4	CH602_ANADF	1.81e-67	Bacteria, Proteobacteria, delta-epsilon subdivisions, Deltaproteobacteria, Myxococcales (fruiting gliding bacteria), Cystobacterineae, Anaeromyxobacteraceae, Anaeromyxobacter, Anaeromyxobacter sp. (strain Fw109-5)
1	CH60_DESAA	2.27e-118	Bacteria, Proteobacteria, delta-epsilon subdivisions, Deltaproteobacteria, Desulfobacterales, Desulfobacteraceae, Desulfatibacillum, Desulfatibacillum alkenivorans, Desulfatibacillum alkenivorans (strain AK-01)
2	CH60_DESOH	2.56e-116	Bacteria, Proteobacteria, delta-epsilon subdivisions, Deltaproteobacteria, Desulfobacterales, Desulfobacteraceae, Desulfococcus, Desulfococcus oleovorans, Desulfococcus oleovorans (strain DSM 6200 - Hxd3)
3	CH602_SYNAS	3.71e-114	Bacteria, Proteobacteria, delta-epsilon subdivisions, Deltaproteobacteria, Syntrophobacterales, Syntrophaceae, Syntrophus, Syntrophus aciditrophicus, Syntrophus aciditrophicus (strain SB)
4	CH602_ANADF	7.61e-113	Bacteria, Proteobacteria, delta-epsilon subdivisions, Deltaproteobacteria, Myxococcales (fruiting gliding bacteria), Cystobacterineae, Anaeromyxobacteraceae, Anaeromyxobacter, Anaeromyxobacter sp. (strain Fw109-5)
5	CH60_DESAA	7.99e-60	Bacteria, Proteobacteria, delta-epsilon subdivisions, Deltaproteobacteria, Desulfobacterales, Desulfobacteraceae, Desulfatibacillum, Desulfatibacillum alkenivorans, Desulfatibacillum alkenivorans (strain AK-01)
1	CH60_DESAA	2.06e-39	Bacteria, Proteobacteria, delta-epsilon subdivisions, Deltaproteobacteria, Desulfobacterales, Desulfobacteraceae, Desulfatibacillum, Desulfatibacillum alkenivorans, Desulfatibacillum alkenivorans (strain AK-01)
1	CH602_SYNFM	4.05e-64	Bacteria, Proteobacteria, delta-epsilon subdivisions, Deltaproteobacteria, Syntrophobacterales, Syntrophobacteraceae, Syntrophobacter, Syntrophobacter fumaroxidans, Syntrophobacter fumaroxidans (strain DSM 10017 - MPOB)
2	CH60_DESOH	1.48e-63	Bacteria, Proteobacteria, delta-epsilon subdivisions, Deltaproteobacteria, Desulfobacterales, Desulfobacteraceae, Desulfococcus, Desulfococcus oleovorans, Desulfococcus oleovorans (strain DSM 6200 - Hxd3)
2	CH602_SYNFM	1.99e-38	Bacteria, Proteobacteria, delta-epsilon subdivisions, Deltaproteobacteria, Syntrophobacterales, Syntrophobacteraceae, Syntrophobacter, Syntrophobacter fumaroxidans, Syntrophobacter fumaroxidans (strain DSM 10017 - MPOB)
3	CH60_DESAA	1.26e-61	Bacteria, Proteobacteria, delta-epsilon subdivisions, Deltaproteobacteria, Desulfobacterales, Desulfobacteraceae, Desulfatibacillum, Desulfatibacillum alkenivorans, Desulfatibacillum alkenivorans (strain AK-01)
3	CH60_DESOH	6.71e-37	Bacteria, Proteobacteria, delta-epsilon subdivisions, Deltaproteobacteria, Desulfobacterales, Desulfobacteraceae, Desulfococcus, Desulfococcus oleovorans, Desulfococcus oleovorans (strain DSM 6200 - Hxd3)
4	CH602_SYNAS	1.06e-58	Bacteria, Proteobacteria, delta-epsilon subdivisions, Deltaproteobacteria, Syntrophobacterales, Syntrophaceae, Syntrophus, Syntrophus aciditrophicus, Syntrophus aciditrophicus (strain SB)
1	CH60_DESAA	7.18e-52	Bacteria, Proteobacteria, delta-epsilon subdivisions, Deltaproteobacteria, Desulfobacterales, Desulfobacteraceae, Desulfatibacillum, Desulfatibacillum alkenivorans, Desulfatibacillum alkenivorans (strain AK-01)
2	CH602_MYXXD	7.97e-51	Bacteria, Proteobacteria, delta-epsilon subdivisions, Deltaproteobacteria, Myxococcales (fruiting gliding bacteria), Cystobacterineae, Myxococcaceae, Myxococcus, Myxococcus xanthus, Myxococcus xanthus (strain DK 1622)
3	CH602_ANADE	3.02e-50	Bacteria, Proteobacteria, delta-epsilon subdivisions, Deltaproteobacteria, Myxococcales (fruiting gliding bacteria), Cystobacterineae, Anaeromyxobacteraceae, Anaeromyxobacter, Anaeromyxobacter dehalogenans, Anaeromyxobacter dehalogenans (strain 2CP-C)
4	CH60_DESOH	1.95e-49	Bacteria, Proteobacteria, delta-epsilon subdivisions, Deltaproteobacteria, Desulfobacterales, Desulfobacteraceae, Desulfococcus, Desulfococcus oleovorans, Desulfococcus oleovorans (strain DSM 6200 - Hxd3)
1	CH60_DESOH	5.53e-71	Bacteria, Proteobacteria, delta-epsilon subdivisions, Deltaproteobacteria, Desulfobacterales, Desulfobacteraceae, Desulfococcus, Desulfococcus oleovorans, Desulfococcus oleovorans (strain DSM 6200 - Hxd3)
2	CH60_DESAA	6.61e-69	Bacteria, Proteobacteria, delta-epsilon subdivisions, Deltaproteobacteria, Desulfobacterales, Desulfobacteraceae, Desulfatibacillum, Desulfatibacillum alkenivorans, Desulfatibacillum alkenivorans (strain AK-01)
3	CH602_SYNFM	5.32e-64	Bacteria, Proteobacteria, delta-epsilon subdivisions, Deltaproteobacteria, Syntrophobacterales, Syntrophobacteraceae, Syntrophobacter, Syntrophobacter fumaroxidans, Syntrophobacter fumaroxidans (strain DSM 10017 - MPOB)
4	CH602_SYNAS	4.09e-57	Bacteria, Proteobacteria, delta-epsilon subdivisions, Deltaproteobacteria, Syntrophobacterales, Syntrophaceae, Syntrophus, Syntrophus aciditrophicus, Syntrophus aciditrophicus (strain SB)
5	CH60_PELCD	5.11e-57	Bacteria, Proteobacteria, delta-epsilon subdivisions, Deltaproteobacteria, Desulfuromonadales, Desulfuromonadaceae, Pelobacter, Pelobacter carbinolicus, Pelobacter carbinolicus (strain DSM 2380 - NBRC 103641 - GraBd1)
1	DSRA_ALLVD	2.34e-69	Bacteria, Proteobacteria, Gammaproteobacteria, Chromatiales, Chromatiaceae, Allochromatium, Allochromatium vinosum (Chromatium vinosum), Allochromatium vinosum (strain ATCC 17899 - DSM 180 - NBRC 103801 - NCIMB 10441 - D) (Chromatium vinosum)
2	DSRA_ARCFU	1.34e-18	Archaea, Euryarchaeota, Archaeoglobi, Archaeoglobales, Archaeoglobaceae, Archaeoglobus, Archaeoglobus fulgidus, Archaeoglobus fulgidus (strain ATCC 49558 - VC-16 - DSM 4304 - JCM 9628 - NBRC 100126)
3	DSVA_DESVH	2.23e-15	Bacteria, Proteobacteria, delta-epsilon subdivisions, Deltaproteobacteria, Desulfovibrionales, Desulfovibrionaceae, Desulfovibrio, Desulfovibrio vulgaris, Desulfovibrio vulgaris (strain Hildenborough - ATCC 29579 - DSM 644 - NCIMB 8303)
1	DSVA_DESVH	5.54e-111	Bacteria, Proteobacteria, delta-epsilon subdivisions, Deltaproteobacteria, Desulfovibrionales, Desulfovibrionaceae, Desulfovibrio, Desulfovibrio vulgaris, Desulfovibrio vulgaris (strain Hildenborough - ATCC 29579 - DSM 644 - NCIMB 8303)
2	DSRA_ARCFU	4.37e-70	Archaea, Euryarchaeota, Archaeoglobi, Archaeoglobales, Archaeoglobaceae, Archaeoglobus, Archaeoglobus fulgidus, Archaeoglobus fulgidus (strain ATCC 49558 - VC-16 - DSM 4304 - JCM 9628 - NBRC 100126)
3	DSRA_ALLVD	4.55e-58	Bacteria, Proteobacteria, Gammaproteobacteria, Chromatiales, Chromatiaceae, Allochromatium, Allochromatium vinosum (Chromatium vinosum), Allochromatium vinosum (strain ATCC 17899 - DSM 180 - NBRC 103801 - NCIMB 10441 - D) (Chromatium vinosum)
4	DSVA_DESGI	2.26e-14	Bacteria, Proteobacteria, delta-epsilon subdivisions, Deltaproteobacteria, Desulfovibrionales, Desulfovibrionaceae, Desulfovibrio, Desulfovibrio gigas
5	DSVA_DESVH	1.96e-78	Bacteria, Proteobacteria, delta-epsilon subdivisions, Deltaproteobacteria, Desulfovibrionales, Desulfovibrionaceae, Desulfovibrio, Desulfovibrio vulgaris, Desulfovibrio vulgaris (strain Hildenborough - ATCC 29579 - DSM 644 - NCIMB 8303)
2	DSRA_ALLVD	3.51e-05	Bacteria, Proteobacteria, Gammaproteobacteria, Chromatiales, Chromatiaceae, Allochromatium, Allochromatium vinosum (Chromatium vinosum), Allochromatium vinosum (strain ATCC 17899 - DSM 180 - NBRC 103801 - NCIMB 10441 - D) (Chromatium vinosum)
3	DSVA_DESGI	0.000564	Bacteria, Proteobacteria, delta-epsilon subdivisions, Deltaproteobacteria, Desulfovibrionales, Desulfovibrionaceae, Desulfovibrio, Desulfovibrio gigas
1	DNAK_DESAA	0	Bacteria, Proteobacteria, delta-epsilon subdivisions, Deltaproteobacteria, Desulfobacterales, Desulfobacteraceae, Desulfatibacillum, Desulfatibacillum alkenivorans, Desulfatibacillum alkenivorans (strain AK-01)
2	DNAK_GEOMG	0	Bacteria, Proteobacteria, delta-epsilon subdivisions, Deltaproteobacteria, Desulfuromonadales, Geobacteraceae, Geobacter, Geobacter metallireducens, Geobacter metallireducens (strain GS-15 - ATCC 53774 - DSM 7210)
3	DNAK_SYNAS	0	Bacteria, Proteobacteria, delta-epsilon subdivisions, Deltaproteobacteria, Syntrophobacterales, Syntrophaceae, Syntrophus, Syntrophus aciditrophicus, Syntrophus aciditrophicus (strain SB)
4	DNAK_GEODF	0	Bacteria, Proteobacteria, delta-epsilon subdivisions, Deltaproteobacteria, Desulfuromonadales, Geobacteraceae, Geobacter, Geobacter daltonii, Geobacter daltonii (strain DSM 22248 - JCM 15807 - FRC-32)
5	DNAK_GEOSL	0	Bacteria, Proteobacteria, delta-epsilon subdivisions, Deltaproteobacteria, Desulfuromonadales, Geobacteraceae, Geobacter, Geobacter sulfurreducens, Geobacter sulfurreducens (strain ATCC 51573 - DSM 12127 - PCA)
1	ACSA_CAUCR	1.15e-29	Bacteria, Proteobacteria, Alphaproteobacteria, Caulobacterales, Caulobacteraceae, Caulobacter, Caulobacter vibrioides (Caulobacter crescentus), Caulobacter crescentus (strain ATCC 19089 - CB15)
2	ACSA_PHOPR	1.68e-29	Bacteria, Proteobacteria, Gammaproteobacteria, Vibrionales, Vibrionaceae, Photobacterium, Photobacterium profundum, Photobacterium profundum (strain SS9)
3	ACSA_ALKEH	2.09e-29	Bacteria, Proteobacteria, Gammaproteobacteria, Chromatiales, Ectothiorhodospiraceae (purple sulfur bacteria), Alkalilimnicola, Alkalilimnicola ehrlichii, Alkalilimnicola ehrlichii (strain ATCC BAA-1101 - DSM 17681 - MLHE-1)
4	ACSA_SHEAM	2.77e-29	Bacteria, Proteobacteria, Gammaproteobacteria, Alteromonadales, Shewanellaceae, Shewanella, Shewanella amazonensis, Shewanella amazonensis (strain ATCC BAA-1098 - SB2B)
5	ACSA_RHILO	3.83e-29	Bacteria, Proteobacteria, Alphaproteobacteria, Rhizobiales, Phyllobacteriaceae, Mesorhizobium, Rhizobium loti (Mesorhizobium loti), Rhizobium loti (strain MAFF303099) (Mesorhizobium loti)
1	ACSA_LARHH	9.22e-60	Bacteria, Proteobacteria, Betaproteobacteria, Neisseriales, Chromobacteriaceae, Laribacter, Laribacter hongkongensis, Laribacter hongkongensis (strain HLHK9)
1	ACSA_RHISN	3.94e-42	ACSA_RHISN
2	ACSA_LEPIN	1.1e-58	Bacteria, Spirochaetes, Spirochaetia, Leptospirales, Leptospiraceae, Leptospira, Leptospira interrogans, Leptospira interrogans serovar Lai, Leptospira interrogans serogroup Icterohaemorrhagiae serovar Lai (strain 56601)
2	ACSA_RHIE6	7.79e-42	Bacteria, Proteobacteria, Alphaproteobacteria, Rhizobiales, Rhizobiaceae, Rhizobium-Agrobacterium group, Rhizobium, Rhizobium etli, Rhizobium etli (strain CIAT 652)
3	ACSA_BARBK	1.06e-41	Bacteria, Proteobacteria, Alphaproteobacteria, Rhizobiales, Bartonellaceae, Bartonella, Bartonella bacilliformis, Bartonella bacilliformis (strain ATCC 35685 - KC583)
3	ACSA_LEPIC	1.15e-58	Bacteria, Spirochaetes, Spirochaetia, Leptospirales, Leptospiraceae, Leptospira, Leptospira interrogans, Leptospira interrogans serogroup Icterohaemorrhagiae serovar copenhageni, Leptospira interrogans serogroup Icterohaemorrhagiae serovar copenhageni (strain Fiocruz L1-130)
4	ACSA_AGRRH	1.3e-41	Bacteria, Proteobacteria, Alphaproteobacteria, Rhizobiales, Rhizobiaceae, Rhizobium-Agrobacterium group, Agrobacterium, Agrobacterium rhizogenes
4	ACSA_CHRVO	1.28e-58	Bacteria, Proteobacteria, Betaproteobacteria, Neisseriales, Chromobacteriaceae, Chromobacterium group, Chromobacterium, Chromobacterium violaceum, Chromobacterium violaceum (strain ATCC 12472 - DSM 30191 - JCM 1249 - NBRC 12614 - NCIMB 9131 - NCTC 9757)
5	ACSA_RHILW	1.58e-41	Bacteria, Proteobacteria, Alphaproteobacteria, Rhizobiales, Rhizobiaceae, Rhizobium-Agrobacterium group, Rhizobium, Rhizobium leguminosarum, Rhizobium leguminosarum bv. trifolii, Rhizobium leguminosarum bv. trifolii (strain WSM2304)
5	ACSA_WOLSU	9.65e-58	Bacteria, Proteobacteria, delta-epsilon subdivisions, Epsilonproteobacteria, Campylobacterales, Helicobacteraceae, Wolinella, Wolinella succinogenes, Wolinella succinogenes (strain ATCC 29543 - DSM 1740 - LMG 7466 - NCTC 11488 - FDC 602W) (Vibrio succinogenes)
1	ACSA_HELAH	6.94e-19	Bacteria, Proteobacteria, delta-epsilon subdivisions, Epsilonproteobacteria, Campylobacterales, Helicobacteraceae, Helicobacter, Helicobacter acinonychis (Helicobacter acinonyx), Helicobacter acinonychis (strain Sheeba)
1	ACSA_THET2	1.49e-49	Bacteria, Terrabacteria group, Deinococcus-Thermus, Deinococci, Thermales, Thermaceae, Thermus, Thermus thermophilus, Thermus thermophilus (strain HB27 - ATCC BAA-163 - DSM 7039)
2	ACSA_CHRVO	1.67e-18	Bacteria, Proteobacteria, Betaproteobacteria, Neisseriales, Chromobacteriaceae, Chromobacterium group, Chromobacterium, Chromobacterium violaceum, Chromobacterium violaceum (strain ATCC 12472 - DSM 30191 - JCM 1249 - NBRC 12614 - NCIMB 9131 - NCTC 9757)
2	ACSA_THET8	1.55e-49	Bacteria, Terrabacteria group, Deinococcus-Thermus, Deinococci, Thermales, Thermaceae, Thermus, Thermus thermophilus, Thermus thermophilus (strain HB8 - ATCC 27634 - DSM 579)
3	ACSA_RALPJ	5.49e-18	Bacteria, Proteobacteria, Betaproteobacteria, Burkholderiales, Burkholderiaceae, Ralstonia, Ralstonia pickettii (Burkholderia pickettii), Ralstonia pickettii (strain 12J)
3	ACSA_WOLSU	2.05e-48	Bacteria, Proteobacteria, delta-epsilon subdivisions, Epsilonproteobacteria, Campylobacterales, Helicobacteraceae, Wolinella, Wolinella succinogenes, Wolinella succinogenes (strain ATCC 29543 - DSM 1740 - LMG 7466 - NCTC 11488 - FDC 602W) (Vibrio succinogenes)
4	ACSA_HELAH	1.89e-47	Bacteria, Proteobacteria, delta-epsilon subdivisions, Epsilonproteobacteria, Campylobacterales, Helicobacteraceae, Helicobacter, Helicobacter acinonychis (Helicobacter acinonyx), Helicobacter acinonychis (strain Sheeba)
4	ACSA_THIDA	5.7e-18	Bacteria, Proteobacteria, Betaproteobacteria, Hydrogenophilales, Hydrogenophilaceae, Thiobacillus, Thiobacillus denitrificans, Thiobacillus denitrificans (strain ATCC 25259)
5	ACSA_HELPH	1.33e-45	Bacteria, Proteobacteria, delta-epsilon subdivisions, Epsilonproteobacteria, Campylobacterales, Helicobacteraceae, Helicobacter, Helicobacter pylori (Campylobacter pylori), Helicobacter pylori (strain HPAG1)
5	ACSA_LARHH	7.33e-18	Bacteria, Proteobacteria, Betaproteobacteria, Neisseriales, Chromobacteriaceae, Laribacter, Laribacter hongkongensis, Laribacter hongkongensis (strain HLHK9)
1	ACSA_RHISN	1.33e-76	ACSA_RHISN
2	ACSA_AGRRK	4.93e-76	Bacteria, Proteobacteria, Alphaproteobacteria, Rhizobiales, Rhizobiaceae, Rhizobium-Agrobacterium group, Agrobacterium, Agrobacterium tumefaciens complex, Rhizobium radiobacter (Agrobacterium tumefaciens) (Agrobacterium radiobacter), Agrobacterium radiobacter (strain K84 - ATCC BAA-868)
3	ACSA_RHIE6	2.29e-75	Bacteria, Proteobacteria, Alphaproteobacteria, Rhizobiales, Rhizobiaceae, Rhizobium-Agrobacterium group, Rhizobium, Rhizobium etli, Rhizobium etli (strain CIAT 652)
4	ACSA_RHILW	2.96e-75	Bacteria, Proteobacteria, Alphaproteobacteria, Rhizobiales, Rhizobiaceae, Rhizobium-Agrobacterium group, Rhizobium, Rhizobium leguminosarum, Rhizobium leguminosarum bv. trifolii, Rhizobium leguminosarum bv. trifolii (strain WSM2304)
5	ACSA_RHIEC	5.46e-75	Bacteria, Proteobacteria, Alphaproteobacteria, Rhizobiales, Rhizobiaceae, Rhizobium-Agrobacterium group, Rhizobium, Rhizobium etli, Rhizobium etli (strain CFN 42 - ATCC 51251)
1	DMSA_HALSA	3.17e-20	Archaea, Euryarchaeota, Halobacteria, Halobacteriales, Halobacteriaceae, Halobacterium, Halobacterium salinarum (Halobacterium halobium), Halobacterium salinarum (strain ATCC 700922 - JCM 11081 - NRC-1) (Halobacterium halobium)
1	DMSA_HALSA	3.12e-14	Archaea, Euryarchaeota, Halobacteria, Halobacteriales, Halobacteriaceae, Halobacterium, Halobacterium salinarum (Halobacterium halobium), Halobacterium salinarum (strain ATCC 700922 - JCM 11081 - NRC-1) (Halobacterium halobium)
2	DDHA_RHOSU	1.37e-11	Bacteria, Proteobacteria, Alphaproteobacteria, Rhodobacterales, Rhodobacteraceae, Rhodovulum, Rhodovulum sulfidophilum (Rhodobacter sulfidophilus)
1	MTBC2_METAC	8.84e-53	Archaea, Euryarchaeota, Methanomicrobia, Methanosarcinales, Methanosarcinaceae, Methanosarcina, Methanosarcina acetivorans, Methanosarcina acetivorans (strain ATCC 35395 - DSM 2834 - JCM 12185 - C2A)
2	MTBC2_METMA	2.96e-52	Archaea, Euryarchaeota, Methanomicrobia, Methanosarcinales, Methanosarcinaceae, Methanosarcina, Methanosarcina mazei (Methanosarcina frisia), Methanosarcina mazei (strain ATCC BAA-159 - DSM 3647 - Goe1 - Go1 - JCM 11833 - OCM 88) (Methanosarcina frisia)
3	MTBC3_METAC	1.16e-29	Archaea, Euryarchaeota, Methanomicrobia, Methanosarcinales, Methanosarcinaceae, Methanosarcina, Methanosarcina acetivorans, Methanosarcina acetivorans (strain ATCC 35395 - DSM 2834 - JCM 12185 - C2A)
4	MTBC2_METAC	1.37e-28	Archaea, Euryarchaeota, Methanomicrobia, Methanosarcinales, Methanosarcinaceae, Methanosarcina, Methanosarcina acetivorans, Methanosarcina acetivorans (strain ATCC 35395 - DSM 2834 - JCM 12185 - C2A)
5	MTBC2_METMA	8.34e-28	Archaea, Euryarchaeota, Methanomicrobia, Methanosarcinales, Methanosarcinaceae, Methanosarcina, Methanosarcina mazei (Methanosarcina frisia), Methanosarcina mazei (strain ATCC BAA-159 - DSM 3647 - Goe1 - Go1 - JCM 11833 - OCM 88) (Methanosarcina frisia)
1	CLPB1_THEEB	0	Bacteria, Terrabacteria group, Cyanobacteria-Melainabacteria group, Cyanobacteria, Synechococcales, Synechococcaceae, Thermosynechococcus, Thermosynechococcus elongatus, Thermosynechococcus elongatus (strain BP-1)
2	CLPB1_SYNE7	0	Bacteria, Terrabacteria group, Cyanobacteria-Melainabacteria group, Cyanobacteria, Synechococcales, Synechococcaceae, Synechococcus, Synechococcus elongatus, Synechococcus elongatus (strain PCC 7942) (Anacystis nidulans R2)
3	CLPB1_SYNPX	0	Bacteria, Terrabacteria group, Cyanobacteria-Melainabacteria group, Cyanobacteria, Synechococcales, Synechococcaceae, Synechococcus, Synechococcus sp. (strain WH8102)
1	SQRD_AQUAE	1.25e-19	Bacteria, Aquificae, Aquificae, Aquificales, Aquificaceae, Aquifex, Aquifex aeolicus, Aquifex aeolicus (strain VF5)
2	SQRD_ACIAM	9.06e-19	Archaea, TACK group, Crenarchaeota, Thermoprotei, Sulfolobales, Sulfolobaceae, Acidianus, Acidianus ambivalens (Desulfurolobus ambivalens)
1	DNAK_GEOSL	0	Bacteria, Proteobacteria, delta-epsilon subdivisions, Deltaproteobacteria, Desulfuromonadales, Geobacteraceae, Geobacter, Geobacter sulfurreducens, Geobacter sulfurreducens (strain ATCC 51573 - DSM 12127 - PCA)
2	DNAK_GEOSM	0	Bacteria, Proteobacteria, delta-epsilon subdivisions, Deltaproteobacteria, Desulfuromonadales, Geobacteraceae, Geobacter, Geobacter sp. (strain M21)
3	DNAK_GEOLS	0	Bacteria, Proteobacteria, delta-epsilon subdivisions, Deltaproteobacteria, Desulfuromonadales, Geobacteraceae, Geobacter, Geobacter lovleyi, Geobacter lovleyi (strain ATCC BAA-1151 - DSM 17278 - SZ)
4	DNAK_GEOBB	0	Bacteria, Proteobacteria, delta-epsilon subdivisions, Deltaproteobacteria, Desulfuromonadales, Geobacteraceae, Geobacter, Geobacter bemidjiensis, Geobacter bemidjiensis (strain Bem - ATCC BAA-1014 - DSM 16622)
5	DNAK_GEOMG	0	Bacteria, Proteobacteria, delta-epsilon subdivisions, Deltaproteobacteria, Desulfuromonadales, Geobacteraceae, Geobacter, Geobacter metallireducens, Geobacter metallireducens (strain GS-15 - ATCC 53774 - DSM 7210)
1	DNAK_SYNAS	0	Bacteria, Proteobacteria, delta-epsilon subdivisions, Deltaproteobacteria, Syntrophobacterales, Syntrophaceae, Syntrophus, Syntrophus aciditrophicus, Syntrophus aciditrophicus (strain SB)
2	DNAK_GEOSL	0	Bacteria, Proteobacteria, delta-epsilon subdivisions, Deltaproteobacteria, Desulfuromonadales, Geobacteraceae, Geobacter, Geobacter sulfurreducens, Geobacter sulfurreducens (strain ATCC 51573 - DSM 12127 - PCA)
3	DNAK_GEOMG	0	Bacteria, Proteobacteria, delta-epsilon subdivisions, Deltaproteobacteria, Desulfuromonadales, Geobacteraceae, Geobacter, Geobacter metallireducens, Geobacter metallireducens (strain GS-15 - ATCC 53774 - DSM 7210)
4	DNAK_GEODF	0	Bacteria, Proteobacteria, delta-epsilon subdivisions, Deltaproteobacteria, Desulfuromonadales, Geobacteraceae, Geobacter, Geobacter daltonii, Geobacter daltonii (strain DSM 22248 - JCM 15807 - FRC-32)
5	DNAK_PELCD	0	Bacteria, Proteobacteria, delta-epsilon subdivisions, Deltaproteobacteria, Desulfuromonadales, Desulfuromonadaceae, Pelobacter, Pelobacter carbinolicus, Pelobacter carbinolicus (strain DSM 2380 - NBRC 103641 - GraBd1)
1	DNAK_DESAA	1.27e-131	Bacteria, Proteobacteria, delta-epsilon subdivisions, Deltaproteobacteria, Desulfobacterales, Desulfobacteraceae, Desulfatibacillum, Desulfatibacillum alkenivorans, Desulfatibacillum alkenivorans (strain AK-01)
2	DNAK_GEOBB	6.04e-131	Bacteria, Proteobacteria, delta-epsilon subdivisions, Deltaproteobacteria, Desulfuromonadales, Geobacteraceae, Geobacter, Geobacter bemidjiensis, Geobacter bemidjiensis (strain Bem - ATCC BAA-1014 - DSM 16622)
3	DNAK_GEOSM	6.96e-131	Bacteria, Proteobacteria, delta-epsilon subdivisions, Deltaproteobacteria, Desulfuromonadales, Geobacteraceae, Geobacter, Geobacter sp. (strain M21)
4	DNAK_GEOUR	7.48e-131	Bacteria, Proteobacteria, delta-epsilon subdivisions, Deltaproteobacteria, Desulfuromonadales, Geobacteraceae, Geobacter, Geobacter uraniireducens, Geobacter uraniireducens (strain Rf4) (Geobacter uraniumreducens)
5	DNAK_PELPD	7.91e-130	Bacteria, Proteobacteria, delta-epsilon subdivisions, Deltaproteobacteria, Desulfuromonadales, Desulfuromonadaceae, Pelobacter, Pelobacter propionicus, Pelobacter propionicus (strain DSM 2379 - NBRC 103807 - OttBd1)
1	SQRD_ACIF2	2.41e-42	Bacteria, Proteobacteria, Acidithiobacillia, Acidithiobacillales, Acidithiobacillaceae, Acidithiobacillus, Acidithiobacillus ferrooxidans (Thiobacillus ferrooxidans), Acidithiobacillus ferrooxidans (strain ATCC 23270 - DSM 14882 - CIP 104768 - NCIMB 8455) (Ferrobacillus ferrooxidans (strain ATCC 23270))
2	SQRD_AQUAE	1.26e-35	Bacteria, Aquificae, Aquificae, Aquificales, Aquificaceae, Aquifex, Aquifex aeolicus, Aquifex aeolicus (strain VF5)
3	SQRD_ACIAM	2.06e-15	Archaea, TACK group, Crenarchaeota, Thermoprotei, Sulfolobales, Sulfolobaceae, Acidianus, Acidianus ambivalens (Desulfurolobus ambivalens)
4	SQRD_DICDI	5.41e-07	Eukaryota, Amoebozoa, Mycetozoa, Dictyosteliida (dictyostelid cellular slime molds), Dictyostelium, Dictyostelium discoideum (Slime mold)
1	DSRA_ARCFU	7.18e-72	Archaea, Euryarchaeota, Archaeoglobi, Archaeoglobales, Archaeoglobaceae, Archaeoglobus, Archaeoglobus fulgidus, Archaeoglobus fulgidus (strain ATCC 49558 - VC-16 - DSM 4304 - JCM 9628 - NBRC 100126)
2	DSVA_DESVH	7.83e-62	Bacteria, Proteobacteria, delta-epsilon subdivisions, Deltaproteobacteria, Desulfovibrionales, Desulfovibrionaceae, Desulfovibrio, Desulfovibrio vulgaris, Desulfovibrio vulgaris (strain Hildenborough - ATCC 29579 - DSM 644 - NCIMB 8303)
3	DSRA_ALLVD	6.4e-54	Bacteria, Proteobacteria, Gammaproteobacteria, Chromatiales, Chromatiaceae, Allochromatium, Allochromatium vinosum (Chromatium vinosum), Allochromatium vinosum (strain ATCC 17899 - DSM 180 - NBRC 103801 - NCIMB 10441 - D) (Chromatium vinosum)
1	ACSA_CHRVO	4.25e-40	Bacteria, Proteobacteria, Betaproteobacteria, Neisseriales, Chromobacteriaceae, Chromobacterium group, Chromobacterium, Chromobacterium violaceum, Chromobacterium violaceum (strain ATCC 12472 - DSM 30191 - JCM 1249 - NBRC 12614 - NCIMB 9131 - NCTC 9757)
2	ACSA_HELAH	5.24e-40	Bacteria, Proteobacteria, delta-epsilon subdivisions, Epsilonproteobacteria, Campylobacterales, Helicobacteraceae, Helicobacter, Helicobacter acinonychis (Helicobacter acinonyx), Helicobacter acinonychis (strain Sheeba)
3	ACSA_HELPH	2.7e-39	Bacteria, Proteobacteria, delta-epsilon subdivisions, Epsilonproteobacteria, Campylobacterales, Helicobacteraceae, Helicobacter, Helicobacter pylori (Campylobacter pylori), Helicobacter pylori (strain HPAG1)
4	ACSA_HELP2	2.73e-39	Bacteria, Proteobacteria, delta-epsilon subdivisions, Epsilonproteobacteria, Campylobacterales, Helicobacteraceae, Helicobacter, Helicobacter pylori (Campylobacter pylori), Helicobacter pylori (strain P12)
5	ACSA_HELPY	1.01e-38	Bacteria, Proteobacteria, delta-epsilon subdivisions, Epsilonproteobacteria, Campylobacterales, Helicobacteraceae, Helicobacter, Helicobacter pylori (Campylobacter pylori), Helicobacter pylori (strain ATCC 700392 - 26695) (Campylobacter pylori)
1	ACSA_HELAH	7.52e-39	Bacteria, Proteobacteria, delta-epsilon subdivisions, Epsilonproteobacteria, Campylobacterales, Helicobacteraceae, Helicobacter, Helicobacter acinonychis (Helicobacter acinonyx), Helicobacter acinonychis (strain Sheeba)
2	ACSA_HELP2	1.28e-38	Bacteria, Proteobacteria, delta-epsilon subdivisions, Epsilonproteobacteria, Campylobacterales, Helicobacteraceae, Helicobacter, Helicobacter pylori (Campylobacter pylori), Helicobacter pylori (strain P12)
3	ACSA_HELPH	1.29e-38	Bacteria, Proteobacteria, delta-epsilon subdivisions, Epsilonproteobacteria, Campylobacterales, Helicobacteraceae, Helicobacter, Helicobacter pylori (Campylobacter pylori), Helicobacter pylori (strain HPAG1)
4	ACSA_HELPG	4.27e-38	Bacteria, Proteobacteria, delta-epsilon subdivisions, Epsilonproteobacteria, Campylobacterales, Helicobacteraceae, Helicobacter, Helicobacter pylori (Campylobacter pylori), Helicobacter pylori (strain G27)
5	ACSA_HELPY	1.47e-37	Bacteria, Proteobacteria, delta-epsilon subdivisions, Epsilonproteobacteria, Campylobacterales, Helicobacteraceae, Helicobacter, Helicobacter pylori (Campylobacter pylori), Helicobacter pylori (strain ATCC 700392 - 26695) (Campylobacter pylori)
1	TTRB_SALTY	1.16e-33	Bacteria, Proteobacteria, Gammaproteobacteria, Enterobacterales, Enterobacteriaceae, Salmonella, Salmonella choleraesuis, Salmonella enterica I, Salmonella typhimurium, Salmonella typhimurium (strain LT2 - SGSC1412 - ATCC 700720)
1	SQRD_MOUSE	2.2e-19	Eukaryota, Opisthokonta, Metazoa, Eumetazoa, Bilateria, Deuterostomia, Chordata, Craniata, Vertebrata, Gnathostomata (jawed vertebrates), Teleostomi, Euteleostomi, Sarcopterygii, Dipnotetrapodomorpha, Tetrapoda, Amniota, Mammalia, Theria, Eutheria, Boreoeutheria, Euarchontoglires, Glires (Rodents and rabbits), Rodentia, Sciurognathi, Muroidea, Muridae, Murinae, Mus, Mus, Mus musculus (Mouse)
2	SQRD_HUMAN	1.02e-17	Eukaryota, Opisthokonta, Metazoa, Eumetazoa, Bilateria, Deuterostomia, Chordata, Craniata, Vertebrata, Gnathostomata (jawed vertebrates), Teleostomi, Euteleostomi, Sarcopterygii, Dipnotetrapodomorpha, Tetrapoda, Amniota, Mammalia, Theria, Eutheria, Boreoeutheria, Euarchontoglires, Primates, Haplorrhini, Simiiformes, Catarrhini, Hominoidea (apes), Hominidae (great apes), Homininae, Homo, Homo sapi…
3	SQRD_DICDI	1.4e-14	Eukaryota, Amoebozoa, Mycetozoa, Dictyosteliida (dictyostelid cellular slime molds), Dictyostelium, Dictyostelium discoideum (Slime mold)
4	SQRD_HUMAN	2.59e-100	Eukaryota, Opisthokonta, Metazoa, Eumetazoa, Bilateria, Deuterostomia, Chordata, Craniata, Vertebrata, Gnathostomata (jawed vertebrates), Teleostomi, Euteleostomi, Sarcopterygii, Dipnotetrapodomorpha, Tetrapoda, Amniota, Mammalia, Theria, Eutheria, Boreoeutheria, Euarchontoglires, Primates, Haplorrhini, Simiiformes, Catarrhini, Hominoidea (apes), Hominidae (great apes), Homininae, Homo, Homo sapi…
5	SQRD_MOUSE	9.26e-99	Eukaryota, Opisthokonta, Metazoa, Eumetazoa, Bilateria, Deuterostomia, Chordata, Craniata, Vertebrata, Gnathostomata (jawed vertebrates), Teleostomi, Euteleostomi, Sarcopterygii, Dipnotetrapodomorpha, Tetrapoda, Amniota, Mammalia, Theria, Eutheria, Boreoeutheria, Euarchontoglires, Glires (Rodents and rabbits), Rodentia, Sciurognathi, Muroidea, Muridae, Murinae, Mus, Mus, Mus musculus (Mouse)
1	HCP_DESOH	0	Bacteria, Proteobacteria, delta-epsilon subdivisions, Deltaproteobacteria, Desulfobacterales, Desulfobacteraceae, Desulfococcus, Desulfococcus oleovorans, Desulfococcus oleovorans (strain DSM 6200 - Hxd3)
1	HCP_DESVH	5.63e-133	Bacteria, Proteobacteria, delta-epsilon subdivisions, Deltaproteobacteria, Desulfovibrionales, Desulfovibrionaceae, Desulfovibrio, Desulfovibrio vulgaris, Desulfovibrio vulgaris (strain Hildenborough - ATCC 29579 - DSM 644 - NCIMB 8303)
2	HCP_DESOH	1.8e-128	Bacteria, Proteobacteria, delta-epsilon subdivisions, Deltaproteobacteria, Desulfobacterales, Desulfobacteraceae, Desulfococcus, Desulfococcus oleovorans, Desulfococcus oleovorans (strain DSM 6200 - Hxd3)
2	HCP_DESVH	0	Bacteria, Proteobacteria, delta-epsilon subdivisions, Deltaproteobacteria, Desulfovibrionales, Desulfovibrionaceae, Desulfovibrio, Desulfovibrio vulgaris, Desulfovibrio vulgaris (strain Hildenborough - ATCC 29579 - DSM 644 - NCIMB 8303)
3	HCP_CLOTE	8.48e-126	Bacteria, Terrabacteria group, Firmicutes, Clostridia, Clostridiales, Clostridiaceae, Clostridium, Clostridium tetani, Clostridium tetani (strain Massachusetts - E88)
3	HCP_DESHD	0	Bacteria, Terrabacteria group, Firmicutes, Clostridia, Clostridiales, Peptococcaceae, Desulfitobacterium, Desulfitobacterium hafniense (Desulfitobacterium frappieri), Desulfitobacterium hafniense (strain DCB-2 - DSM 10664)
4	HCP_DESDA	2.03e-125	Bacteria, Proteobacteria, delta-epsilon subdivisions, Deltaproteobacteria, Desulfovibrionales, Desulfovibrionaceae, Desulfovibrio, Desulfovibrio desulfuricans, Desulfovibrio desulfuricans subsp. desulfuricans, Desulfovibrio desulfuricans (strain ATCC 27774 - DSM 6949)
4	HCP_DESHY	0	Bacteria, Terrabacteria group, Firmicutes, Clostridia, Clostridiales, Peptococcaceae, Desulfitobacterium, Desulfitobacterium hafniense (Desulfitobacterium frappieri), Desulfitobacterium hafniense (strain Y51)
5	HCP_CHLTE	9.63e-125	Bacteria, FCB group, Bacteroidetes-Chlorobi group, Chlorobi, Chlorobia, Chlorobiales, Chlorobiaceae, Chlorobaculum, Chlorobaculum tepidum, Chlorobium tepidum (strain ATCC 49652 - DSM 12025 - NBRC 103806 - TLS)
5	HCP_DESDA	0	Bacteria, Proteobacteria, delta-epsilon subdivisions, Deltaproteobacteria, Desulfovibrionales, Desulfovibrionaceae, Desulfovibrio, Desulfovibrio desulfuricans, Desulfovibrio desulfuricans subsp. desulfuricans, Desulfovibrio desulfuricans (strain ATCC 27774 - DSM 6949)
1	HCP_CHLTE	1.43e-59	Bacteria, FCB group, Bacteroidetes-Chlorobi group, Chlorobi, Chlorobia, Chlorobiales, Chlorobiaceae, Chlorobaculum, Chlorobaculum tepidum, Chlorobium tepidum (strain ATCC 49652 - DSM 12025 - NBRC 103806 - TLS)
2	HCP_CLOBL	1.65e-58	Bacteria, Terrabacteria group, Firmicutes, Clostridia, Clostridiales, Clostridiaceae, Clostridium, Clostridium botulinum, Clostridium botulinum F, Clostridium botulinum (strain Langeland - NCTC 10281 - Type F)
3	HCP_CLOB1	1.79e-58	Bacteria, Terrabacteria group, Firmicutes, Clostridia, Clostridiales, Clostridiaceae, Clostridium, Clostridium botulinum, Clostridium botulinum A, Clostridium botulinum (strain ATCC 19397 - Type A)
4	HCP_CLOBJ	1.83e-58	Bacteria, Terrabacteria group, Firmicutes, Clostridia, Clostridiales, Clostridiaceae, Clostridium, Clostridium botulinum, Clostridium botulinum A, Clostridium botulinum (strain Kyoto - Type A2)
5	HCP_CLOB6	1.89e-58	Bacteria, Terrabacteria group, Firmicutes, Clostridia, Clostridiales, Clostridiaceae, Clostridium, Clostridium botulinum, Clostridium botulinum B, Clostridium botulinum (strain 657 - Type Ba4)
1	HCP_DESOH	1.88e-61	Bacteria, Proteobacteria, delta-epsilon subdivisions, Deltaproteobacteria, Desulfobacterales, Desulfobacteraceae, Desulfococcus, Desulfococcus oleovorans, Desulfococcus oleovorans (strain DSM 6200 - Hxd3)
2	HCP_DESVH	4.25e-59	Bacteria, Proteobacteria, delta-epsilon subdivisions, Deltaproteobacteria, Desulfovibrionales, Desulfovibrionaceae, Desulfovibrio, Desulfovibrio vulgaris, Desulfovibrio vulgaris (strain Hildenborough - ATCC 29579 - DSM 644 - NCIMB 8303)
3	HCP_CHLTE	4.08e-58	Bacteria, FCB group, Bacteroidetes-Chlorobi group, Chlorobi, Chlorobia, Chlorobiales, Chlorobiaceae, Chlorobaculum, Chlorobaculum tepidum, Chlorobium tepidum (strain ATCC 49652 - DSM 12025 - NBRC 103806 - TLS)
4	HCP_DESHY	2.9e-55	Bacteria, Terrabacteria group, Firmicutes, Clostridia, Clostridiales, Peptococcaceae, Desulfitobacterium, Desulfitobacterium hafniense (Desulfitobacterium frappieri), Desulfitobacterium hafniense (strain Y51)
5	HCP_DESHD	2.9e-55	Bacteria, Terrabacteria group, Firmicutes, Clostridia, Clostridiales, Peptococcaceae, Desulfitobacterium, Desulfitobacterium hafniense (Desulfitobacterium frappieri), Desulfitobacterium hafniense (strain DCB-2 - DSM 10664)
1	HCP_MOOTA	2.61e-136	Bacteria, Terrabacteria group, Firmicutes, Clostridia, Thermoanaerobacterales, Thermoanaerobacteraceae, Moorella group, Moorella, Moorella thermoacetica (Clostridium thermoaceticum), Moorella thermoacetica (strain ATCC 39073 - JCM 9320)
2	HCP_THEP1	1.53e-134	Bacteria, Thermotogae, Thermotogae, Thermotogales, Thermotogaceae, Thermotoga, Thermotoga petrophila, Thermotoga petrophila (strain RKU-1 - ATCC BAA-488 - DSM 13995)
3	HCP_THEMA	1.42e-133	Bacteria, Thermotogae, Thermotogae, Thermotogales, Thermotogaceae, Thermotoga, Thermotoga maritima, Thermotoga maritima (strain ATCC 43589 - MSB8 - DSM 3109 - JCM 10099)
4	HCP_METTH	1.42e-132	Archaea, Euryarchaeota, Methanobacteria, Methanobacteriales, Methanobacteriaceae, Methanothermobacter, Methanothermobacter thermautotrophicus (Methanobacterium thermoformicicum), Methanothermobacter thermautotrophicus (strain ATCC 29096 - DSM 1053 - JCM 10044 - NBRC 100330 - Delta H) (Methanobacterium thermoautotrophicum)
5	HCP_TOLAT	1.42e-111	Bacteria, Proteobacteria, Gammaproteobacteria, Aeromonadales, Aeromonadaceae, Tolumonas, Tolumonas auensis, Tolumonas auensis (strain DSM 9187 - TA4)
1	DSVA_DESVH	5.65e-43	Bacteria, Proteobacteria, delta-epsilon subdivisions, Deltaproteobacteria, Desulfovibrionales, Desulfovibrionaceae, Desulfovibrio, Desulfovibrio vulgaris, Desulfovibrio vulgaris (strain Hildenborough - ATCC 29579 - DSM 644 - NCIMB 8303)
1	DSVA_DESVH	9.67e-75	Bacteria, Proteobacteria, delta-epsilon subdivisions, Deltaproteobacteria, Desulfovibrionales, Desulfovibrionaceae, Desulfovibrio, Desulfovibrio vulgaris, Desulfovibrio vulgaris (strain Hildenborough - ATCC 29579 - DSM 644 - NCIMB 8303)
1	DSVA_DESVH	7.35e-134	Bacteria, Proteobacteria, delta-epsilon subdivisions, Deltaproteobacteria, Desulfovibrionales, Desulfovibrionaceae, Desulfovibrio, Desulfovibrio vulgaris, Desulfovibrio vulgaris (strain Hildenborough - ATCC 29579 - DSM 644 - NCIMB 8303)
2	DSRA_ARCFU	1.02e-33	Archaea, Euryarchaeota, Archaeoglobi, Archaeoglobales, Archaeoglobaceae, Archaeoglobus, Archaeoglobus fulgidus, Archaeoglobus fulgidus (strain ATCC 49558 - VC-16 - DSM 4304 - JCM 9628 - NBRC 100126)
2	DSRA_ARCFU	8.16e-51	Archaea, Euryarchaeota, Archaeoglobi, Archaeoglobales, Archaeoglobaceae, Archaeoglobus, Archaeoglobus fulgidus, Archaeoglobus fulgidus (strain ATCC 49558 - VC-16 - DSM 4304 - JCM 9628 - NBRC 100126)
2	DSRA_ARCFU	2.05e-91	Archaea, Euryarchaeota, Archaeoglobi, Archaeoglobales, Archaeoglobaceae, Archaeoglobus, Archaeoglobus fulgidus, Archaeoglobus fulgidus (strain ATCC 49558 - VC-16 - DSM 4304 - JCM 9628 - NBRC 100126)
3	DSRA_ALLVD	1.78e-24	Bacteria, Proteobacteria, Gammaproteobacteria, Chromatiales, Chromatiaceae, Allochromatium, Allochromatium vinosum (Chromatium vinosum), Allochromatium vinosum (strain ATCC 17899 - DSM 180 - NBRC 103801 - NCIMB 10441 - D) (Chromatium vinosum)
3	DSRA_ALLVD	1.35e-37	Bacteria, Proteobacteria, Gammaproteobacteria, Chromatiales, Chromatiaceae, Allochromatium, Allochromatium vinosum (Chromatium vinosum), Allochromatium vinosum (strain ATCC 17899 - DSM 180 - NBRC 103801 - NCIMB 10441 - D) (Chromatium vinosum)
3	DSRA_ALLVD	2.72e-69	Bacteria, Proteobacteria, Gammaproteobacteria, Chromatiales, Chromatiaceae, Allochromatium, Allochromatium vinosum (Chromatium vinosum), Allochromatium vinosum (strain ATCC 17899 - DSM 180 - NBRC 103801 - NCIMB 10441 - D) (Chromatium vinosum)
4	DSVA_DESGI	2.13e-35	Bacteria, Proteobacteria, delta-epsilon subdivisions, Deltaproteobacteria, Desulfovibrionales, Desulfovibrionaceae, Desulfovibrio, Desulfovibrio gigas
4	DSVA_DESGI	1.63e-33	Bacteria, Proteobacteria, delta-epsilon subdivisions, Deltaproteobacteria, Desulfovibrionales, Desulfovibrionaceae, Desulfovibrio, Desulfovibrio gigas
5	DSVA_DESVH	6.05e-121	Bacteria, Proteobacteria, delta-epsilon subdivisions, Deltaproteobacteria, Desulfovibrionales, Desulfovibrionaceae, Desulfovibrio, Desulfovibrio vulgaris, Desulfovibrio vulgaris (strain Hildenborough - ATCC 29579 - DSM 644 - NCIMB 8303)
1	PMOA_METCA	9.69e-68	Bacteria, Proteobacteria, Gammaproteobacteria, Methylococcales, Methylococcaceae, Methylococcus, Methylococcus capsulatus, Methylococcus capsulatus (strain ATCC 33009 - NCIMB 11132 - Bath)
2	AMOA_NITEU	2.96e-37	Bacteria, Proteobacteria, Betaproteobacteria, Nitrosomonadales, Nitrosomonadaceae, Nitrosomonas, Nitrosomonas europaea, Nitrosomonas europaea (strain ATCC 19718 - CIP 103999 - KCTC 2705 - NBRC 14298)
3	PMOB_METCA	0	Bacteria, Proteobacteria, Gammaproteobacteria, Methylococcales, Methylococcaceae, Methylococcus, Methylococcus capsulatus, Methylococcus capsulatus (strain ATCC 33009 - NCIMB 11132 - Bath)
4	AMOB_NITEU	1.07e-113	Bacteria, Proteobacteria, Betaproteobacteria, Nitrosomonadales, Nitrosomonadaceae, Nitrosomonas, Nitrosomonas europaea, Nitrosomonas europaea (strain ATCC 19718 - CIP 103999 - KCTC 2705 - NBRC 14298)
5	PMOA_METCA	1.26e-146	Bacteria, Proteobacteria, Gammaproteobacteria, Methylococcales, Methylococcaceae, Methylococcus, Methylococcus capsulatus, Methylococcus capsulatus (strain ATCC 33009 - NCIMB 11132 - Bath)
1	CH60_METI4	0	Bacteria, PVC group, Verrucomicrobia, unclassified Verrucomicrobia, Methylacidiphilales, Methylacidiphilaceae, Methylacidiphilum, Methylacidiphilum infernorum, Methylacidiphilum infernorum (isolate V4) (Methylokorus infernorum (strain V4))
1	CH60_THEYD	0	Bacteria, Nitrospirae, Nitrospira, Nitrospirales, Nitrospiraceae, Thermodesulfovibrio, Thermodesulfovibrio yellowstonii, Thermodesulfovibrio yellowstonii (strain ATCC 51303 - DSM 11347 - YP87)
1	CH60_THEYD	0	Bacteria, Nitrospirae, Nitrospira, Nitrospirales, Nitrospiraceae, Thermodesulfovibrio, Thermodesulfovibrio yellowstonii, Thermodesulfovibrio yellowstonii (strain ATCC 51303 - DSM 11347 - YP87)
1	CH602_SYNFM	5.83e-120	Bacteria, Proteobacteria, delta-epsilon subdivisions, Deltaproteobacteria, Syntrophobacterales, Syntrophobacteraceae, Syntrophobacter, Syntrophobacter fumaroxidans, Syntrophobacter fumaroxidans (strain DSM 10017 - MPOB)
2	CH60_METI4	0	Bacteria, PVC group, Verrucomicrobia, unclassified Verrucomicrobia, Methylacidiphilales, Methylacidiphilaceae, Methylacidiphilum, Methylacidiphilum infernorum, Methylacidiphilum infernorum (isolate V4) (Methylokorus infernorum (strain V4))
2	CH60_METI4	1.19e-176	Bacteria, PVC group, Verrucomicrobia, unclassified Verrucomicrobia, Methylacidiphilales, Methylacidiphilaceae, Methylacidiphilum, Methylacidiphilum infernorum, Methylacidiphilum infernorum (isolate V4) (Methylokorus infernorum (strain V4))
2	CH60_THEYD	0	Bacteria, Nitrospirae, Nitrospira, Nitrospirales, Nitrospiraceae, Thermodesulfovibrio, Thermodesulfovibrio yellowstonii, Thermodesulfovibrio yellowstonii (strain ATCC 51303 - DSM 11347 - YP87)
2	CH602_ANADF	1.77e-118	Bacteria, Proteobacteria, delta-epsilon subdivisions, Deltaproteobacteria, Myxococcales (fruiting gliding bacteria), Cystobacterineae, Anaeromyxobacteraceae, Anaeromyxobacter, Anaeromyxobacter sp. (strain Fw109-5)
3	CH60_GEMAT	0	Bacteria, FCB group, Gemmatimonadetes, Gemmatimonadetes, Gemmatimonadales, Gemmatimonadaceae, Gemmatimonas, Gemmatimonas aurantiaca, Gemmatimonas aurantiaca (strain T-27 - DSM 14586 - JCM 11422 - NBRC 100505)
3	CH60_GEMAT	0	Bacteria, FCB group, Gemmatimonadetes, Gemmatimonadetes, Gemmatimonadales, Gemmatimonadaceae, Gemmatimonas, Gemmatimonas aurantiaca, Gemmatimonas aurantiaca (strain T-27 - DSM 14586 - JCM 11422 - NBRC 100505)
3	CH60_KORVE	2.21e-175	Bacteria, Acidobacteria, Acidobacteriia, Acidobacteriales, Acidobacteriaceae, Candidatus Koribacter, Candidatus Koribacter versatilis, Koribacter versatilis (strain Ellin345)
3	CH602_ANADE	4.66e-118	Bacteria, Proteobacteria, delta-epsilon subdivisions, Deltaproteobacteria, Myxococcales (fruiting gliding bacteria), Cystobacterineae, Anaeromyxobacteraceae, Anaeromyxobacter, Anaeromyxobacter dehalogenans, Anaeromyxobacter dehalogenans (strain 2CP-C)
4	CH60_RHOMR	0	Bacteria, FCB group, Bacteroidetes-Chlorobi group, Bacteroidetes, Bacteroidetes Order II. Incertae sedis, Rhodothermaceae, Rhodothermus, Rhodothermus marinus (Rhodothermus obamensis)
4	CH60_RHOMR	0	Bacteria, FCB group, Bacteroidetes-Chlorobi group, Bacteroidetes, Bacteroidetes Order II. Incertae sedis, Rhodothermaceae, Rhodothermus, Rhodothermus marinus (Rhodothermus obamensis)
4	CH60_RHOMR	2.59e-170	Bacteria, FCB group, Bacteroidetes-Chlorobi group, Bacteroidetes, Bacteroidetes Order II. Incertae sedis, Rhodothermaceae, Rhodothermus, Rhodothermus marinus (Rhodothermus obamensis)
4	CH602_SYNAS	1.01e-117	Bacteria, Proteobacteria, delta-epsilon subdivisions, Deltaproteobacteria, Syntrophobacterales, Syntrophaceae, Syntrophus, Syntrophus aciditrophicus, Syntrophus aciditrophicus (strain SB)
5	CH60_METI4	0	Bacteria, PVC group, Verrucomicrobia, unclassified Verrucomicrobia, Methylacidiphilales, Methylacidiphilaceae, Methylacidiphilum, Methylacidiphilum infernorum, Methylacidiphilum infernorum (isolate V4) (Methylokorus infernorum (strain V4))
1	CH60_CHLT3	2.85e-62	Bacteria, FCB group, Bacteroidetes-Chlorobi group, Chlorobi, Chlorobia, Chlorobiales, Chlorobiaceae, Chloroherpeton, Chloroherpeton thalassium, Chloroherpeton thalassium (strain ATCC 35110 - GB-78)
1	CH60_DESAG	1.8e-85	Bacteria, Proteobacteria, delta-epsilon subdivisions, Deltaproteobacteria, Desulfovibrionales, Desulfovibrionaceae, Desulfovibrio, Desulfovibrio alaskensis, Desulfovibrio alaskensis (strain G20) (Desulfovibrio desulfuricans (strain G20))
1	CH602_ANADF	1.16e-68	Bacteria, Proteobacteria, delta-epsilon subdivisions, Deltaproteobacteria, Myxococcales (fruiting gliding bacteria), Cystobacterineae, Anaeromyxobacteraceae, Anaeromyxobacter, Anaeromyxobacter sp. (strain Fw109-5)
2	CH60_DESAG	2.14e-68	Bacteria, Proteobacteria, delta-epsilon subdivisions, Deltaproteobacteria, Desulfovibrionales, Desulfovibrionaceae, Desulfovibrio, Desulfovibrio alaskensis, Desulfovibrio alaskensis (strain G20) (Desulfovibrio desulfuricans (strain G20))
2	CH60_GRAFK	1.3e-58	Bacteria, FCB group, Bacteroidetes-Chlorobi group, Bacteroidetes, Flavobacteriia, Flavobacteriales, Flavobacteriaceae, Gramella, Gramella forsetii, Gramella forsetii (strain KT0803)
2	CH602_ANADF	1.4e-84	Bacteria, Proteobacteria, delta-epsilon subdivisions, Deltaproteobacteria, Myxococcales (fruiting gliding bacteria), Cystobacterineae, Anaeromyxobacteraceae, Anaeromyxobacter, Anaeromyxobacter sp. (strain Fw109-5)
3	CH60_DESMR	2.75e-84	Bacteria, Proteobacteria, delta-epsilon subdivisions, Deltaproteobacteria, Desulfovibrionales, Desulfovibrionaceae, Desulfovibrio, Desulfovibrio magneticus, Desulfovibrio magneticus (strain ATCC 700980 - DSM 13731 - RS-1)
3	CH60_GEMAT	2.11e-58	Bacteria, FCB group, Gemmatimonadetes, Gemmatimonadetes, Gemmatimonadales, Gemmatimonadaceae, Gemmatimonas, Gemmatimonas aurantiaca, Gemmatimonas aurantiaca (strain T-27 - DSM 14586 - JCM 11422 - NBRC 100505)
3	CH602_ANADE	2.46e-68	Bacteria, Proteobacteria, delta-epsilon subdivisions, Deltaproteobacteria, Myxococcales (fruiting gliding bacteria), Cystobacterineae, Anaeromyxobacteraceae, Anaeromyxobacter, Anaeromyxobacter dehalogenans, Anaeromyxobacter dehalogenans (strain 2CP-C)
4	CH60_FLAPJ	1.61e-57	Bacteria, FCB group, Bacteroidetes-Chlorobi group, Bacteroidetes, Flavobacteriia, Flavobacteriales, Flavobacteriaceae, Flavobacterium, Flavobacterium psychrophilum, Flavobacterium psychrophilum (strain JIP02-86 - ATCC 49511)
4	CH602_ANADE	3.14e-84	Bacteria, Proteobacteria, delta-epsilon subdivisions, Deltaproteobacteria, Myxococcales (fruiting gliding bacteria), Cystobacterineae, Anaeromyxobacteraceae, Anaeromyxobacter, Anaeromyxobacter dehalogenans, Anaeromyxobacter dehalogenans (strain 2CP-C)
4	CH602_SYNFM	6.72e-68	Bacteria, Proteobacteria, delta-epsilon subdivisions, Deltaproteobacteria, Syntrophobacterales, Syntrophobacteraceae, Syntrophobacter, Syntrophobacter fumaroxidans, Syntrophobacter fumaroxidans (strain DSM 10017 - MPOB)
5	CH60_RHOMR	5.13e-57	Bacteria, FCB group, Bacteroidetes-Chlorobi group, Bacteroidetes, Bacteroidetes Order II. Incertae sedis, Rhodothermaceae, Rhodothermus, Rhodothermus marinus (Rhodothermus obamensis)
1	CH60_DESAG	4.64e-80	Bacteria, Proteobacteria, delta-epsilon subdivisions, Deltaproteobacteria, Desulfovibrionales, Desulfovibrionaceae, Desulfovibrio, Desulfovibrio alaskensis, Desulfovibrio alaskensis (strain G20) (Desulfovibrio desulfuricans (strain G20))
2	CH602_SYNFM	1.68e-79	Bacteria, Proteobacteria, delta-epsilon subdivisions, Deltaproteobacteria, Syntrophobacterales, Syntrophobacteraceae, Syntrophobacter, Syntrophobacter fumaroxidans, Syntrophobacter fumaroxidans (strain DSM 10017 - MPOB)
3	CH60_DESVV	2.32e-79	Bacteria, Proteobacteria, delta-epsilon subdivisions, Deltaproteobacteria, Desulfovibrionales, Desulfovibrionaceae, Desulfovibrio, Desulfovibrio vulgaris, Desulfovibrio vulgaris subsp. vulgaris (strain DP4)
4	CH60_DESVH	2.32e-79	Bacteria, Proteobacteria, delta-epsilon subdivisions, Deltaproteobacteria, Desulfovibrionales, Desulfovibrionaceae, Desulfovibrio, Desulfovibrio vulgaris, Desulfovibrio vulgaris (strain Hildenborough - ATCC 29579 - DSM 644 - NCIMB 8303)
1	CH60_GEOSL	2.05e-89	Bacteria, Proteobacteria, delta-epsilon subdivisions, Deltaproteobacteria, Desulfuromonadales, Geobacteraceae, Geobacter, Geobacter sulfurreducens, Geobacter sulfurreducens (strain ATCC 51573 - DSM 12127 - PCA)
2	CH60_GEODF	2.3e-89	Bacteria, Proteobacteria, delta-epsilon subdivisions, Deltaproteobacteria, Desulfuromonadales, Geobacteraceae, Geobacter, Geobacter daltonii, Geobacter daltonii (strain DSM 22248 - JCM 15807 - FRC-32)
3	CH60_PELPD	2.37e-89	Bacteria, Proteobacteria, delta-epsilon subdivisions, Deltaproteobacteria, Desulfuromonadales, Desulfuromonadaceae, Pelobacter, Pelobacter propionicus, Pelobacter propionicus (strain DSM 2379 - NBRC 103807 - OttBd1)
4	CH60_DESPS	2.75e-89	Bacteria, Proteobacteria, delta-epsilon subdivisions, Deltaproteobacteria, Desulfobacterales, Desulfobulbaceae, Desulfotalea, Desulfotalea psychrophila, Desulfotalea psychrophila (strain LSv54 - DSM 12343)
5	CH60_GEOUR	5.34e-89	Bacteria, Proteobacteria, delta-epsilon subdivisions, Deltaproteobacteria, Desulfuromonadales, Geobacteraceae, Geobacter, Geobacter uraniireducens, Geobacter uraniireducens (strain Rf4) (Geobacter uraniumreducens)
1	ACSA_THET8	5.66e-50	Bacteria, Terrabacteria group, Deinococcus-Thermus, Deinococci, Thermales, Thermaceae, Thermus, Thermus thermophilus, Thermus thermophilus (strain HB8 - ATCC 27634 - DSM 579)
2	ACSA_THET2	5.84e-50	Bacteria, Terrabacteria group, Deinococcus-Thermus, Deinococci, Thermales, Thermaceae, Thermus, Thermus thermophilus, Thermus thermophilus (strain HB27 - ATCC BAA-163 - DSM 7039)
3	ACSA_WOLSU	1.32e-46	Bacteria, Proteobacteria, delta-epsilon subdivisions, Epsilonproteobacteria, Campylobacterales, Helicobacteraceae, Wolinella, Wolinella succinogenes, Wolinella succinogenes (strain ATCC 29543 - DSM 1740 - LMG 7466 - NCTC 11488 - FDC 602W) (Vibrio succinogenes)
4	ACSA_PYRAE	4.66e-46	Archaea, TACK group, Crenarchaeota, Thermoprotei, Thermoproteales, Thermoproteaceae, Pyrobaculum, Pyrobaculum aerophilum, Pyrobaculum aerophilum (strain ATCC 51768 - IM2 - DSM 7523 - JCM 9630 - NBRC 100827)
5	ACSA_THET8	2.08e-87	Bacteria, Terrabacteria group, Deinococcus-Thermus, Deinococci, Thermales, Thermaceae, Thermus, Thermus thermophilus, Thermus thermophilus (strain HB8 - ATCC 27634 - DSM 579)
1	HTPG_THIDA	0	Bacteria, Proteobacteria, Betaproteobacteria, Hydrogenophilales, Hydrogenophilaceae, Thiobacillus, Thiobacillus denitrificans, Thiobacillus denitrificans (strain ATCC 25259)
2	HTPG_DECAR	0	Bacteria, Proteobacteria, Betaproteobacteria, Rhodocyclales, Rhodocyclaceae, Dechloromonas, Dechloromonas aromatica, Dechloromonas aromatica (strain RCB)
3	HTPG_METFK	0	Bacteria, Proteobacteria, Betaproteobacteria, Methylophilales, Methylophilaceae, Methylobacillus, Methylobacillus flagellatus, Methylobacillus flagellatus (strain KT - ATCC 51484 - DSM 6875)
4	HTPG_BURPS	0	Bacteria, Proteobacteria, Betaproteobacteria, Burkholderiales, Burkholderiaceae, Burkholderia, pseudomallei group, Burkholderia pseudomallei (Pseudomonas pseudomallei), Burkholderia pseudomallei (strain K96243)
5	HTPG_BURP6	0	Bacteria, Proteobacteria, Betaproteobacteria, Burkholderiales, Burkholderiaceae, Burkholderia, pseudomallei group, Burkholderia pseudomallei (Pseudomonas pseudomallei), Burkholderia pseudomallei (strain 668)
1	CH60_CAMJR	0	Bacteria, Proteobacteria, delta-epsilon subdivisions, Epsilonproteobacteria, Campylobacterales, Campylobacteraceae, Campylobacter, Campylobacter jejuni, Campylobacter jejuni (strain RM1221)
2	CH60_CAMJJ	0	Bacteria, Proteobacteria, delta-epsilon subdivisions, Epsilonproteobacteria, Campylobacterales, Campylobacteraceae, Campylobacter, Campylobacter jejuni, Campylobacter jejuni subsp. jejuni, Campylobacter jejuni subsp. jejuni serotype O:23-36 (strain 81-176)
3	CH60_CAMJE	0	Bacteria, Proteobacteria, delta-epsilon subdivisions, Epsilonproteobacteria, Campylobacterales, Campylobacteraceae, Campylobacter, Campylobacter jejuni, Campylobacter jejuni subsp. jejuni, Campylobacter jejuni subsp. jejuni serotype O:2 (strain ATCC 700819 - NCTC 11168)
4	CH60_CAMRE	0	Bacteria, Proteobacteria, delta-epsilon subdivisions, Epsilonproteobacteria, Campylobacterales, Campylobacteraceae, Campylobacter, Campylobacter rectus (Wolinella recta)
5	CH60_CAMJ8	0	Bacteria, Proteobacteria, delta-epsilon subdivisions, Epsilonproteobacteria, Campylobacterales, Campylobacteraceae, Campylobacter, Campylobacter jejuni, Campylobacter jejuni subsp. jejuni, Campylobacter jejuni subsp. jejuni serotype O:6 (strain 81116 - NCTC 11828)
1	DDHA_RHOSU	7.54e-101	Bacteria, Proteobacteria, Alphaproteobacteria, Rhodobacterales, Rhodobacteraceae, Rhodovulum, Rhodovulum sulfidophilum (Rhodobacter sulfidophilus)
1	DDHA_RHOSU	1.14e-56	Bacteria, Proteobacteria, Alphaproteobacteria, Rhodobacterales, Rhodobacteraceae, Rhodovulum, Rhodovulum sulfidophilum (Rhodobacter sulfidophilus)
1	DDHA_RHOSU	1.19e-24	Bacteria, Proteobacteria, Alphaproteobacteria, Rhodobacterales, Rhodobacteraceae, Rhodovulum, Rhodovulum sulfidophilum (Rhodobacter sulfidophilus)
1	DDHA_RHOSU	9.65e-13	Bacteria, Proteobacteria, Alphaproteobacteria, Rhodobacterales, Rhodobacteraceae, Rhodovulum, Rhodovulum sulfidophilum (Rhodobacter sulfidophilus)
1	DDHA_RHOSU	3.98e-34	Bacteria, Proteobacteria, Alphaproteobacteria, Rhodobacterales, Rhodobacteraceae, Rhodovulum, Rhodovulum sulfidophilum (Rhodobacter sulfidophilus)
2	DDHB_RHOSU	1.9e-52	Bacteria, Proteobacteria, Alphaproteobacteria, Rhodobacterales, Rhodobacteraceae, Rhodovulum, Rhodovulum sulfidophilum (Rhodobacter sulfidophilus)
3	NARH_HALMT	4.77e-43	Archaea, Euryarchaeota, Halobacteria, Haloferacales, Haloferacaceae, Haloferax, Haloferax mediterranei (Halobacterium mediterranei), Haloferax mediterranei (strain ATCC 33500 - DSM 1411 - JCM 8866 - NBRC 14739 - NCIMB 2177 - R-4) (Halobacterium mediterranei)
1	DDHA_RHOSU	1.55e-44	Bacteria, Proteobacteria, Alphaproteobacteria, Rhodobacterales, Rhodobacteraceae, Rhodovulum, Rhodovulum sulfidophilum (Rhodobacter sulfidophilus)
1	DDHB_RHOSU	9.46e-153	Bacteria, Proteobacteria, Alphaproteobacteria, Rhodobacterales, Rhodobacteraceae, Rhodovulum, Rhodovulum sulfidophilum (Rhodobacter sulfidophilus)
1	DDHB_RHOSU	3.82e-137	Bacteria, Proteobacteria, Alphaproteobacteria, Rhodobacterales, Rhodobacteraceae, Rhodovulum, Rhodovulum sulfidophilum (Rhodobacter sulfidophilus)
2	NARH_HALMT	2.44e-129	Archaea, Euryarchaeota, Halobacteria, Haloferacales, Haloferacaceae, Haloferax, Haloferax mediterranei (Halobacterium mediterranei), Haloferax mediterranei (strain ATCC 33500 - DSM 1411 - JCM 8866 - NBRC 14739 - NCIMB 2177 - R-4) (Halobacterium mediterranei)
2	NARH_HALMT	1.72e-120	Archaea, Euryarchaeota, Halobacteria, Haloferacales, Haloferacaceae, Haloferax, Haloferax mediterranei (Halobacterium mediterranei), Haloferax mediterranei (strain ATCC 33500 - DSM 1411 - JCM 8866 - NBRC 14739 - NCIMB 2177 - R-4) (Halobacterium mediterranei)
1	DDHB_RHOSU	5.75e-102	Bacteria, Proteobacteria, Alphaproteobacteria, Rhodobacterales, Rhodobacteraceae, Rhodovulum, Rhodovulum sulfidophilum (Rhodobacter sulfidophilus)
2	NARH_HALMT	6.95e-85	Archaea, Euryarchaeota, Halobacteria, Haloferacales, Haloferacaceae, Haloferax, Haloferax mediterranei (Halobacterium mediterranei), Haloferax mediterranei (strain ATCC 33500 - DSM 1411 - JCM 8866 - NBRC 14739 - NCIMB 2177 - R-4) (Halobacterium mediterranei)
1	DDHA_RHOSU	9.94e-96	Bacteria, Proteobacteria, Alphaproteobacteria, Rhodobacterales, Rhodobacteraceae, Rhodovulum, Rhodovulum sulfidophilum (Rhodobacter sulfidophilus)
2	DDHA_RHOSU	2.4e-44	Bacteria, Proteobacteria, Alphaproteobacteria, Rhodobacterales, Rhodobacteraceae, Rhodovulum, Rhodovulum sulfidophilum (Rhodobacter sulfidophilus)
1	NARH_HALMT	3.64e-48	Archaea, Euryarchaeota, Halobacteria, Haloferacales, Haloferacaceae, Haloferax, Haloferax mediterranei (Halobacterium mediterranei), Haloferax mediterranei (strain ATCC 33500 - DSM 1411 - JCM 8866 - NBRC 14739 - NCIMB 2177 - R-4) (Halobacterium mediterranei)
1	NARH_HALMT	2.35e-50	Archaea, Euryarchaeota, Halobacteria, Haloferacales, Haloferacaceae, Haloferax, Haloferax mediterranei (Halobacterium mediterranei), Haloferax mediterranei (strain ATCC 33500 - DSM 1411 - JCM 8866 - NBRC 14739 - NCIMB 2177 - R-4) (Halobacterium mediterranei)
2	DDHB_RHOSU	3.52e-45	Bacteria, Proteobacteria, Alphaproteobacteria, Rhodobacterales, Rhodobacteraceae, Rhodovulum, Rhodovulum sulfidophilum (Rhodobacter sulfidophilus)
2	DDHB_RHOSU	3.26e-46	Bacteria, Proteobacteria, Alphaproteobacteria, Rhodobacterales, Rhodobacteraceae, Rhodovulum, Rhodovulum sulfidophilum (Rhodobacter sulfidophilus)
3	NARH_HALMT	5.48e-50	Archaea, Euryarchaeota, Halobacteria, Haloferacales, Haloferacaceae, Haloferax, Haloferax mediterranei (Halobacterium mediterranei), Haloferax mediterranei (strain ATCC 33500 - DSM 1411 - JCM 8866 - NBRC 14739 - NCIMB 2177 - R-4) (Halobacterium mediterranei)
4	DDHB_RHOSU	7.19e-46	Bacteria, Proteobacteria, Alphaproteobacteria, Rhodobacterales, Rhodobacteraceae, Rhodovulum, Rhodovulum sulfidophilum (Rhodobacter sulfidophilus)
5	NARH_HALMT	5.01e-39	Archaea, Euryarchaeota, Halobacteria, Haloferacales, Haloferacaceae, Haloferax, Haloferax mediterranei (Halobacterium mediterranei), Haloferax mediterranei (strain ATCC 33500 - DSM 1411 - JCM 8866 - NBRC 14739 - NCIMB 2177 - R-4) (Halobacterium mediterranei)
1	NARH_HALMT	3.89e-63	Archaea, Euryarchaeota, Halobacteria, Haloferacales, Haloferacaceae, Haloferax, Haloferax mediterranei (Halobacterium mediterranei), Haloferax mediterranei (strain ATCC 33500 - DSM 1411 - JCM 8866 - NBRC 14739 - NCIMB 2177 - R-4) (Halobacterium mediterranei)
2	DDHB_RHOSU	4.44e-59	Bacteria, Proteobacteria, Alphaproteobacteria, Rhodobacterales, Rhodobacteraceae, Rhodovulum, Rhodovulum sulfidophilum (Rhodobacter sulfidophilus)
1	DDHB_RHOSU	0.000246	Bacteria, Proteobacteria, Alphaproteobacteria, Rhodobacterales, Rhodobacteraceae, Rhodovulum, Rhodovulum sulfidophilum (Rhodobacter sulfidophilus)
2	NARH_HALMT	0.00066	Archaea, Euryarchaeota, Halobacteria, Haloferacales, Haloferacaceae, Haloferax, Haloferax mediterranei (Halobacterium mediterranei), Haloferax mediterranei (strain ATCC 33500 - DSM 1411 - JCM 8866 - NBRC 14739 - NCIMB 2177 - R-4) (Halobacterium mediterranei)
1	DNAK_HELP2	7.07e-120	Bacteria, Proteobacteria, delta-epsilon subdivisions, Epsilonproteobacteria, Campylobacterales, Helicobacteraceae, Helicobacter, Helicobacter pylori (Campylobacter pylori), Helicobacter pylori (strain P12)
2	DNAK_HELPS	7.88e-120	Bacteria, Proteobacteria, delta-epsilon subdivisions, Epsilonproteobacteria, Campylobacterales, Helicobacteraceae, Helicobacter, Helicobacter pylori (Campylobacter pylori), Helicobacter pylori (strain Shi470)
3	DNAK_HELPY	8.06e-120	Bacteria, Proteobacteria, delta-epsilon subdivisions, Epsilonproteobacteria, Campylobacterales, Helicobacteraceae, Helicobacter, Helicobacter pylori (Campylobacter pylori), Helicobacter pylori (strain ATCC 700392 - 26695) (Campylobacter pylori)
4	DNAK_HELPG	8.23e-120	Bacteria, Proteobacteria, delta-epsilon subdivisions, Epsilonproteobacteria, Campylobacterales, Helicobacteraceae, Helicobacter, Helicobacter pylori (Campylobacter pylori), Helicobacter pylori (strain G27)
5	DNAK_HELPH	8.69e-120	Bacteria, Proteobacteria, delta-epsilon subdivisions, Epsilonproteobacteria, Campylobacterales, Helicobacteraceae, Helicobacter, Helicobacter pylori (Campylobacter pylori), Helicobacter pylori (strain HPAG1)
1	DNAK_CAMC5	1.3e-153	Bacteria, Proteobacteria, delta-epsilon subdivisions, Epsilonproteobacteria, Campylobacterales, Campylobacteraceae, Campylobacter, Campylobacter curvus, Campylobacter curvus (strain 525.92)
2	DNAK_WOLSU	3.63e-153	Bacteria, Proteobacteria, delta-epsilon subdivisions, Epsilonproteobacteria, Campylobacterales, Helicobacteraceae, Wolinella, Wolinella succinogenes, Wolinella succinogenes (strain ATCC 29543 - DSM 1740 - LMG 7466 - NCTC 11488 - FDC 602W) (Vibrio succinogenes)
3	DNAK_CAMC1	6.99e-153	Bacteria, Proteobacteria, delta-epsilon subdivisions, Epsilonproteobacteria, Campylobacterales, Campylobacteraceae, Campylobacter, Campylobacter concisus, Campylobacter concisus (strain 13826)
4	DNAK_NITSB	7.31e-150	Bacteria, Proteobacteria, delta-epsilon subdivisions, Epsilonproteobacteria, unclassified Epsilonproteobacteria, Nitratiruptor, Nitratiruptor sp. (strain SB155-2)
5	DNAK_CAMFF	4.75e-146	Bacteria, Proteobacteria, delta-epsilon subdivisions, Epsilonproteobacteria, Campylobacterales, Campylobacteraceae, Campylobacter, Campylobacter fetus, Campylobacter fetus subsp. fetus, Campylobacter fetus subsp. fetus (strain 82-40)
1	AMOB_NITEU	3.09e-116	Bacteria, Proteobacteria, Betaproteobacteria, Nitrosomonadales, Nitrosomonadaceae, Nitrosomonas, Nitrosomonas europaea, Nitrosomonas europaea (strain ATCC 19718 - CIP 103999 - KCTC 2705 - NBRC 14298)
2	PMOB_METCA	1.27e-55	Bacteria, Proteobacteria, Gammaproteobacteria, Methylococcales, Methylococcaceae, Methylococcus, Methylococcus capsulatus, Methylococcus capsulatus (strain ATCC 33009 - NCIMB 11132 - Bath)
3	AMOA_NITEU	1.04e-169	Bacteria, Proteobacteria, Betaproteobacteria, Nitrosomonadales, Nitrosomonadaceae, Nitrosomonas, Nitrosomonas europaea, Nitrosomonas europaea (strain ATCC 19718 - CIP 103999 - KCTC 2705 - NBRC 14298)
4	PMOA_METCA	4.93e-86	Bacteria, Proteobacteria, Gammaproteobacteria, Methylococcales, Methylococcaceae, Methylococcus, Methylococcus capsulatus, Methylococcus capsulatus (strain ATCC 33009 - NCIMB 11132 - Bath)
5	AMOB_NITEU	8.46e-144	Bacteria, Proteobacteria, Betaproteobacteria, Nitrosomonadales, Nitrosomonadaceae, Nitrosomonas, Nitrosomonas europaea, Nitrosomonas europaea (strain ATCC 19718 - CIP 103999 - KCTC 2705 - NBRC 14298)
1	CH602_SYNAS	3.65e-64	Bacteria, Proteobacteria, delta-epsilon subdivisions, Deltaproteobacteria, Syntrophobacterales, Syntrophaceae, Syntrophus, Syntrophus aciditrophicus, Syntrophus aciditrophicus (strain SB)
2	CH60_DESMR	9.2e-64	Bacteria, Proteobacteria, delta-epsilon subdivisions, Deltaproteobacteria, Desulfovibrionales, Desulfovibrionaceae, Desulfovibrio, Desulfovibrio magneticus, Desulfovibrio magneticus (strain ATCC 700980 - DSM 13731 - RS-1)
3	CH60_DESVM	2.12e-63	Bacteria, Proteobacteria, delta-epsilon subdivisions, Deltaproteobacteria, Desulfovibrionales, Desulfovibrionaceae, Desulfovibrio, Desulfovibrio vulgaris, Desulfovibrio vulgaris (strain Miyazaki F - DSM 19637)
4	CH60_DESVV	2.66e-63	Bacteria, Proteobacteria, delta-epsilon subdivisions, Deltaproteobacteria, Desulfovibrionales, Desulfovibrionaceae, Desulfovibrio, Desulfovibrio vulgaris, Desulfovibrio vulgaris subsp. vulgaris (strain DP4)
5	CH60_DESVH	2.66e-63	Bacteria, Proteobacteria, delta-epsilon subdivisions, Deltaproteobacteria, Desulfovibrionales, Desulfovibrionaceae, Desulfovibrio, Desulfovibrio vulgaris, Desulfovibrio vulgaris (strain Hildenborough - ATCC 29579 - DSM 644 - NCIMB 8303)
1	CH602_ANADE	3.66e-54	Bacteria, Proteobacteria, delta-epsilon subdivisions, Deltaproteobacteria, Myxococcales (fruiting gliding bacteria), Cystobacterineae, Anaeromyxobacteraceae, Anaeromyxobacter, Anaeromyxobacter dehalogenans, Anaeromyxobacter dehalogenans (strain 2CP-C)
2	CH602_SYNFM	3.07e-53	Bacteria, Proteobacteria, delta-epsilon subdivisions, Deltaproteobacteria, Syntrophobacterales, Syntrophobacteraceae, Syntrophobacter, Syntrophobacter fumaroxidans, Syntrophobacter fumaroxidans (strain DSM 10017 - MPOB)
1	CH60_DESOH	0	Bacteria, Proteobacteria, delta-epsilon subdivisions, Deltaproteobacteria, Desulfobacterales, Desulfobacteraceae, Desulfococcus, Desulfococcus oleovorans, Desulfococcus oleovorans (strain DSM 6200 - Hxd3)
2	CH602_SYNAS	0	Bacteria, Proteobacteria, delta-epsilon subdivisions, Deltaproteobacteria, Syntrophobacterales, Syntrophaceae, Syntrophus, Syntrophus aciditrophicus, Syntrophus aciditrophicus (strain SB)
3	CH60_DESAA	0	Bacteria, Proteobacteria, delta-epsilon subdivisions, Deltaproteobacteria, Desulfobacterales, Desulfobacteraceae, Desulfatibacillum, Desulfatibacillum alkenivorans, Desulfatibacillum alkenivorans (strain AK-01)
4	CH602_SYNFM	0	Bacteria, Proteobacteria, delta-epsilon subdivisions, Deltaproteobacteria, Syntrophobacterales, Syntrophobacteraceae, Syntrophobacter, Syntrophobacter fumaroxidans, Syntrophobacter fumaroxidans (strain DSM 10017 - MPOB)
5	CH60_GEOUR	0	Bacteria, Proteobacteria, delta-epsilon subdivisions, Deltaproteobacteria, Desulfuromonadales, Geobacteraceae, Geobacter, Geobacter uraniireducens, Geobacter uraniireducens (strain Rf4) (Geobacter uraniumreducens)
1	CH60_DESMR	1.8e-53	Bacteria, Proteobacteria, delta-epsilon subdivisions, Deltaproteobacteria, Desulfovibrionales, Desulfovibrionaceae, Desulfovibrio, Desulfovibrio magneticus, Desulfovibrio magneticus (strain ATCC 700980 - DSM 13731 - RS-1)
2	CH602_SYNAS	4.29e-52	Bacteria, Proteobacteria, delta-epsilon subdivisions, Deltaproteobacteria, Syntrophobacterales, Syntrophaceae, Syntrophus, Syntrophus aciditrophicus, Syntrophus aciditrophicus (strain SB)
3	CH60_DESVM	1.03e-51	Bacteria, Proteobacteria, delta-epsilon subdivisions, Deltaproteobacteria, Desulfovibrionales, Desulfovibrionaceae, Desulfovibrio, Desulfovibrio vulgaris, Desulfovibrio vulgaris (strain Miyazaki F - DSM 19637)
4	CH602_ANADF	3.72e-51	Bacteria, Proteobacteria, delta-epsilon subdivisions, Deltaproteobacteria, Myxococcales (fruiting gliding bacteria), Cystobacterineae, Anaeromyxobacteraceae, Anaeromyxobacter, Anaeromyxobacter sp. (strain Fw109-5)
5	CH60_LAWIP	4.2e-51	Bacteria, Proteobacteria, delta-epsilon subdivisions, Deltaproteobacteria, Desulfovibrionales, Desulfovibrionaceae, Lawsonia, Lawsonia intracellularis, Lawsonia intracellularis (strain PHE-MN1-00)
1	DDHA_RHOSU	5.31e-16	Bacteria, Proteobacteria, Alphaproteobacteria, Rhodobacterales, Rhodobacteraceae, Rhodovulum, Rhodovulum sulfidophilum (Rhodobacter sulfidophilus)
2	DMSA_ECOLI	1.52e-12	Bacteria, Proteobacteria, Gammaproteobacteria, Enterobacterales, Enterobacteriaceae, Escherichia, Escherichia coli, Escherichia coli (strain K12)
3	DMSA_HAEIN	1.01e-06	Bacteria, Proteobacteria, Gammaproteobacteria, Pasteurellales, Pasteurellaceae, Haemophilus, Haemophilus influenzae, Haemophilus influenzae (strain ATCC 51907 - DSM 11121 - KW20 - Rd)
4	NARH_HALMT	1.43e-14	Archaea, Euryarchaeota, Halobacteria, Haloferacales, Haloferacaceae, Haloferax, Haloferax mediterranei (Halobacterium mediterranei), Haloferax mediterranei (strain ATCC 33500 - DSM 1411 - JCM 8866 - NBRC 14739 - NCIMB 2177 - R-4) (Halobacterium mediterranei)
5	DDHB_RHOSU	4.01e-13	Bacteria, Proteobacteria, Alphaproteobacteria, Rhodobacterales, Rhodobacteraceae, Rhodovulum, Rhodovulum sulfidophilum (Rhodobacter sulfidophilus)
5	HYD1G_PYRFU	4.69e-54	Archaea, Euryarchaeota, Thermococci, Thermococcales, Thermococcaceae, Pyrococcus, Pyrococcus furiosus, Pyrococcus furiosus (strain ATCC 43587 - DSM 3638 - JCM 8422 - Vc1)
1	SQRD_AQUAE	2.17e-41	Bacteria, Aquificae, Aquificae, Aquificales, Aquificaceae, Aquifex, Aquifex aeolicus, Aquifex aeolicus (strain VF5)
2	SQRD_ACIF2	6.08e-29	Bacteria, Proteobacteria, Acidithiobacillia, Acidithiobacillales, Acidithiobacillaceae, Acidithiobacillus, Acidithiobacillus ferrooxidans (Thiobacillus ferrooxidans), Acidithiobacillus ferrooxidans (strain ATCC 23270 - DSM 14882 - CIP 104768 - NCIMB 8455) (Ferrobacillus ferrooxidans (strain ATCC 23270))
3	SQRD_ACIAM	1.2e-05	Archaea, TACK group, Crenarchaeota, Thermoprotei, Sulfolobales, Sulfolobaceae, Acidianus, Acidianus ambivalens (Desulfurolobus ambivalens)
4	SQRD_DICDI	0.000352	Eukaryota, Amoebozoa, Mycetozoa, Dictyosteliida (dictyostelid cellular slime molds), Dictyostelium, Dictyostelium discoideum (Slime mold)
5	SQRD_MOUSE	0.001	Eukaryota, Opisthokonta, Metazoa, Eumetazoa, Bilateria, Deuterostomia, Chordata, Craniata, Vertebrata, Gnathostomata (jawed vertebrates), Teleostomi, Euteleostomi, Sarcopterygii, Dipnotetrapodomorpha, Tetrapoda, Amniota, Mammalia, Theria, Eutheria, Boreoeutheria, Euarchontoglires, Glires (Rodents and rabbits), Rodentia, Sciurognathi, Muroidea, Muridae, Murinae, Mus, Mus, Mus musculus (Mouse)
1	ACSA_WOLSU	0	Bacteria, Proteobacteria, delta-epsilon subdivisions, Epsilonproteobacteria, Campylobacterales, Helicobacteraceae, Wolinella, Wolinella succinogenes, Wolinella succinogenes (strain ATCC 29543 - DSM 1740 - LMG 7466 - NCTC 11488 - FDC 602W) (Vibrio succinogenes)
2	ACSA_CAMJJ	0	Bacteria, Proteobacteria, delta-epsilon subdivisions, Epsilonproteobacteria, Campylobacterales, Campylobacteraceae, Campylobacter, Campylobacter jejuni, Campylobacter jejuni subsp. jejuni, Campylobacter jejuni subsp. jejuni serotype O:23-36 (strain 81-176)
3	ACSA_CAMJE	0	Bacteria, Proteobacteria, delta-epsilon subdivisions, Epsilonproteobacteria, Campylobacterales, Campylobacteraceae, Campylobacter, Campylobacter jejuni, Campylobacter jejuni subsp. jejuni, Campylobacter jejuni subsp. jejuni serotype O:2 (strain ATCC 700819 - NCTC 11168)
4	ACSA_CAMJ8	0	Bacteria, Proteobacteria, delta-epsilon subdivisions, Epsilonproteobacteria, Campylobacterales, Campylobacteraceae, Campylobacter, Campylobacter jejuni, Campylobacter jejuni subsp. jejuni, Campylobacter jejuni subsp. jejuni serotype O:6 (strain 81116 - NCTC 11828)
5	ACSA_HELPH	0	Bacteria, Proteobacteria, delta-epsilon subdivisions, Epsilonproteobacteria, Campylobacterales, Helicobacteraceae, Helicobacter, Helicobacter pylori (Campylobacter pylori), Helicobacter pylori (strain HPAG1)
1	HCP_DESVH	0	Bacteria, Proteobacteria, delta-epsilon subdivisions, Deltaproteobacteria, Desulfovibrionales, Desulfovibrionaceae, Desulfovibrio, Desulfovibrio vulgaris, Desulfovibrio vulgaris (strain Hildenborough - ATCC 29579 - DSM 644 - NCIMB 8303)
2	HCP_DESOH	0	Bacteria, Proteobacteria, delta-epsilon subdivisions, Deltaproteobacteria, Desulfobacterales, Desulfobacteraceae, Desulfococcus, Desulfococcus oleovorans, Desulfococcus oleovorans (strain DSM 6200 - Hxd3)
3	HCP_HALOH	0	Bacteria, Terrabacteria group, Firmicutes, Clostridia, Halanaerobiales, Halanaerobiaceae, Halothermothrix, Halothermothrix orenii, Halothermothrix orenii (strain H 168 - OCM 544 - DSM 9562)
4	HCP_NATTJ	0	Bacteria, Terrabacteria group, Firmicutes, Clostridia, Natranaerobiales, Natranaerobiaceae, Natranaerobius, Natranaerobius thermophilus, Natranaerobius thermophilus (strain ATCC BAA-1301 - DSM 18059 - JW-NM-WN-LF)
5	HCP_CHLTE	0	Bacteria, FCB group, Bacteroidetes-Chlorobi group, Chlorobi, Chlorobia, Chlorobiales, Chlorobiaceae, Chlorobaculum, Chlorobaculum tepidum, Chlorobium tepidum (strain ATCC 49652 - DSM 12025 - NBRC 103806 - TLS)
1	CH602_SYNAS	0	Bacteria, Proteobacteria, delta-epsilon subdivisions, Deltaproteobacteria, Syntrophobacterales, Syntrophaceae, Syntrophus, Syntrophus aciditrophicus, Syntrophus aciditrophicus (strain SB)
1	CH602_SYNAS	7.6e-82	Bacteria, Proteobacteria, delta-epsilon subdivisions, Deltaproteobacteria, Syntrophobacterales, Syntrophaceae, Syntrophus, Syntrophus aciditrophicus, Syntrophus aciditrophicus (strain SB)
2	CH60_DESAA	0	Bacteria, Proteobacteria, delta-epsilon subdivisions, Deltaproteobacteria, Desulfobacterales, Desulfobacteraceae, Desulfatibacillum, Desulfatibacillum alkenivorans, Desulfatibacillum alkenivorans (strain AK-01)
2	CH60_DESAA	2.41e-80	Bacteria, Proteobacteria, delta-epsilon subdivisions, Deltaproteobacteria, Desulfobacterales, Desulfobacteraceae, Desulfatibacillum, Desulfatibacillum alkenivorans, Desulfatibacillum alkenivorans (strain AK-01)
3	CH602_SYNFM	0	Bacteria, Proteobacteria, delta-epsilon subdivisions, Deltaproteobacteria, Syntrophobacterales, Syntrophobacteraceae, Syntrophobacter, Syntrophobacter fumaroxidans, Syntrophobacter fumaroxidans (strain DSM 10017 - MPOB)
1	CH60_DESAA	1.74e-62	Bacteria, Proteobacteria, delta-epsilon subdivisions, Deltaproteobacteria, Desulfobacterales, Desulfobacteraceae, Desulfatibacillum, Desulfatibacillum alkenivorans, Desulfatibacillum alkenivorans (strain AK-01)
1	CH60_DESOH	6.24e-48	Bacteria, Proteobacteria, delta-epsilon subdivisions, Deltaproteobacteria, Desulfobacterales, Desulfobacteraceae, Desulfococcus, Desulfococcus oleovorans, Desulfococcus oleovorans (strain DSM 6200 - Hxd3)
2	CH602_SYNFM	9.19e-48	Bacteria, Proteobacteria, delta-epsilon subdivisions, Deltaproteobacteria, Syntrophobacterales, Syntrophobacteraceae, Syntrophobacter, Syntrophobacter fumaroxidans, Syntrophobacter fumaroxidans (strain DSM 10017 - MPOB)
2	CH602_SYNFM	2.26e-62	Bacteria, Proteobacteria, delta-epsilon subdivisions, Deltaproteobacteria, Syntrophobacterales, Syntrophobacteraceae, Syntrophobacter, Syntrophobacter fumaroxidans, Syntrophobacter fumaroxidans (strain DSM 10017 - MPOB)
3	CH60_DESAA	2.35e-47	Bacteria, Proteobacteria, delta-epsilon subdivisions, Deltaproteobacteria, Desulfobacterales, Desulfobacteraceae, Desulfatibacillum, Desulfatibacillum alkenivorans, Desulfatibacillum alkenivorans (strain AK-01)
3	CH602_SYNAS	4.84e-61	Bacteria, Proteobacteria, delta-epsilon subdivisions, Deltaproteobacteria, Syntrophobacterales, Syntrophaceae, Syntrophus, Syntrophus aciditrophicus, Syntrophus aciditrophicus (strain SB)
4	CH60_DESOH	8.22e-61	Bacteria, Proteobacteria, delta-epsilon subdivisions, Deltaproteobacteria, Desulfobacterales, Desulfobacteraceae, Desulfococcus, Desulfococcus oleovorans, Desulfococcus oleovorans (strain DSM 6200 - Hxd3)
4	CH602_SYNAS	6.81e-47	Bacteria, Proteobacteria, delta-epsilon subdivisions, Deltaproteobacteria, Syntrophobacterales, Syntrophaceae, Syntrophus, Syntrophus aciditrophicus, Syntrophus aciditrophicus (strain SB)
1	ACSA_ALCBS	1.32e-37	Bacteria, Proteobacteria, Gammaproteobacteria, Oceanospirillales, Alcanivoracaceae, Alcanivorax, Alcanivorax borkumensis, Alcanivorax borkumensis (strain ATCC 700651 - DSM 11573 - NCIMB 13689 - SK2)
1	ACSA_ALCBS	1.48e-29	Bacteria, Proteobacteria, Gammaproteobacteria, Oceanospirillales, Alcanivoracaceae, Alcanivorax, Alcanivorax borkumensis, Alcanivorax borkumensis (strain ATCC 700651 - DSM 11573 - NCIMB 13689 - SK2)
2	ACSA_ALKEH	2.47e-29	Bacteria, Proteobacteria, Gammaproteobacteria, Chromatiales, Ectothiorhodospiraceae (purple sulfur bacteria), Alkalilimnicola, Alkalilimnicola ehrlichii, Alkalilimnicola ehrlichii (strain ATCC BAA-1101 - DSM 17681 - MLHE-1)
2	ACSA_CAUCR	2.43e-37	Bacteria, Proteobacteria, Alphaproteobacteria, Caulobacterales, Caulobacteraceae, Caulobacter, Caulobacter vibrioides (Caulobacter crescentus), Caulobacter crescentus (strain ATCC 19089 - CB15)
3	ACSA_ALKEH	3.03e-37	Bacteria, Proteobacteria, Gammaproteobacteria, Chromatiales, Ectothiorhodospiraceae (purple sulfur bacteria), Alkalilimnicola, Alkalilimnicola ehrlichii, Alkalilimnicola ehrlichii (strain ATCC BAA-1101 - DSM 17681 - MLHE-1)
3	ACSA_HALHL	3.57e-28	Bacteria, Proteobacteria, Gammaproteobacteria, Chromatiales, Ectothiorhodospiraceae (purple sulfur bacteria), Halorhodospira, Halorhodospira halophila (Ectothiorhodospira halophila), Halorhodospira halophila (strain DSM 244 - SL1) (Ectothiorhodospira halophila (strain DSM 244 - SL1))
4	ACSA_MARHV	8.65e-28	Bacteria, Proteobacteria, Gammaproteobacteria, Alteromonadales, Alteromonadaceae, Marinobacter, Marinobacter hydrocarbonoclasticus (Pseudomonas nautica), Marinobacter hydrocarbonoclasticus (strain ATCC 700491 - DSM 11845 - VT8)
4	ACSA_VIBCH	1.16e-36	Bacteria, Proteobacteria, Gammaproteobacteria, Vibrionales, Vibrionaceae, Vibrio, Vibrio cholerae, Vibrio cholerae O1, Vibrio cholerae O1 biovar El Tor, Vibrio cholerae serotype O1 (strain ATCC 39315 - El Tor Inaba N16961)
5	ACSA_ALCBS	2.21e-40	Bacteria, Proteobacteria, Gammaproteobacteria, Oceanospirillales, Alcanivoracaceae, Alcanivorax, Alcanivorax borkumensis, Alcanivorax borkumensis (strain ATCC 700651 - DSM 11573 - NCIMB 13689 - SK2)
5	ACSA_ALCBS	2.16e-38	Bacteria, Proteobacteria, Gammaproteobacteria, Oceanospirillales, Alcanivoracaceae, Alcanivorax, Alcanivorax borkumensis, Alcanivorax borkumensis (strain ATCC 700651 - DSM 11573 - NCIMB 13689 - SK2)
1	ACSA_HELAH	1.32e-40	Bacteria, Proteobacteria, delta-epsilon subdivisions, Epsilonproteobacteria, Campylobacterales, Helicobacteraceae, Helicobacter, Helicobacter acinonychis (Helicobacter acinonyx), Helicobacter acinonychis (strain Sheeba)
1	ACSA_LEPBL	6.65e-22	Bacteria, Spirochaetes, Spirochaetia, Leptospirales, Leptospiraceae, Leptospira, Leptospira borgpetersenii, Leptospira borgpetersenii serovar Hardjo-bovis, Leptospira borgpetersenii serovar Hardjo-bovis (strain L550)
2	ACSA_HELPY	1.63e-40	Bacteria, Proteobacteria, delta-epsilon subdivisions, Epsilonproteobacteria, Campylobacterales, Helicobacteraceae, Helicobacter, Helicobacter pylori (Campylobacter pylori), Helicobacter pylori (strain ATCC 700392 - 26695) (Campylobacter pylori)
2	ACSA_LEPBJ	7.05e-22	Bacteria, Spirochaetes, Spirochaetia, Leptospirales, Leptospiraceae, Leptospira, Leptospira borgpetersenii, Leptospira borgpetersenii serovar Hardjo-bovis, Leptospira borgpetersenii serovar Hardjo-bovis (strain JB197)
3	ACSA_HELPG	1.99e-40	Bacteria, Proteobacteria, delta-epsilon subdivisions, Epsilonproteobacteria, Campylobacterales, Helicobacteraceae, Helicobacter, Helicobacter pylori (Campylobacter pylori), Helicobacter pylori (strain G27)
3	ACSA_HELPY	1.19e-21	Bacteria, Proteobacteria, delta-epsilon subdivisions, Epsilonproteobacteria, Campylobacterales, Helicobacteraceae, Helicobacter, Helicobacter pylori (Campylobacter pylori), Helicobacter pylori (strain ATCC 700392 - 26695) (Campylobacter pylori)
4	ACSA_HELPG	1.23e-21	Bacteria, Proteobacteria, delta-epsilon subdivisions, Epsilonproteobacteria, Campylobacterales, Helicobacteraceae, Helicobacter, Helicobacter pylori (Campylobacter pylori), Helicobacter pylori (strain G27)
4	ACSA_HELPH	3.94e-40	Bacteria, Proteobacteria, delta-epsilon subdivisions, Epsilonproteobacteria, Campylobacterales, Helicobacteraceae, Helicobacter, Helicobacter pylori (Campylobacter pylori), Helicobacter pylori (strain HPAG1)
5	ACSA_HELP2	4.1e-40	Bacteria, Proteobacteria, delta-epsilon subdivisions, Epsilonproteobacteria, Campylobacterales, Helicobacteraceae, Helicobacter, Helicobacter pylori (Campylobacter pylori), Helicobacter pylori (strain P12)
5	ACSA_HELP2	1.29e-21	Bacteria, Proteobacteria, delta-epsilon subdivisions, Epsilonproteobacteria, Campylobacterales, Helicobacteraceae, Helicobacter, Helicobacter pylori (Campylobacter pylori), Helicobacter pylori (strain P12)
1	CH60_DESOH	0	Bacteria, Proteobacteria, delta-epsilon subdivisions, Deltaproteobacteria, Desulfobacterales, Desulfobacteraceae, Desulfococcus, Desulfococcus oleovorans, Desulfococcus oleovorans (strain DSM 6200 - Hxd3)
1	CH602_ANADE	4.06e-117	Bacteria, Proteobacteria, delta-epsilon subdivisions, Deltaproteobacteria, Myxococcales (fruiting gliding bacteria), Cystobacterineae, Anaeromyxobacteraceae, Anaeromyxobacter, Anaeromyxobacter dehalogenans, Anaeromyxobacter dehalogenans (strain 2CP-C)
2	CH60_DESAA	0	Bacteria, Proteobacteria, delta-epsilon subdivisions, Deltaproteobacteria, Desulfobacterales, Desulfobacteraceae, Desulfatibacillum, Desulfatibacillum alkenivorans, Desulfatibacillum alkenivorans (strain AK-01)
2	CH602_ANADF	1.1e-116	Bacteria, Proteobacteria, delta-epsilon subdivisions, Deltaproteobacteria, Myxococcales (fruiting gliding bacteria), Cystobacterineae, Anaeromyxobacteraceae, Anaeromyxobacter, Anaeromyxobacter sp. (strain Fw109-5)
3	CH60_DESMR	2.81e-116	Bacteria, Proteobacteria, delta-epsilon subdivisions, Deltaproteobacteria, Desulfovibrionales, Desulfovibrionaceae, Desulfovibrio, Desulfovibrio magneticus, Desulfovibrio magneticus (strain ATCC 700980 - DSM 13731 - RS-1)
3	CH602_MYXXD	0	Bacteria, Proteobacteria, delta-epsilon subdivisions, Deltaproteobacteria, Myxococcales (fruiting gliding bacteria), Cystobacterineae, Myxococcaceae, Myxococcus, Myxococcus xanthus, Myxococcus xanthus (strain DK 1622)
4	CH60_DESAG	3.05e-116	Bacteria, Proteobacteria, delta-epsilon subdivisions, Deltaproteobacteria, Desulfovibrionales, Desulfovibrionaceae, Desulfovibrio, Desulfovibrio alaskensis, Desulfovibrio alaskensis (strain G20) (Desulfovibrio desulfuricans (strain G20))
4	CH602_ANADE	0	Bacteria, Proteobacteria, delta-epsilon subdivisions, Deltaproteobacteria, Myxococcales (fruiting gliding bacteria), Cystobacterineae, Anaeromyxobacteraceae, Anaeromyxobacter, Anaeromyxobacter dehalogenans, Anaeromyxobacter dehalogenans (strain 2CP-C)
5	CH60_DESAA	9.62e-68	Bacteria, Proteobacteria, delta-epsilon subdivisions, Deltaproteobacteria, Desulfobacterales, Desulfobacteraceae, Desulfatibacillum, Desulfatibacillum alkenivorans, Desulfatibacillum alkenivorans (strain AK-01)
5	CH60_GEOBB	5.5e-116	Bacteria, Proteobacteria, delta-epsilon subdivisions, Deltaproteobacteria, Desulfuromonadales, Geobacteraceae, Geobacter, Geobacter bemidjiensis, Geobacter bemidjiensis (strain Bem - ATCC BAA-1014 - DSM 16622)
1	DNAJ_PELLD	6.24e-21	DNAJ_PELLD
2	DNAJ_CHLP8	7.16e-21	Bacteria, FCB group, Bacteroidetes-Chlorobi group, Chlorobi, Chlorobia, Chlorobiales, Chlorobiaceae, Chlorobaculum, Chlorobaculum parvum, Chlorobaculum parvum (strain NCIB 8327) (Chlorobium vibrioforme subsp. thiosulfatophilum (strain DSM 263 - NCIB 8327))
3	DNAJ_CHLTE	3.87e-23	Bacteria, FCB group, Bacteroidetes-Chlorobi group, Chlorobi, Chlorobia, Chlorobiales, Chlorobiaceae, Chlorobaculum, Chlorobaculum tepidum, Chlorobium tepidum (strain ATCC 49652 - DSM 12025 - NBRC 103806 - TLS)
4	DNAJ_CHLP8	1.04e-22	Bacteria, FCB group, Bacteroidetes-Chlorobi group, Chlorobi, Chlorobia, Chlorobiales, Chlorobiaceae, Chlorobaculum, Chlorobaculum parvum, Chlorobaculum parvum (strain NCIB 8327) (Chlorobium vibrioforme subsp. thiosulfatophilum (strain DSM 263 - NCIB 8327))
5	DNAJ_PELLD	1.07e-22	DNAJ_PELLD
1	DMSA_ECOLI	3.45e-127	Bacteria, Proteobacteria, Gammaproteobacteria, Enterobacterales, Enterobacteriaceae, Escherichia, Escherichia coli, Escherichia coli (strain K12)
2	DMSA_HAEIN	1.91e-115	Bacteria, Proteobacteria, Gammaproteobacteria, Pasteurellales, Pasteurellaceae, Haemophilus, Haemophilus influenzae, Haemophilus influenzae (strain ATCC 51907 - DSM 11121 - KW20 - Rd)
1	ACSA_WOLSU	3.52e-102	Bacteria, Proteobacteria, delta-epsilon subdivisions, Epsilonproteobacteria, Campylobacterales, Helicobacteraceae, Wolinella, Wolinella succinogenes, Wolinella succinogenes (strain ATCC 29543 - DSM 1740 - LMG 7466 - NCTC 11488 - FDC 602W) (Vibrio succinogenes)
2	ACSA_PARL1	5.15e-102	Bacteria, Proteobacteria, Alphaproteobacteria, Rhizobiales, Rhodobiaceae, Parvibaculum, Parvibaculum lavamentivorans, Parvibaculum lavamentivorans (strain DS-1 - DSM 13023 - NCIMB 13966)
3	ACSA_RHOCB	2.67e-100	Bacteria, Proteobacteria, Alphaproteobacteria, Rhodobacterales, Rhodobacteraceae, Rhodobacter, Rhodobacter capsulatus (Rhodopseudomonas capsulata), Rhodobacter capsulatus (strain ATCC BAA-309 - NBRC 16581 - SB1003)
4	ACSA_LEPIC	1.31e-99	Bacteria, Spirochaetes, Spirochaetia, Leptospirales, Leptospiraceae, Leptospira, Leptospira interrogans, Leptospira interrogans serogroup Icterohaemorrhagiae serovar copenhageni, Leptospira interrogans serogroup Icterohaemorrhagiae serovar copenhageni (strain Fiocruz L1-130)
5	ACSA_LEPIN	3.05e-99	Bacteria, Spirochaetes, Spirochaetia, Leptospirales, Leptospiraceae, Leptospira, Leptospira interrogans, Leptospira interrogans serovar Lai, Leptospira interrogans serogroup Icterohaemorrhagiae serovar Lai (strain 56601)
3	DSVA_DESVH	2.89e-54	Bacteria, Proteobacteria, delta-epsilon subdivisions, Deltaproteobacteria, Desulfovibrionales, Desulfovibrionaceae, Desulfovibrio, Desulfovibrio vulgaris, Desulfovibrio vulgaris (strain Hildenborough - ATCC 29579 - DSM 644 - NCIMB 8303)
4	DSVA_DESGI	9.72e-52	Bacteria, Proteobacteria, delta-epsilon subdivisions, Deltaproteobacteria, Desulfovibrionales, Desulfovibrionaceae, Desulfovibrio, Desulfovibrio gigas
5	DSRA_ARCFU	9.86e-30	Archaea, Euryarchaeota, Archaeoglobi, Archaeoglobales, Archaeoglobaceae, Archaeoglobus, Archaeoglobus fulgidus, Archaeoglobus fulgidus (strain ATCC 49558 - VC-16 - DSM 4304 - JCM 9628 - NBRC 100126)
1	DSVA_DESVH	1.76e-106	Bacteria, Proteobacteria, delta-epsilon subdivisions, Deltaproteobacteria, Desulfovibrionales, Desulfovibrionaceae, Desulfovibrio, Desulfovibrio vulgaris, Desulfovibrio vulgaris (strain Hildenborough - ATCC 29579 - DSM 644 - NCIMB 8303)
2	DSRA_ARCFU	5.46e-83	Archaea, Euryarchaeota, Archaeoglobi, Archaeoglobales, Archaeoglobaceae, Archaeoglobus, Archaeoglobus fulgidus, Archaeoglobus fulgidus (strain ATCC 49558 - VC-16 - DSM 4304 - JCM 9628 - NBRC 100126)
3	DSRA_ALLVD	5.38e-64	Bacteria, Proteobacteria, Gammaproteobacteria, Chromatiales, Chromatiaceae, Allochromatium, Allochromatium vinosum (Chromatium vinosum), Allochromatium vinosum (strain ATCC 17899 - DSM 180 - NBRC 103801 - NCIMB 10441 - D) (Chromatium vinosum)
1	NARH_HALMT	3.55e-66	Archaea, Euryarchaeota, Halobacteria, Haloferacales, Haloferacaceae, Haloferax, Haloferax mediterranei (Halobacterium mediterranei), Haloferax mediterranei (strain ATCC 33500 - DSM 1411 - JCM 8866 - NBRC 14739 - NCIMB 2177 - R-4) (Halobacterium mediterranei)
1	NARH_HALMT	4.22e-14	Archaea, Euryarchaeota, Halobacteria, Haloferacales, Haloferacaceae, Haloferax, Haloferax mediterranei (Halobacterium mediterranei), Haloferax mediterranei (strain ATCC 33500 - DSM 1411 - JCM 8866 - NBRC 14739 - NCIMB 2177 - R-4) (Halobacterium mediterranei)
2	DDHB_RHOSU	1.09e-57	Bacteria, Proteobacteria, Alphaproteobacteria, Rhodobacterales, Rhodobacteraceae, Rhodovulum, Rhodovulum sulfidophilum (Rhodobacter sulfidophilus)
2	NARH_BACSU	4.38e-12	Bacteria, Terrabacteria group, Firmicutes, Bacilli, Bacillales, Bacillaceae, Bacillus, Bacillus subtilis group, Bacillus subtilis, Bacillus subtilis subsp. subtilis, Bacillus subtilis (strain 168)
1	DMSA_HALSA	8.9e-13	Archaea, Euryarchaeota, Halobacteria, Halobacteriales, Halobacteriaceae, Halobacterium, Halobacterium salinarum (Halobacterium halobium), Halobacterium salinarum (strain ATCC 700922 - JCM 11081 - NRC-1) (Halobacterium halobium)
1	DDHA_RHOSU	1.07e-34	Bacteria, Proteobacteria, Alphaproteobacteria, Rhodobacterales, Rhodobacteraceae, Rhodovulum, Rhodovulum sulfidophilum (Rhodobacter sulfidophilus)
1	DMSA_HALSA	8.29e-19	Archaea, Euryarchaeota, Halobacteria, Halobacteriales, Halobacteriaceae, Halobacterium, Halobacterium salinarum (Halobacterium halobium), Halobacterium salinarum (strain ATCC 700922 - JCM 11081 - NRC-1) (Halobacterium halobium)
2	TTRB_SALTY	7.96e-51	Bacteria, Proteobacteria, Gammaproteobacteria, Enterobacterales, Enterobacteriaceae, Salmonella, Salmonella choleraesuis, Salmonella enterica I, Salmonella typhimurium, Salmonella typhimurium (strain LT2 - SGSC1412 - ATCC 700720)
1	HTPG_PELPD	3.61e-41	Bacteria, Proteobacteria, delta-epsilon subdivisions, Deltaproteobacteria, Desulfuromonadales, Desulfuromonadaceae, Pelobacter, Pelobacter propionicus, Pelobacter propionicus (strain DSM 2379 - NBRC 103807 - OttBd1)
2	HTPG_GEOUR	2.79e-40	Bacteria, Proteobacteria, delta-epsilon subdivisions, Deltaproteobacteria, Desulfuromonadales, Geobacteraceae, Geobacter, Geobacter uraniireducens, Geobacter uraniireducens (strain Rf4) (Geobacter uraniumreducens)
3	HTPG_GEOMG	9.93e-38	Bacteria, Proteobacteria, delta-epsilon subdivisions, Deltaproteobacteria, Desulfuromonadales, Geobacteraceae, Geobacter, Geobacter metallireducens, Geobacter metallireducens (strain GS-15 - ATCC 53774 - DSM 7210)
4	HTPG_GEOSL	5.15e-37	Bacteria, Proteobacteria, delta-epsilon subdivisions, Deltaproteobacteria, Desulfuromonadales, Geobacteraceae, Geobacter, Geobacter sulfurreducens, Geobacter sulfurreducens (strain ATCC 51573 - DSM 12127 - PCA)
5	HTPG_ALKEH	1.32e-34	Bacteria, Proteobacteria, Gammaproteobacteria, Chromatiales, Ectothiorhodospiraceae (purple sulfur bacteria), Alkalilimnicola, Alkalilimnicola ehrlichii, Alkalilimnicola ehrlichii (strain ATCC BAA-1101 - DSM 17681 - MLHE-1)
1	ISCU2_ARCFU	1.06e-38	Archaea, Euryarchaeota, Archaeoglobi, Archaeoglobales, Archaeoglobaceae, Archaeoglobus, Archaeoglobus fulgidus, Archaeoglobus fulgidus (strain ATCC 49558 - VC-16 - DSM 4304 - JCM 9628 - NBRC 100126)
[truncated: 690 more rows]
